# Supplementary material for: Functional characterization of the ATOH1 molecular subtype indicates a pro-metastatic role in small cell lung cancer
Source: Cell Rep. 2025 Apr 29;44(5):115603. doi: 10.1016/j.celrep.2025.115603 (PMC12116416; doi:10.1016/j.celrep.2025.115603)
Supplement: Table S4. Clinical characteristics of the 104 patient-derived biopsies used for IHC profiling, related to Figure 2B [file mmc3.xlsx]

## Sheet: Table S4
Table S4. Clinical characteristics of the 104 patient-derived biopsies used for IHC profiling
Protocol	ID	Donor for CDX	Gender	Age at diagnosis	SCLC Stage	Site(s) of Metastasis	1st line Treatment	1st line Number of cycles	Treatment Response	Smoking History	PFS (months) date of diagnosis to PD	OS (months) date of diagnosis to death
CHEMORES	12106	CDX12	M	74	Extensive	Liver, pleural effusion	Carboplatin/Etoposide	3	Partial Response	Former Smoker	4.37	5
CHEMORES	12265	CDX25	M	80	Extensive	Nodes, liver	Carboplatin	1	Progressive disease	Former Smoker	1.83	2.1
CHEMORES	12134		M	58	Extensive	Nodes, adrenal	Carboplatin/Etoposide	4	Partial Response	Former Smoker	15.37	30.77
CHEMORES	12152		M	73	Extensive	Liver, adrenal	Carboplatin/Etoposide	1	Partial Response	Former Smoker	3.2	3.6
CHEMORES	12222		F	73	Limited	N/A	Carboplatin/Etoposide	3	Partial Response	Former Smoker	19.47	23.3
CHEMORES	12227	CDX49	M	67	Extensive	Bone, Liver	Carboplatin/Etoposide	4	Partial response	Former Smoker	10.4	13.2
CHEMORES	12231		F	73	Extensive	Nodes, liver	Carboplatin	4	Mixed Response	Former Smoker	Not assessed	5.2
CHEMORES	12241	CDX 31P	F	61	Extensive	Nodes, liver, adrenal	Carboplatin/Etoposide	4	Stable Response	Current Smoker	4.43	4.97
CHEMORES	12253	CDX21	M	80	Extensive	Bone, adrenal, pleural effusion	Carboplatin/Etoposide	2	Stable on Chest Xray post C1	Former Smoker	Not assessed	2
CHEMORES	12275		M	60	Limited	Nodes	Carboplatin/Etoposide	4	Partial Response	Current Smoker	8.4	23.97
CHEMORES	12278		M	68	Extensive	Nodes, lung	Carboplatin/Etoposide	4	Partial Response	Former Smoker	Not assessed	8.47
CHEMORES	12340		F	71	Extensive	Nodes	Carboplatin	3	Partial Response	Former Smoker	4.03	13.13
CHEMORES	12342		M	78	Extensive	Bone, nodes, peritoneal nodules	Carboplatin	1	Stable on Chest Xray post C1	Former Smoker	5.57	9.1
CHEMORES	12367		F	75	Extensive	Nodes, liver, lung	Carboplatin/Etoposide	3	Partial Response	Former Smoker	Not assessed	9.27
CHEMORES	12371		F	61	Extensive	Lung, nodes	Carboplatin/Etoposide	4	Partial Response	Current Smoker	32.07	Not reached - still alive
CHEMORES	14		F	59	Extensive	Nodes, lung	Carboplatin/Etoposide	6	Stable Response	Current Smoker	11.07	15.93
CHEMORES	83		M	82	Extensive	lung, pleural effusion, liver, adrenal, nodes	Carboplatin/Etoposide	2	Stable on Chest Xray post C2	Former Smoker	Not assessed	4.17
CHEMORES	183		M	69	Extensive	Liver, adrenal , lung	Carboplatin	3	Progressive disease	Current Smoker	3.37	5.2
CHEMORES	200		M	72	Limited	N/A	Carboplatin/Etoposide	4	Partial Response	Former Smoker	9.77	10.17
CHEMORES	218		M	55	Limited	N/A	Carboplatin/Etoposide	3	Partial Response	Current Smoker	Not progressed	Not reached - still alive
CHEMORES	220		F	50	Extensive	Bone	Carboplatin/Etoposide	4	Progressive disease	Current Smoker	2.6	12.67
CHEMORES	235		F	74	Limited	N/A	Carboplatin/Etoposide	4 Carboplatin 3 Etoposide	Partial Response	Former Smoker	4.27	11.23
CHEMORES	251		M	76	Extensive	Liver, adrenal	Carboplatin	3	Stable Response	Current Smoker	2.6	4.07
CHEMORES	270		F	66	Limited	N/A	Carboplatin/Etoposide	2	Not assessed	Former Smoker	Not assessed	2.7
CHEMORES	281		M	65	Extensive	Adrenal	Cisplatin/Etoposide	6	Partial Response	Former Smoker	10.23	11.07
CHEMORES	290		M	63	Extensive	Lung	Carboplatin/Etoposide	4	Progressive disease	Former Smoker	3.9	7.33
CHEMORES	309		M	50	Limited	N/A	Carboplatin/Etoposide	6	Partial Response	Current Smoker	15.8	17.6
CHEMORES	313		F	24	Extensive	Nodes, lung, bone	Cisplatin/Etoposide	6	Partial Response	Never Smoked	11.73	25
CHEMORES	320		M	72	Extensive	Bone, liver	Carboplatin/Etoposide	2	Not assessed	Former Smoker	Not assessed	2.53
CHEMORES	326		M	67	Limited	N/A	Cisplatin/Etoposide	4	Complete Response	Former Smoker	13.07	17.67
CHEMORES	334		M	68	Extensive	Nodes, Liver	Carboplatin/etoposide	4	Partial Response	Current Smoker	7.83	11.13
CHEMORES	364		F	67	Extensive	Nodes, liver, adrenal	Carboplatin/Etoposide	2	Progressive disease	Current Smoker	2.5	3.5
CHEMORES	365		F	69	Extensive	Nodes, pleural effusion, adrenal , spleen, pancreas	Carboplatin/etoposide	4	Partial Response	Current Smoker	Not assessed	5.23
CHEMORES	376		M	79	Extensive	Nodes, adrenal	Carboplatin/Etoposide	4	Partial Response	Current Smoker	9.9	11.3
CHEMORES	390		F	81	Extensive	Nodes, liver	Carboplatin/Etoposide	3	Partial Response	Former Smoker	2.83	3.07
CHEMORES	397		F	68	Extensive	Bone , nodes, liver, pleural effusion	Carboplatin/Etoposide	4	Partial Response	Former Smoker	8.63	13.53
CHEMORES	426		M	59	Extensive	Liver, bone, nodes	Carboplatin/Etoposide	4	Partial Response	Former Smoker	8.57	10.83
CHEMORES	431		F	55	Extensive	Nodes, bone	Carboplatin/Etoposide	4	Partial Response	Current Smoker	7.3	12.8
CHEMORES	432		F	74	Extensive	N/A	Carboplatin/Etoposide	1	Not assessed	Never Smoked	Not assessed	4.9
CHEMORES	12012		F	56	Extensive	Liver	Carboplatin/Etoposide	4	Partial Response	Current Smoker	8.83	18.5
CHEMORES	12015		M	54	Extensive	Brain, adrenal	Carboplatin/Etoposide	4	Partial Response	Current Smoker	Not assessed	5.37
CHEMORES	12018		M	68	Extensive	Adrenal	Carboplatin/Etoposide	4	Partial Response	Current Smoker	11.13	30.1
CHEMORES	12023		F	64	Extensive	Pleura	Carboplatin/Etoposide	1	Response on Chest Xray Post C1	Current Smoker	Not assessed	1.4
CHEMORES	12036		M	71	Extensive	Nodes, liver, adrenal , Pleural effusion	Carboplatin/Etoposide	4	Partial Response	Former Smoker	9.8	16.8
CHEMORES	12053		F	66	Limited	N/A	Carboplatin/Etoposide	4	Partial Response	Former Smoker	23.22	87.23
CHEMORES	12056	CDX15P/15PP	F	71	Limited	N/A	Carboplatin/Etoposide	4	Partial Response	Current Smoker	18.53	20.93
CHEMORES	12066		M	56	Extensive	Pleural Effusion	No SACT given	N/A	Not assessed	Current Smoker	Not assessed	1.33
CHEMORES	12068		M	72	Extensive	Nodes, bone	Carboplatin/Etoposide	4	Progressive disease	Former Smoker	3.43	4.97
CHEMORES	12070		M	73	Extensive	Pancreas	Carboplatin/Etoposide +Iplimumab	4	Partial Response	Former Smoker	5.33	10.8
CHEMORES	12074		F	66	Extensive	Nodes, metastic pleural effusion, lung	Carboplatin/Etoposide +immunogen Trial CD56 antibody	4	Partial Response	Current Smoker	6.57	19.07
CHEMORES	12076		M	70	Extensive	Nodes, pleural effusion, adrenal	Carboplatin/Etoposide	4	Partial Response	Never Smoked	6.4	7.53
CHEMORES	12077		F	63	Extensive	Liver, pleaura, diaphragmatic nodule, pleural effusion	VAC	4	Partial Response	Current Smoker	7.33	8.4
CHEMORES	12085	CDX08/08P	F	63	Extensive	Bone, liver	Carboplatin	4	Partial Response	Current Smoker	5.4	6.33
CHEMORES	12088	CDX07	F	71	Extensive	Lung, liver, bone	Carboplatin/Etoposide	4	Partial Response	Former Smoker	5.47	5.77
CHEMORES	12089		F	69	Extensive	Bone	Carboplatin	4	Progressive disease	Former Smoker	3.5	6.07
CHEMORES	12102	CDX09	F	69	Extensive	Bone, liver, lung, adrenal, nodes	Carboplatin/Etoposide	1	Stable on Chest Xray post C1	Former Smoker	Not assessed	2.13
CHEMORES	12114		F	63	Extensive	Bone, liver	Carboplatin/Etoposide	4	Partial Response	Former Smoker	6.87	8.4
CHEMORES	12115		F	77	Extensive	Liver, adrenal , lung	VAC	1	Progressive disease	No history	2.63	3.3
CHEMORES	12116		M	72	Extensive	Adrenal	Carboplatin/Etoposide	4	Partial Response	Former Smoker	8	32.87
CHEMORES	12151		F	50	Extensive	Nodes, bone, liver	Carboplatin/Etoposide	4	Partial Response	Current Smoker	9.57	18.07
CHEMORES	12187	CDX39P	F	71	Extensive	Bone, liver	Carboplatin/Etoposide	4	Partial Response	Formere Smoker	10.47	16.53
CHEMORES	12207		F	73	Extensive	Bone	Carboplatin/Etoposide	4	Partial Response	Current Smoker	16.03	42.27
CHEMORES	12226		F	72	Extensive	Nodes, lung	Carboplatin/Etoposide	3	Partial Response	Current Smoker	8.97	10.87
CHEMORES	12305	CDX35	M	64	Extensive	Nodes, liver	Carboplatin/Etopside	4	Partial Response	Current Smoker	Not assessed	7.9
CHEMORES	12379		M	60	Extensive	Nodes, adrenal, pleural effusion, brain	Carboplatin	4	Partial Response	Current Smoker	5.47	6.07
Protocol	ID	Gender	Age at diagnosis	SCLC Stage	Site(s) of Metastasis	Treatment Response	Smoking History	PFS (months) date of diagnosis to PD	OS (months) date of diagnosis to death
CONVERT	1	Male	67.2	Limited - IIIA	N/A	Partial Response	Current Smoker	11.33	11.33
CONVERT	13	Male	54.6	Limited - IIIA	N/A	Complete Response	Former Smoker	87.13	N/A
CONVERT	15	Male	48.8	Limited - IIIA	Other	Not assessed	Current Smoker	9.7	20.83
CONVERT	18	Male	70.7	Limited - IIIA	N/A	Partial Response	Former Smoker	N/A	N/A
CONVERT	21	Female	57.7	Limited - IIIA	N/A	Partial Response	Former Smoker	N/A	N/A
CONVERT	23	Male	56.4	Limited - IIIA	N/A	Partial Response	Former Smoker	N/A	30.5
CONVERT	28	Male	50.1	Limited - IIIB	N/A	Partial Response	Current Smoker	15.67	17.37
CONVERT	31	Male	51.5	Limited - IIA	Brain	Progressive disease	Current Smoker	8.6	10.13
CONVERT	37	Female	66.2	Limited - NA	N/A	Not assessed	Current Smoker	N/A	N/A
CONVERT	42	Male	53.6	Limited - IIIA	Lung, liver, bone	Progressive disease	Former Smoker	6.1	11.13
CONVERT	43	Male	60.2	Limited - NA	N/A	Stable disease	Former Smoker	N/A	N/A
CONVERT	65	Male	60.3	Limited - IIIA	N/A	Not assessed	Current Smoker	N/A	N/A
CONVERT	99	Male	50.9	Limited - IIIB	N/A	Not assessed	Current Smoker	N/A	N/A
CONVERT	103	Female	63.9	Limited - IIIB	N/A	Stable disease	Former Smoker	N/A	N/A
CONVERT	116	Male	74.3	Limited - IIIA	Liver	Stable disease	Former Smoker	12.13	19.6
CONVERT	119	Male	58	Limited - IIIA	N/A	Partial Response	Former Smoker	N/A	N/A
CONVERT	124	Female	53.6	Limited - NA	Lung, bone, brain, other	Not assessed	Former Smoker	8.9	14.1
CONVERT	143	Female	55.8	Limited - IIIB	Lung, nodes	Not assessed	Current Smoker	15.77	25.1
CONVERT	145	Female	65	Limited - IIIB	Lung, nodes, liver	Partial Response	Current Smoker	6.03	12.13
CONVERT	163	Female	65.8	Limited - IIIA	N/A	Partial Response	Former Smoker	N/A	N/A
CONVERT	164	Male	70	Limited - IIIA	Other	Partial Response	Current Smoker	12.17	28.33
CONVERT	179	Male	64.3	Limited - IIA	N/A	Not assessed	Former Smoker	N/A	N/A
CONVERT	254	Male	63.9	Limited - IIB	N/A	Not assessed	Current Smoker	N/A	N/A
CONVERT	275	Female	46.7	Limited - IIIA	Liver, bone	Not assessed	Former Smoker	3.37	23.57
CONVERT	315	Male	53.2	Limited - IIB	N/A	Not assessed	Former Smoker	N/A	N/A
CONVERT	316	Male	66.8	Limited - IIIA	N/A	Complete Response	Former Smoker	N/A	N/A
CONVERT	377	Female	62.6	Limited - IIIA	N/A	Progressive disease	Former Smoker	6.27	11.87
CONVERT	437	Female	70	Limited - IIIB	N/A	Not assessed	Former Smoker	N/A	N/A
CONVERT	443	Female	56.7	Limited - IIA	Nodes, liver, other	Progressive disease	Former Smoker	5.83	24.8
CONVERT	448	Female	54.1	Limited - IIIB	Nodes	Partial Response	Former Smoker	16.73	25.7
CONVERT	451	Male	53.6	Limited - IIIA	N/A	Stable disease	Current Smoker	N/A	14.87
CONVERT	458	Female	53.2	Limited - IIIA	Lung, nodes	Not assessed	Former Smoker	19.53	32.77
CONVERT	459	Male	66	Limited - IIIB	Lung, bone, brain, other	Not assessed	Current Smoker	11.93	21.4
CONVERT	502	Male	82	Limited - IIIB	N/A	Partial Response	Former Smoker	N/A	N/A
CONVERT	509	Male	70	Limited - IIIA	Nodes, other	Not assessed	No history	8.07	26.9
CONVERT	539	Female	65.8	Limited - IIIA	N/A	Complete Response	Former Smoker	N/A	N/A
CONVERT	544	Female	65.8	Limited - IIIB	Liver, bone	Progressive disease	Current Smoker	0.17	4.7
*Other in sites of metastases indicates sites other than lung, lymphnode, pleura, liver, bone, brain
