# Supplementary material for: Functional characterization of the ATOH1 molecular subtype indicates a pro-metastatic role in small cell lung cancer
Source: Cell Rep. 2025 Apr 29;44(5):115603. doi: 10.1016/j.celrep.2025.115603 (PMC12116416; doi:10.1016/j.celrep.2025.115603)
Supplement: Table S5. IHC positivity of clinical samples, related to Figure 2C [file mmc4.xlsx]

## Sheet: Table S5
Table S5. IHC positivity of clinical samples
sample ID	Trial/protocol	ASCL1	NEUROD1	ATOH1
12265	CHEMORES	0.009731	41.0307	45.3237
12340	CHEMORES	26.5252	0.066126	36.4005
12367	CHEMORES	30.8593	0.005508	36.1118
12371	CHEMORES	33.4362	0.03368	35.1424
290	CHEMORES	12.4449	0.14752	28.5
12018	CHEMORES	14.9839	28.4759	21.52
83	CHEMORES	33.8162	0.00253	13.85
12278	CHEMORES	0.292891	0.03704	12.96
235	CHEMORES	16.5222	19.2194	11.22
12070	CHEMORES	29.3644	0.034284	10.39
12077	CHEMORES	31.445	0.277175	9.55
270	CHEMORES	22.21	41.8	5.82
12275	CHEMORES	3.81779	0.237781	5.96
12207	CHEMORES	40.9175	0.005854	4.96
218	CHEMORES	20.7332	0.204267	4.82
12088	CHEMORES	10.9	0.214524	0.99
12241	CHEMORES	3.80677	0.043256	0.852394
12152	CHEMORES	2.59008	0	0.83254
12253	CHEMORES	13.2812	0	0.746269
12068	CHEMORES	5.98727	0.251186	0.644304
12226	CHEMORES	5.11855	0.166556	0.57
12116	CHEMORES	0.268697	0.034095	0.524246
397	CHEMORES	0.651075	0.085565	0.505656
12106	CHEMORES	1.01627	0.063452	0.483531
281	CHEMORES	5.55166	0.157435	0.454545
320	CHEMORES	16.4844	0.063559	0.437921
12023	CHEMORES	2.89822	18.3708	0.355192
12305	CHEMORES	51.869	13.0691	0.266152
426	CHEMORES	10.6846	0.053085	0.265127
12187	CHEMORES	43.5478	0.250167	0.26259
12114	CHEMORES	32.9987	4.76113	0.205566
364	CHEMORES	0.203326	0.200241	0.2
200	CHEMORES	0.133384	10.7971	0.167411
251	CHEMORES	39.5844	28.0292	0.140268
12089	CHEMORES	11.9888	0	0.131378
12222	CHEMORES	10.9593	0.125786	0.086743
432	CHEMORES	51.6575	2.34423	0.05287
12066	CHEMORES	1.38323	15.845	0.05
12076	CHEMORES	0.077084	0.55407	0.047792
12134	CHEMORES	8.08917	0.283554	0.039448
183	CHEMORES	18.6522	0.004812	0.03685
12053	CHEMORES	2.13505	0.166909	0.028877
12074	CHEMORES	0.726469	0.040733	0.021872
12115	CHEMORES	2.18164	0.165678	0.020616
14	CHEMORES	6.31958	0.015442	0.020173
309	CHEMORES	36.0249	0.749629	0.018106
12102	CHEMORES	6.83902	0	0.015416
313	CHEMORES	55.1527	0.104057	0.010151
431	CHEMORES	19.9278	0.006134	0.009638
12036	CHEMORES	4.58301	1.867	0.007319
12342	CHEMORES	0	0.056559	0.006987
220	CHEMORES	6.17455	0.000653	0.006867
390	CHEMORES	0.363416	0.009846	0.003089
12151	CHEMORES	0.0116	0.009481	0.002401
12231	CHEMORES	11.9527	0.306006	0.002038
365	CHEMORES	63.9804	0.074501	0.001354
12227	CHEMORES	1.2301	0	0
326	CHEMORES	32.9028	36.1586	0
334	CHEMORES	17.1176	0.044778	0
376	CHEMORES	0.685271	0.31572	0
12012	CHEMORES	2.50443	0.008892	0
12015	CHEMORES	3.36013	0.074903	0
12056	CHEMORES	1.48811	0.021964	0
12085	CHEMORES	0.071685	62.0229	0
12379	CHEMORES	0.073137	0.064645	0
1	CONVERT	5.66	0.02	0.45
13	CONVERT	37.9	0.03	1.89
15	CONVERT	45.88	0.02	0.11
18	CONVERT	0	0	1.08
21	CONVERT	32	1.67	3.03
23	CONVERT	0.73	0.08	0.07
28	CONVERT	17.7	0.36	1.08
31	CONVERT	54.64	15.06	41.42
37	CONVERT	1.56	0	0.33
42	CONVERT	0.45	0	3.06
43	CONVERT	0.22	0.01	0.76
65	CONVERT	0	0.1	18.95
99	CONVERT	6.76	0	0.37
103	CONVERT	39.52	7.84	4.97
116	CONVERT	0.22	0	0
119	CONVERT	3.51	0.06	0
124	CONVERT	50.15	2.19	1.97
143	CONVERT	5.14	0.09	3.56
145	CONVERT	0	0.01	0.04
163	CONVERT	0.85	0.31	0.68
164	CONVERT	0	0	0.01
179	CONVERT	0	17.27	0.09
254	CONVERT	3.91	0	0.67
275	CONVERT	1.29	0	0.11
315	CONVERT	2.57	0.09	0.18
316	CONVERT	0.03	0	0.61
377	CONVERT	0.91	0	0.01
437	CONVERT	10.77	0.66	0.12
443	CONVERT	3.11	0.28	0.39
448	CONVERT	0	0	0.07
451	CONVERT	4.83	0.48	1.65
458	CONVERT	18.16	0	0.01
459	CONVERT	29.22	0.02	0.01
502	CONVERT	6.14	9.79	41.18
509	CONVERT	0.68	0.02	1.83
539	CONVERT	7.07	0.01	0.72
544	CONVERT	2.94	0	0.62
