# Supplementary material for: Functional characterization of the ATOH1 molecular subtype indicates a pro-metastatic role in small cell lung cancer
Source: Cell Rep. 2025 Apr 29;44(5):115603. doi: 10.1016/j.celrep.2025.115603 (PMC12116416; doi:10.1016/j.celrep.2025.115603)
Supplement: Table S6. Differentially bound ATOH1 ChIP-seq peaks obtained with DiffBind, related to Figure 3F [file mmc5.xlsx]

## Sheet: Table S6
Table S6. Differentially bound ATOH1 ChIPSeq peaks obtained with DiffBind
seqnames	start	end	width	strand	Conc	Conc_KD	Conc_WT	Fold	p.value	FDR	annotation	geneChr	geneStart	geneEnd	geneLength	geneStrand	geneId	transcriptId	distanceToTSS	chr_location	chr	geneName	geneBiotype	entrez
21	32334702	32335531	830	*	7.39212	0.671912	8.1236	-6.56472	1.87965e-08	0.00047525	Promoter	21	32334209	32335630	1422	2	ENSG00000142207	ENST00000492603	99	chr21:32334702-32335531	chr21	URB1	protein_coding	9875
17	78528574	78529251	678	*	6.57569	0	7.31266	-7.58729	6.59333e-08	0.000833529	Intron (ENST00000389840/ENSG00000187775, intron 22 of 80)	17	78532813	78533055	243	2	ENSG00000243426	ENST00000492744	3804	chr17:78528574-78529251	chr17	RN7SL454P	misc_RNA	106479388
6	137492950	137493941	992	*	6.47843	0	7.2154	-7.47503	9.8935e-08	0.000833824	Promoter	6	137492199	137494394	2196	2	ENSG00000177468	ENST00000367734	453	chr6:137492950-137493941	chr6	OLIG3	protein_coding	167826
10	119346192	119346957	766	*	6.23155	0	6.96852	-7.33252	1.62079e-07	0.000863952	Intron (ENST00000392870/ENSG00000198873, intron 2 of 15)	10	119334494	119336182	1689	2	ENSG00000236426	ENST00000457948	-10010	chr10:119346192-119346957	chr10	AL583824.1	lncRNA	NA
17	41040852	41041590	739	*	7.17618	1.79235	7.89926	-6.02328	1.92481e-07	0.000863952	Promoter	17	41040541	41041450	910	2	ENSG00000188581	ENST00000306271	0	chr17:41040852-41041590	chr17	KRTAP1-1	protein_coding	81851
2	88318187	88319091	905	*	6.77018	1.20739	7.49489	-6.05569	2.46486e-07	0.000863952	Distal Intergenic	2	88364695	88365608	914	2	ENSG00000232508	ENST00000449328	46517	chr2:88318187-88319091	chr2	MRPL45P1	processed_pseudogene	NA
11	64831475	64832110	636	*	5.94022	0	6.67718	-7.1331	2.98702e-07	0.000863952	Promoter	11	64830392	64832482	2091	2	ENSG00000171219	ENST00000491280	372	chr11:64831475-64832110	chr11	CDC42BPG	protein_coding	55561
1	226482036	226482821	786	*	5.97656	0	6.71353	-7.15375	3.16209e-07	0.000863952	Distal Intergenic	1	226493188	226493489	302	2	ENSG00000177770	ENST00000460287	10668	chr1:226482036-226482821	chr1	CDKN2AIPNLP1	processed_pseudogene	NA
6	87922959	87923510	552	*	5.89507	0	6.63204	-7.11708	3.32129e-07	0.000863952	Distal Intergenic	6	87891424	87891869	446	1	ENSG00000271114	ENST00000604960	31535	chr6:87922959-87923510	chr6	AL590392.1	processed_pseudogene	NA
5	16866752	16867265	514	*	5.94694	0	6.68391	-7.13556	3.41699e-07	0.000863952	Intron (ENST00000513610/ENSG00000145555, intron 2 of 40)	5	16853994	16854114	121	1	ENSG00000253093	ENST00000517284	12758	chr5:16866752-16867265	chr5	RNA5SP179	rRNA_pseudogene	100873441
X	153556498	153557362	865	*	6.57316	1.02274	7.29776	-5.55912	3.77452e-07	0.000867591	Promoter	23	153556946	153560824	3879	1	ENSG00000067842	ENST00000460549	0	chrX:153556498-153557362	chrX	ATP2B3	protein_coding	492
16	4450879	4451581	703	*	5.68027	0	6.41724	-6.94687	5.84811e-07	0.000975243	Intron (ENST00000431375/ENSG00000103423, intron 8 of 8)	16	4449554	4456772	7219	1	ENSG00000103423	ENST00000576180	1325	chr16:4450879-4451581	chr16	DNAJA3	protein_coding	9093
20	31818744	31819668	925	*	5.58058	0	6.31754	-6.92118	5.91332e-07	0.000975243	Promoter	20	31819308	31834689	15382	1	ENSG00000101306	ENST00000375994	0	chr20:31818744-31819668	chr20	MYLK2	protein_coding	85366
17	80524257	80525091	835	*	6.67774	1.52932	7.39835	-5.74573	6.23708e-07	0.000975243	Distal Intergenic	17	80515657	80515812	156	1	ENSG00000271340	ENST00000603167	8600	chr17:80524257-80525091	chr17	AC120024.3	processed_pseudogene	NA
17	78450192	78451359	1168	*	5.73492	0	6.47189	-6.96807	6.42082e-07	0.000975243	Promoter	17	78423700	78450298	26599	2	ENSG00000187775	ENST00000590227	0	chr17:78450192-78451359	chr17	DNAH17	protein_coding	8632
6	53309346	53310097	752	*	5.82669	0	6.56365	-6.98468	6.65238e-07	0.000975243	Intron (ENST00000370918/ENSG00000012660, intron 1 of 8)	6	53336943	53337346	404	2	ENSG00000217527	ENST00000406501	27249	chr6:53309346-53310097	chr6	RPS16P5	transcribed_processed_pseudogene	NA
19	4635336	4636359	1024	*	5.56603	0	6.30299	-6.8906	6.69989e-07	0.000975243	Distal Intergenic	19	4639516	4655568	16053	1	ENSG00000185361	ENST00000327473	-3157	chr19:4635336-4636359	chr19	TNFAIP8L1	protein_coding	126282
7	135822347	135822937	591	*	5.64415	0	6.38112	-6.92094	7.7438e-07	0.000975243	Intron (ENST00000419211/ENSG00000224746, intron 1 of 2)	7	135774521	135932997	158477	1	ENSG00000224746	ENST00000419211	47826	chr7:135822347-135822937	chr7	AC015987.1	lncRNA	NA
1	155968402	155969062	661	*	5.53803	0	6.27499	-6.83282	8.21871e-07	0.000975243	Promoter	1	155965324	155969729	4406	2	ENSG00000116584	ENST00000609707	667	chr1:155968402-155969062	chr1	ARHGEF2	protein_coding	9181
20	48728095	48728755	661	*	7.04496	2.46415	7.7576	-4.81382	8.49974e-07	0.000975243	Intron (ENST00000371941/ENSG00000124126, intron 4 of 39)	20	48692323	48692684	362	2	ENSG00000124126	ENST00000620554	-35411	chr20:48728095-48728755	chr20	PREX1	protein_coding	57580
14	54322716	54323428	713	*	5.46069	0	6.19766	-6.81899	8.50225e-07	0.000975243	Distal Intergenic	14	54396849	54417951	21103	1	ENSG00000100526	ENST00000555837	-73421	chr14:54322716-54323428	chr14	CDKN3	protein_coding	1033
1	15139768	15140254	487	*	5.67167	0	6.40863	-6.91742	8.90088e-07	0.000975243	Intron (ENST00000310916/ENSG00000175147, intron 1 of 5)	1	15111869	15152458	40590	2	ENSG00000175147	ENST00000404665	12204	chr1:15139768-15140254	chr1	TMEM51-AS1	lncRNA	200197
8	132915212	132915995	784	*	6.89169	2.37732	7.60319	-5.60271	9.11809e-07	0.000975243	Intron (ENST00000220616/ENSG00000042832, intron 20 of 47)	8	132919440	133134827	215388	1	ENSG00000042832	ENST00000519178	-3445	chr8:132915212-132915995	chr8	TG	protein_coding	7038
13	113078689	113079371	683	*	5.58192	0	6.31888	-6.8579	9.30032e-07	0.000975243	Exon (ENST00000375608/ENSG00000126217, exon 16 of 30)	13	113074467	113098208	23742	1	ENSG00000126217	ENST00000397017	4222	chr13:113078689-113079371	chr13	MCF2L	protein_coding	23263
12	104824084	104824973	890	*	6.83961	2.20739	7.55312	-5.59256	1.07811e-06	0.000975243	Intron (ENST00000258538/ENSG00000136052, intron 9 of 9)	12	104804975	104834179	29205	2	ENSG00000136052	ENST00000549713	9206	chr12:104824084-104824973	chr12	SLC41A2	protein_coding	84102
9	120249816	120250354	539	*	5.51929	0	6.25625	-6.81041	1.09507e-06	0.000975243	Distal Intergenic	9	120244979	120245050	72	2	ENSG00000207814	ENST00000385079	-4766	chr9:120249816-120250354	chr9	MIR147A	miRNA	406939
11	115081412	115082578	1167	*	5.60467	0	6.34164	-6.75829	1.18093e-06	0.000975243	Distal Intergenic	11	115128218	115128373	156	2	ENSG00000252870	ENST00000517061	45795	chr11:115081412-115082578	chr11	AP003179.1	snoRNA	NA
15	101965938	101966419	482	*	5.45181	0	6.18877	-6.79209	1.18549e-06	0.000975243	Promoter	15	101966052	101976528	10477	1	ENSG00000185596	ENST00000557932	0	chr15:101965938-101966419	chr15	WASH3P	transcribed_unprocessed_pseudogene	NA
16	88649301	88650228	928	*	6.69522	1.79235	7.41277	-5.55821	1.21449e-06	0.000975243	Promoter	16	88643540	88650314	6775	2	ENSG00000051523	ENST00000566229	86	chr16:88649301-88650228	chr16	CYBA	protein_coding	1535
8	128957839	128958330	492	*	5.38823	0	6.1252	-6.75179	1.24159e-06	0.000975243	Intron (ENST00000643616/ENSG00000229140, intron 2 of 3)	8	128634199	128966001	331803	2	ENSG00000229140	ENST00000643616	7671	chr8:128957839-128958330	chr8	CCDC26	lncRNA	137196
4	7518808	7519307	500	*	5.50717	0	6.24414	-6.70737	1.27812e-06	0.000975243	Intron (ENST00000507866/ENSG00000184985, intron 2 of 26)	4	7460028	7460118	91	1	ENSG00000266690	ENST00000579577	58780	chr4:7518808-7519307	chr4	MIR4274	miRNA	100422826
8	29790985	29791452	468	*	5.37553	0	6.1125	-6.74005	1.29323e-06	0.000975243	Exon (ENST00000523123/ENSG00000253490, exon 3 of 4)	8	29821189	29828454	7266	2	ENSG00000248964	ENST00000669943	37002	chr8:29790985-29791452	chr8	AC131254.1	lncRNA	101929470
14	102008669	102009340	672	*	5.26465	0	6.00161	-6.69645	1.30031e-06	0.000975243	Promoter	14	102009320	102012867	3548	1	ENSG00000197102	ENST00000643565	0	chr14:102008669-102009340	chr14	DYNC1H1	protein_coding	1778
11	68302427	68303113	687	*	7.17802	2.79235	7.88711	-5.57328	1.31143e-06	0.000975243	Distal Intergenic	11	68312591	68449275	136685	1	ENSG00000162337	ENST00000294304	-9478	chr11:68302427-68303113	chr11	LRP5	protein_coding	4041
1	39511440	39511865	426	*	8.60644	4.75578	9.30284	-4.94039	1.45535e-06	0.00104331	Exon (ENST00000331593/ENSG00000183682, exon 3 of 7)	1	39514956	39516490	1535	1	ENSG00000237624	ENST00000447263	-3091	chr1:39511440-39511865	chr1	OXCT2P1	unprocessed_pseudogene	192217
20	12535273	12535985	713	*	6.37636	0.207391	7.10529	-6.16217	1.50692e-06	0.00104331	Distal Intergenic	20	12380056	12381255	1200	1	ENSG00000235698	ENST00000414718	155217	chr20:12535273-12535985	chr20	PA2G4P2	processed_pseudogene	NA
15	45182828	45184023	1196	*	5.23471	0	5.97168	-6.64428	1.57066e-06	0.00104331	Intron (ENST00000560034/ENSG00000259519, intron 1 of 1)	15	45167713	45181207	13495	2	ENSG00000138606	ENST00000458022	-1621	chr15:45182828-45184023	chr15	SHF	protein_coding	90525
9	124079261	124079869	609	*	5.38394	0	6.1209	-6.68846	1.60813e-06	0.00104331	Distal Intergenic	9	124031624	124032524	901	2	ENSG00000234921	ENST00000429482	-46737	chr9:124079261-124079869	chr9	AC006450.2	lncRNA	NA
1	211333788	211334552	765	*	5.28792	0	6.02489	-6.67497	1.60928e-06	0.00104331	Intron (ENST00000462410/ENSG00000082512, intron 1 of 5)	1	211326833	211374946	48114	1	ENSG00000082512	ENST00000261464	6955	chr1:211333788-211334552	chr1	TRAF5	protein_coding	7188
9	130327550	130328639	1090	*	5.26954	0	6.0065	-6.65332	1.7281e-06	0.00107023	Intron (ENST00000624552/ENSG00000148357, intron 22 of 97)	9	130307519	130338606	31088	1	ENSG00000148357	ENST00000611173	20031	chr9:130327550-130328639	chr9	HMCN2	protein_coding	256158
15	98997475	98998227	753	*	5.18708	0	5.92404	-6.62517	1.78133e-06	0.00107023	Exon (ENST00000637120/ENSG00000183571, exon 2 of 5)	15	98968523	99005462	36940	2	ENSG00000183571	ENST00000637120	7235	chr15:98997475-98998227	chr15	PGPEP1L	protein_coding	145814
19	4503362	4504057	696	*	6.22947	0.792354	6.95306	-5.78127	1.81984e-06	0.00107023	3' UTR	19	4499629	4501578	1950	1	ENSG00000167674	ENST00000619255	3733	chr19:4503362-4504057	chr19	HDGFL2	protein_coding	84717
7	70416506	70417332	827	*	5.26893	0	6.0059	-6.63558	1.82012e-06	0.00107023	Intron (ENST00000644939/ENSG00000158321, intron 4 of 18)	7	70316916	70437837	120922	1	ENSG00000158321	ENST00000475660	99590	chr7:70416506-70417332	chr7	AUTS2	protein_coding	26053
6	37222164	37223008	845	*	5.3641	0	6.10106	-6.64582	2.00483e-06	0.00112771	Intron (ENST00000651039/ENSG00000172738, intron 1 of 2)	6	37212571	37218696	6126	2	ENSG00000172738	ENST00000651722	-3468	chr6:37222164-37223008	chr6	TMEM217	protein_coding	221468
22	21938119	21938766	648	*	6.42983	1.52932	7.14735	-5.54773	2.17954e-06	0.00112771	Promoter	22	21919427	21938584	19158	2	ENSG00000100034	ENST00000407142	0	chr22:21938119-21938766	chr22	PPM1F	protein_coding	9647
9	33446678	33447878	1201	*	5.19131	0	5.92828	-6.5608	2.20452e-06	0.00112771	Promoter	9	33441156	33447596	6441	2	ENSG00000165272	ENST00000493581	0	chr9:33446678-33447878	chr9	AQP3	protein_coding	360
6	30215473	30216358	886	*	5.27142	0	6.00839	-6.60978	2.2659e-06	0.00112771	Distal Intergenic	6	30184455	30213427	28973	2	ENSG00000234127	ENST00000453195	-2046	chr6:30215473-30216358	chr6	TRIM26	protein_coding	7726
7	152522494	152522907	414	*	5.1015	0	5.83847	-6.53473	2.31858e-06	0.00112771	Distal Intergenic	7	152463786	152465549	1764	1	ENSG00000261455	ENST00000564834	58708	chr7:152522494-152522907	chr7	LINC01003	lncRNA	100128822
4	5808035	5808676	642	*	5.26639	0	6.00335	-6.61389	2.33452e-06	0.00112771	Exon (ENST00000264956/ENSG00000072840, exon 18 of 21)	4	5793608	5801807	8200	1	ENSG00000072840	ENST00000515113	14427	chr4:5808035-5808676	chr4	EVC	protein_coding	2121
15	101709360	101709796	437	*	5.15106	0	5.88803	-6.5191	2.40485e-06	0.00112771	Promoter	15	101654213	101708828	54616	2	ENSG00000185418	ENST00000558533	-532	chr15:101709360-101709796	chr15	TARS3	protein_coding	123283
18	40075239	40075949	711	*	5.03371	0	5.77068	-6.51049	2.42902e-06	0.00112771	Intron (ENST00000566101/ENSG00000261715, intron 2 of 3)	18	40062903	40066471	3569	2	ENSG00000279034	ENST00000624119	-8768	chr18:40075239-40075949	chr18	AC011266.1	TEC	NA
X	15913236	15913783	548	*	5.13933	0	5.87629	-6.54113	2.46233e-06	0.00112771	Downstream (2-3kb)	23	15916189	15916303	115	2	ENSG00000200566	ENST00000363696	2520	chrX:15913236-15913783	chrX	RNU5F-7P	snRNA	100873834
18	31714250	31714560	311	*	5.19862	0	5.93558	-6.59118	2.47148e-06	0.00112771	Distal Intergenic	18	31718893	31719208	316	1	ENSG00000200472	ENST00000363602	-4333	chr18:31714250-31714560	chr18	RN7SKP44	misc_RNA	106479114
3	132870527	132871011	485	*	5.92834	0.207391	6.65432	-5.85479	2.56041e-06	0.00112771	Intron (ENST00000504440/ENSG00000248724, intron 10 of 10)	3	132558142	132722459	164318	2	ENSG00000274810	ENST00000471702	-148068	chr3:132870527-132871011	chr3	NPHP3-ACAD11	protein_coding	100532724
11	67420283	67421347	1065	*	5.11221	0	5.84917	-6.50694	2.57458e-06	0.00112771	Promoter	11	67400855	67421181	20327	2	ENSG00000172531	ENST00000546202	0	chr11:67420283-67421347	chr11	PPP1CA	protein_coding	5499
3	127114381	127115044	664	*	6.10031	0.792354	6.82264	-5.69426	2.5965e-06	0.00112771	Distal Intergenic	3	127193131	127198185	5055	1	ENSG00000214324	ENST00000624688	-78087	chr3:127114381-127115044	chr3	C3orf56	protein_coding	285311
3	127495793	127496420	628	*	6.16897	1.20739	6.8873	-5.47583	2.62389e-06	0.00112771	Intron (ENST00000461398/ENSG00000239921, intron 6 of 7)	3	127499105	127499743	639	2	ENSG00000239921	ENST00000634757	3323	chr3:127495793-127496420	chr3	LINC01471	lncRNA	101927149
17	67652164	67652818	655	*	5.46869	0	6.20565	-6.68185	2.68311e-06	0.00112771	Intron (ENST00000581322/ENSG00000154217, intron 6 of 8)	17	67658015	67659465	1451	2	ENSG00000288109	ENST00000655554	6647	chr17:67652164-67652818	chr17	AC079331.3	lncRNA	NA
2	23240900	23242034	1135	*	6.13891	1.20739	6.85684	-5.4249	2.68521e-06	0.00112771	Distal Intergenic	2	23030603	23199056	168454	2	ENSG00000232451	ENST00000440785	-41844	chr2:23240900-23242034	chr2	AC018467.1	lncRNA	NA
18	5504523	5505128	606	*	5.24976	0	5.98672	-6.59827	2.72449e-06	0.00112771	Intron (ENST00000544123/ENSG00000082397, intron 1 of 20)	18	5478241	5489370	11130	2	ENSG00000082397	ENST00000580308	-15153	chr18:5504523-5505128	chr18	EPB41L3	protein_coding	23136
12	121522701	121523661	961	*	6.49111	2.01475	7.20191	-5.32997	2.76467e-06	0.00112771	Intron (ENST00000377071/ENSG00000089094, intron 8 of 22)	12	121509943	121524795	14853	2	ENSG00000089094	ENST00000542030	1134	chr12:121522701-121523661	chr12	KDM2B	protein_coding	84678
7	98879777	98880193	417	*	4.99612	0	5.73309	-6.47454	2.79927e-06	0.00112771	Promoter	7	98881090	99013239	132150	1	ENSG00000196367	ENST00000446306	-897	chr7:98879777-98880193	chr7	TRRAP	protein_coding	8295
9	93814128	93814645	518	*	6.14702	0	6.88041	-6.30239	2.91176e-06	0.00112771	Intron (ENST00000443771/ENSG00000231990, intron 1 of 2)	9	93819357	93819421	65	1	ENSG00000265347	ENST00000584984	-4712	chr9:93814128-93814645	chr9	MIR4291	miRNA	100422927
13	102589287	102589837	551	*	5.24846	0	5.98542	-6.57758	2.92318e-06	0.00112771	Promoter	13	102589372	102589813	442	2	ENSG00000261057	ENST00000569288	0	chr13:102589287-102589837	chr13	LINC00555	lncRNA	NA
11	22634901	22635633	733	*	4.98894	0	5.7259	-6.45482	2.94278e-06	0.00112771	Intron (ENST00000528582/ENSG00000148935, intron 1 of 5)	11	22622533	22625823	3291	2	ENSG00000183161	ENST00000327470	-9078	chr11:22634901-22635633	chr11	FANCF	protein_coding	2188
11	129331905	129332551	647	*	5.05077	0	5.78774	-6.47219	2.94372e-06	0.00112771	Distal Intergenic	11	129295286	129296481	1196	2	ENSG00000255259	ENST00000531501	-35424	chr11:129331905-129332551	chr11	ZNF123P	processed_pseudogene	100188891
17	74114213	74114868	656	*	5.00695	0	5.74392	-6.46584	3.06969e-06	0.00113033	Intron (ENST00000584003/ENSG00000266357, intron 2 of 4)	17	74063894	74112902	49009	2	ENSG00000266357	ENST00000666198	-1311	chr17:74114213-74114868	chr17	LINC02074	lncRNA	NA
3	180551547	180551991	445	*	5.12138	0	5.85834	-6.4781	3.1948e-06	0.00113033	Distal Intergenic	3	180542701	180542836	136	1	ENSG00000201810	ENST00000364940	8846	chr3:180551547-180551991	chr3	AC125618.1	snoRNA	NA
10	101028914	101029594	681	*	5.98429	0.792354	6.70538	-5.54469	3.20893e-06	0.00113033	Intron (ENST00000619208/ENSG00000186862, intron 2 of 16)	10	101030178	101030768	591	2	ENSG00000186862	ENST00000642474	1174	chr10:101028914-101029594	chr10	PDZD7	protein_coding	79955
11	119847848	119848274	427	*	5.04302	0	5.77999	-6.47333	3.22195e-06	0.00113033	Intron (ENST00000658360/ENSG00000287545, intron 1 of 1)	11	119832966	119867682	34717	1	ENSG00000287545	ENST00000658360	14882	chr11:119847848-119848274	chr11	AP001994.2	lncRNA	NA
16	88614796	88615564	769	*	5.53063	0	6.2676	-6.68641	3.29652e-06	0.00113033	Intron (ENST00000301011/ENSG00000158545, intron 8 of 17)	16	88608517	88626699	18183	1	ENSG00000158545	ENST00000564161	6279	chr16:88614796-88615564	chr16	ZC3H18	protein_coding	124245
17	82956937	82957975	1039	*	5.39729	0	6.13426	-6.63694	3.33137e-06	0.00113033	Promoter	17	82943791	82956801	13011	2	ENSG00000175711	ENST00000573363	-136	chr17:82956937-82957975	chr17	B3GNTL1	protein_coding	146712
17	80023007	80023947	941	*	5.28212	0	6.01909	-6.57625	3.37184e-06	0.00113033	Promoter	17	80023894	80026107	2214	1	ENSG00000261978	ENST00000575404	0	chr17:80023007-80023947	chr17	AC116025.1	lncRNA	NA
12	113844494	113845199	706	*	4.95464	0	5.6916	-6.41867	3.57314e-06	0.00113033	Exon (ENST00000545145/ENSG00000122965, exon 23 of 25)	12	113822687	113858904	36218	2	ENSG00000122965	ENST00000552384	13705	chr12:113844494-113845199	chr12	RBM19	protein_coding	9904
15	101718885	101719240	356	*	4.95481	0	5.69178	-6.40435	3.57621e-06	0.00113033	Intron (ENST00000335968/ENSG00000185418, intron 3 of 18)	15	101714678	101721174	6497	2	ENSG00000185418	ENST00000560150	1934	chr15:101718885-101719240	chr15	TARS3	protein_coding	123283
21	35227497	35228369	873	*	6.63578	2.37732	7.34228	-5.3005	3.62245e-06	0.00113033	Intron (ENST00000475045/ENSG00000159216, intron 9 of 12)	21	35136638	35139222	2585	1	ENSG00000234703	ENST00000455028	90859	chr21:35227497-35228369	chr21	AF015262.1	lncRNA	NA
16	79994315	79995034	720	*	5.76194	0.0227351	6.48806	-5.56375	3.74618e-06	0.00113033	Distal Intergenic	16	80040662	80045745	5084	1	ENSG00000260237	ENST00000565531	-45628	chr16:79994315-79995034	chr16	AC092130.1	lncRNA	NA
2	127634006	127634385	380	*	4.96026	0	5.69723	-6.41002	3.76555e-06	0.00113033	Promoter	2	127634226	127637696	3471	1	ENSG00000169994	ENST00000494959	0	chr2:127634006-127634385	chr2	MYO7B	protein_coding	4648
2	24491383	24492115	733	*	5.93656	0.207391	6.66261	-5.77392	3.85239e-06	0.00113033	Promoter	2	24491914	24644055	152142	1	ENSG00000084676	ENST00000496333	0	chr2:24491383-24492115	chr2	NCOA1	protein_coding	8648
8	23335908	23336773	866	*	5.95186	0.792354	6.67259	-5.56581	3.86302e-06	0.00113033	Promoter	8	23336171	23341536	5366	1	ENSG00000253837	ENST00000517420	0	chr8:23335908-23336773	chr8	AC090197.1	lncRNA	100507156
7	16358019	16358370	352	*	5.85206	1.11802	6.56718	-5.02091	3.96666e-06	0.00113033	Intron (ENST00000407010/ENSG00000214960, intron 3 of 9)	7	16276577	16301466	24890	2	ENSG00000214960	ENST00000479493	-56553	chr7:16358019-16358370	chr7	CRPPA	protein_coding	729920
13	78494057	78494491	435	*	4.88293	0	5.61989	-6.36653	4.0373e-06	0.00113033	Intron (ENST00000607862/ENSG00000234377, intron 2 of 2)	13	78488182	78488513	332	1	ENSG00000224686	ENST00000452014	5875	chr13:78494057-78494491	chr13	ELOCP23	processed_pseudogene	100462881
6	25620820	25621181	362	*	5.11043	0	5.84739	-6.48217	4.086e-06	0.00113033	Distal Intergenic	6	25610122	25620530	10409	1	ENSG00000079691	ENST00000476458	10698	chr6:25620820-25621181	chr6	CARMIL1	protein_coding	55604
11	64044964	64045590	627	*	5.00149	0	5.73846	-6.40753	4.15798e-06	0.00113033	Intron (ENST00000537170/ENSG00000256824, intron 1 of 1)	11	64035970	64103653	67684	1	ENSG00000256824	ENST00000537170	8994	chr11:64044964-64045590	chr11	FLRT1	lncRNA	NA
15	90875743	90876594	852	*	4.89216	0	5.62912	-6.38213	4.1912e-06	0.00113033	Promoter	15	90875688	90877166	1479	1	ENSG00000140564	ENST00000560824	55	chr15:90875743-90876594	chr15	FURIN	protein_coding	5045
20	57748460	57749175	716	*	4.94895	0	5.68591	-6.41537	4.21287e-06	0.00113033	Distal Intergenic	20	57659550	57711536	51987	2	ENSG00000124225	ENST00000472841	-36924	chr20:57748460-57749175	chr20	PMEPA1	protein_coding	56937
11	68396012	68397195	1184	*	7.94357	4.33667	8.63238	-5.44382	4.25222e-06	0.00113033	Intron (ENST00000294304/ENSG00000162337, intron 7 of 22)	11	68403977	68406547	2571	1	ENSG00000162337	ENST00000528890	-6782	chr11:68396012-68397195	chr11	LRP5	protein_coding	4041
6	70663862	70664394	533	*	5.95026	0	6.67902	-5.70815	4.31102e-06	0.00113033	Promoter	6	70663502	70664279	778	2	ENSG00000218870	ENST00000404247	0	chr6:70663862-70664394	chr6	SLC25A6P6	processed_pseudogene	100128312
11	77145977	77147330	1354	*	7.17249	3.21089	7.87193	-4.5363	4.33961e-06	0.00113033	Intron (ENST00000409709/ENSG00000137474, intron 3 of 48)	11	77138185	77142822	4638	1	ENSG00000137474	ENST00000660626	7792	chr11:77145977-77147330	chr11	MYO7A	protein_coding	4647
6	158376538	158377074	537	*	6.25185	0	6.98444	-6.35887	4.38142e-06	0.00113033	Intron (ENST00000619713/ENSG00000274023, intron 1 of 1)	6	158397885	158398561	677	2	ENSG00000238019	ENST00000435116	21487	chr6:158376538-158377074	chr6	AL360169.1	lncRNA	NA
14	77141212	77141966	755	*	4.96352	0	5.70049	-6.37623	4.40069e-06	0.00113033	Promoter	14	77131270	77141791	10522	2	ENSG00000177108	ENST00000319374	0	chr14:77141212-77141966	chr14	ZDHHC22	protein_coding	283576
5	176653687	176654467	781	*	5.91831	0.395889	6.64266	-5.37205	4.41363e-06	0.00113033	Exon (ENST00000514705/ENSG00000048140, exon 4 of 8)	5	176647620	176657056	9437	1	ENSG00000048140	ENST00000507471	6067	chr5:176653687-176654467	chr5	TSPAN17	protein_coding	26262
8	27837556	27837940	385	*	4.91435	0	5.65132	-6.37284	4.44632e-06	0.00113033	Promoter	8	27809624	27837817	28194	2	ENSG00000168078	ENST00000301905	0	chr8:27837556-27837940	chr8	PBK	protein_coding	55872
15	101499873	101500420	548	*	5.90682	0.207391	6.63264	-5.63716	4.45024e-06	0.00113033	Intron (ENST00000557794/ENSG00000140479, intron 1 of 4)	15	101495052	101495567	516	2	ENSG00000274139	ENST00000611487	-4306	chr15:101499873-101500420	chr15	AC090164.2	lncRNA	NA
7	135911174	135911843	670	*	5.04614	0	5.78311	-6.44336	4.49045e-06	0.00113033	Intron (ENST00000419211/ENSG00000224746, intron 1 of 2)	7	135927274	135927450	177	2	ENSG00000267697	ENST00000589735	15607	chr7:135911174-135911843	chr7	LUZP6	protein_coding	NA
22	20463178	20463754	577	*	6.12671	0.792354	6.8493	-5.6942	4.50496e-06	0.00113033	Intron (ENST00000328879/ENSG00000099910, intron 4 of 6)	22	20456218	20465486	9269	2	ENSG00000099910	ENST00000487090	1732	chr22:20463178-20463754	chr22	KLHL22	protein_coding	84861
2	216765811	216766384	574	*	4.85489	0	5.59186	-6.3601	4.69353e-06	0.00113033	Intron (ENST00000447289/ENSG00000236886, intron 3 of 3)	2	216785774	216786144	371	2	ENSG00000237930	ENST00000433233	19760	chr2:216765811-216766384	chr2	AC007563.3	processed_pseudogene	100129310
1	234272984	234273533	550	*	4.84555	0	5.58252	-6.31166	4.69754e-06	0.00113033	Promoter	1	234268583	234272500	3918	2	ENSG00000236244	ENST00000446433	-484	chr1:234272984-234273533	chr1	AL122008.4	lncRNA	NA
1	62183459	62183907	449	*	4.8874	0	5.62436	-6.3358	4.69903e-06	0.00113033	Distal Intergenic	1	62189131	62189953	823	1	ENSG00000234204	ENST00000411569	-5224	chr1:62183459-62183907	chr1	PIGPP2	processed_pseudogene	NA
1	204455035	204455678	644	*	4.82528	0	5.56225	-6.34209	4.7142e-06	0.00113033	Promoter	1	204454577	204456291	1715	2	ENSG00000133056	ENST00000496872	613	chr1:204455035-204455678	chr1	PIK3C2B	protein_coding	5287
6	106792774	106793177	404	*	5.7919	0.671912	6.51218	-5.15524	4.73364e-06	0.00113033	Distal Intergenic	6	106746347	106788148	41802	2	ENSG00000235142	ENST00000658326	-4626	chr6:106792774-106793177	chr6	LINC02532	lncRNA	100422737
1	16638992	16639504	513	*	4.79719	0	5.53415	-6.31679	4.76219e-06	0.00113033	Intron (ENST00000639456/ENSG00000215908, intron 3 of 12)	1	16642767	16643109	343	2	ENSG00000283773	ENST00000639399	3605	chr1:16638992-16639504	chr1	AL137798.3	transcribed_unprocessed_pseudogene	NA
6	113995610	113996127	518	*	6.49491	2.20739	7.20202	-5.23027	4.79423e-06	0.00113033	Promoter	6	113995955	114235716	239762	1	ENSG00000228624	ENST00000523087	0	chr6:113995610-113996127	chr6	HDAC2-AS2	lncRNA	101927768
12	32670360	32670936	577	*	4.81192	0	5.54888	-6.30913	4.81475e-06	0.00113033	Distal Intergenic	12	32679200	32745552	66353	1	ENSG00000087470	ENST00000452533	-8264	chr12:32670360-32670936	chr12	DNM1L	protein_coding	10059
20	31915982	31916581	600	*	4.836	0	5.57297	-6.33344	4.83212e-06	0.00113033	Intron (ENST00000375938/ENSG00000131044, intron 6 of 16)	20	31901254	31901426	173	1	ENSG00000199497	ENST00000362627	14728	chr20:31915982-31916581	chr20	RNU1-94P	snRNA	106481956
10	113049875	113050244	370	*	4.87786	0	5.61482	-6.32902	4.8337e-06	0.00113033	Intron (ENST00000627217/ENSG00000148737, intron 5 of 13)	10	112987476	112987865	390	1	ENSG00000227560	ENST00000420976	62399	chr10:113049875-113050244	chr10	RPS15AP30	processed_pseudogene	100271607
8	144139044	144139576	533	*	5.42713	0	6.1641	-6.42617	4.83426e-06	0.00113033	Promoter	8	144138759	144140713	1955	1	ENSG00000235173	ENST00000534255	285	chr8:144139044-144139576	chr8	HGH1	protein_coding	51236
3	123653125	123654214	1090	*	4.79154	0	5.5285	-6.32746	4.85581e-06	0.00113033	Intron (ENST00000360772/ENSG00000065534, intron 25 of 33)	3	123646960	123649194	2235	2	ENSG00000065534	ENST00000513111	-3931	chr3:123653125-123654214	chr3	MYLK	protein_coding	4638
11	135073314	135073757	444	*	4.85482	0	5.59179	-6.30308	4.87289e-06	0.00113033	Exon (ENST00000657926/ENSG00000255512, exon 3 of 3)	11	135061781	135075899	14119	2	ENSG00000255512	ENST00000532071	2142	chr11:135073314-135073757	chr11	LINC02684	lncRNA	105369589
5	138953451	138953913	463	*	4.80995	0	5.54691	-6.32444	4.92448e-06	0.00113191	Promoter	5	138946995	138953433	6439	2	ENSG00000120725	ENST00000515008	-18	chr5:138953451-138953913	chr5	SIL1	protein_coding	64374
GL000195.1	129259	130649	1391	*	5.88384	0.207391	6.60947	-5.76956	5.09302e-06	0.001133	Distal Intergenic	28	173872	179372	5501	1	ENSG00000278198	ENST00000611619	-43223	chrGL000195.1:129259-130649	chrGL000195.1	AC011043.3	protein_coding	NA
16	88541927	88543101	1175	*	6.65469	2.52932	7.3582	-5.18761	5.13688e-06	0.001133	Distal Intergenic	16	88512960	88531053	18094	2	ENSG00000261744	ENST00000563243	-10874	chr16:88541927-88543101	chr16	AC116552.1	lncRNA	100128882
11	45105424	45105802	379	*	4.92525	0	5.66221	-6.30198	5.15541e-06	0.001133	Intron (ENST00000530656/ENSG00000019485, intron 1 of 6)	11	45095806	45224908	129103	1	ENSG00000019485	ENST00000530656	9618	chr11:45105424-45105802	chr11	PRDM11	protein_coding	56981
8	98383030	98383568	539	*	4.86031	0	5.59728	-6.30342	5.23082e-06	0.001133	Intron (ENST00000649151/ENSG00000104375, intron 4 of 5)	8	98371355	98388247	16893	2	ENSG00000104375	ENST00000518704	4679	chr8:98383030-98383568	chr8	STK3	protein_coding	6788
1	2335786	2336459	674	*	4.80871	0	5.54568	-6.28879	5.23714e-06	0.001133	Intron (ENST00000378531/ENSG00000116151, intron 12 of 13)	1	2326201	2326693	493	2	ENSG00000272161	ENST00000607720	-9093	chr1:2335786-2336459	chr1	AL589739.1	lncRNA	NA
15	40367572	40368758	1187	*	5.77939	0.207391	6.50417	-5.64436	5.36093e-06	0.001133	Promoter	15	40368925	40369640	716	2	ENSG00000259368	ENST00000558421	882	chr15:40367572-40368758	chr15	AC013356.4	lncRNA	NA
3	50442662	50443394	733	*	6.67642	2.66682	7.3771	-5.19718	5.44453e-06	0.001133	Intron (ENST00000423994/ENSG00000007402, intron 2 of 38)	3	50419781	50419899	119	1	ENSG00000202322	ENST00000365452	22881	chr3:50442662-50443394	chr3	RNA5SP131	rRNA_pseudogene	100873400
6	36793427	36794267	841	*	5.01569	0	5.75266	-6.41009	5.47608e-06	0.001133	Intron (ENST00000244751/ENSG00000124772, intron 7 of 20)	6	36768485	36774651	6167	1	ENSG00000285888	ENST00000650432	24942	chr6:36793427-36794267	chr6	Z85996.2	lncRNA	NA
20	48776199	48776579	381	*	4.78168	0	5.51865	-6.2636	5.4895e-06	0.001133	Intron (ENST00000371941/ENSG00000124126, intron 1 of 39)	20	48624252	48827999	203748	2	ENSG00000124126	ENST00000371941	51420	chr20:48776199-48776579	chr20	PREX1	protein_coding	57580
2	200178001	200178753	753	*	6.96221	3.09098	7.6592	-4.88573	5.52429e-06	0.001133	Distal Intergenic	2	200086870	200100025	13156	1	ENSG00000287027	ENST00000665393	91131	chr2:200178001-200178753	chr2	AC004464.1	lncRNA	NA
12	108768674	108769200	527	*	4.789	0	5.52596	-6.28114	5.52844e-06	0.001133	Distal Intergenic	12	108778144	108778271	128	2	ENSG00000273499	ENST00000391200	9071	chr12:108768674-108769200	chr12	AC087893.2	snoRNA	NA
10	100781352	100781766	415	*	4.71338	0	5.45034	-6.25535	5.56933e-06	0.001133	Exon (ENST00000553492/ENSG00000075891, exon 3 of 4)	10	100748850	100824654	75805	1	ENSG00000075891	ENST00000554172	32502	chr10:100781352-100781766	chr10	PAX2	protein_coding	5076
19	44988982	44989439	458	*	4.98186	0	5.71882	-6.36559	5.59145e-06	0.001133	Promoter	19	44989984	44991259	1276	1	ENSG00000104853	ENST00000586975	-545	chr19:44988982-44989439	chr19	CLPTM1	protein_coding	1209
19	33502009	33502590	582	*	5.84767	0.792354	6.56717	-5.33972	5.60082e-06	0.001133	Intron (ENST00000244137/ENSG00000124299, intron 3 of 14)	19	33462951	33511138	48188	2	ENSG00000124299	ENST00000590408	8548	chr19:33502009-33502590	chr19	PEPD	protein_coding	5184
18	48859201	48860490	1290	*	6.68869	2.79235	7.38637	-5.14398	5.68425e-06	0.001133	Promoter	18	48859882	48862355	2474	1	ENSG00000134030	ENST00000592658	0	chr18:48859201-48860490	chr18	CTIF	protein_coding	9811
8	135059843	135060275	433	*	4.77576	0	5.51272	-6.28321	5.7573e-06	0.001133	Distal Intergenic	8	134978827	134979279	453	2	ENSG00000244413	ENST00000460778	-80564	chr8:135059843-135060275	chr8	RPL23AP56	processed_pseudogene	645809
20	47251657	47252073	417	*	4.72476	0	5.46172	-6.25186	5.80583e-06	0.001133	Intron (ENST00000311275/ENSG00000101040, intron 12 of 21)	20	47210413	47298900	88488	2	ENSG00000101040	ENST00000467200	46827	chr20:47251657-47252073	chr20	ZMYND8	protein_coding	23613
6	170473086	170473867	782	*	6.84602	2.90783	7.54484	-5.16658	5.89296e-06	0.001133	Distal Intergenic	6	170414139	170419325	5187	1	ENSG00000261003	ENST00000564198	58947	chr6:170473086-170473867	chr6	AL008628.1	lncRNA	NA
17	50541675	50542649	975	*	4.66405	0	5.40101	-6.23856	5.97113e-06	0.001133	Promoter	17	50543058	50555850	12793	1	ENSG00000006282	ENST00000504334	-409	chr17:50541675-50542649	chr17	SPATA20	protein_coding	64847
1	30930629	30931101	473	*	4.67965	0	5.41661	-6.23059	6.03093e-06	0.001133	Downstream (<1kb)	1	30918469	30918735	267	2	ENSG00000266210	ENST00000578099	-11894	chr1:30930629-30931101	chr1	RN7SL371P	misc_RNA	106481839
12	119309067	119309535	469	*	4.91575	0	5.65272	-6.31397	6.04892e-06	0.001133	Distal Intergenic	12	119283825	119303380	19556	2	ENSG00000281196	ENST00000630357	-5687	chr12:119309067-119309535	chr12	LINC00934	lncRNA	144742
6	76133685	76133949	265	*	4.73188	0	5.46885	-6.24757	6.13782e-06	0.001133	Distal Intergenic	6	76092834	76092940	107	1	ENSG00000222652	ENST00000410720	40851	chr6:76133685-76133949	chr6	RNU6-248P	snRNA	106481256
17	36888349	36889212	864	*	6.79612	2.98977	7.49124	-4.79055	6.18212e-06	0.001133	Intron (ENST00000616341/ENSG00000277268, intron 1 of 2)	17	36907063	36933243	26181	2	ENSG00000277268	ENST00000664845	44031	chr17:36888349-36889212	chr17	LHX1-DT	lncRNA	102723471
6	149683239	149683666	428	*	5.04089	0	5.77786	-6.39988	6.21515e-06	0.001133	3' UTR	6	149675696	149701963	26268	2	ENSG00000131023	ENST00000542747	18297	chr6:149683239-149683666	chr6	LATS1	protein_coding	9113
6	31710313	31710871	559	*	6.80518	2.79235	7.50595	-5.1594	6.23461e-06	0.001133	3' UTR	6	31712336	31713812	1477	2	ENSG00000255552	ENST00000383418	2941	chr6:31710313-31710871	chr6	LY6G6E	protein_coding	NA
22	42313998	42314891	894	*	4.71261	0	5.44957	-6.25122	6.36827e-06	0.001133	Intron (ENST00000515426/ENSG00000100207, intron 1 of 1)	22	42214847	42343616	128770	2	ENSG00000100207	ENST00000515426	28725	chr22:42313998-42314891	chr22	TCF20	protein_coding	6942
12	98420626	98421807	1182	*	5.89286	1.20739	6.60722	-5.28639	6.44315e-06	0.001133	Promoter	12	98420448	98423721	3274	1	ENSG00000286056	ENST00000650941	178	chr12:98420626-98421807	chr12	AC008055.2	lncRNA	NA
16	8946462	8947036	575	*	4.66236	0	5.39933	-6.22366	6.4576e-06	0.001133	Intron (ENST00000344836/ENSG00000187555, intron 1 of 30)	16	8902143	8949653	47511	2	ENSG00000187555	ENST00000542333	2617	chr16:8946462-8947036	chr16	USP7	protein_coding	7874
1	203492040	203492692	653	*	4.72304	0	5.46001	-6.23785	6.46659e-06	0.001133	Distal Intergenic	1	203494153	203508949	14797	1	ENSG00000188770	ENST00000367222	-1461	chr1:203492040-203492692	chr1	OPTC	protein_coding	26254
2	204365783	204366195	413	*	4.64881	0	5.38577	-6.20736	6.51104e-06	0.001133	Distal Intergenic	2	204379095	204379792	698	1	ENSG00000225304	ENST00000425086	-12900	chr2:204365783-204366195	chr2	AC106901.1	processed_pseudogene	100132669
8	97606596	97607809	1214	*	5.84191	0.207391	6.56722	-5.76379	6.59293e-06	0.001133	Distal Intergenic	8	97624203	97625079	877	2	ENSG00000213750	ENST00000492365	17270	chr8:97606596-97607809	chr8	AP002982.1	processed_pseudogene	286150
9	92748937	92750223	1287	*	7.15377	3.45532	7.84558	-5.17568	6.61961e-06	0.001133	Intron (ENST00000375512/ENSG00000185963, intron 1 of 7)	9	92711363	92764812	53450	2	ENSG00000185963	ENST00000375512	14589	chr9:92748937-92750223	chr9	BICD2	protein_coding	23299
2	191935239	191935630	392	*	5.74306	0.207391	6.46753	-5.66706	6.70056e-06	0.001133	Intron (ENST00000424116/ENSG00000233766, intron 1 of 2)	2	191922546	192036829	114284	1	ENSG00000233766	ENST00000428980	12693	chr2:191935239-191935630	chr2	CAVIN2-AS1	lncRNA	NA
9	38414240	38415461	1222	*	7.2625	3.73095	7.94867	-5.17567	6.73258e-06	0.001133	Intron (ENST00000377694/ENSG00000137142, intron 1 of 4)	9	38406528	38424454	17927	2	ENSG00000137142	ENST00000377694	8993	chr9:38414240-38415461	chr9	IGFBPL1	protein_coding	347252
9	120236007	120236389	383	*	4.64456	0	5.38152	-6.19622	6.73595e-06	0.001133	Distal Intergenic	9	120244979	120245050	72	2	ENSG00000207814	ENST00000385079	8661	chr9:120236007-120236389	chr9	MIR147A	miRNA	406939
2	74416897	74417399	503	*	4.75235	0	5.48932	-6.24446	6.81487e-06	0.001133	Promoter	2	74414177	74416583	2407	2	ENSG00000284308	ENST00000640868	-314	chr2:74416897-74417399	chr2	C2orf81	protein_coding	388963
11	46672371	46672962	592	*	5.95345	0	6.68222	-5.67327	6.81603e-06	0.001133	Promoter	11	46672795	46674513	1719	1	ENSG00000175224	ENST00000526485	0	chr11:46672371-46672962	chr11	ATG13	protein_coding	9776
18	8435397	8436144	748	*	6.33956	1.91214	7.04945	-4.6518	6.84507e-06	0.001133	Distal Intergenic	18	8412129	8414304	2176	1	ENSG00000266613	ENST00000579008	23268	chr18:8435397-8436144	chr18	COP1P1	processed_pseudogene	729391
6	33809385	33809987	603	*	5.67406	1.02274	6.38787	-4.76389	6.86316e-06	0.001133	Distal Intergenic	6	33794673	33804003	9331	2	ENSG00000096395	ENST00000430124	-5382	chr6:33809385-33809987	chr6	MLN	protein_coding	4295
6	34020882	34021299	418	*	4.82643	0	5.5634	-6.27259	6.8641e-06	0.001133	3' UTR	6	33999972	34000051	80	2	ENSG00000221697	ENST00000408770	-20831	chr6:34020882-34021299	chr6	MIR1275	miRNA	100302123
11	82900398	82900932	535	*	4.63896	0	5.37592	-6.19126	6.89114e-06	0.001133	Promoter	11	82822936	82900430	77495	2	ENSG00000137509	ENST00000313010	0	chr11:82900398-82900932	chr11	PRCP	protein_coding	5547
14	91378345	91378869	525	*	4.71562	0	5.45258	-6.19985	6.9764e-06	0.001133	3' UTR	14	91342143	91408758	66616	2	ENSG00000015133	ENST00000553437	29889	chr14:91378345-91378869	chr14	CCDC88C	protein_coding	440193
2	234521573	234521923	351	*	4.80333	0	5.5403	-6.27726	6.99905e-06	0.001133	Distal Intergenic	2	234493041	234497081	4041	2	ENSG00000188042	ENST00000339728	-24492	chr2:234521573-234521923	chr2	ARL4C	protein_coding	10123
5	72654178	72654641	464	*	4.82868	0	5.56565	-6.26793	7.01733e-06	0.001133	Intron (ENST00000512573/ENSG00000248371, intron 1 of 2)	5	72574120	72660669	86550	2	ENSG00000248371	ENST00000512573	6028	chr5:72654178-72654641	chr5	LINC02056	lncRNA	102477328
20	33465329	33466099	771	*	6.52839	2.37732	7.23251	-5.27076	7.01796e-06	0.001133	Distal Intergenic	20	33407957	33443763	35807	2	ENSG00000101400	ENST00000217381	-21566	chr20:33465329-33466099	chr20	SNTA1	protein_coding	6640
8	140766064	140766413	350	*	4.6571	0	5.39407	-6.21864	7.08347e-06	0.001133	Promoter	8	140746834	140765236	18403	2	ENSG00000169398	ENST00000519361	-828	chr8:140766064-140766413	chr8	PTK2	protein_coding	5747
2	239122454	239123031	578	*	4.743	0	5.47997	-6.2566	7.10721e-06	0.001133	Intron (ENST00000345617/ENSG00000068024, intron 12 of 26)	2	239114858	239118842	3985	1	ENSG00000286307	ENST00000656551	7596	chr2:239122454-239123031	chr2	AC017028.1	lncRNA	NA
14	92863296	92863907	612	*	6.85858	2.96435	7.5562	-4.60152	7.11864e-06	0.001133	Distal Intergenic	14	92886352	92893026	6675	1	ENSG00000258742	ENST00000554653	-22445	chr14:92863296-92863907	chr14	LINC02833	lncRNA	NA
4	25811907	25812383	477	*	4.64407	0	5.38104	-6.18302	7.12493e-06	0.001133	Intron (ENST00000399878/ENSG00000091490, intron 9 of 23)	4	25777616	25779203	1588	2	ENSG00000091490	ENST00000514321	-32704	chr4:25811907-25812383	chr4	SEL1L3	protein_coding	23231
1	6002282	6002735	454	*	4.71025	0	5.44722	-6.18122	7.20999e-06	0.00113547	Intron (ENST00000655548/ENSG00000069424, intron 1 of 9)	1	5992760	6086371	93612	1	ENSG00000069424	ENST00000462676	9522	chr1:6002282-6002735	chr1	KCNAB2	protein_coding	8514
2	8282460	8282967	508	*	4.5969	0	5.33386	-6.16691	7.40342e-06	0.00113547	Intron (ENST00000430192/ENSG00000236790, intron 6 of 7)	2	7923614	8278186	354573	2	ENSG00000235665	ENST00000663636	-4274	chr2:8282460-8282967	chr2	LINC00298	lncRNA	339788
2	221961694	221962383	690	*	5.75725	1.30472	6.46761	-4.62375	7.40427e-06	0.00113547	Promoter	2	221961737	221963765	2029	1	ENSG00000226666	ENST00000432228	0	chr2:221961694-221962383	chr2	HSPA9P1	processed_pseudogene	NA
1	210616344	210616672	329	*	4.6137	0	5.35067	-6.16712	7.41967e-06	0.00113547	Intron (ENST00000413764/ENSG00000054392, intron 10 of 11)	1	210678315	210681932	3618	1	ENSG00000279333	ENST00000625140	-61643	chr1:210616344-210616672	chr1	AC096636.1	TEC	NA
4	61245976	61246450	475	*	6.00814	1.52932	6.71899	-5.10686	7.48359e-06	0.00113547	Intron (ENST00000512091/ENSG00000150471, intron 1 of 25)	4	61211652	61212203	552	1	ENSG00000241261	ENST00000489069	34324	chr4:61245976-61246450	chr4	RPL17P19	processed_pseudogene	100271150
17	41307948	41309292	1345	*	8.43793	4.74836	9.12946	-4.61535	7.5245e-06	0.00113547	Promoter	17	41307700	41309253	1554	2	ENSG00000212657	ENST00000391352	0	chr17:41307948-41309292	chr17	KRTAP16-1	protein_coding	100505753
12	52277259	52278084	826	*	4.76205	0	5.49902	-6.17187	7.52737e-06	0.00113547	Exon (ENST00000642573/ENSG00000285102, exon 2 of 2)	12	52274647	52279156	4510	2	ENSG00000257830	ENST00000549788	1072	chr12:52277259-52278084	chr12	AC021066.2	lncRNA	NA
12	57723328	57723838	511	*	4.81367	0	5.55064	-6.19859	7.57641e-06	0.00113547	3' UTR	12	57694132	57721510	27379	2	ENSG00000257342	ENST00000549477	-1818	chr12:57723328-57723838	chr12	AC025165.2	lncRNA	NA
9	27124929	27125699	771	*	6.09567	1.79235	6.8031	-5.07653	7.62978e-06	0.00113547	Intron (ENST00000519097/ENSG00000120156, intron 1 of 20)	9	27109453	27202885	93433	1	ENSG00000120156	ENST00000519080	15476	chr9:27124929-27125699	chr9	TEK	protein_coding	7010
15	99123744	99124163	420	*	4.55595	0	5.29292	-6.15869	7.79714e-06	0.00113547	Intron (ENST00000560674/ENSG00000182253, intron 2 of 4)	15	99128832	99131806	2975	2	ENSG00000261054	ENST00000566974	7643	chr15:99123744-99124163	chr15	AC036108.2	lncRNA	NA
1	7683913	7684520	608	*	4.67334	0	5.4103	-6.17467	7.83666e-06	0.00113547	Intron (ENST00000303635/ENSG00000171735, intron 11 of 22)	1	7693124	7694844	1721	2	ENSG00000270171	ENST00000602640	10324	chr1:7683913-7684520	chr1	AL359881.3	lncRNA	NA
1	204711959	204712890	932	*	6.93581	3.29485	7.62576	-5.15175	7.89582e-06	0.00113547	Distal Intergenic	1	204707320	204707430	111	2	ENSG00000252650	ENST00000516841	-4529	chr1:204711959-204712890	chr1	RNA5SP75	rRNA_pseudogene	100873309
11	73647468	73648071	604	*	5.6986	1.20739	6.40968	-5.1296	7.91905e-06	0.00113547	Promoter	11	73647549	73662819	15271	1	ENSG00000021300	ENST00000227214	0	chr11:73647468-73648071	chr11	PLEKHB1	protein_coding	58473
12	57815540	57816016	477	*	4.6867	0	5.42366	-6.16121	7.97272e-06	0.00113547	Promoter	12	57797740	57816058	18319	2	ENSG00000135407	ENST00000549851	42	chr12:57815540-57816016	chr12	AVIL	protein_coding	10677
11	114846038	114846785	748	*	5.59838	0.207391	6.32152	-5.51201	8.12869e-06	0.00113547	Distal Intergenic	11	114678527	114707069	28543	1	ENSG00000204361	ENST00000389586	167511	chr11:114846038-114846785	chr11	NXPE2	protein_coding	120406
15	68636712	68637471	760	*	4.86836	0	5.60532	-6.29094	8.29778e-06	0.00113547	Intron (ENST00000261861/ENSG00000103647, intron 1 of 11)	15	68631988	68726077	94090	1	ENSG00000103647	ENST00000543950	4724	chr15:68636712-68637471	chr15	CORO2B	protein_coding	10391
6	111898676	111899363	688	*	4.61324	0	5.35021	-6.13537	8.29851e-06	0.00113547	Downstream (<1kb)	6	111900489	111901851	1363	2	ENSG00000227012	ENST00000449069	2488	chr6:111898676-111899363	chr6	LINC02527	lncRNA	NA
17	70168904	70170152	1249	*	5.59889	0.207391	6.32204	-5.5772	8.31079e-06	0.00113547	Promoter	17	70169532	70180044	10513	1	ENSG00000123700	ENST00000243457	0	chr17:70168904-70170152	chr17	KCNJ2	protein_coding	3759
3	192904889	192905312	424	*	4.64913	0	5.3861	-6.16846	8.32125e-06	0.00113547	Intron (ENST00000392452/ENSG00000180611, intron 1 of 1)	3	192796815	192917856	121042	2	ENSG00000180611	ENST00000392452	12544	chr3:192904889-192905312	chr3	MB21D2	protein_coding	151963
13	75507169	75507775	607	*	4.67775	0	5.41472	-6.13726	8.36396e-06	0.00113547	Distal Intergenic	13	75526436	75530504	4069	2	ENSG00000188243	ENST00000483290	22729	chr13:75507169-75507775	chr13	COMMD6	protein_coding	170622
4	153242386	153243033	648	*	4.58089	0	5.31786	-6.13037	8.37895e-06	0.00113547	Intron (ENST00000441616/ENSG00000109654, intron 1 of 3)	4	153257379	153270519	13141	1	ENSG00000109654	ENST00000502281	-14346	chr4:153242386-153243033	chr4	TRIM2	protein_coding	23321
7	4849261	4849810	550	*	5.69937	0.207391	6.42345	-5.49121	8.44953e-06	0.00113547	Intron (ENST00000445392/ENSG00000157927, intron 2 of 14)	7	4857738	4862030	4293	2	ENSG00000218823	ENST00000404991	12220	chr7:4849261-4849810	chr7	PAPOLB	protein_coding	56903
10	77571470	77571787	318	*	4.53805	0	5.27502	-6.13662	8.51384e-06	0.00113547	Intron (ENST00000639601/ENSG00000156113, intron 1 of 27)	10	77587049	77587159	111	1	ENSG00000199592	ENST00000362722	-15262	chr10:77571470-77571787	chr10	RNA5SP321	rRNA_pseudogene	100873587
6	2782432	2783413	982	*	6.01539	0	6.74719	-6.19069	8.52237e-06	0.00113547	Exon (ENST00000380773/ENSG00000124535, exon 5 of 7)	6	2768773	2785745	16973	1	ENSG00000124535	ENST00000380764	13659	chr6:2782432-2783413	chr6	WRNIP1	protein_coding	56897
19	5695684	5696423	740	*	4.60822	0	5.34519	-6.16956	8.54516e-06	0.00113547	3' UTR	19	5691993	5694546	2554	2	ENSG00000196365	ENST00000589473	-1138	chr19:5695684-5696423	chr19	LONP1	protein_coding	9361
20	3802859	3803531	673	*	4.61768	0	5.35465	-6.17382	8.70276e-06	0.00113547	Promoter	20	3802769	3803433	665	1	ENSG00000101224	ENST00000495915	90	chr20:3802859-3803531	chr20	CDC25B	protein_coding	994
18	52966385	52966869	485	*	4.62354	0	5.36051	-6.17338	8.70415e-06	0.00113547	Intron (ENST00000442544/ENSG00000187323, intron 5 of 28)	18	52940929	53157406	216478	1	ENSG00000187323	ENST00000580146	25456	chr18:52966385-52966869	chr18	DCC	protein_coding	1630
3	183807165	183807804	640	*	7.1363	3.43696	7.82814	-4.78326	8.74683e-06	0.00113547	Promoter	3	183808024	183809479	1456	1	ENSG00000163872	ENST00000481343	-220	chr3:183807165-183807804	chr3	YEATS2	protein_coding	55689
6	157148531	157149003	473	*	4.58438	0	5.32135	-6.15387	8.79295e-06	0.00113547	Promoter	6	157148624	157208688	60065	1	ENSG00000049618	ENST00000637015	0	chr6:157148531-157149003	chr6	ARID1B	protein_coding	57492
8	139705326	139706066	741	*	4.5096	0	5.24657	-6.11628	8.80217e-06	0.00113547	Distal Intergenic	8	139617121	139704109	86989	2	ENSG00000169427	ENST00000648164	-1217	chr8:139705326-139706066	chr8	KCNK9	protein_coding	51305
9	37987863	37988422	560	*	6.24295	2.01475	6.94879	-5.09006	8.90484e-06	0.00113547	Intron (ENST00000540557/ENSG00000255872, intron 3 of 11)	9	37936707	37936768	62	2	ENSG00000251745	ENST00000515936	-51095	chr9:37987863-37988422	chr9	RNU7-124P	snRNA	106479072
20	63943149	63943844	696	*	4.81805	0	5.55502	-6.25811	8.97446e-06	0.00113547	Promoter	20	63942631	63942726	96	2	ENSG00000207554	ENST00000384823	-423	chr20:63943149-63943844	chr20	MIR647	miRNA	693232
9	120850745	120851290	546	*	4.63453	0	5.3715	-6.16393	9.10599e-06	0.00113547	Exon (ENST00000589026/ENSG00000226752, exon 4 of 4)	9	120847294	120851339	4046	1	ENSG00000226752	ENST00000640622	3451	chr9:120850745-120851290	chr9	CUTALP	transcribed_unitary_pseudogene	253039
16	70495602	70496288	687	*	6.78783	2.64016	7.49186	-4.47528	9.18056e-06	0.00113547	Promoter	16	70482380	70496372	13993	2	ENSG00000103051	ENST00000564315	84	chr16:70495602-70496288	chr16	COG4	protein_coding	25839
1	152111177	152112534	1358	*	6.61287	2.52932	7.31539	-5.06908	9.26254e-06	0.00113547	Exon (ENST00000368804/ENSG00000159450, exon 2 of 2)	1	152106317	152114080	7764	2	ENSG00000159450	ENST00000368804	1546	chr1:152111177-152112534	chr1	TCHH	protein_coding	7062
2	229489045	229489341	297	*	4.50014	0	5.23711	-6.09665	9.32545e-06	0.00113547	Intron (ENST00000341772/ENSG00000187957, intron 6 of 12)	2	229407358	229408328	971	1	ENSG00000287791	ENST00000658948	81687	chr2:229489045-229489341	chr2	AC008273.1	lncRNA	NA
2	204180480	204181029	550	*	4.6178	0	5.35477	-6.12929	9.36773e-06	0.00113547	Distal Intergenic	2	204219984	204234982	14999	2	ENSG00000237271	ENST00000653067	53953	chr2:204180480-204181029	chr2	AC009498.1	lncRNA	NA
3	184692936	184693454	519	*	4.56583	0	5.3028	-6.14066	9.45359e-06	0.00113547	Distal Intergenic	3	184710364	184712064	1701	2	ENSG00000177383	ENST00000317897	18610	chr3:184692936-184693454	chr3	MAGEF1	protein_coding	64110
17	81528491	81529179	689	*	4.86163	0	5.59859	-6.25729	9.45429e-06	0.00113547	Promoter	17	81528532	81537080	8549	1	ENSG00000186765	ENST00000334850	0	chr17:81528491-81529179	chr17	FSCN2	protein_coding	25794
16	71608060	71608688	629	*	4.78903	0	5.526	-6.21929	9.492e-06	0.00113547	Distal Intergenic	16	71626161	71629680	3520	1	ENSG00000140832	ENST00000567566	-17473	chr16:71608060-71608688	chr16	MARVELD3	protein_coding	91862
5	115169118	115170302	1185	*	4.55466	0	5.29163	-6.098	9.49586e-06	0.00113547	Promoter	5	115124763	115169961	45199	2	ENSG00000152503	ENST00000513154	0	chr5:115169118-115170302	chr5	TRIM36	protein_coding	55521
10	118472569	118473269	701	*	4.55644	0	5.29341	-6.11739	9.5357e-06	0.00113547	Distal Intergenic	10	118572871	118573620	750	1	ENSG00000234309	ENST00000449385	-99602	chr10:118472569-118473269	chr10	SLC25A18P1	processed_pseudogene	106480776
20	38764637	38765222	586	*	5.54432	0.207391	6.26694	-5.42821	9.56386e-06	0.00113547	Intron (ENST00000243903/ENSG00000101442, intron 5 of 8)	20	38761528	38761842	315	1	ENSG00000199691	ENST00000362821	3109	chr20:38764637-38765222	chr20	RN7SKP173	misc_RNA	NA
2	175834609	175835052	444	*	5.78946	1.52932	6.496	-5.01843	9.56441e-06	0.00113547	Distal Intergenic	2	175842887	175843302	416	1	ENSG00000223976	ENST00000446218	-7835	chr2:175834609-175835052	chr2	EXTL2P1	processed_pseudogene	NA
8	100649039	100649805	767	*	4.70102	0	5.43799	-6.09717	9.60187e-06	0.00113547	Promoter	8	100572889	100649665	76777	2	ENSG00000174226	ENST00000311812	0	chr8:100649039-100649805	chr8	SNX31	protein_coding	169166
8	20239470	20240068	599	*	4.75576	0	5.49273	-6.16461	9.60514e-06	0.00113547	Distal Intergenic	8	20229779	20229877	99	1	ENSG00000222267	ENST00000410335	9691	chr8:20239470-20240068	chr8	RNU6-892P	snRNA	106481460
1	203032789	203033215	427	*	4.75975	0	5.49672	-6.21224	9.65583e-06	0.00113547	Intron (ENST00000367240/ENSG00000143847, intron 1 of 28)	1	203034484	203078735	44252	1	ENSG00000143847	ENST00000295706	-1269	chr1:203032789-203033215	chr1	PPFIA4	protein_coding	8497
19	47379014	47379973	960	*	5.92269	1.47	6.63306	-4.59999	9.70454e-06	0.00113547	3' UTR	19	47372797	47382279	9483	1	ENSG00000134815	ENST00000460681	6217	chr19:47379014-47379973	chr19	DHX34	protein_coding	9704
3	150171066	150171553	488	*	6.41426	2.45827	7.11355	-4.57959	9.74675e-06	0.00113547	Intron (ENST00000487840/ENSG00000243944, intron 2 of 2)	3	150150538	150150944	407	1	ENSG00000241143	ENST00000487963	20528	chr3:150171066-150171553	chr3	RPL32P9	transcribed_processed_pseudogene	NA
14	63936305	63936753	449	*	4.6193	0	5.35627	-6.08786	9.75938e-06	0.00113547	Intron (ENST00000674003/ENSG00000054654, intron 3 of 23)	14	63909098	64225564	316467	1	ENSG00000054654	ENST00000554584	27207	chr14:63936305-63936753	chr14	SYNE2	protein_coding	23224
20	49655915	49656205	291	*	4.53221	0	5.26918	-6.09677	9.83224e-06	0.00113547	Intron (ENST00000371711/ENSG00000158470, intron 2 of 8)	20	49632945	49713878	80934	2	ENSG00000158470	ENST00000371711	57673	chr20:49655915-49656205	chr20	B4GALT5	protein_coding	9334
8	139937655	139938058	404	*	4.73139	0	5.46835	-6.18868	9.89636e-06	0.00113547	Intron (ENST00000648948/ENSG00000167632, intron 19 of 22)	8	139931172	139933946	2775	1	ENSG00000250733	ENST00000625034	6483	chr8:139937655-139938058	chr8	C8orf17	TEC	NA
16	79066438	79066856	419	*	4.51272	0	5.24968	-6.08466	9.9251e-06	0.00113547	Intron (ENST00000569332/ENSG00000186153, intron 7 of 7)	16	79077376	79078234	859	2	ENSG00000260694	ENST00000567386	11378	chr16:79066438-79066856	chr16	AC009145.3	lncRNA	NA
5	100827421	100827782	362	*	4.48593	0	5.2229	-6.09691	9.93124e-06	0.00113547	Intron (ENST00000231461/ENSG00000113532, intron 4 of 4)	5	100816482	100816565	84	2	ENSG00000221263	ENST00000408336	-10856	chr5:100827421-100827782	chr5	MIR548P	miRNA	100302288
11	64286476	64286750	275	*	4.52511	0	5.26207	-6.07694	1.00254e-05	0.00113547	Promoter	11	64286512	64288005	1494	1	ENSG00000173264	ENST00000542190	0	chr11:64286476-64286750	chr11	GPR137	protein_coding	56834
8	141099111	141099536	426	*	4.56408	0	5.30105	-6.08371	1.02225e-05	0.00113547	Distal Intergenic	8	141117278	141141276	23999	1	ENSG00000105339	ENST00000519291	-17742	chr8:141099111-141099536	chr8	DENND3	protein_coding	22898
9	111630942	111631813	872	*	4.52885	0	5.26582	-6.10243	1.02509e-05	0.00113547	Promoter	9	111631334	111654345	23012	1	ENSG00000059769	ENST00000313525	0	chr9:111630942-111631813	chr9	DNAJC25	protein_coding	548645
6	31701566	31702402	837	*	5.86244	0	6.59367	-6.09281	1.02713e-05	0.00113547	Promoter	6	31701029	31701091	63	2	ENSG00000266776	ENST00000580775	-475	chr6:31701566-31702402	chr6	MIR4646	miRNA	100616230
11	68065905	68066213	309	*	4.48501	0	5.22197	-6.07205	1.03721e-05	0.00113547	Promoter	11	68053515	68066460	12946	2	ENSG00000110721	ENST00000525155	247	chr11:68065905-68066213	chr11	CHKA	protein_coding	1119
3	149706885	149707266	382	*	4.74246	0	5.47943	-6.18993	1.04353e-05	0.00113547	Intron (ENST00000474080/ENSG00000018408, intron 5 of 6)	3	149517235	149703273	186039	2	ENSG00000018408	ENST00000465804	-3612	chr3:149706885-149707266	chr3	WWTR1	protein_coding	25937
3	149999229	149999830	602	*	5.74934	1.52932	6.455	-4.99071	1.04511e-05	0.00113547	Promoter	3	149999645	150000690	1046	1	ENSG00000241947	ENST00000476029	0	chr3:149999229-149999830	chr3	HNRNPA1P24	processed_pseudogene	NA
15	47507540	47508125	586	*	4.4321	0	5.16906	-6.06588	1.04605e-05	0.00113547	Intron (ENST00000558014/ENSG00000137872, intron 3 of 19)	15	47525169	47527756	2588	1	ENSG00000259740	ENST00000558258	-17044	chr15:47507540-47508125	chr15	AC009558.2	lncRNA	NA
22	29695214	29695886	673	*	5.61674	0.792354	6.33319	-5.1495	1.04976e-05	0.00113547	3' UTR	22	29711820	29719714	7895	2	ENSG00000239446	ENST00000420180	23828	chr22:29695214-29695886	chr22	AC004882.3	lncRNA	NA
5	1271721	1272288	568	*	4.66999	0	5.40695	-6.11115	1.04996e-05	0.00113547	3' UTR	5	1264248	1266524	2277	2	ENSG00000164362	ENST00000503656	-5197	chr5:1271721-1272288	chr5	TERT	protein_coding	7015
16	50814142	50815012	871	*	5.4235	0.207391	6.14486	-5.41769	1.0575e-05	0.00113547	Distal Intergenic	16	50806668	50807629	962	1	ENSG00000261703	ENST00000565327	7474	chr16:50814142-50815012	chr16	LINC02168	lncRNA	105371252
1	3577143	3577576	434	*	4.47668	0	5.21364	-6.05687	1.05855e-05	0.00113547	Intron (ENST00000356575/ENSG00000162591, intron 4 of 36)	1	3560695	3560790	96	2	ENSG00000207776	ENST00000385042	-16353	chr1:3577143-3577576	chr1	MIR551A	miRNA	693135
11	115939426	115940321	896	*	7.21356	3.90783	7.89095	-5.07223	1.05967e-05	0.00113547	Exon (ENST00000539222/ENSG00000257067, exon 3 of 3)	11	115932857	115940210	7354	1	ENSG00000257067	ENST00000539222	6569	chr11:115939426-115940321	chr11	LINC02703	lncRNA	NA
9	89878746	89879381	636	*	5.92405	1.79235	6.62771	-5.02716	1.07188e-05	0.00113547	Intron (ENST00000656288/ENSG00000237626, intron 2 of 6)	9	89826030	90019549	193520	1	ENSG00000237626	ENST00000659397	52716	chr9:89878746-89879381	chr9	AL161629.1	lncRNA	NA
2	223867932	223868453	522	*	6.5445	2.79235	7.23799	-4.9987	1.07228e-05	0.00113547	Intron (ENST00000650969/ENSG00000286239, intron 12 of 16)	2	223855716	223878688	22973	2	ENSG00000085449	ENST00000462702	10235	chr2:223867932-223868453	chr2	WDFY1	protein_coding	57590
6	71288024	71288696	673	*	4.50322	0	5.24018	-6.09595	1.07244e-05	0.00113547	Promoter	6	71288811	71309059	20249	1	ENSG00000119900	ENST00000370435	-115	chr6:71288024-71288696	chr6	OGFRL1	protein_coding	79627
1	229028514	229029012	499	*	5.89837	0	6.62973	-6.09038	1.07311e-05	0.00113547	Intron (ENST00000632635/ENSG00000282111, intron 3 of 3)	1	229022773	229038274	15502	2	ENSG00000282111	ENST00000632635	9262	chr1:229028514-229029012	chr1	LINC02815	lncRNA	NA
18	27447349	27447703	355	*	4.5381	0	5.27507	-6.0538	1.0807e-05	0.00113547	Intron (ENST00000584546/ENSG00000264151, intron 3 of 4)	18	27452514	27453657	1144	2	ENSG00000263405	ENST00000577406	5954	chr18:27447349-27447703	chr18	PA2G4P3	processed_pseudogene	NA
10	71606575	71607367	793	*	5.91139	1.79235	6.61476	-5.01358	1.08573e-05	0.00113547	Intron (ENST00000224721/ENSG00000107736, intron 9 of 69)	10	71617285	71647904	30620	1	ENSG00000107736	ENST00000470494	-9918	chr10:71606575-71607367	chr10	CDH23	protein_coding	64072
3	10467977	10468893	917	*	5.70864	1.52932	6.41339	-4.95543	1.08615e-05	0.00113547	Intron (ENST00000397077/ENSG00000157087, intron 1 of 19)	3	10328203	10449780	121578	2	ENSG00000157087	ENST00000644807	-18197	chr3:10467977-10468893	chr3	ATP2B2	protein_coding	491
12	57027855	57028146	292	*	4.46184	0	5.19881	-6.04809	1.08811e-05	0.00113547	Promoter	12	57012378	57028883	16506	2	ENSG00000166863	ENST00000415231	737	chr12:57027855-57028146	chr12	TAC3	protein_coding	6866
16	31214713	31215470	758	*	4.46042	0	5.19738	-6.0506	1.1172e-05	0.00113547	Promoter	16	31214119	31231537	17419	1	ENSG00000177238	ENST00000322122	594	chr16:31214713-31215470	chr16	TRIM72	protein_coding	493829
X	9876857	9877295	439	*	4.45764	0	5.1946	-6.04288	1.11919e-05	0.00113547	Intron (ENST00000380913/ENSG00000146950, intron 2 of 9)	23	9874601	9874701	101	2	ENSG00000206844	ENST00000384117	-2156	chrX:9876857-9877295	chrX	AC002365.1	misc_RNA	NA
17	78390062	78390882	821	*	6.83395	3.11428	7.52643	-5.09084	1.11982e-05	0.00113547	Intron (ENST00000586325/ENSG00000087157, intron 2 of 3)	17	78399289	78424557	25269	1	ENSG00000087157	ENST00000588281	-8407	chr17:78390062-78390882	chr17	PGS1	protein_coding	9489
21	34844637	34845234	598	*	4.59779	0	5.33476	-6.13209	1.12748e-05	0.00113547	Intron (ENST00000651798/ENSG00000286153, intron 1 of 1)	21	34836286	34884882	48597	1	ENSG00000286153	ENST00000651798	8351	chr21:34844637-34845234	chr21	AP000331.1	lncRNA	NA
20	51619815	51620417	603	*	5.90359	1.79235	6.60677	-5.00838	1.12818e-05	0.00113547	Intron (ENST00000311637/ENSG00000054793, intron 14 of 22)	20	51391228	51562831	171604	2	ENSG00000101096	ENST00000609507	-56984	chr20:51619815-51620417	chr20	NFATC2	protein_coding	4773
11	93500763	93501167	405	*	4.45839	0	5.19536	-6.03762	1.13639e-05	0.00113547	Intron (ENST00000298966/ENSG00000166002, intron 1 of 2)	11	93478472	93499351	20880	2	ENSG00000166002	ENST00000525141	-1412	chr11:93500763-93501167	chr11	SMCO4	protein_coding	56935
X	39522835	39523349	515	*	4.60249	0	5.33946	-6.09906	1.13843e-05	0.00113547	Distal Intergenic	23	39401252	39434824	33573	2	ENSG00000234191	ENST00000438867	-88011	chrX:39522835-39523349	chrX	LINC01283	lncRNA	NA
5	132205578	132206149	572	*	5.89594	1.79235	6.59894	-5.0587	1.14412e-05	0.00113547	Intron (ENST00000401867/ENSG00000072682, intron 9 of 15)	5	132199456	132203487	4032	1	ENSG00000224431	ENST00000425667	6122	chr5:132205578-132206149	chr5	AC063976.2	processed_pseudogene	NA
15	75700143	75700533	391	*	4.52452	0	5.26149	-6.09451	1.15343e-05	0.00113547	Intron (ENST00000308508/ENSG00000173546, intron 1 of 9)	15	75674322	75712848	38527	2	ENSG00000173546	ENST00000308508	12315	chr15:75700143-75700533	chr15	CSPG4	protein_coding	1464
18	79672806	79673319	514	*	4.70357	0	5.44054	-6.04442	1.15539e-05	0.00113547	Intron (ENST00000317008/ENSG00000178412, intron 1 of 4)	18	79677287	79679358	2072	2	ENSG00000274828	ENST00000616428	6039	chr18:79672806-79673319	chr18	AC068473.5	lncRNA	NA
14	105260864	105261477	614	*	4.61063	0	5.3476	-6.11454	1.16025e-05	0.00113547	Intron (ENST00000379937/ENSG00000185024, intron 2 of 16)	14	105209289	105249404	40116	2	ENSG00000185024	ENST00000446501	-11460	chr14:105260864-105261477	chr14	BRF1	protein_coding	2972
1	241447108	241447602	495	*	4.68159	0	5.41856	-6.15251	1.16814e-05	0.00113547	Promoter	1	241447902	241450400	2499	1	ENSG00000287516	ENST00000664580	-300	chr1:241447108-241447602	chr1	AL359764.2	lncRNA	NA
2	237488270	237488656	387	*	4.68159	0	5.41856	-6.15251	1.16814e-05	0.00113547	Promoter	2	237487276	237553994	66719	1	ENSG00000115648	ENST00000409373	994	chr2:237488270-237488656	chr2	MLPH	protein_coding	79083
5	142869789	142870302	514	*	5.68921	1.20739	6.40011	-5.08625	1.1702e-05	0.00113547	Promoter	5	142859604	142868922	9319	2	ENSG00000226272	ENST00000434610	-867	chr5:142869789-142870302	chr5	ARHGAP26-AS1	lncRNA	100874239
1	203637906	203638734	829	*	6.0064	1.52932	6.71722	-5.16172	1.17595e-05	0.00113547	Intron (ENST00000357681/ENSG00000058668, intron 1 of 20)	1	203626787	203744079	117293	1	ENSG00000058668	ENST00000367218	11119	chr1:203637906-203638734	chr1	ATP2B4	protein_coding	493
3	59575063	59575670	608	*	7.12899	3.66682	7.81262	-5.05556	1.17894e-05	0.00113547	Intron (ENST00000668131/ENSG00000243295, intron 5 of 6)	3	59584169	59584445	277	1	ENSG00000277592	ENST00000611926	-8499	chr3:59575063-59575670	chr3	AC126121.4	misc_RNA	NA
17	81302964	81303932	969	*	5.65586	1.20739	6.36615	-5.04643	1.18586e-05	0.00113547	Exon (ENST00000332012/ENSG00000185168, exon 4 of 4)	17	81305326	81307727	2402	2	ENSG00000185168	ENST00000577000	3795	chr17:81302964-81303932	chr17	LINC00482	lncRNA	NA
5	1247707	1248524	818	*	5.43543	0.671912	6.15099	-4.85256	1.187e-05	0.00113547	Distal Intergenic	5	1252006	1255976	3971	1	ENSG00000287486	ENST00000666708	-3482	chr5:1247707-1248524	chr5	AC114291.2	lncRNA	NA
7	30799948	30800349	402	*	4.39916	0	5.13612	-6.02788	1.18717e-05	0.00113547	Intron (ENST00000458257/ENSG00000254959, intron 7 of 19)	7	30796691	30803410	6720	2	ENSG00000229263	ENST00000440376	3061	chr7:30799948-30800349	chr7	AC004691.1	lncRNA	NA
10	34406827	34407418	592	*	4.45176	0	5.18872	-6.0606	1.18912e-05	0.00113547	Intron (ENST00000545260/ENSG00000148498, intron 4 of 22)	10	34312264	34426731	114468	2	ENSG00000148498	ENST00000544292	19313	chr10:34406827-34407418	chr10	PARD3	protein_coding	56288
19	5392412	5393141	730	*	6.0406	1.96435	6.74294	-4.7241	1.1938e-05	0.00113547	Distal Intergenic	19	5158495	5340803	182309	2	ENSG00000105426	ENST00000588552	-51609	chr19:5392412-5393141	chr19	PTPRS	protein_coding	5802
2	232525637	232526289	653	*	4.67031	0	5.40727	-6.15225	1.20344e-05	0.00113547	Promoter	2	232525993	232536667	10675	1	ENSG00000135902	ENST00000441621	0	chr2:232525637-232526289	chr2	CHRND	protein_coding	1144
1	22216361	22217018	658	*	5.6356	1.20739	6.34551	-5.00072	1.21286e-05	0.00113547	Distal Intergenic	1	22266239	22266300	62	1	ENSG00000266564	ENST00000581169	-49221	chr1:22216361-22217018	chr1	MIR4418	miRNA	100616433
8	10654719	10655318	600	*	4.75195	0	5.48892	-6.18634	1.21547e-05	0.00113547	Promoter	8	10606349	10655143	48795	2	ENSG00000183638	ENST00000382483	0	chr8:10654719-10655318	chr8	RP1L1	protein_coding	94137
11	133942486	133943055	570	*	5.73151	1.20739	6.44318	-5.21719	1.21566e-05	0.00113547	Intron (ENST00000533871/ENSG00000080854, intron 3 of 19)	11	133937407	133946292	8886	2	ENSG00000080854	ENST00000533160	3237	chr11:133942486-133943055	chr11	IGSF9B	protein_coding	22997
2	231922880	231923525	646	*	4.43107	0	5.16803	-6.01565	1.21746e-05	0.00113547	Intron (ENST00000409852/ENSG00000163273, intron 2 of 2)	2	231925385	231926328	944	2	ENSG00000163273	ENST00000295440	2803	chr2:231922880-231923525	chr2	NPPC	protein_coding	4880
20	47865919	47866323	405	*	4.64172	0	5.37868	-6.13962	1.22061e-05	0.00113547	Distal Intergenic	20	47859788	47860672	885	1	ENSG00000215448	ENST00000398959	6131	chr20:47865919-47866323	chr20	SRMP1	processed_pseudogene	NA
12	105713812	105714305	494	*	4.5025	0	5.23947	-6.05447	1.22243e-05	0.00113547	Intron (ENST00000548557/ENSG00000257859, intron 1 of 2)	12	105706774	105742229	35456	1	ENSG00000257859	ENST00000547465	7038	chr12:105713812-105714305	chr12	CASC18	lncRNA	101929110
5	1157155	1157985	831	*	5.78096	1.73339	6.4826	-4.64878	1.22288e-05	0.00113547	Distal Intergenic	5	1175957	1178546	2590	2	ENSG00000249201	ENST00000505972	20561	chr5:1157155-1157985	chr5	AC114291.1	lncRNA	101928857
22	48640361	48641504	1144	*	6.0254	0.207391	6.7521	-5.83867	1.23801e-05	0.00113547	Intron (ENST00000402357/ENSG00000219438, intron 1 of 3)	22	48693247	48750408	57162	1	ENSG00000219438	ENST00000406880	-51743	chr22:48640361-48641504	chr22	TAFA5	protein_coding	25817
12	111160717	111161274	558	*	4.67974	0	5.41671	-6.15504	1.24285e-05	0.00113547	Intron (ENST00000261726/ENSG00000111249, intron 1 of 21)	12	111214301	111270654	56354	1	ENSG00000111249	ENST00000551604	-53027	chr12:111160717-111161274	chr12	CUX2	protein_coding	23316
19	41341564	41341956	393	*	4.44774	0	5.18471	-6.01041	1.24352e-05	0.00113547	Promoter	19	41301587	41342030	40444	2	ENSG00000105329	ENST00000598758	74	chr19:41341564-41341956	chr19	TGFB1	protein_coding	7040
6	167409681	167410274	594	*	6.04665	2.01475	6.7479	-5.02278	1.24647e-05	0.00113547	Distal Intergenic	6	167377859	167384510	6652	2	ENSG00000203690	ENST00000491085	-25171	chr6:167409681-167410274	chr6	TCP10	protein_coding	6953
12	104644314	104644829	516	*	5.44198	0.792354	6.15577	-5.10725	1.24723e-05	0.00113547	Intron (ENST00000303694/ENSG00000171310, intron 2 of 2)	12	104591633	104591716	84	1	ENSG00000264295	ENST00000585192	52681	chr12:104644314-104644829	chr12	MIR3922	miRNA	100500843
10	92125232	92125729	498	*	4.7057	0	5.44267	-6.1556	1.24995e-05	0.00113547	Intron (ENST00000412050/ENSG00000107864, intron 6 of 9)	10	92118664	92119164	501	1	ENSG00000214549	ENST00000398565	6568	chr10:92125232-92125729	chr10	SDHCP2	processed_pseudogene	NA
15	87564641	87565096	456	*	4.57606	0	5.31303	-6.10185	1.25035e-05	0.00113547	Intron (ENST00000665121/ENSG00000259560, intron 1 of 4)	15	87576929	87579866	2938	1	ENSG00000259527	ENST00000560153	-11833	chr15:87564641-87565096	chr15	LINC00052	lncRNA	145978
13	75693362	75693847	486	*	4.48334	0	5.2203	-6.01165	1.25184e-05	0.00113547	Intron (ENST00000563635/ENSG00000261553, intron 8 of 14)	13	75688556	75689197	642	2	ENSG00000230902	ENST00000424489	-4165	chr13:75693362-75693847	chr13	FAM204CP	processed_pseudogene	100420916
12	53781304	53781780	477	*	6.50514	2.70298	7.20013	-4.33655	1.26182e-05	0.00113547	Intron (ENST00000663306/ENSG00000286069, intron 1 of 4)	12	53746346	53757227	10882	2	ENSG00000260492	ENST00000669269	-24077	chr12:53781304-53781780	chr12	CISTR	lncRNA	NA
15	80567095	80567573	479	*	4.7289	0	5.46586	-6.05775	1.26233e-05	0.00113547	Intron (ENST00000303329/ENSG00000172379, intron 12 of 18)	15	80554609	80562944	8336	2	ENSG00000259175	ENST00000558208	-4151	chr15:80567095-80567573	chr15	AC108451.1	lncRNA	101929586
16	85192330	85193089	760	*	4.67705	0	5.41401	-6.04097	1.26308e-05	0.00113547	Intron (ENST00000637419/ENSG00000131149, intron 1 of 2)	16	85171276	85185363	14088	1	ENSG00000131149	ENST00000574293	21054	chr16:85192330-85193089	chr16	GSE1	protein_coding	23199
6	170230709	170232072	1364	*	5.54771	1.20739	6.2559	-5.04148	1.26586e-05	0.00113547	Distal Intergenic	6	170254334	170262569	8236	2	ENSG00000230960	ENST00000452071	30497	chr6:170230709-170232072	chr6	AL109910.1	lncRNA	154449
15	88191735	88192271	537	*	5.40037	0.792354	6.11347	-5.07121	1.26683e-05	0.00113547	Intron (ENST00000394480/ENSG00000140538, intron 3 of 18)	15	87916273	88205933	289661	2	ENSG00000140538	ENST00000542733	13662	chr15:88191735-88192271	chr15	NTRK3	protein_coding	4916
15	76080513	76080857	345	*	4.54451	0	5.28148	-6.07602	1.27012e-05	0.00113547	Intron (ENST00000484722/ENSG00000169758, intron 1 of 10)	15	76059985	76229121	169137	1	ENSG00000169758	ENST00000561302	20528	chr15:76080513-76080857	chr15	TMEM266	protein_coding	123591
20	33702561	33703275	715	*	6.02501	2.11802	6.72298	-4.42959	1.27204e-05	0.00113547	3' UTR	20	33675477	33686385	10909	2	ENSG00000101412	ENST00000343380	-16176	chr20:33702561-33703275	chr20	E2F1	protein_coding	1869
6	159094537	159095074	538	*	4.71733	0	5.4543	-6.1652	1.27604e-05	0.00113547	Promoter	6	159094093	159116254	22162	1	ENSG00000224478	ENST00000642586	444	chr6:159094537-159095074	chr6	AL356417.1	lncRNA	NA
7	152820131	152820739	609	*	4.40712	0	5.14409	-6.0305	1.27683e-05	0.00113547	Exon (ENST00000377776/ENSG00000133627, exon 7 of 10)	7	152810742	152855371	44630	1	ENSG00000133627	ENST00000479402	9389	chr7:152820131-152820739	chr7	ACTR3B	protein_coding	57180
8	142016118	142016457	340	*	4.38911	0	5.12607	-6.00303	1.28884e-05	0.00113547	Distal Intergenic	8	141968091	141968841	751	2	ENSG00000254183	ENST00000523974	-47277	chr8:142016118-142016457	chr8	AC104417.1	processed_pseudogene	NA
6	35346141	35346852	712	*	5.44315	0.207391	6.16472	-5.34288	1.29777e-05	0.00113547	Intron (ENST00000360694/ENSG00000112033, intron 1 of 7)	6	35342614	35428178	85565	1	ENSG00000112033	ENST00000311565	3527	chr6:35346141-35346852	chr6	PPARD	protein_coding	5467
1	6025981	6026466	486	*	4.48318	0	5.22014	-6.00757	1.2979e-05	0.00113547	Promoter	1	6026013	6099119	73107	1	ENSG00000069424	ENST00000428161	0	chr1:6025981-6026466	chr1	KCNAB2	protein_coding	8514
12	53530167	53530536	370	*	4.4275	0	5.16447	-6.01281	1.30109e-05	0.00113547	Intron (ENST00000591834/ENSG00000267281, intron 9 of 12)	12	53531752	53621218	89467	1	ENSG00000285692	ENST00000648881	-1216	chr12:53530167-53530536	chr12	AC023509.6	lncRNA	NA
11	3142859	3143537	679	*	4.89659	0	5.63356	-6.03663	1.30945e-05	0.00113547	Intron (ENST00000263650/ENSG00000021762, intron 1 of 21)	11	3122026	3129329	7304	2	ENSG00000021762	ENST00000526122	-13530	chr11:3142859-3143537	chr11	OSBPL5	protein_coding	114879
9	85894866	85895193	328	*	4.44217	0	5.17914	-5.99601	1.31964e-05	0.00113547	Distal Intergenic	9	85898903	85899716	814	1	ENSG00000213711	ENST00000415677	-3710	chr9:85894866-85895193	chr9	PHBP7	processed_pseudogene	548599
11	1009822	1010443	622	*	5.92083	1.52932	6.63004	-4.99408	1.32433e-05	0.00113547	Promoter	11	1009355	1010237	883	1	ENSG00000183020	ENST00000528816	467	chr11:1009822-1010443	chr11	AP2A2	protein_coding	161
11	66482036	66482528	493	*	5.70811	1.20739	6.41935	-5.04005	1.32746e-05	0.00113547	Promoter	11	66482071	66487943	5873	1	ENSG00000254986	ENST00000531354	0	chr11:66482036-66482528	chr11	DPP3	protein_coding	10072
10	46556253	46556879	627	*	4.36463	0	5.10159	-6.00432	1.33493e-05	0.00113547	Promoter	10	46549044	46555530	6487	2	ENSG00000204175	ENST00000374317	-723	chr10:46556253-46556879	chr10	GPRIN2	protein_coding	9721
2	154280539	154280932	394	*	5.59154	1.20739	6.3006	-4.9909	1.33984e-05	0.00113547	Intron (ENST00000392825/ENSG00000144278, intron 8 of 12)	2	154286589	154287425	837	1	ENSG00000230251	ENST00000437447	-5657	chr2:154280539-154280932	chr2	PHBP4	processed_pseudogene	100418774
20	37192209	37192619	411	*	4.34585	0	5.08281	-5.98188	1.34111e-05	0.00113547	Intron (ENST00000456102/ENSG00000118705, intron 2 of 5)	20	37128821	37179588	50768	2	ENSG00000101353	ENST00000421643	-12621	chr20:37192209-37192619	chr20	MROH8	protein_coding	140699
9	132590426	132590882	457	*	4.49453	0	5.2315	-6.05732	1.34541e-05	0.00113547	Downstream (2-3kb)	9	132582659	132589683	7025	1	ENSG00000125492	ENST00000542090	7767	chr9:132590426-132590882	chr9	BARHL1	protein_coding	56751
22	50729387	50729825	439	*	5.44956	0.792354	6.16347	-5.07842	1.34802e-05	0.00113547	Promoter	22	50729572	50731518	1947	1	ENSG00000251322	ENST00000659388	0	chr22:50729387-50729825	chr22	SHANK3	protein_coding	85358
14	79426035	79426310	276	*	4.43111	0	5.16808	-6.01154	1.36132e-05	0.00113547	Intron (ENST00000634499/ENSG00000021645, intron 14 of 19)	14	79314051	79861959	547909	1	ENSG00000021645	ENST00000556003	111984	chr14:79426035-79426310	chr14	NRXN3	protein_coding	9369
4	6779357	6780065	709	*	5.42572	0.540492	6.14302	-4.8358	1.36135e-05	0.00113547	Distal Intergenic	4	6781375	6824293	42919	1	ENSG00000170871	ENST00000503278	-1310	chr4:6779357-6780065	chr4	KIAA0232	protein_coding	9778
20	32980414	32981265	852	*	5.70796	1.20739	6.4192	-5.22746	1.36594e-05	0.00113547	Downstream (2-3kb)	20	32999853	33004307	4455	2	ENSG00000167098	ENST00000420875	23042	chr20:32980414-32981265	chr20	SUN5	protein_coding	140732
16	2987637	2988314	678	*	4.41593	0	5.15289	-5.99514	1.36753e-05	0.00113547	Promoter	16	2988256	3002016	13761	1	ENSG00000262152	ENST00000573315	0	chr16:2987637-2988314	chr16	LINC00514	protein_coding	NA
22	22080280	22080694	415	*	4.49736	0	5.23432	-6.05436	1.37089e-05	0.00113547	Promoter	22	22079770	22080263	494	1	ENSG00000253752	ENST00000524184	510	chr22:22080280-22080694	chr22	IGLVI-63	IG_V_pseudogene	28765
1	116128045	116128458	414	*	4.37646	0	5.11343	-5.97667	1.37677e-05	0.00113547	Exon (ENST00000369500/ENSG00000173212, exon 6 of 7)	1	116123873	116128247	4375	1	ENSG00000173212	ENST00000464946	4172	chr1:116128045-116128458	chr1	MAB21L3	protein_coding	126868
22	37870198	37870657	460	*	5.64107	1.20739	6.35109	-4.98918	1.38504e-05	0.00113547	Promoter	22	37870165	37888631	18467	1	ENSG00000100129	ENST00000482600	33	chr22:37870198-37870657	chr22	EIF3L	protein_coding	51386
17	32596658	32596992	335	*	4.44321	0	5.18017	-6.02375	1.39221e-05	0.00113547	Intron (ENST00000318217/ENSG00000176658, intron 21 of 21)	17	32594341	32602711	8371	2	ENSG00000176658	ENST00000580547	5719	chr17:32596658-32596992	chr17	MYO1D	protein_coding	4642
17	41249654	41250187	534	*	5.59956	0.792354	6.31577	-5.07232	1.39969e-05	0.00113547	Promoter	17	41249687	41250653	967	1	ENSG00000241595	ENST00000334109	0	chr17:41249654-41250187	chr17	KRTAP9-4	protein_coding	85280
3	443689	444266	578	*	4.31861	0	5.05557	-5.97053	1.40004e-05	0.00113547	Distal Intergenic	3	389445	405739	16295	1	ENSG00000134121	ENST00000445697	54244	chr3:443689-444266	chr3	CHL1	protein_coding	10752
18	56200226	56200527	302	*	4.35877	0	5.09573	-5.98991	1.40304e-05	0.00113547	Distal Intergenic	18	56003613	56191262	187650	2	ENSG00000206129	ENST00000382897	-8964	chr18:56200226-56200527	chr18	AC006305.2	lncRNA	642484
5	180194196	180194707	512	*	4.38335	0	5.12031	-5.97491	1.41933e-05	0.00113547	Intron (ENST00000361132/ENSG00000146090, intron 1 of 13)	5	180100796	180209145	108350	2	ENSG00000146090	ENST00000615330	14438	chr5:180194196-180194707	chr5	RASGEF1C	protein_coding	255426
6	13866289	13866774	486	*	4.43071	0	5.16768	-5.97265	1.42045e-05	0.00113547	Distal Intergenic	6	13825432	13826574	1143	1	ENSG00000272209	ENST00000607518	40857	chr6:13866289-13866774	chr6	AL023583.1	lncRNA	NA
8	144046449	144047046	598	*	4.57397	0	5.31093	-6.08714	1.42563e-05	0.00113547	3' UTR	8	144049079	144051203	2125	1	ENSG00000204791	ENST00000639008	-2033	chr8:144046449-144047046	chr8	SMPD5	transcribed_unitary_pseudogene	NA
14	21191779	21192316	538	*	5.47564	0.207391	6.19755	-5.29451	1.42821e-05	0.00113547	Distal Intergenic	14	21184341	21184959	619	2	ENSG00000258906	ENST00000554853	-6820	chr14:21191779-21192316	chr14	AL157687.1	processed_pseudogene	100129923
6	113451138	113451509	372	*	5.57262	1.20739	6.28131	-4.95386	1.42853e-05	0.00113547	Distal Intergenic	6	113428555	113433555	5001	2	ENSG00000232316	ENST00000656121	-17583	chr6:113451138-113451509	chr6	LINC02518	lncRNA	105377957
18	40365486	40365793	308	*	4.34675	0	5.08372	-5.97095	1.43018e-05	0.00113547	Distal Intergenic	18	40245879	40247367	1489	1	ENSG00000286844	ENST00000667705	119607	chr18:40365486-40365793	chr18	AC068688.1	lncRNA	NA
1	2312667	2313356	690	*	4.38003	0	5.117	-5.99365	1.43173e-05	0.00113547	Distal Intergenic	1	2315040	2321323	6284	1	ENSG00000287356	ENST00000659232	-1684	chr1:2312667-2313356	chr1	AL590822.3	lncRNA	NA
2	88220725	88221255	531	*	5.6964	1.45827	6.40246	-4.628	1.43481e-05	0.00113547	Distal Intergenic	2	88182697	88183807	1111	1	ENSG00000144115	ENST00000496165	38028	chr2:88220725-88221255	chr2	THNSL2	protein_coding	55258
17	28983760	28984730	971	*	5.56157	1.45827	6.26457	-4.58929	1.43966e-05	0.00113547	Intron (ENST00000580241/ENSG00000179761, intron 2 of 9)	17	28954905	28981872	26968	2	ENSG00000063015	ENST00000540632	-1888	chr17:28983760-28984730	chr17	SEZ6	protein_coding	124925
22	24833921	24834379	459	*	4.44906	0	5.18603	-6.01551	1.45246e-05	0.00113547	Intron (ENST00000610372/ENSG00000167037, intron 2 of 24)	22	24843460	24925137	81678	1	ENSG00000167037	ENST00000473458	-9081	chr22:24833921-24834379	chr22	SGSM1	protein_coding	129049
5	80109614	80110182	569	*	5.5553	0.207391	6.27802	-5.53177	1.45314e-05	0.00113547	Downstream (1-2kb)	5	80128361	80143883	15523	1	ENSG00000251675	ENST00000511484	-18179	chr5:80109614-80110182	chr5	AC010260.1	lncRNA	NA
22	43447197	43447773	577	*	4.34839	0	5.08535	-5.96279	1.45618e-05	0.00113547	Intron (ENST00000417669/ENSG00000186732, intron 3 of 6)	22	43416755	43425225	8471	1	ENSG00000186732	ENST00000480239	30442	chr22:43447197-43447773	chr22	MPPED1	protein_coding	758
22	45329386	45330033	648	*	6.62382	2.85349	7.31787	-4.45003	1.45625e-05	0.00113547	Promoter	22	45329635	45332691	3057	1	ENSG00000100376	ENST00000459849	0	chr22:45329386-45330033	chr22	FAM118A	protein_coding	55007
19	48393486	48394007	522	*	4.32969	0	5.06666	-5.9646	1.46069e-05	0.00113547	Promoter	19	48394875	48444931	50057	1	ENSG00000105464	ENST00000263269	-868	chr19:48393486-48394007	chr19	GRIN2D	protein_coding	2906
X	1481690	1482417	728	*	4.42124	0	5.15821	-5.97083	1.46325e-05	0.00113547	Intron (ENST00000381297/ENSG00000182162, intron 1 of 1)	23	1466437	1494353	27917	2	ENSG00000182162	ENST00000460672	11936	chrX:1481690-1482417	chrX	P2RY8	protein_coding	286530
16	2231306	2231730	425	*	4.51317	0	5.25014	-6.05264	1.47172e-05	0.00113547	Exon (ENST00000569796/ENSG00000167967, exon 2 of 5)	16	2233006	2234212	1207	1	ENSG00000167967	ENST00000563643	-1276	chr16:2231306-2231730	chr16	E4F1	protein_coding	1877
7	16753345	16754199	855	*	4.28274	0	5.0197	-5.95284	1.48932e-05	0.00113547	Promoter	7	16753755	16784536	30782	1	ENSG00000106537	ENST00000262067	0	chr7:16753345-16754199	chr7	TSPAN13	protein_coding	27075
9	132645262	132646001	740	*	5.52155	1.20739	6.22921	-5.00178	1.49568e-05	0.00113547	Exon (ENST00000372159/ENSG00000125485, exon 13 of 20)	9	132594386	132670027	75642	2	ENSG00000125485	ENST00000438527	24026	chr9:132645262-132646001	chr9	DDX31	protein_coding	64794
2	178404439	178404897	459	*	4.47191	0	5.20887	-6.03875	1.49669e-05	0.00113547	Distal Intergenic	2	178413635	178440243	26609	1	ENSG00000223960	ENST00000453026	-8738	chr2:178404439-178404897	chr2	CHROMR	lncRNA	101927027
14	69699906	69700285	380	*	5.458	0.207391	6.17972	-5.27789	1.50109e-05	0.00113547	Intron (ENST00000342745/ENSG00000100647, intron 2 of 5)	14	69726900	69772004	45105	1	ENSG00000100650	ENST00000553521	-26615	chr14:69699906-69700285	chr14	SRSF5	protein_coding	6430
8	8753076	8753361	286	*	4.35288	0	5.08985	-5.96963	1.50376e-05	0.00113547	Intron (ENST00000522213/ENSG00000254367, intron 3 of 3)	8	8751374	8781435	30062	2	ENSG00000254367	ENST00000519147	28074	chr8:8753076-8753361	chr8	AC087269.1	lncRNA	NA
3	160885517	160886201	685	*	6.70445	3.20739	7.38937	-4.95166	1.50781e-05	0.00113547	Intron (ENST00000497343/ENSG00000163590, intron 1 of 2)	3	160870598	161069844	199247	1	ENSG00000163590	ENST00000480117	14919	chr3:160885517-160886201	chr3	PPM1L	protein_coding	151742
5	13569294	13569625	332	*	4.42059	0	5.15756	-5.95594	1.5104e-05	0.00113547	Distal Intergenic	5	13553654	13553966	313	2	ENSG00000248462	ENST00000503735	-15328	chr5:13569294-13569625	chr5	NENFP3	processed_pseudogene	106481703
22	35349301	35350414	1114	*	5.74849	1.52932	6.45413	-4.90408	1.51412e-05	0.00113547	Distal Intergenic	22	35344186	35347983	3798	1	ENSG00000100284	ENST00000492723	5115	chr22:35349301-35350414	chr22	TOM1	protein_coding	10043
10	75029635	75030203	569	*	5.94226	2.01475	6.6408	-4.8652	1.51412e-05	0.00113547	Exon (ENST00000648725/ENSG00000156650, exon 18 of 18)	10	75003055	75025174	22120	2	ENSG00000234149	ENST00000413431	-4461	chr10:75029635-75030203	chr10	AC018511.2	lncRNA	NA
15	71445135	71445692	558	*	5.43927	0.792354	6.15302	-5.06367	1.5255e-05	0.00113547	Intron (ENST00000355327/ENSG00000187720, intron 7 of 17)	15	71547228	71738217	190990	1	ENSG00000187720	ENST00000567745	-101536	chr15:71445135-71445692	chr15	THSD4	protein_coding	79875
17	51461682	51462318	637	*	4.53762	0	5.27458	-6.01369	1.53441e-05	0.00113547	Intron (ENST00000663733/ENSG00000267452, intron 4 of 4)	17	51439653	51445802	6150	1	ENSG00000267452	ENST00000588341	22029	chr17:51461682-51462318	chr17	LINC02073	lncRNA	440446
18	8912489	8912900	412	*	4.35314	0	5.09011	-5.94591	1.5348e-05	0.00113547	Distal Intergenic	18	8913999	8919414	5416	1	ENSG00000287719	ENST00000667345	-1099	chr18:8912489-8912900	chr18	AP001531.1	lncRNA	NA
19	40246590	40246949	360	*	4.48849	0	5.22546	-5.96374	1.53698e-05	0.00113547	Intron (ENST00000392038/ENSG00000105221, intron 4 of 13)	19	40240791	40244127	3337	2	ENSG00000105221	ENST00000578975	-2463	chr19:40246590-40246949	chr19	AKT2	protein_coding	208
8	38030328	38031062	735	*	4.29119	0	5.02816	-5.9547	1.53928e-05	0.00113547	Promoter	8	38030534	38060365	29832	1	ENSG00000187840	ENST00000338825	0	chr8:38030328-38031062	chr8	EIF4EBP1	protein_coding	1978
1	27519741	27520288	548	*	4.66049	0	5.39745	-5.95776	1.5431e-05	0.00113547	Distal Intergenic	1	27525805	27530561	4757	1	ENSG00000237429	ENST00000443579	-5517	chr1:27519741-27520288	chr1	BX293535.1	lncRNA	NA
7	73435475	73436274	800	*	4.35843	0	5.0954	-5.95471	1.55009e-05	0.00113547	3' UTR	7	73433778	73436120	2343	1	ENSG00000188763	ENST00000344575	1697	chr7:73435475-73436274	chr7	FZD9	protein_coding	8326
17	38605751	38606442	692	*	4.31423	0	5.0512	-5.93861	1.55269e-05	0.00113547	Promoter	17	38530031	38605952	75922	2	ENSG00000277363	ENST00000617146	0	chr17:38605751-38606442	chr17	SRCIN1	protein_coding	80725
12	70831368	70831897	530	*	4.64751	0	5.38448	-5.95272	1.5557e-05	0.00113547	Intron (ENST00000283228/ENSG00000153233, intron 2 of 13)	12	70638931	70788982	150052	2	ENSG00000153233	ENST00000342084	-42386	chr12:70831368-70831897	chr12	PTPRR	protein_coding	5801
17	31401788	31402422	635	*	4.54542	0	5.28238	-6.03809	1.55588e-05	0.00113547	Intron (ENST00000621161/ENSG00000131242, intron 1 of 14)	17	31391935	31392658	724	1	ENSG00000131242	ENST00000581280	9853	chr17:31401788-31402422	chr17	RAB11FIP4	protein_coding	84440
22	26241414	26242198	785	*	4.34702	0	5.08398	-5.93751	1.55656e-05	0.00113547	Intron (ENST00000248933/ENSG00000100095, intron 1 of 16)	22	26241331	26254092	12762	2	ENSG00000224192	ENST00000414989	11894	chr22:26241414-26242198	chr22	AL080273.1	lncRNA	NA
7	128832274	128833475	1202	*	5.95497	2.01475	6.65384	-4.86355	1.5571e-05	0.00113547	Intron (ENST00000325888/ENSG00000128591, intron 1 of 47)	7	128830426	128859274	28849	1	ENSG00000128591	ENST00000346177	1848	chr7:128832274-128833475	chr7	FLNC	protein_coding	2318
6	17867923	17868246	324	*	4.4578	0	5.19476	-5.99997	1.56324e-05	0.00113547	Intron (ENST00000378814/ENSG00000137177, intron 4 of 37)	6	17770365	17817200	46836	2	ENSG00000137177	ENST00000358380	-50723	chr6:17867923-17868246	chr6	KIF13A	protein_coding	63971
1	224733811	224734346	536	*	4.34069	0	5.07765	-5.95364	1.56966e-05	0.00113547	Intron (ENST00000498382/ENSG00000143786, intron 4 of 5)	1	224717504	224730662	13159	2	ENSG00000229400	ENST00000431691	-3149	chr1:224733811-224734346	chr1	CNIH3-AS1	lncRNA	NA
6	158596596	158597459	864	*	5.4949	1.20739	6.20201	-5.01163	1.56984e-05	0.00113547	Intron (ENST00000367090/ENSG00000146433, intron 6 of 16)	6	158609707	158609790	84	1	ENSG00000278571	ENST00000612973	-12248	chr6:158596596-158597459	chr6	MIR7161	miRNA	102465694
11	824326	825058	733	*	4.4497	0	5.18666	-6.00985	1.57642e-05	0.00113547	Promoter	11	823656	824645	990	2	ENSG00000255108	ENST00000528982	0	chr11:824326-825058	chr11	AP006621.1	lncRNA	NA
11	66489062	66490099	1038	*	7.76756	4.69924	8.43404	-5.11554	1.57664e-05	0.00113547	Intron (ENST00000531863/ENSG00000254986, intron 6 of 17)	11	66491605	66495750	4146	1	ENSG00000254986	ENST00000526250	-1506	chr11:66489062-66490099	chr11	DPP3	protein_coding	10072
6	136983521	136984106	586	*	6.08914	1.39589	6.80363	-4.86169	1.58285e-05	0.00113547	Intron (ENST00000418699/ENSG00000225391, intron 2 of 2)	6	136982165	136993234	11070	2	ENSG00000225391	ENST00000418699	9128	chr6:136983521-136984106	chr6	AL135902.1	lncRNA	100294720
3	12507908	12508383	476	*	5.27873	0.0227351	6.00051	-5.14326	1.58767e-05	0.00113547	Intron (ENST00000446004/ENSG00000154743, intron 6 of 8)	3	12511095	12511213	119	2	ENSG00000200114	ENST00000363244	2830	chr3:12507908-12508383	chr3	RNA5SP123	rRNA_pseudogene	100873393
1	203295876	203296784	909	*	5.37068	0.792354	6.08329	-5.09183	1.60103e-05	0.00113547	Downstream (1-2kb)	1	203300514	203304548	4035	2	ENSG00000233791	ENST00000425698	7764	chr1:203295876-203296784	chr1	LINC01136	lncRNA	730227
22	43859966	43860734	769	*	5.91834	1.91214	6.61894	-4.39151	1.60414e-05	0.00113547	Intron (ENST00000330884/ENSG00000130540, intron 1 of 6)	22	43824510	43862406	37897	2	ENSG00000130540	ENST00000432404	1672	chr22:43859966-43860734	chr22	SULT4A1	protein_coding	25830
9	126307554	126307827	274	*	4.34383	0	5.0808	-5.9485	1.60618e-05	0.00113547	Distal Intergenic	9	126286999	126298593	11595	2	ENSG00000228392	ENST00000653769	-8961	chr9:126307554-126307827	chr9	AL162391.1	lncRNA	NA
3	167735206	167735810	605	*	5.51575	0	6.24161	-5.3436	1.61521e-05	0.00113547	Promoter	3	167735243	167790602	55360	1	ENSG00000163536	ENST00000472941	0	chr3:167735206-167735810	chr3	SERPINI1	protein_coding	5274
9	135152449	135153001	553	*	5.38525	0.792354	6.0981	-5.05048	1.61853e-05	0.00113547	Distal Intergenic	9	135105640	135120911	15272	1	ENSG00000130558	ENST00000483042	46809	chr9:135152449-135153001	chr9	OLFM1	protein_coding	10439
6	25041968	25042350	383	*	4.34547	0	5.08244	-5.94002	1.62572e-05	0.00113547	Promoter	6	24839359	25042018	202660	2	ENSG00000111913	ENST00000510784	0	chr6:25041968-25042350	chr6	RIPOR2	protein_coding	9750
9	93243970	93244495	526	*	4.47797	0	5.21493	-6.02045	1.62697e-05	0.00113547	Intron (ENST00000448039/ENSG00000165238, intron 6 of 9)	9	93234923	93319208	84286	1	ENSG00000165238	ENST00000411624	9047	chr9:93243970-93244495	chr9	WNK2	protein_coding	65268
3	31300338	31301053	716	*	5.43707	0.792354	6.15078	-5.07618	1.63048e-05	0.00113547	Distal Intergenic	3	31269007	31269406	400	1	ENSG00000230111	ENST00000427353	31331	chr3:31300338-31301053	chr3	H3P11	processed_pseudogene	115482708
14	24080920	24081645	726	*	4.43286	0	5.16982	-5.9699	1.63515e-05	0.00113547	Promoter	14	24081008	24081928	921	2	ENSG00000129535	ENST00000396995	283	chr14:24080920-24081645	chr14	NRL	protein_coding	4901
21	44836646	44837345	700	*	5.78108	1.52932	6.48743	-4.90825	1.63645e-05	0.00113547	Distal Intergenic	21	44805617	44818779	13163	2	ENSG00000184900	ENST00000479153	-17867	chr21:44836646-44837345	chr21	SUMO3	protein_coding	6612
17	41123504	41124187	684	*	5.86654	1.74309	6.57001	-4.28704	1.64087e-05	0.00113547	Promoter	17	41123091	41124182	1092	2	ENSG00000213416	ENST00000394014	0	chr17:41123504-41124187	chr17	KRTAP4-12	protein_coding	83755
5	140664267	140664745	479	*	4.3983	0	5.13527	-5.96526	1.64231e-05	0.00113547	Promoter	5	140664676	140672345	7670	1	ENSG00000120314	ENST00000358337	0	chr5:140664267-140664745	chr5	WDR55	protein_coding	54853
10	89086657	89087426	770	*	6.5781	2.85349	7.27074	-4.41156	1.65167e-05	0.00113547	Distal Intergenic	10	89063335	89063411	77	2	ENSG00000265375	ENST00000578358	-23246	chr10:89086657-89087426	chr10	MIR4679-2	miRNA	100616192
13	26863958	26864760	803	*	4.27797	0	5.01494	-5.93693	1.6565e-05	0.00113547	Distal Intergenic	13	26905362	26905861	500	1	ENSG00000230256	ENST00000395943	-40602	chr13:26863958-26864760	chr13	FGFR1OP2P1	processed_pseudogene	NA
6	71457898	71458327	430	*	5.63772	0.810926	6.3542	-4.873	1.66193e-05	0.00113547	Intron (ENST00000431997/ENSG00000223765, intron 2 of 3)	6	71453017	71458872	5856	1	ENSG00000223765	ENST00000654769	4881	chr6:71457898-71458327	chr6	LINC01626	lncRNA	NA
22	34685783	34686213	431	*	4.26454	0	5.00151	-5.91729	1.66893e-05	0.00113547	Distal Intergenic	22	34703126	34704885	1760	2	ENSG00000234891	ENST00000423712	18672	chr22:34685783-34686213	chr22	Z82196.1	lncRNA	NA
17	64377529	64378187	659	*	6.10685	2.37732	6.79965	-4.8944	1.66898e-05	0.00113547	Promoter	17	64375188	64378867	3680	2	ENSG00000261371	ENST00000566616	680	chr17:64377529-64378187	chr17	PECAM1	protein_coding	5175
16	87723140	87723758	619	*	5.76269	1.6077	6.4669	-4.36093	1.66969e-05	0.00113547	Intron (ENST00000567298/ENSG00000104731, intron 7 of 16)	16	87710798	87726917	16120	2	ENSG00000104731	ENST00000562913	3159	chr16:87723140-87723758	chr16	KLHDC4	protein_coding	54758
2	204170422	204170944	523	*	5.74998	1.20739	6.46196	-5.21546	1.67603e-05	0.00113547	Distal Intergenic	2	204219984	204234982	14999	2	ENSG00000237271	ENST00000653067	64038	chr2:204170422-204170944	chr2	AC009498.1	lncRNA	NA
4	3590186	3591098	913	*	4.42978	0	5.16674	-5.98074	1.67661e-05	0.00113547	Exon (ENST00000502775/ENSG00000216560, exon 4 of 4)	4	3576934	3590711	13778	1	ENSG00000216560	ENST00000502775	13252	chr4:3590186-3591098	chr4	LINC00955	lncRNA	NA
1	180173483	180173859	377	*	4.26772	0	5.00468	-5.92266	1.67998e-05	0.00113547	Intron (ENST00000367602/ENSG00000116260, intron 2 of 11)	1	180154897	180198034	43138	1	ENSG00000116260	ENST00000367600	18586	chr1:180173483-180173859	chr1	QSOX1	protein_coding	5768
2	159712094	159712842	749	*	4.34914	0	5.08611	-5.96936	1.681e-05	0.00113547	Promoter	2	159712457	159768583	56127	1	ENSG00000136536	ENST00000539065	0	chr2:159712094-159712842	chr2	MARCHF7	protein_coding	64844
1	39926983	39927450	468	*	8.30561	3.89839	9.01512	-4.9746	1.68457e-05	0.00113547	Distal Intergenic	1	39944890	39944998	109	2	ENSG00000207356	ENST00000384626	17548	chr1:39926983-39927450	chr1	AL663070.1	misc_RNA	NA
5	172545628	172545984	357	*	4.43593	0	5.1729	-5.94682	1.68825e-05	0.00113547	Intron (ENST00000652199/ENSG00000254299, intron 2 of 2)	5	172543403	172559142	15740	2	ENSG00000254299	ENST00000652199	13158	chr5:172545628-172545984	chr5	LINC01944	lncRNA	105377728
1	113983378	113983681	304	*	4.29206	0	5.02902	-5.9225	1.69525e-05	0.00113547	Intron (ENST00000633022/ENSG00000116774, intron 1 of 1)	1	113980500	114035572	55073	1	ENSG00000116774	ENST00000633022	2878	chr1:113983378-113983681	chr1	OLFML3	protein_coding	56944
1	3970668	3971340	673	*	6.46053	2.66682	7.15527	-4.91206	1.70026e-05	0.00113547	Distal Intergenic	1	3976133	4012704	36572	1	ENSG00000284668	ENST00000642026	-4793	chr1:3970668-3971340	chr1	LINC02780	lncRNA	105376673
18	45449789	45450250	462	*	4.29961	0	5.03658	-5.94203	1.70625e-05	0.00113547	Intron (ENST00000586448/ENSG00000132874, intron 1 of 20)	18	45438186	45447623	9438	2	ENSG00000267097	ENST00000592286	-2166	chr18:45449789-45450250	chr18	SLC14A2-AS1	lncRNA	NA
17	6417318	6418012	695	*	6.68975	3.0673	7.37908	-4.40483	1.70681e-05	0.00113547	Promoter	17	6417685	6418264	580	1	ENSG00000262818	ENST00000570978	0	chr17:6417318-6418012	chr17	AC055872.1	processed_pseudogene	NA
13	46371616	46372504	889	*	5.9889	2.02274	6.68847	-4.22101	1.70813e-05	0.00113547	5' UTR	13	46374401	46374590	190	2	ENSG00000223336	ENST00000411404	2086	chr13:46371616-46372504	chr13	RNU2-6P	snRNA	100873825
20	48069625	48070576	952	*	4.66732	0	5.40429	-6.10114	1.7085e-05	0.00113547	Distal Intergenic	20	48073869	48074188	320	1	ENSG00000276923	ENST00000622092	-3293	chr20:48069625-48070576	chr20	AL139351.1	lncRNA	NA
20	57678401	57678806	406	*	4.37638	0	5.11334	-5.96681	1.70987e-05	0.00113547	Intron (ENST00000395816/ENSG00000124225, intron 1 of 3)	20	57652208	57690624	38417	2	ENSG00000124225	ENST00000414037	11818	chr20:57678401-57678806	chr20	PMEPA1	protein_coding	56937
3	14874862	14875249	388	*	4.36854	0	5.10551	-5.92779	1.71089e-05	0.00113547	Intron (ENST00000543601/ENSG00000154783, intron 2 of 18)	3	14882305	14933438	51134	1	ENSG00000154783	ENST00000468662	-7056	chr3:14874862-14875249	chr3	FGD5	protein_coding	152273
12	117111760	117112383	624	*	7.17977	4.01475	7.85092	-4.96481	1.71102e-05	0.00113547	Intron (ENST00000547006/ENSG00000258285, intron 2 of 2)	12	117099481	117142091	42611	1	ENSG00000258285	ENST00000547006	12279	chr12:117111760-117112383	chr12	TESC-AS1	lncRNA	NA
6	87918456	87918951	496	*	4.29446	0	5.03143	-5.92123	1.72371e-05	0.00113978	Distal Intergenic	6	87891424	87891869	446	1	ENSG00000271114	ENST00000604960	27032	chr6:87918456-87918951	chr6	AL590392.1	processed_pseudogene	NA
6	41055266	41055620	355	*	4.49116	0	5.22812	-6.01976	1.74146e-05	0.00113978	Intron (ENST00000244669/ENSG00000124701, intron 1 of 2)	6	41053304	41064511	11208	1	ENSG00000124701	ENST00000244669	1962	chr6:41055266-41055620	chr6	APOBEC2	protein_coding	10930
15	99264535	99265444	910	*	6.60909	3.11428	7.29393	-4.94273	1.7443e-05	0.00113978	Intron (ENST00000558879/ENSG00000168904, intron 2 of 2)	15	99257632	99260015	2384	1	ENSG00000259706	ENST00000559111	6903	chr15:99264535-99265444	chr15	HSP90B2P	processed_pseudogene	7190
16	10067521	10068278	758	*	5.84334	0	6.57147	-5.51436	1.74805e-05	0.00113978	Intron (ENST00000396573/ENSG00000183454, intron 3 of 13)	16	10033684	10037297	3614	1	ENSG00000261810	ENST00000569218	33837	chr16:10067521-10068278	chr16	AC133565.1	lncRNA	NA
22	25942617	25943489	873	*	6.06846	2.37732	6.76004	-4.86771	1.74815e-05	0.00113978	Intron (ENST00000536101/ENSG00000133454, intron 34 of 42)	22	25953535	25965071	11537	1	ENSG00000133454	ENST00000539544	-10046	chr22:25942617-25943489	chr22	MYO18B	protein_coding	84700
20	50120991	50121403	413	*	4.44186	0	5.17882	-5.91081	1.75115e-05	0.00113978	3' UTR	20	50114945	50115959	1015	2	ENSG00000244687	ENST00000468926	-5032	chr20:50120991-50121403	chr20	UBE2V1	protein_coding	7335
17	45013418	45013919	502	*	4.36909	0	5.10605	-5.94604	1.75634e-05	0.00113978	Distal Intergenic	17	45032044	45034889	2846	2	ENSG00000172992	ENST00000592902	20970	chr17:45013418-45013919	chr17	DCAKD	protein_coding	79877
2	234982821	234983661	841	*	5.88619	1.91214	6.58596	-4.37761	1.75725e-05	0.00113978	Exon (ENST00000462602/ENSG00000130147, exon 2 of 4)	2	234981634	235008594	26961	1	ENSG00000130147	ENST00000462602	1187	chr2:234982821-234983661	chr2	SH3BP4	protein_coding	23677
16	11410921	11411313	393	*	4.38331	0	5.12027	-5.95766	1.75809e-05	0.00113978	Exon (ENST00000598234/ENSG00000188897, exon 45 of 66)	16	11402131	11414555	12425	2	ENSG00000188897	ENST00000596416	3242	chr16:11410921-11411313	chr16	AC099489.1	protein_coding	400499
6	7150497	7151085	589	*	4.302	0	5.03897	-5.93825	1.76925e-05	0.00114408	Intron (ENST00000379933/ENSG00000124782, intron 1 of 11)	6	7139245	7230433	91189	1	ENSG00000124782	ENST00000483150	11252	chr6:7150497-7151085	chr6	RREB1	protein_coding	6239
15	82332687	82333582	896	*	6.07795	1.79235	6.78502	-5.19664	1.81126e-05	0.00116534	Intron (ENST00000613213/ENSG00000274376, intron 19 of 19)	15	82339998	82349437	9440	2	ENSG00000278662	ENST00000621197	15855	chr15:82332687-82333582	chr15	GOLGA6L10	protein_coding	643707
7	135898311	135898627	317	*	4.29758	0	5.03454	-5.92153	1.81562e-05	0.00116534	Intron (ENST00000419211/ENSG00000224746, intron 1 of 2)	7	135927274	135927450	177	2	ENSG00000267697	ENST00000589735	28823	chr7:135898311-135898627	chr7	LUZP6	protein_coding	NA
6	137698803	137699220	418	*	4.36392	0	5.10089	-5.9021	1.81949e-05	0.00116534	Exon (ENST00000637996/ENSG00000283265, exon 2 of 3)	6	137693068	137700415	7348	1	ENSG00000283265	ENST00000637996	5735	chr6:137698803-137699220	chr6	AL356234.3	lncRNA	NA
3	126521226	126522043	818	*	4.42585	0	5.16281	-5.92761	1.82523e-05	0.00116534	Distal Intergenic	3	126524155	126543291	19137	1	ENSG00000180767	ENST00000319340	-2112	chr3:126521226-126522043	chr3	CHST13	protein_coding	166012
14	93939254	93939768	515	*	4.35268	0	5.08965	-5.89677	1.83359e-05	0.00116534	Promoter	14	93939497	93944194	4698	1	ENSG00000258987	ENST00000658797	0	chr14:93939254-93939768	chr14	AL132642.1	lncRNA	NA
5	14310773	14311414	642	*	6.47197	2.42138	7.17368	-4.30764	1.8337e-05	0.00116534	Intron (ENST00000344204/ENSG00000038382, intron 8 of 56)	5	14293041	14489165	196125	1	ENSG00000038382	ENST00000515144	17732	chr5:14310773-14311414	chr5	TRIO	protein_coding	7204
9	120856038	120856940	903	*	4.37785	0	5.11481	-5.96022	1.83438e-05	0.00116534	3' UTR	9	120858194	120860546	2353	2	ENSG00000119403	ENST00000462229	3606	chr9:120856038-120856940	chr9	PHF19	protein_coding	26147
15	87207256	87208035	780	*	6.04646	2.37732	6.73734	-4.87824	1.84028e-05	0.00116616	Distal Intergenic	15	87038717	87047303	8587	1	ENSG00000259761	ENST00000560803	168539	chr15:87207256-87208035	chr15	AC078905.1	lncRNA	NA
9	137032162	137032662	501	*	4.30268	0	5.03965	-5.88499	1.84859e-05	0.00116849	Promoter	9	137030174	137032088	1915	2	ENSG00000180549	ENST00000314412	-74	chr9:137032162-137032662	chr9	FUT7	protein_coding	2529
9	136158476	136158861	386	*	4.36333	0	5.1003	-5.88494	1.86957e-05	0.00117232	Distal Intergenic	9	136122521	136124363	1843	1	ENSG00000275329	ENST00000617896	35955	chr9:136158476-136158861	chr9	AL138781.1	lncRNA	NA
1	155206969	155207792	824	*	5.91421	1.96435	6.61334	-4.53017	1.86982e-05	0.00117232	Promoter	1	155195588	155207897	12310	2	ENSG00000169231	ENST00000368378	105	chr1:155206969-155207792	chr1	THBS3	protein_coding	7059
17	68197128	68197561	434	*	4.31285	0	5.04982	-5.93852	1.87201e-05	0.00117232	Downstream (2-3kb)	17	68198921	68199596	676	1	ENSG00000267472	ENST00000589904	-1360	chr17:68197128-68197561	chr17	ARHGAP27P2	processed_pseudogene	NA
12	51183921	51184320	400	*	4.39403	0	5.131	-5.93344	1.88636e-05	0.00117232	Downstream (2-3kb)	12	51093656	51173135	79480	2	ENSG00000135457	ENST00000257915	-10786	chr12:51183921-51184320	chr12	TFCP2	protein_coding	7024
7	140501990	140502464	475	*	4.2849	0	5.02187	-5.90583	1.88822e-05	0.00117232	Distal Intergenic	7	140459929	140479536	19608	2	ENSG00000133606	ENST00000481705	-22454	chr7:140501990-140502464	chr7	MKRN1	protein_coding	23608
3	121835121	121835763	643	*	4.27906	0	5.01603	-5.91274	1.90586e-05	0.00117232	Promoter	3	121835183	121886468	51286	1	ENSG00000145088	ENST00000490434	0	chr3:121835121-121835763	chr3	EAF2	protein_coding	55840
7	133253016	133253396	381	*	4.20813	0	4.94509	-5.87564	1.912e-05	0.00117232	Promoter	7	133253073	133484197	231125	1	ENSG00000131558	ENST00000393161	0	chr7:133253016-133253396	chr7	EXOC4	protein_coding	60412
22	45328549	45329122	574	*	5.69734	1.67191	6.39843	-4.34717	1.91438e-05	0.00117232	Promoter	22	45329148	45330719	1572	1	ENSG00000100376	ENST00000476478	-26	chr22:45328549-45329122	chr22	FAM118A	protein_coding	55007
12	108000154	108000819	666	*	4.37992	0	5.11688	-5.91637	1.92577e-05	0.00117232	Distal Intergenic	12	107910403	107912620	2218	2	ENSG00000257129	ENST00000547829	-87534	chr12:108000154-108000819	chr12	AC126177.1	transcribed_processed_pseudogene	NA
1	29503322	29504171	850	*	6.3872	2.79235	7.0756	-4.9043	1.92776e-05	0.00117232	Distal Intergenic	1	29488193	29496893	8701	2	ENSG00000225011	ENST00000515851	-6429	chr1:29503322-29504171	chr1	AL671862.1	unprocessed_pseudogene	NA
1	53073910	53074427	518	*	4.24739	0	4.98436	-5.88293	1.93388e-05	0.00117232	Promoter	1	53073110	53073389	280	2	ENSG00000227644	ENST00000438361	-521	chr1:53073910-53074427	chr1	HIGD1AP11	processed_pseudogene	NA
22	31106162	31106637	476	*	4.28741	0	5.02438	-5.87941	1.93819e-05	0.00117232	Promoter	22	31105013	31105764	752	2	ENSG00000198832	ENST00000495533	-398	chr22:31106162-31106637	chr22	SELENOM	protein_coding	140606
4	168923818	168924250	433	*	4.57754	0	5.31451	-5.99544	1.94019e-05	0.00117232	Intron (ENST00000505667/ENSG00000129116, intron 18 of 21)	4	168921575	168925393	3819	1	ENSG00000129116	ENST00000503290	2243	chr4:168923818-168924250	chr4	PALLD	protein_coding	23022
17	83050673	83051713	1041	*	6.781	3.11428	7.47179	-4.92328	1.94072e-05	0.00117232	Promoter	17	83030761	83051809	21049	2	ENSG00000175711	ENST00000571218	96	chr17:83050673-83051713	chr17	B3GNTL1	protein_coding	146712
7	70693720	70694020	301	*	4.22678	0	4.96374	-5.87741	1.94149e-05	0.00117232	Promoter	7	70694058	70791126	97069	1	ENSG00000158321	ENST00000644359	-38	chr7:70693720-70694020	chr7	AUTS2	protein_coding	26053
8	41798540	41799150	611	*	5.98797	2.01475	6.68771	-4.94956	1.94261e-05	0.00117232	Promoter	8	41653225	41797622	144398	2	ENSG00000029534	ENST00000289734	-918	chr8:41798540-41799150	chr8	ANK1	protein_coding	286
11	62337085	62337603	519	*	4.2304	0	4.96737	-5.89571	1.95474e-05	0.00117232	Promoter	11	62337448	62393412	55965	1	ENSG00000162174	ENST00000415229	0	chr11:62337085-62337603	chr11	ASRGL1	protein_coding	80150
17	41770292	41770679	388	*	4.28921	0	5.02617	-5.86717	1.96027e-05	0.00117232	Intron (ENST00000393930/ENSG00000173801, intron 2 of 14)	17	41767458	41772269	4812	2	ENSG00000173801	ENST00000420370	1590	chr17:41770292-41770679	chr17	JUP	protein_coding	3728
12	75909057	75909412	356	*	4.26578	0	5.00274	-5.86972	1.96273e-05	0.00117232	Intron (ENST00000552856/ENSG00000258077, intron 1 of 4)	12	75926213	75926467	255	1	ENSG00000258091	ENST00000547483	-16801	chr12:75909057-75909412	chr12	AC011611.6	processed_pseudogene	NA
8	8324888	8325417	530	*	4.25028	0	4.98725	-5.90369	1.96344e-05	0.00117232	Intron (ENST00000622241/ENSG00000275342, intron 4 of 4)	8	8317736	8381747	64012	2	ENSG00000275342	ENST00000622241	56330	chr8:8324888-8325417	chr8	PRAG1	protein_coding	157285
20	62367085	62369407	2323	*	7.07612	3.51472	7.76335	-4.18581	1.96438e-05	0.00117232	Promoter	20	62309065	62367312	58248	2	ENSG00000130702	ENST00000252999	0	chr20:62367085-62369407	chr20	LAMA5	protein_coding	3911
16	89230172	89230614	443	*	4.31063	0	5.0476	-5.88978	1.96826e-05	0.00117232	3' UTR	16	89226807	89228692	1886	2	ENSG00000260659	ENST00000563182	-1480	chr16:89230172-89230614	chr16	AC009113.2	lncRNA	NA
20	62355539	62356905	1367	*	5.85875	2.01475	6.55496	-4.88927	1.9706e-05	0.00117232	Exon (ENST00000456721/ENSG00000228812, exon 2 of 2)	20	62353013	62356480	3468	1	ENSG00000228812	ENST00000487421	2526	chr20:62355539-62356905	chr20	LAMA5-AS1	lncRNA	101928158
15	77579028	77579558	531	*	5.5542	0	6.28406	-5.85953	1.97097e-05	0.00117232	Intron (ENST00000561123/ENSG00000259420, intron 3 of 3)	15	77568970	77608888	39919	1	ENSG00000259420	ENST00000561123	10058	chr15:77579028-77579558	chr15	AC046168.2	lncRNA	105370906
16	3035199	3036198	1000	*	6.26586	2.37732	6.96333	-4.85352	1.97169e-05	0.00117232	Promoter	16	3027867	3035541	7675	2	ENSG00000162069	ENST00000389347	0	chr16:3035199-3036198	chr16	BICDL2	protein_coding	146439
1	11199111	11199765	655	*	5.62065	1.52932	6.32335	-4.94345	1.9752e-05	0.00117232	Exon (ENST00000361445/ENSG00000198793, exon 27 of 58)	1	11193627	11195178	1552	1	ENSG00000171819	ENST00000476934	5484	chr1:11199111-11199765	chr1	ANGPTL7	protein_coding	10218
2	55050252	55051179	928	*	4.35216	0	5.08912	-5.93559	1.98257e-05	0.00117394	Promoter	2	54972189	55050451	78263	2	ENSG00000115310	ENST00000337526	0	chr2:55050252-55051179	chr2	RTN4	protein_coding	57142
3	195114367	195114647	281	*	4.20657	0	4.94354	-5.86659	1.99084e-05	0.00117608	Intron (ENST00000310380/ENSG00000173950, intron 3 of 3)	3	195069715	195122192	52478	2	ENSG00000173950	ENST00000356740	7545	chr3:195114367-195114647	chr3	XXYLT1	protein_coding	152002
21	43718663	43719152	490	*	4.30068	0	5.03765	-5.91415	2.00934e-05	0.00118424	Promoter	21	43719094	43738861	19768	1	ENSG00000160209	ENST00000398081	0	chr21:43718663-43719152	chr21	PDXK	protein_coding	8566
16	67170270	67170882	613	*	4.2645	0	5.00146	-5.89891	2.02636e-05	0.00118916	Promoter	16	67170497	67174741	4245	1	ENSG00000140939	ENST00000563439	0	chr16:67170270-67170882	chr16	NOL3	protein_coding	8996
17	73118458	73119799	1342	*	7.34145	4.29485	8.00682	-4.96292	2.03025e-05	0.00118916	Distal Intergenic	17	73084835	73092712	7878	2	ENSG00000133195	ENST00000579018	-25746	chr17:73118458-73119799	chr17	SLC39A11	protein_coding	201266
8	143289146	143289572	427	*	4.30882	0	5.04579	-5.90499	2.03225e-05	0.00118916	Promoter	8	143289676	143295964	6289	1	ENSG00000185730	ENST00000523891	-104	chr8:143289146-143289572	chr8	ZNF696	protein_coding	79943
11	72002254	72002788	535	*	5.35048	0.207391	6.07102	-5.33971	2.03649e-05	0.00118916	3' UTR	11	71999927	72002527	2601	1	ENSG00000137496	ENST00000393707	2327	chr11:72002254-72002788	chr11	IL18BP	protein_coding	10068
20	51742098	51742892	795	*	6.20423	2.52932	6.89529	-4.88346	2.0545e-05	0.00119307	Intron (ENST00000311637/ENSG00000054793, intron 1 of 22)	20	51734533	51735067	535	1	ENSG00000215444	ENST00000400354	7565	chr20:51742098-51742892	chr20	AL138807.1	processed_pseudogene	100419570
X	151423522	151424175	654	*	4.35642	0	5.09339	-5.94259	2.05661e-05	0.00119307	Distal Intergenic	23	151397204	151409364	12161	1	ENSG00000160131	ENST00000330374	26318	chrX:151423522-151424175	chrX	VMA21	protein_coding	203547
15	70054899	70055374	476	*	4.21332	0	4.95029	-5.86762	2.05863e-05	0.00119307	Promoter	15	70053174	70055263	2090	2	ENSG00000140332	ENST00000542329	0	chr15:70054899-70055374	chr15	TLE3	protein_coding	7090
11	133793245	133793977	733	*	6.093	2.37732	6.78536	-4.83887	2.06372e-05	0.00119307	Intron (ENST00000526254/ENSG00000255258, intron 2 of 2)	11	133783671	133810376	26706	2	ENSG00000255258	ENST00000526254	16399	chr11:133793245-133793977	chr11	LINC02743	lncRNA	646522
3	141308745	141309060	316	*	4.41952	0	5.15649	-5.95489	2.06679e-05	0.00119307	Promoter	3	141307612	141307933	322	2	ENSG00000249540	ENST00000514722	-812	chr3:141308745-141309060	chr3	AC117383.2	processed_pseudogene	NA
12	117127888	117128681	794	*	5.78653	1.52932	6.49299	-4.8952	2.08205e-05	0.00119915	Intron (ENST00000547006/ENSG00000258285, intron 2 of 2)	12	117099481	117142091	42611	1	ENSG00000258285	ENST00000547006	28407	chr12:117127888-117128681	chr12	TESC-AS1	lncRNA	NA
4	61992378	61992666	289	*	4.2016	0	4.93856	-5.84794	2.09228e-05	0.00120152	Intron (ENST00000512091/ENSG00000150471, intron 18 of 25)	4	61933843	61947077	13235	1	ENSG00000150471	ENST00000508078	58535	chr4:61992378-61992666	chr4	ADGRL3	protein_coding	23284
12	125015575	125016218	644	*	6.7862	3.59971	7.45834	-4.88775	2.0985e-05	0.00120152	Intron (ENST00000341446/ENSG00000184992, intron 2 of 2)	12	125025434	125027410	1977	2	ENSG00000280634	ENST00000627370	11192	chr12:125015575-125016218	chr12	THRIL	lncRNA	102659353
1	201219476	201219829	354	*	4.25849	0	4.99546	-5.85836	2.10042e-05	0.00120152	Intron (ENST00000335211/ENSG00000163395, intron 18 of 23)	1	201222113	201223123	1011	2	ENSG00000229821	ENST00000453155	3294	chr1:201219476-201219829	chr1	AC103925.1	lncRNA	NA
18	22341615	22342146	532	*	4.37024	0	5.1072	-5.89047	2.1086e-05	0.00120347	Distal Intergenic	18	22347846	22348252	407	2	ENSG00000273348	ENST00000608890	6106	chr18:22341615-22342146	chr18	AC027449.1	lncRNA	NA
1	16717638	16718206	569	*	4.29215	0	5.02911	-5.87002	2.11644e-05	0.00120522	Intron (ENST00000270691/ENSG00000268869, intron 1 of 10)	1	16692280	16720157	27878	2	ENSG00000268869	ENST00000270691	1951	chr1:16717638-16718206	chr1	ESPNP	transcribed_unprocessed_pseudogene	NA
18	44848807	44849264	458	*	4.20506	0	4.94203	-5.8429	2.12569e-05	0.00120643	Intron (ENST00000426838/ENSG00000152217, intron 2 of 3)	18	44732575	44733315	741	1	ENSG00000280365	ENST00000624404	116232	chr18:44848807-44849264	chr18	AC021766.1	TEC	NA
5	78593067	78593755	689	*	4.45615	0	5.19311	-5.9835	2.12988e-05	0.00120643	Intron (ENST00000380345/ENSG00000145685, intron 2 of 4)	5	78510039	78590192	80154	2	ENSG00000145685	ENST00000510949	-2875	chr5:78593067-78593755	chr5	LHFPL2	protein_coding	10184
GL000205.2	148210	148518	309	*	4.2321	0	4.96906	-5.84195	2.13732e-05	0.00120643	Distal Intergenic	29	99351	104855	5505	2	ENSG00000273496	ENST00000621382	-43355	chrGL000205.2:148210-148518	chrGL000205.2	AC011841.1	protein_coding	NA
1	3865547	3866124	578	*	5.64272	1.52932	6.34596	-4.82589	2.13911e-05	0.00120643	3' UTR	1	3867663	3872545	4883	1	ENSG00000169598	ENST00000481945	-1539	chr1:3865547-3866124	chr1	DFFB	protein_coding	1677
20	31630308	31630804	497	*	4.4071	0	5.14406	-5.9423	2.14912e-05	0.00120643	Distal Intergenic	20	31637912	31645006	7095	1	ENSG00000131055	ENST00000376075	-7108	chr20:31630308-31630804	chr20	COX4I2	protein_coding	84701
5	177098359	177098713	355	*	4.2184	0	4.95537	-5.86372	2.15193e-05	0.00120643	Distal Intergenic	5	177097191	177097764	574	1	ENSG00000160867	ENST00000513423	1168	chr5:177098359-177098713	chr5	FGFR4	protein_coding	2264
13	110678738	110679454	717	*	6.19162	2.52932	6.88227	-4.85968	2.15196e-05	0.00120643	Promoter	13	110645930	110678093	32164	2	ENSG00000134905	ENST00000543487	-645	chr13:110678738-110679454	chr13	CARS2	protein_coding	79587
12	49032847	49033538	692	*	4.26182	0	4.99879	-5.85022	2.16834e-05	0.00120725	Exon (ENST00000301067/ENSG00000167548, exon 39 of 54)	12	49030280	49031404	1125	2	ENSG00000167548	ENST00000552391	-1443	chr12:49032847-49033538	chr12	KMT2D	protein_coding	8085
7	48507060	48507978	919	*	5.57762	1.20739	6.28641	-4.85786	2.17027e-05	0.00120725	Promoter	7	48507872	48520145	12274	1	ENSG00000179869	ENST00000435451	0	chr7:48507060-48507978	chr7	ABCA13	protein_coding	154664
20	49549825	49550288	464	*	4.6606	0	5.39757	-6.06255	2.17259e-05	0.00120725	Exon (ENST00000244043/ENSG00000124212, exon 2 of 10)	20	49507901	49568116	60216	2	ENSG00000124212	ENST00000478971	17828	chr20:49549825-49550288	chr20	PTGIS	protein_coding	5740
17	62470702	62471196	495	*	5.51311	1.52932	6.21313	-4.81957	2.18754e-05	0.00120725	Promoter	17	62470933	62552339	81407	1	ENSG00000146872	ENST00000583843	0	chr17:62470702-62471196	chr17	TLK2	protein_coding	11011
X	153531636	153532244	609	*	4.22361	0	4.96057	-5.85333	2.19388e-05	0.00120725	Promoter	23	153532934	153569962	37029	1	ENSG00000067842	ENST00000393842	-690	chrX:153531636-153532244	chrX	ATP2B3	protein_coding	492
5	1050651	1051167	517	*	4.57008	0	5.30704	-6.02466	2.19771e-05	0.00120725	3' UTR	5	1062896	1062974	79	2	ENSG00000263834	ENST00000583759	11807	chr5:1050651-1051167	chr5	MIR4635	miRNA	100616479
19	18893327	18893800	474	*	4.293	0	5.02996	-5.86012	2.19797e-05	0.00120725	5' UTR	19	18868545	18896096	27552	2	ENSG00000223802	ENST00000623882	2296	chr19:18893327-18893800	chr19	CERS1	protein_coding	10715
12	94650009	94650689	681	*	5.23568	0.792354	5.94587	-5.0042	2.20419e-05	0.00120725	Promoter	12	94567122	94650557	83436	2	ENSG00000057704	ENST00000261226	0	chr12:94650009-94650689	chr12	TMCC3	protein_coding	57458
20	48603121	48603902	782	*	4.44696	0	5.18393	-5.97493	2.20576e-05	0.00120725	Distal Intergenic	20	48642113	48642738	626	2	ENSG00000124126	ENST00000496915	38836	chr20:48603121-48603902	chr20	PREX1	protein_coding	57580
6	3309184	3309976	793	*	6.75696	3.09478	7.4476	-4.15398	2.20706e-05	0.00120725	Intron (ENST00000436008/ENSG00000137266, intron 4 of 10)	6	3311662	3313650	1989	1	ENSG00000272320	ENST00000607565	-1686	chr6:3309184-3309976	chr6	AL445309.1	lncRNA	NA
10	71451309	71451782	474	*	4.29821	0	5.03518	-5.84161	2.21422e-05	0.00120725	Intron (ENST00000224721/ENSG00000107736, intron 3 of 69)	10	71439832	71717907	278076	1	ENSG00000107736	ENST00000442677	11477	chr10:71451309-71451782	chr10	CDH23	protein_coding	64072
6	151032917	151033203	287	*	4.14858	0	4.88555	-5.83295	2.21974e-05	0.00120725	Intron (ENST00000367321/ENSG00000120254, intron 24 of 27)	6	151034532	151042064	7533	1	ENSG00000120254	ENST00000453602	-1329	chr6:151032917-151033203	chr6	MTHFD1L	protein_coding	25902
18	10664454	10665448	995	*	6.10591	2.52932	6.79368	-4.78846	2.22213e-05	0.00120725	Exon (ENST00000562202/ENSG00000260779, exon 3 of 3)	18	10661933	10666887	4955	1	ENSG00000260779	ENST00000562202	2521	chr18:10664454-10665448	chr18	AP001180.1	lncRNA	101927410
10	118276189	118277041	853	*	4.24094	0	4.97791	-5.86777	2.22599e-05	0.00120725	Distal Intergenic	10	118308606	118309580	975	2	ENSG00000165669	ENST00000452252	32539	chr10:118276189-118277041	chr10	FAM204A	protein_coding	63877
1	42420891	42421654	764	*	5.35675	0.792354	6.06912	-4.98198	2.22664e-05	0.00120725	3' UTR	1	42412398	42412794	397	2	ENSG00000235002	ENST00000411908	-8097	chr1:42420891-42421654	chr1	AL513331.1	processed_pseudogene	100271143
1	203051685	203052469	785	*	6.10095	2.52932	6.78855	-4.7795	2.22981e-05	0.00120725	Promoter	1	203051240	203076953	25714	1	ENSG00000143847	ENST00000599966	445	chr1:203051685-203052469	chr1	PPFIA4	protein_coding	8497
9	137365948	137366666	719	*	5.94945	2.20739	6.64263	-4.82512	2.24169e-05	0.00121109	Promoter	9	137306896	137366632	59737	2	ENSG00000187609	ENST00000491734	0	chr9:137365948-137366666	chr9	EXD3	protein_coding	54932
10	119246683	119247085	403	*	4.2577	0	4.99467	-5.88878	2.24679e-05	0.00121126	Intron (ENST00000392870/ENSG00000198873, intron 1 of 15)	10	119212857	119213146	290	1	ENSG00000242853	ENST00000460421	33826	chr10:119246683-119247085	chr10	RN7SL749P	misc_RNA	106479494
20	40743145	40743412	268	*	4.23887	0	4.97584	-5.8252	2.26856e-05	0.0012194	Intron (ENST00000655799/ENSG00000286972, intron 1 of 1)	20	40717257	40758636	41380	1	ENSG00000286972	ENST00000655799	25888	chr20:40743145-40743412	chr20	AL035665.2	lncRNA	NA
17	82490345	82490813	469	*	4.65292	0	5.38989	-6.04067	2.27154e-05	0.0012194	3' UTR	17	82484808	82488259	3452	1	ENSG00000141562	ENST00000578820	5537	chr17:82490345-82490813	chr17	NARF	protein_coding	26502
6	36350770	36351376	607	*	5.16423	0.0227351	5.88475	-5.03183	2.28467e-05	0.00122326	Downstream (2-3kb)	6	36315761	36336888	21128	2	ENSG00000189325	ENST00000437635	-13882	chr6:36350770-36351376	chr6	BNIP5	protein_coding	389384
12	124522872	124523613	742	*	6.74414	3.45532	7.42081	-4.89171	2.28841e-05	0.00122326	Intron (ENST00000404621/ENSG00000196498, intron 1 of 46)	12	124419959	124518294	98336	2	ENSG00000196498	ENST00000420698	-4578	chr12:124522872-124523613	chr12	NCOR2	protein_coding	9612
9	23669764	23670162	399	*	4.47635	0	5.21332	-5.97884	2.30053e-05	0.00122714	Intron (ENST00000640307/ENSG00000283982, intron 2 of 27)	9	23500691	23672387	171697	2	ENSG00000283982	ENST00000640307	2225	chr9:23669764-23670162	chr9	AL445623.2	lncRNA	101929563
15	30769253	30769876	624	*	6.02353	2.37732	6.71365	-4.79341	2.31263e-05	0.00123077	Exon (ENST00000602616/ENSG00000187951, exon 5 of 5)	15	30750406	30759859	9454	1	ENSG00000284783	ENST00000646742	18847	chr15:30769253-30769876	chr15	AC091057.5	transcribed_unprocessed_pseudogene	NA
7	102146087	102146410	324	*	4.26442	0	5.00139	-5.82435	2.32139e-05	0.00123077	Intron (ENST00000437600/ENSG00000257923, intron 8 of 22)	7	102153355	102154463	1109	2	ENSG00000261535	ENST00000566572	8053	chr7:102146087-102146410	chr7	AC005086.2	lncRNA	NA
3	128481407	128482138	732	*	5.41132	1.20739	6.11663	-4.84182	2.32193e-05	0.00123077	Promoter	3	128480146	128482078	1933	2	ENSG00000179348	ENST00000489987	0	chr3:128481407-128482138	chr3	GATA2	protein_coding	2624
11	126519782	126520515	734	*	6.40744	2.90783	7.09246	-4.81952	2.33477e-05	0.00123119	Intron (ENST00000525144/ENSG00000149571, intron 4 of 16)	11	126543947	126610948	67002	1	ENSG00000257271	ENST00000548204	-23432	chr11:126519782-126520515	chr11	KIRREL3-AS1	lncRNA	NA
16	2150303	2151126	824	*	7.11099	4.01475	7.77884	-4.90157	2.33581e-05	0.00123119	Promoter	16	2149982	2153389	3408	1	ENSG00000167964	ENST00000561600	321	chr16:2150303-2151126	chr16	RAB26	protein_coding	25837
22	43185431	43186232	802	*	4.3429	0	5.07987	-5.84921	2.33732e-05	0.00123119	Promoter	22	43166622	43187134	20513	2	ENSG00000100304	ENST00000216129	902	chr22:43185431-43186232	chr22	TTLL12	protein_coding	23170
12	1819983	1820846	864	*	5.29046	0	6.01444	-5.17594	2.34959e-05	0.00123264	Promoter	12	1820267	1836752	16486	1	ENSG00000166159	ENST00000543818	0	chr12:1819983-1820846	chr12	LRTM2	protein_coding	654429
22	45398061	45398552	492	*	4.4437	0	5.18066	-5.87461	2.34984e-05	0.00123264	Intron (ENST00000357450/ENSG00000077935, intron 6 of 24)	22	45344063	45413599	69537	2	ENSG00000077935	ENST00000357450	15047	chr22:45398061-45398552	chr22	SMC1B	protein_coding	27127
8	142340970	142341423	454	*	4.20786	0	4.94482	-5.81438	2.37649e-05	0.00123652	Intron (ENST00000524325/ENSG00000171045, intron 4 of 13)	8	142274781	142354724	79944	2	ENSG00000171045	ENST00000662555	13301	chr8:142340970-142341423	chr8	TSNARE1	protein_coding	203062
3	53702811	53703529	719	*	5.24638	0.671912	5.95892	-4.67042	2.37898e-05	0.00123652	Promoter	3	53702777	53718691	15915	1	ENSG00000157388	ENST00000637301	34	chr3:53702811-53703529	chr3	CACNA1D	protein_coding	776
5	172543950	172545356	1407	*	6.22197	2.66682	6.90899	-4.83232	2.37942e-05	0.00123652	Exon (ENST00000652199/ENSG00000254299, exon 3 of 3)	5	172543403	172559142	15740	2	ENSG00000254299	ENST00000652199	13786	chr5:172543950-172545356	chr5	LINC01944	lncRNA	105377728
8	61273475	61274089	615	*	4.1915	0	4.92846	-5.82697	2.38305e-05	0.00123652	Exon (ENST00000521378/ENSG00000254222, exon 2 of 3)	8	61287955	61501627	213673	1	ENSG00000177182	ENST00000519846	-13866	chr8:61273475-61274089	chr8	CLVS1	protein_coding	157807
2	29706135	29706556	422	*	4.18877	0	4.92573	-5.83566	2.39208e-05	0.00123652	Intron (ENST00000389048/ENSG00000171094, intron 2 of 28)	2	29192777	29717700	524924	2	ENSG00000171094	ENST00000618119	11144	chr2:29706135-29706556	chr2	ALK	protein_coding	238
7	875110	875492	383	*	4.18877	0	4.92573	-5.83566	2.39208e-05	0.00123652	Intron (ENST00000457861/ENSG00000164828, intron 9 of 16)	7	876554	896436	19883	1	ENSG00000239857	ENST00000265857	-1062	chr7:875110-875492	chr7	GET4	protein_coding	51608
16	2482557	2483403	847	*	5.37409	1.20739	6.07856	-4.81029	2.39633e-05	0.00123652	Promoter	16	2483010	2485516	2507	1	ENSG00000162065	ENST00000566853	0	chr16:2482557-2483403	chr16	TBC1D24	protein_coding	57465
20	64196829	64197208	380	*	4.24168	0	4.97865	-5.86339	2.39636e-05	0.00123652	Intron (ENST00000644172/ENSG00000196132, intron 2 of 2)	20	64164612	64191884	27273	1	ENSG00000196132	ENST00000610671	32217	chr20:64196829-64197208	chr20	MYT1	protein_coding	4661
17	41271353	41271819	467	*	4.25539	0	4.99236	-5.82731	2.43624e-05	0.00125303	Promoter	17	41271311	41271835	525	1	ENSG00000229351	ENST00000431013	42	chr17:41271353-41271819	chr17	KRTAP9-11P	unprocessed_pseudogene	NA
3	83877880	83878352	473	*	5.1302	0.671912	5.84068	-4.67665	2.43826e-05	0.00125303	Distal Intergenic	3	83924157	83937031	12875	2	ENSG00000286567	ENST00000655435	58679	chr3:83877880-83878352	chr3	AC092825.1	lncRNA	NA
2	10496266	10497032	767	*	5.55339	1.22134	6.26141	-4.41823	2.45226e-05	0.00125428	Distal Intergenic	2	10453798	10457693	3896	1	ENSG00000257135	ENST00000670859	42468	chr2:10496266-10497032	chr2	ODC1-DT	lncRNA	NA
16	85350985	85351310	326	*	4.24928	0	4.98625	-5.8547	2.45621e-05	0.00125428	Intron (ENST00000637419/ENSG00000131149, intron 1 of 2)	16	85345271	85352961	7691	2	ENSG00000287946	ENST00000653751	1651	chr16:85350985-85351310	chr16	AC092377.1	lncRNA	NA
12	105192765	105193338	574	*	5.21743	0.792354	5.92728	-4.97553	2.45622e-05	0.00125428	Intron (ENST00000547439/ENSG00000136044, intron 14 of 20)	12	105188375	105195276	6902	2	ENSG00000136044	ENST00000552945	1938	chr12:105192765-105193338	chr12	APPL2	protein_coding	55198
6	3312517	3313010	494	*	4.61262	0	5.34958	-6.02816	2.46053e-05	0.00125428	Promoter	6	3311662	3313650	1989	1	ENSG00000272320	ENST00000607565	855	chr6:3312517-3313010	chr6	AL445309.1	lncRNA	NA
3	72326573	72327035	463	*	4.20869	0	4.94566	-5.8481	2.47047e-05	0.00125681	Distal Intergenic	3	72321051	72324027	2977	2	ENSG00000260670	ENST00000570082	-2546	chr3:72326573-72327035	chr3	AC134508.1	lncRNA	NA
12	32672001	32672456	456	*	5.26214	0.792354	5.97282	-4.91328	2.4992e-05	0.00126509	Distal Intergenic	12	32679200	32745552	66353	1	ENSG00000087470	ENST00000452533	-6744	chr12:32672001-32672456	chr12	DNM1L	protein_coding	10059
10	86667574	86669084	1511	*	5.25189	0.207391	5.97126	-5.25973	2.50614e-05	0.00126509	Promoter	10	86668449	86736068	67620	1	ENSG00000122367	ENST00000429277	0	chr10:86667574-86669084	chr10	LDB3	protein_coding	11155
15	51299008	51299761	754	*	6.16325	2.52932	6.85297	-4.80586	2.50706e-05	0.00126509	Intron (ENST00000396402/ENSG00000137869, intron 1 of 9)	15	51314034	51314109	76	1	ENSG00000278098	ENST00000614683	-14273	chr15:51299008-51299761	chr15	MIR7973-1	miRNA	102466250
6	44238774	44239096	323	*	4.14899	0	4.88595	-5.79618	2.51811e-05	0.00126509	Distal Intergenic	6	44232056	44233591	1536	1	ENSG00000112759	ENST00000646878	6718	chr6:44238774-44239096	chr6	SLC29A1	protein_coding	2030
12	57694320	57694940	621	*	4.1283	0	4.86526	-5.80482	2.5361e-05	0.00126509	Promoter	12	57694160	57696030	1871	1	ENSG00000135506	ENST00000552423	160	chr12:57694320-57694940	chr12	OS9	protein_coding	10956
8	72243406	72243702	297	*	4.15321	0	4.89018	-5.81146	2.53718e-05	0.00126509	Intron (ENST00000503430/ENSG00000250979, intron 3 of 24)	8	72202751	72251565	48815	2	ENSG00000250979	ENST00000503430	7863	chr8:72243406-72243702	chr8	AC022905.1	unprocessed_pseudogene	NA
17	41733474	41733956	483	*	4.15321	0	4.89018	-5.81146	2.53718e-05	0.00126509	Promoter	17	41722640	41734643	12004	2	ENSG00000173805	ENST00000347901	687	chr17:41733474-41733956	chr17	HAP1	protein_coding	9001
10	103653339	103654003	665	*	5.75502	1.67191	6.45753	-4.36238	2.53883e-05	0.00126509	Intron (ENST00000369774/ENSG00000107957, intron 8 of 14)	10	103673158	103673265	108	1	ENSG00000222503	ENST00000410571	-19155	chr10:103653339-103654003	chr10	AL121929.1	misc_RNA	NA
17	2435941	2437164	1224	*	6.75118	3.29485	7.43459	-4.84131	2.54476e-05	0.00126509	3' UTR	17	2424179	2424412	234	2	ENSG00000279872	ENST00000625037	-11529	chr17:2435941-2437164	chr17	AC006435.4	TEC	NA
16	11145240	11145885	646	*	6.49281	3.01475	7.17704	-4.80719	2.54552e-05	0.00126509	Intron (ENST00000409790/ENSG00000038532, intron 22 of 23)	16	11155298	11162818	7521	2	ENSG00000287121	ENST00000667071	16933	chr16:11145240-11145885	chr16	AC007220.2	lncRNA	NA
6	47276097	47276778	682	*	6.01429	2.37732	6.70411	-4.74625	2.54605e-05	0.00126509	Intron (ENST00000296861/ENSG00000146072, intron 3 of 5)	6	47231532	47309905	78374	2	ENSG00000146072	ENST00000296861	33127	chr6:47276097-47276778	chr6	TNFRSF21	protein_coding	27242
20	48154979	48155993	1015	*	6.62512	3.29485	7.30354	-4.89095	2.55294e-05	0.00126509	Distal Intergenic	20	48120269	48136844	16576	1	ENSG00000287107	ENST00000655183	34710	chr20:48154979-48155993	chr20	AL136102.1	lncRNA	NA
9	2039574	2040066	493	*	5.61147	1.30472	6.31897	-4.45266	2.56075e-05	0.00126509	3' UTR	9	2041900	2046023	4124	2	ENSG00000236199	ENST00000426860	5957	chr9:2039574-2040066	chr9	AL359076.1	lncRNA	NA
12	121052015	121052401	387	*	4.17529	0	4.91226	-5.78811	2.56167e-05	0.00126509	Downstream (1-2kb)	12	121053732	121059670	5939	2	ENSG00000283542	ENST00000637836	7269	chr12:121052015-121052401	chr12	OASL2P	unitary_pseudogene	111216278
15	22768122	22770210	2089	*	6.61464	3.04323	7.30223	-4.26984	2.57336e-05	0.00126509	Exon (ENST00000619879/ENSG00000274253, exon 3 of 3)	15	22773063	22829789	56727	1	ENSG00000170113	ENST00000437912	-2853	chr15:22768122-22770210	chr15	NIPA1	protein_coding	123606
9	100388880	100389439	560	*	4.22043	0	4.95739	-5.82277	2.57848e-05	0.00126509	Distal Intergenic	9	100302084	100352942	50859	2	ENSG00000136891	ENST00000374902	-35938	chr9:100388880-100389439	chr9	TEX10	protein_coding	54881
3	183279391	183279742	352	*	4.19832	0	4.93528	-5.82239	2.58556e-05	0.00126509	Intron (ENST00000480551/ENSG00000176597, intron 1 of 2)	3	183287480	183298504	11025	1	ENSG00000176597	ENST00000462559	-7738	chr3:183279391-183279742	chr3	B3GNT5	protein_coding	84002
10	120075297	120075829	533	*	5.62326	1.20739	6.33294	-5.11035	2.58908e-05	0.00126509	Distal Intergenic	10	120069980	120070159	180	2	ENSG00000223455	ENST00000425391	-5138	chr10:120075297-120075829	chr10	AL355298.1	processed_pseudogene	NA
5	72296308	72296610	303	*	4.29886	0	5.03582	-5.88631	2.59125e-05	0.00126509	Intron (ENST00000261413/ENSG00000113048, intron 3 of 10)	5	72226093	72288872	62780	2	ENSG00000113048	ENST00000522042	-7436	chr5:72296308-72296610	chr5	MRPS27	protein_coding	23107
11	125941639	125942198	560	*	4.19302	0	4.92999	-5.82934	2.59155e-05	0.00126509	Promoter	11	125940496	125941193	698	2	ENSG00000254790	ENST00000524467	-446	chr11:125941639-125942198	chr11	AP000842.1	lncRNA	NA
19	933126	933583	458	*	4.36641	0	5.10338	-5.91327	2.59183e-05	0.00126509	Promoter	19	932565	964366	31802	1	ENSG00000116017	ENST00000457152	561	chr19:933126-933583	chr19	ARID3A	protein_coding	1820
17	78083063	78083370	308	*	4.37921	0	5.11617	-5.88073	2.60256e-05	0.00126631	Exon (ENST00000636222/ENSG00000078687, exon 13 of 23)	17	78091367	78093299	1933	1	ENSG00000078687	ENST00000592251	-7997	chr17:78083063-78083370	chr17	TNRC6C	protein_coding	57690
8	47197985	47199095	1111	*	7.00522	3.85125	7.67585	-4.9336	2.60914e-05	0.00126631	Promoter	8	47089572	47198861	109290	2	ENSG00000248347	ENST00000509729	0	chr8:47197985-47199095	chr8	AC120036.1	unprocessed_pseudogene	NA
12	108394087	108394602	516	*	5.58509	1.52932	6.28693	-4.89838	2.60935e-05	0.00126631	Distal Intergenic	12	108288044	108339317	51274	2	ENSG00000174600	ENST00000312143	-54770	chr12:108394087-108394602	chr12	CMKLR1	protein_coding	1240
16	29694501	29694892	392	*	4.10472	0	4.84169	-5.79554	2.61945e-05	0.00126711	Promoter	16	29695797	29697995	2199	1	ENSG00000103485	ENST00000564967	-905	chr16:29694501-29694892	chr16	QPRT	protein_coding	23475
16	70700640	70701040	401	*	4.37224	0	5.10921	-5.9175	2.62296e-05	0.00126711	Promoter	16	70687442	70700245	12804	2	ENSG00000103043	ENST00000536184	-395	chr16:70700640-70701040	chr16	VAC14	protein_coding	55697
4	5971790	5972104	315	*	4.11035	0	4.84732	-5.78995	2.63953e-05	0.00126711	Intron (ENST00000639345/ENSG00000181215, intron 4 of 7)	4	5897591	5989647	92057	2	ENSG00000181215	ENST00000324058	17543	chr4:5971790-5972104	chr4	C4orf50	protein_coding	389197
20	32522343	32523377	1035	*	6.16694	2.66682	6.85198	-4.78988	2.64211e-05	0.00126711	Intron (ENST00000621426/ENSG00000197183, intron 2 of 10)	20	32509784	32520854	11071	2	ENSG00000197183	ENST00000419612	-1489	chr20:32522343-32523377	chr20	NOL4L	protein_coding	140688
12	2835013	2835663	651	*	5.77212	2.01475	6.46577	-4.70548	2.64402e-05	0.00126711	Promoter	12	2825348	2835035	9688	2	ENSG00000053702	ENST00000337508	0	chr12:2835013-2835663	chr12	NRIP2	protein_coding	83714
8	141415820	141417035	1216	*	5.4292	0.207391	6.15062	-5.36607	2.64588e-05	0.00126711	Intron (ENST00000520105/ENSG00000184489, intron 1 of 4)	8	141421388	141432454	11067	1	ENSG00000184489	ENST00000329397	-4353	chr8:141415820-141417035	chr8	PTP4A3	protein_coding	11156
15	85283843	85284288	446	*	4.19952	0	4.93648	-5.78567	2.64607e-05	0.00126711	Intron (ENST00000559518/ENSG00000218052, intron 1 of 3)	15	85272527	85272974	448	1	ENSG00000259317	ENST00000559957	11316	chr15:85283843-85284288	chr15	AC044860.3	unprocessed_pseudogene	NA
7	1814982	1815922	941	*	6.3952	3.01475	7.07566	-4.81359	2.65327e-05	0.00126714	3' UTR	7	1815795	1817085	1291	2	ENSG00000002822	ENST00000468372	1163	chr7:1814982-1815922	chr7	MAD1L1	protein_coding	8379
22	43041978	43042810	833	*	6.64009	3.37732	7.31564	-4.79551	2.66068e-05	0.00126714	Intron (ENST00000443063/ENSG00000230319, intron 2 of 2)	22	43038585	43052366	13782	1	ENSG00000230319	ENST00000443063	3393	chr22:43041978-43042810	chr22	AL022476.1	lncRNA	100506679
9	137519799	137520348	550	*	5.93143	1.52932	6.64084	-4.85573	2.66137e-05	0.00126714	Exon (ENST00000406427/ENSG00000130653, exon 11 of 35)	9	137522737	137547374	24638	2	ENSG00000130653	ENST00000491019	27026	chr9:137519799-137520348	chr9	PNPLA7	protein_coding	375775
22	45947784	45948647	864	*	6.0409	2.37732	6.73159	-4.77206	2.66619e-05	0.00126714	Intron (ENST00000339464/ENSG00000188064, intron 2 of 3)	22	45922111	45972715	50605	2	ENSG00000188064	ENST00000409496	24068	chr22:45947784-45948647	chr22	WNT7B	protein_coding	7477
1	29410260	29411355	1096	*	6.82645	3.45532	7.50653	-4.83792	2.67588e-05	0.00126807	Distal Intergenic	1	29329620	29350114	20495	2	ENSG00000230523	ENST00000417651	-60146	chr1:29410260-29411355	chr1	LINC01756	lncRNA	101928460
2	237558775	237559921	1147	*	6.32493	2.79235	7.01115	-4.78449	2.67817e-05	0.00126807	Distal Intergenic	2	237563165	237563270	106	1	ENSG00000222449	ENST00000410517	-3244	chr2:237558775-237559921	chr2	RNU6-1140P	snRNA	NA
12	117984161	117984540	380	*	5.2282	0.792354	5.93826	-4.93314	2.69141e-05	0.00127195	Distal Intergenic	12	117453012	117968990	515979	2	ENSG00000171435	ENST00000339824	-15171	chr12:117984161-117984540	chr12	KSR2	protein_coding	283455
15	66164688	66165250	563	*	5.23855	0.207391	5.95776	-5.26687	2.70139e-05	0.00127243	Intron (ENST00000409699/ENSG00000157890, intron 1 of 22)	15	65897934	66128403	230470	2	ENSG00000157890	ENST00000395614	-36285	chr15:66164688-66165250	chr15	MEGF11	protein_coding	84465
19	47497006	47497804	799	*	4.39683	0	5.13379	-5.77448	2.70247e-05	0.00127243	Promoter	19	47487638	47497096	9459	2	ENSG00000105402	ENST00000597778	0	chr19:47497006-47497804	chr19	NAPA	protein_coding	8775
7	70239945	70240342	398	*	4.18565	0	4.92262	-5.79909	2.71659e-05	0.0012767	Intron (ENST00000644939/ENSG00000158321, intron 4 of 18)	7	70316916	70437837	120922	1	ENSG00000158321	ENST00000475660	-76574	chr7:70239945-70240342	chr7	AUTS2	protein_coding	26053
4	8540537	8540872	336	*	4.24206	0	4.97902	-5.82713	2.72745e-05	0.00127942	Distal Intergenic	4	8558725	8580524	21800	1	ENSG00000155269	ENST00000503981	-17853	chr4:8540537-8540872	chr4	GPR78	protein_coding	27201
14	64196977	64197275	299	*	4.11419	0	4.85116	-5.77257	2.73962e-05	0.00128165	Promoter	14	64196784	64209454	12671	1	ENSG00000054654	ENST00000553801	193	chr14:64196977-64197275	chr14	SYNE2	protein_coding	23224
2	205764300	205764777	478	*	4.08075	0	4.81772	-5.78227	2.74234e-05	0.00128165	Promoter	2	205764337	205795121	30785	1	ENSG00000118257	ENST00000467850	0	chr2:205764300-205764777	chr2	NRP2	protein_coding	8828
21	42651956	42653423	1468	*	5.7902	2.20739	6.47818	-4.72922	2.7494e-05	0.00128217	Promoter	21	42653621	42775509	121889	1	ENSG00000160191	ENST00000291539	-198	chr21:42651956-42653423	chr21	PDE9A	protein_coding	5152
3	194276913	194277601	689	*	5.14915	0.792354	5.85767	-4.90978	2.7536e-05	0.00128217	Promoter	3	194276780	194278159	1380	1	ENSG00000228271	ENST00000653696	133	chr3:194276913-194277601	chr3	LINC02048	lncRNA	105374289
14	105439798	105440673	876	*	5.28605	0.207391	6.00583	-5.18907	2.76695e-05	0.00128463	Intron (ENST00000548638/ENSG00000226174, intron 3 of 5)	14	105438715	105460800	22086	1	ENSG00000182979	ENST00000424723	1083	chr14:105439798-105440673	chr14	MTA1	protein_coding	9112
15	75051222	75051820	599	*	5.60342	0.207391	6.32661	-5.4813	2.77331e-05	0.00128463	Intron (ENST00000563298/ENSG00000138621, intron 1 of 2)	15	75049682	75117462	67781	1	ENSG00000138621	ENST00000563298	1540	chr15:75051222-75051820	chr15	PPCDC	protein_coding	60490
6	109690330	109690976	647	*	5.38442	1.20739	6.08913	-4.77613	2.78253e-05	0.00128463	Promoter	6	109641538	109690506	48969	2	ENSG00000155085	ENST00000448084	0	chr6:109690330-109690976	chr6	AK9	protein_coding	221264
18	8493221	8493531	311	*	4.22483	0	4.9618	-5.76658	2.7832e-05	0.00128463	Intron (ENST00000416112/ENSG00000229442, intron 1 of 2)	18	8486997	8513849	26853	1	ENSG00000229442	ENST00000416112	6224	chr18:8493221-8493531	chr18	THEMIS3P	unitary_pseudogene	NA
16	4661693	4662066	374	*	4.19876	0	4.93572	-5.76518	2.78429e-05	0.00128463	Intron (ENST00000415496/ENSG00000102858, intron 5 of 15)	16	4664069	4673622	9554	1	ENSG00000102858	ENST00000587145	-2003	chr16:4661693-4662066	chr16	MGRN1	protein_coding	23295
7	131027272	131027860	589	*	5.60998	1.79235	6.30543	-4.69226	2.80049e-05	0.00128975	Intron (ENST00000642963/ENSG00000285106, intron 2 of 6)	7	130944198	131052493	108296	2	ENSG00000231721	ENST00000643373	24633	chr7:131027272-131027860	chr7	LINC-PINT	lncRNA	378805
6	17415566	17415922	357	*	4.23085	0	4.96781	-5.75816	2.81896e-05	0.00129198	Intron (ENST00000616440/ENSG00000112186, intron 1 of 10)	6	17393732	17539290	145559	1	ENSG00000112186	ENST00000476263	21834	chr6:17415566-17415922	chr6	CAP2	protein_coding	10486
7	50467252	50468004	753	*	4.12989	0	4.86686	-5.79891	2.81948e-05	0.00129198	3' UTR	7	50458442	50459684	1243	2	ENSG00000132437	ENST00000495320	-7568	chr7:50467252-50468004	chr7	DDC	protein_coding	1644
4	855997	856850	854	*	7.49488	4.23062	8.1705	-4.4539	2.82066e-05	0.00129198	Intron (ENST00000314167/ENSG00000178950, intron 24 of 27)	4	849278	853828	4551	2	ENSG00000178950	ENST00000511345	-2169	chr4:855997-856850	chr4	GAK	protein_coding	2580
21	43932577	43934402	1826	*	7.25027	4.15036	7.91831	-4.55528	2.8356e-05	0.00129493	Intron (ENST00000291572/ENSG00000160216, intron 2 of 9)	21	43939933	43987066	47134	1	ENSG00000160216	ENST00000673856	-5531	chr21:43932577-43934402	chr21	AGPAT3	protein_coding	56894
3	59836450	59836902	453	*	4.2498	0	4.98677	-5.79313	2.83975e-05	0.00129493	Intron (ENST00000492590/ENSG00000189283, intron 8 of 9)	3	59809269	59811310	2042	1	ENSG00000287649	ENST00000655190	27181	chr3:59836450-59836902	chr3	AC093418.1	lncRNA	NA
6	25278784	25279244	461	*	4.13811	0	4.87507	-5.79573	2.84245e-05	0.00129493	Promoter	6	25279078	25452597	173520	1	ENSG00000079691	ENST00000461945	0	chr6:25278784-25279244	chr6	CARMIL1	protein_coding	55604
6	43509439	43510071	633	*	4.15703	0	4.89399	-5.81185	2.86394e-05	0.00129535	Promoter	6	43509702	43520310	10609	1	ENSG00000171453	ENST00000428025	0	chr6:43509439-43510071	chr6	POLR1C	protein_coding	9533
7	128814579	128814859	281	*	4.33508	0	5.07205	-5.78057	2.86804e-05	0.00129535	Promoter	7	128814649	128821885	7237	1	ENSG00000128596	ENST00000471729	0	chr7:128814579-128814859	chr7	CCDC136	protein_coding	64753
1	24699019	24699850	832	*	5.85107	2.01475	6.54705	-4.7113	2.86845e-05	0.00129535	Distal Intergenic	1	24704894	24717596	12703	1	ENSG00000284699	ENST00000641176	-5044	chr1:24699019-24699850	chr1	AL445648.1	lncRNA	NA
1	15488910	15489735	826	*	7.5509	4.44617	8.21918	-4.63566	2.86918e-05	0.00129535	Intron (ENST00000375910/ENSG00000215704, intron 7 of 7)	1	15485861	15491395	5535	1	ENSG00000215704	ENST00000488764	3049	chr1:15488910-15489735	chr1	CELA2B	protein_coding	51032
12	131845076	131845716	641	*	5.41485	0	6.14399	-5.69286	2.87747e-05	0.00129535	Promoter	12	131845295	131851367	6073	1	ENSG00000198598	ENST00000535004	0	chr12:131845076-131845716	chr12	MMP17	protein_coding	4326
3	51718603	51719598	996	*	6.54211	2.96435	7.22992	-4.30951	2.87776e-05	0.00129535	3' UTR	3	51711272	51714068	2797	1	ENSG00000164082	ENST00000496661	7331	chr3:51718603-51719598	chr3	GRM2	protein_coding	2912
18	907039	908514	1476	*	5.87161	2.20739	6.56232	-4.70423	2.88706e-05	0.00129535	Promoter	18	907551	909670	2120	1	ENSG00000141433	ENST00000269200	0	chr18:907039-908514	chr18	ADCYAP1	protein_coding	116
20	40897069	40897466	398	*	4.0778	0	4.81477	-5.77528	2.89235e-05	0.00129535	Distal Intergenic	20	40854119	40854229	111	2	ENSG00000238908	ENST00000458857	-42840	chr20:40897069-40897466	chr20	RNA5SP484	rRNA_pseudogene	100873726
7	4227620	4228016	397	*	4.14666	0	4.88362	-5.80444	2.89476e-05	0.00129535	Promoter	7	4227155	4266408	39254	1	ENSG00000146555	ENST00000466611	465	chr7:4227620-4228016	chr7	SDK1	protein_coding	221935
16	70702827	70703310	484	*	4.06883	0	4.80579	-5.76699	2.9072e-05	0.00129535	Intron (ENST00000568886/ENSG00000103043, intron 8 of 12)	16	70687442	70700245	12804	2	ENSG00000103043	ENST00000536184	-2582	chr16:70702827-70703310	chr16	VAC14	protein_coding	55697
8	100650479	100650815	337	*	4.11601	0	4.85298	-5.7566	2.90751e-05	0.00129535	Promoter	8	100572889	100649665	76777	2	ENSG00000174226	ENST00000311812	-814	chr8:100650479-100650815	chr8	SNX31	protein_coding	169166
6	6419899	6421275	1377	*	6.61367	2.91643	7.30545	-4.03582	2.90948e-05	0.00129535	Intron (ENST00000429345/ENSG00000216863, intron 4 of 7)	6	6450356	6507443	57088	1	ENSG00000285717	ENST00000649026	-29081	chr6:6419899-6421275	chr6	AL162719.1	lncRNA	NA
22	23750718	23751180	463	*	4.0746	0	4.81157	-5.76315	2.90997e-05	0.00129535	Promoter	22	23738682	23751112	12431	2	ENSG00000187792	ENST00000341976	0	chr22:23750718-23751180	chr22	ZNF70	protein_coding	7621
7	829591	830299	709	*	4.25053	0	4.9875	-5.76044	2.92201e-05	0.00129842	Promoter	7	830930	842035	11106	1	ENSG00000164828	ENST00000457598	-631	chr7:829591-830299	chr7	SUN1	protein_coding	23353
7	1869595	1870738	1144	*	5.65326	1.54049	6.35648	-4.30545	2.92955e-05	0.00129949	Intron (ENST00000481633/ENSG00000002822, intron 1 of 1)	7	1815793	1872756	56964	2	ENSG00000002822	ENST00000481633	2018	chr7:1869595-1870738	chr7	MAD1L1	protein_coding	8379
4	6690187	6690542	356	*	4.39365	0	5.13061	-5.90088	2.9352e-05	0.00129971	Promoter	4	6687448	6690519	3072	2	ENSG00000246526	ENST00000499502	0	chr4:6690187-6690542	chr4	LINC002481	lncRNA	339988
20	32582139	32583779	1641	*	5.23723	0.207391	5.95642	-5.2704	2.95156e-05	0.00130171	Promoter	20	32581963	32593900	11938	1	ENSG00000228156	ENST00000457213	176	chr20:32582139-32583779	chr20	AL133343.1	lncRNA	NA
2	3672845	3673253	409	*	4.41303	0	5.15	-5.756	2.95225e-05	0.00130171	Intron (ENST00000252505/ENSG00000151360, intron 2 of 11)	2	3658200	3702671	44472	1	ENSG00000151360	ENST00000252505	14645	chr2:3672845-3673253	chr2	ALLC	protein_coding	55821
14	100713821	100715922	2102	*	6.91646	3.90783	7.57988	-4.80812	2.95517e-05	0.00130171	Distal Intergenic	14	100725705	100732070	6366	1	ENSG00000185559	ENST00000392848	-9783	chr14:100713821-100715922	chr14	DLK1	protein_coding	8788
7	155594237	155594972	736	*	5.28548	0.207391	6.00526	-5.22186	2.97434e-05	0.00130711	Intron (ENST00000636307/ENSG00000283128, intron 2 of 6)	7	155474256	155585546	111291	2	ENSG00000283128	ENST00000635903	-8691	chr7:155594237-155594972	chr7	AC009403.2	lncRNA	NA
10	91220359	91221284	926	*	4.13045	0	4.86742	-5.76724	2.97775e-05	0.00130711	Promoter	10	91220663	91284337	63675	1	ENSG00000180628	ENST00000336126	0	chr10:91220359-91221284	chr10	PCGF5	protein_coding	84333
3	88225351	88225708	358	*	4.04828	0	4.78524	-5.7513	2.99472e-05	0.00131228	Distal Intergenic	3	88156889	88168729	11841	1	ENSG00000179021	ENST00000485219	68462	chr3:88225351-88225708	chr3	C3orf38	protein_coding	285237
9	104191492	104191909	418	*	4.19285	0	4.92981	-5.73763	3.00796e-05	0.0013158	Distal Intergenic	9	104127407	104139652	12246	1	ENSG00000136824	ENST00000493955	64085	chr9:104191492-104191909	chr9	SMC2	protein_coding	10592
1	11434330	11435144	815	*	7.28822	4.29485	7.95084	-4.87052	3.01641e-05	0.00131722	Distal Intergenic	1	11425257	11425821	565	2	ENSG00000224338	ENST00000435243	-8509	chr1:11434330-11435144	chr1	MTCYBP45	processed_pseudogene	109729120
4	6962182	6962791	610	*	5.21669	1.20739	5.91737	-4.75636	3.03846e-05	0.00132227	Intron (ENST00000448507/ENSG00000132405, intron 2 of 13)	4	6954220	7033114	78895	1	ENSG00000132405	ENST00000410031	7962	chr4:6962182-6962791	chr4	TBC1D14	protein_coding	57533
17	64685063	64685458	396	*	4.18945	0	4.92642	-5.74298	3.04227e-05	0.00132227	Distal Intergenic	17	64542282	64662307	120026	2	ENSG00000108854	ENST00000262435	-22756	chr17:64685063-64685458	chr17	SMURF2	protein_coding	64750
11	110492127	110492403	277	*	4.10077	0	4.83773	-5.73954	3.04366e-05	0.00132227	Distal Intergenic	11	110429948	110464884	34937	1	ENSG00000137714	ENST00000260270	62179	chr11:110492127-110492403	chr11	FDX1	protein_coding	2230
20	46999744	47000127	384	*	4.33174	0	5.06871	-5.8506	3.0566e-05	0.0013243	Intron (ENST00000357410/ENSG00000064655, intron 2 of 13)	20	47001460	47143149	141690	1	ENSG00000064655	ENST00000458636	-1333	chr20:46999744-47000127	chr20	EYA2	protein_coding	2139
15	69919712	69920193	482	*	5.50025	0	6.22984	-5.77094	3.06312e-05	0.0013243	Distal Intergenic	15	69835234	69843120	7887	1	ENSG00000245750	ENST00000560853	84478	chr15:69919712-69920193	chr15	DRAIC	lncRNA	145837
5	154103218	154103667	450	*	5.25209	0.395889	5.96899	-4.80793	3.06527e-05	0.0013243	Intron (ENST00000520327/ENSG00000037749, intron 2 of 3)	5	154097023	154220478	123456	1	ENSG00000037749	ENST00000519325	6195	chr5:154103218-154103667	chr5	MFAP3	protein_coding	4238
5	179596461	179596992	532	*	5.76145	2.20739	6.44842	-4.69064	3.0752e-05	0.0013243	Promoter	5	179596560	179606584	10025	1	ENSG00000176783	ENST00000502531	0	chr5:179596461-179596992	chr5	RUFY1	protein_coding	80230
14	100610953	100611366	414	*	4.0851	0	4.82206	-5.74224	3.07858e-05	0.0013243	Distal Intergenic	14	100587775	100589326	1552	2	ENSG00000258576	ENST00000554540	-21627	chr14:100610953-100611366	chr14	AL163974.1	lncRNA	NA
9	37732184	37732867	684	*	6.95506	3.85125	7.62328	-4.82665	3.08732e-05	0.0013243	Exon (ENST00000377765/ENSG00000070601, exon 10 of 16)	9	37753803	37778965	25163	1	ENSG00000165275	ENST00000377753	-20936	chr9:37732184-37732867	chr9	TRMT10B	protein_coding	158234
8	105756439	105757139	701	*	6.08418	2.79235	6.76098	-4.69054	3.09168e-05	0.0013243	Intron (ENST00000407775/ENSG00000169946, intron 5 of 7)	8	105737280	105737765	486	2	ENSG00000243601	ENST00000474907	-18674	chr8:105756439-105757139	chr8	RPL12P24	processed_pseudogene	100270924
11	119975417	119976193	777	*	5.45143	0	6.17678	-5.25033	3.09458e-05	0.0013243	Promoter	11	119976111	120009588	33478	1	ENSG00000286992	ENST00000664971	0	chr11:119975417-119976193	chr11	AP001360.3	lncRNA	NA
X	18896099	18896690	592	*	5.57651	1.73339	6.2727	-4.369	3.09548e-05	0.0013243	Promoter	23	18892972	18896634	3663	2	ENSG00000044446	ENST00000481718	0	chrX:18896099-18896690	chrX	PHKA2	protein_coding	5256
21	38988481	38989047	567	*	4.08051	0	4.81747	-5.73486	3.1063e-05	0.00132669	Exon (ENST00000655642/ENSG00000235888, exon 2 of 2)	21	38974429	38977774	3346	2	ENSG00000232837	ENST00000433952	-10707	chr21:38988481-38989047	chr21	LINC01700	lncRNA	101928435
18	45016748	45017109	362	*	4.08972	0	4.82669	-5.7328	3.11684e-05	0.00132766	Intron (ENST00000649279/ENSG00000152217, intron 4 of 5)	18	44986109	44989203	3095	1	ENSG00000279319	ENST00000623380	30639	chr18:45016748-45017109	chr18	AC105074.1	TEC	NA
3	43254240	43254762	523	*	4.25831	0	4.99527	-5.82832	3.11908e-05	0.00132766	Distal Intergenic	3	43286512	43348838	62327	1	ENSG00000163788	ENST00000454177	-31750	chr3:43254240-43254762	chr3	SNRK	protein_coding	54861
1	171343989	171344376	388	*	4.22874	0	4.96571	-5.80772	3.12484e-05	0.00132787	Promoter	1	171345105	171345307	203	2	ENSG00000268062	ENST00000599419	931	chr1:171343989-171344376	chr1	SRP14P4	processed_pseudogene	111644147
3	124174450	124175232	783	*	5.66435	2.01475	6.35459	-4.65486	3.14604e-05	0.00132991	Intron (ENST00000448253/ENSG00000160145, intron 2 of 5)	3	124151960	124153063	1104	2	ENSG00000240622	ENST00000461190	-21387	chr3:124174450-124175232	chr3	RPL7P15	processed_pseudogene	NA
6	128518615	128519364	750	*	4.26667	0	5.00364	-5.84631	3.14609e-05	0.00132991	Promoter	6	127969896	128520358	550463	2	ENSG00000152894	ENST00000368215	994	chr6:128518615-128519364	chr6	PTPRK	protein_coding	5796
9	137424741	137425133	393	*	4.06179	0	4.79876	-5.73501	3.14862e-05	0.00132991	Intron (ENST00000341349/ENSG00000188747, intron 1 of 13)	9	137423395	137434405	11011	1	ENSG00000188747	ENST00000392815	1346	chr9:137424741-137425133	chr9	NOXA1	protein_coding	10811
22	29798510	29799111	602	*	4.02828	0	4.76525	-5.73634	3.15415e-05	0.00132991	Promoter	22	29793587	29799302	5716	2	ENSG00000100325	ENST00000483380	191	chr22:29798510-29799111	chr22	ASCC2	protein_coding	84164
4	2126993	2127468	476	*	4.10996	0	4.84692	-5.73213	3.15693e-05	0.00132991	Intron (ENST00000382865/ENSG00000130997, intron 17 of 23)	4	2139673	2141058	1386	1	ENSG00000250623	ENST00000502636	-12205	chr4:2126993-2127468	chr4	AL136360.2	lncRNA	NA
14	105387373	105388637	1265	*	6.84967	3.79235	7.51559	-4.78334	3.16514e-05	0.00132991	Promoter	14	105388622	105391749	3128	1	ENSG00000179364	ENST00000549030	0	chr14:105387373-105388637	chr14	PACS2	protein_coding	23241
11	129286665	129287552	888	*	6.73877	3.66682	7.40543	-4.77119	3.16699e-05	0.00132991	Distal Intergenic	11	129066744	129279324	212581	2	ENSG00000134909	ENST00000525234	-7341	chr11:129286665-129287552	chr11	ARHGAP32	protein_coding	9743
2	26502999	26503651	653	*	5.7374	1.79235	6.4364	-4.70088	3.17172e-05	0.00132991	Intron (ENST00000272371/ENSG00000115155, intron 6 of 46)	2	26457203	26478042	20840	2	ENSG00000115155	ENST00000402415	-24957	chr2:26502999-26503651	chr2	OTOF	protein_coding	9381
16	7345077	7345804	728	*	5.16317	0.540492	5.87652	-4.61109	3.19099e-05	0.00133091	Intron (ENST00000641259/ENSG00000078328, intron 7 of 19)	16	7332750	7713338	380589	1	ENSG00000078328	ENST00000620507	12327	chr16:7345077-7345804	chr16	RBFOX1	protein_coding	54715
17	37762721	37762981	261	*	4.18977	0	4.92674	-5.79404	3.1926e-05	0.00133091	Distal Intergenic	17	37731661	37745105	13445	2	ENSG00000275410	ENST00000620125	-17616	chr17:37762721-37762981	chr17	HNF1B	protein_coding	6928
6	14985347	14985712	366	*	4.07625	0	4.81322	-5.75862	3.1932e-05	0.00133091	Intron (ENST00000629853/ENSG00000234261, intron 2 of 3)	6	14976213	15009012	32800	2	ENSG00000234261	ENST00000659197	23300	chr6:14985347-14985712	chr6	AL138720.1	lncRNA	NA
11	93819477	93820310	834	*	7.02232	3.70049	7.70039	-4.40471	3.19515e-05	0.00133091	Promoter	11	93818807	93820759	1953	2	ENSG00000214376	ENST00000398221	449	chr11:93819477-93820310	chr11	VSTM5	protein_coding	387804
15	50206000	50206730	731	*	5.14705	0.0227351	5.86738	-4.93589	3.20395e-05	0.00133238	Promoter	15	50205353	50226134	20782	1	ENSG00000140284	ENST00000559938	647	chr15:50206000-50206730	chr15	SLC27A2	protein_coding	11001
14	74214132	74214447	316	*	4.08478	0	4.82175	-5.75602	3.2139e-05	0.00133246	Distal Intergenic	14	74192589	74192823	235	1	ENSG00000258513	ENST00000555526	21543	chr14:74214132-74214447	chr14	AC006349.1	transcribed_processed_pseudogene	NA
7	69906319	69906912	594	*	4.08616	0	4.82313	-5.76451	3.21468e-05	0.00133246	Intron (ENST00000644939/ENSG00000158321, intron 2 of 18)	7	69899286	70134571	235286	1	ENSG00000158321	ENST00000656998	7033	chr7:69906319-69906912	chr7	AUTS2	protein_coding	26053
1	17587800	17588523	724	*	4.2495	0	4.98647	-5.83567	3.22256e-05	0.00133319	Exon (ENST00000361221/ENSG00000074964, exon 4 of 29)	1	17580553	17697649	117097	1	ENSG00000074964	ENST00000375415	7247	chr1:17587800-17588523	chr1	ARHGEF10L	protein_coding	55160
18	57710046	57710575	530	*	5.68976	2.01475	6.38083	-4.66075	3.227e-05	0.00133319	Intron (ENST00000588925/ENSG00000267787, intron 2 of 5)	18	57697670	57708558	10889	2	ENSG00000081923	ENST00000589147	-1488	chr18:57710046-57710575	chr18	ATP8B1	protein_coding	5205
22	50139496	50140327	832	*	6.31895	3.01475	6.99628	-4.72136	3.238e-05	0.00133556	Intron (ENST00000545383/ENSG00000073146, intron 16 of 27)	22	50146965	50161677	14713	1	ENSG00000073146	ENST00000395852	-6638	chr22:50139496-50140327	chr22	MOV10L1	protein_coding	54456
19	2332196	2333861	1666	*	8.19631	5.54724	8.83821	-5.05959	3.25533e-05	0.00133685	Promoter	19	2334629	2337935	3307	1	ENSG00000005206	ENST00000587851	-768	chr19:2332196-2333861	chr19	SPPL2B	protein_coding	56928
15	89329780	89330581	802	*	6.01328	2.37732	6.70306	-4.6889	3.25604e-05	0.00133685	Promoter	15	89316330	89329037	12708	2	ENSG00000140521	ENST00000637264	-743	chr15:89329780-89330581	chr15	POLG	protein_coding	5428
12	52058555	52059144	590	*	5.92144	2.33828	6.60943	-4.3557	3.25699e-05	0.00133685	Promoter	12	52058459	52059332	874	2	ENSG00000259884	ENST00000564531	188	chr12:52058555-52059144	chr12	NR4A1AS	lncRNA	NA
12	117125448	117126171	724	*	5.29155	1.20739	5.99409	-4.72419	3.26268e-05	0.00133701	Intron (ENST00000547006/ENSG00000258285, intron 2 of 2)	12	117099481	117142091	42611	1	ENSG00000258285	ENST00000547006	25967	chr12:117125448-117126171	chr12	TESC-AS1	lncRNA	NA
5	142720932	142721544	613	*	6.10203	2.45827	6.79207	-4.24676	3.27331e-05	0.00133786	Intron (ENST00000659517/ENSG00000236714, intron 2 of 4)	5	142716245	142760998	44754	1	ENSG00000236714	ENST00000666438	4687	chr5:142720932-142721544	chr5	LINC01844	lncRNA	101926975
X	13360127	13360642	516	*	5.94145	2.25687	6.63282	-4.09588	3.2776e-05	0.00133786	Intron (ENST00000669963/ENSG00000226985, intron 4 of 8)	23	13372098	13387204	15107	1	ENSG00000226985	ENST00000667532	-11456	chrX:13360127-13360642	chrX	LINC01203	lncRNA	100133123
22	19027411	19027838	428	*	4.0838	0	4.82077	-5.75489	3.28063e-05	0.00133786	Intron (ENST00000440005/ENSG00000273032, intron 5 of 5)	22	19029524	19031242	1719	1	ENSG00000286025	ENST00000652053	-1686	chr22:19027411-19027838	chr22	AC000095.3	polymorphic_pseudogene	NA
2	177015387	177015730	344	*	4.06628	0	4.80325	-5.74315	3.29361e-05	0.00134099	Intron (ENST00000665720/ENSG00000236501, intron 4 of 6)	2	176990508	177056316	65809	2	ENSG00000236501	ENST00000452002	40586	chr2:177015387-177015730	chr2	AC074286.1	lncRNA	NA
8	141445754	141446452	699	*	4.23553	0	4.9725	-5.794	3.31572e-05	0.00134604	Intron (ENST00000521053/ENSG00000226807, intron 19 of 27)	8	141447475	141447549	75	1	ENSG00000238854	ENST00000458800	-1023	chr8:141445754-141446452	chr8	AC100803.1	snoRNA	NA
15	96784780	96785331	552	*	5.95247	1.73339	6.65811	-4.73452	3.31667e-05	0.00134604	Exon (ENST00000649986/ENSG00000185594, exon 3 of 3)	15	96783487	96785608	2122	1	ENSG00000185594	ENST00000560327	1293	chr15:96784780-96785331	chr15	SPATA8	lncRNA	145946
14	26447870	26448892	1023	*	6.44156	3.01475	7.12384	-4.79699	3.32984e-05	0.00134923	3' UTR	14	26592747	26594517	1771	2	ENSG00000262119	ENST00000572358	145625	chr14:26447870-26448892	chr14	AL079343.1	lncRNA	NA
3	141228386	141229587	1202	*	6.69085	3.52932	7.36183	-4.75253	3.34871e-05	0.00135192	Promoter	3	141228726	141287385	58660	1	ENSG00000155893	ENST00000505013	0	chr3:141228386-141229587	chr3	PXYLP1	protein_coding	92370
5	36737401	36737825	425	*	4.25905	0	4.99602	-5.70493	3.35403e-05	0.00135192	Distal Intergenic	5	36702630	36725195	22566	2	ENSG00000250155	ENST00000508745	-12206	chr5:36737401-36737825	chr5	AC008957.1	lncRNA	107986412
17	75130322	75131027	706	*	5.17505	0.207391	5.89345	-5.07226	3.35412e-05	0.00135192	Promoter	17	75130883	75133043	2161	1	ENSG00000279035	ENST00000625094	0	chr17:75130322-75131027	chr17	AC022211.5	TEC	NA
3	116051702	116052193	492	*	4.87503	0	5.61199	-6.07322	3.35788e-05	0.00135192	Promoter	3	115841887	116051252	209366	2	ENSG00000185565	ENST00000498645	-450	chr3:116051702-116052193	chr3	LSAMP	protein_coding	4045
17	16463571	16464243	673	*	5.34773	0	6.07649	-5.69422	3.37671e-05	0.0013525	Exon (ENST00000669136/ENSG00000175061, exon 6 of 8)	17	16441577	16448294	6718	2	ENSG00000181350	ENST00000409887	-15277	chr17:16463571-16464243	chr17	LRRC75A	protein_coding	388341
4	37661769	37662239	471	*	5.54762	1.52932	6.24853	-4.8513	3.37693e-05	0.0013525	Intron (ENST00000314117/ENSG00000181826, intron 1 of 6)	4	37634887	37665381	30495	2	ENSG00000181826	ENST00000512114	3142	chr4:37661769-37662239	chr4	RELL1	protein_coding	768211
3	933356	933677	322	*	4.11878	0	4.85575	-5.74983	3.38385e-05	0.0013525	Distal Intergenic	3	1008135	1012934	4800	1	ENSG00000235158	ENST00000451707	-74458	chr3:933356-933677	chr3	AC087430.1	lncRNA	NA
10	110617796	110618345	550	*	5.38955	0.207391	6.11053	-5.26365	3.38904e-05	0.0013525	Distal Intergenic	10	110642678	110642785	108	2	ENSG00000223302	ENST00000411370	24440	chr10:110617796-110618345	chr10	AL359260.1	misc_RNA	NA
17	37168789	37169374	586	*	5.29783	0.207391	6.01776	-5.28373	3.39414e-05	0.0013525	Intron (ENST00000616317/ENSG00000278540, intron 41 of 55)	17	37162616	37163139	524	1	ENSG00000276810	ENST00000620102	6173	chr17:37168789-37169374	chr17	AC244093.2	processed_pseudogene	100271604
22	37046591	37047518	928	*	5.87127	1.30472	6.58367	-4.61952	3.40443e-05	0.0013525	Distal Intergenic	22	37051736	37063389	11654	1	ENSG00000100379	ENST00000610767	-4218	chr22:37046591-37047518	chr22	KCTD17	protein_coding	79734
14	93831862	93833049	1188	*	6.73157	3.59971	7.40116	-4.74971	3.40504e-05	0.0013525	Distal Intergenic	14	93718298	93788485	70188	2	ENSG00000175785	ENST00000393140	-43377	chr14:93831862-93833049	chr14	PRIMA1	protein_coding	145270
22	19466178	19466559	382	*	4.10631	0	4.84327	-5.70853	3.40895e-05	0.0013525	Exon (ENST00000466373/ENSG00000070010, exon 1 of 8)	22	19450625	19467716	17092	2	ENSG00000070010	ENST00000466373	1157	chr22:19466178-19466559	chr22	UFD1	protein_coding	7353
17	74337585	74338524	940	*	7.54956	4.76198	8.20043	-4.91323	3.41767e-05	0.0013525	Intron (ENST00000551294/ENSG00000196169, intron 2 of 12)	17	74348590	74350481	1892	1	ENSG00000196169	ENST00000549637	-10066	chr17:74337585-74338524	chr17	KIF19	protein_coding	124602
17	3879042	3879684	643	*	6.08	2.66682	6.76175	-4.68184	3.41995e-05	0.0013525	Exon (ENST00000573483/ENSG00000004660, exon 8 of 8)	17	3860315	3890743	30429	2	ENSG00000004660	ENST00000381769	11059	chr17:3879042-3879684	chr17	CAMKK1	protein_coding	84254
9	132230358	132231750	1393	*	6.34237	2.98977	7.0217	-4.39551	3.42013e-05	0.0013525	3' UTR	9	132240608	132242173	1566	1	ENSG00000196358	ENST00000490694	-8858	chr9:132230358-132231750	chr9	NTNG2	protein_coding	84628
18	904799	905176	378	*	4.02088	0	4.75784	-5.71212	3.42508e-05	0.0013525	Promoter	18	904871	912172	7302	1	ENSG00000141433	ENST00000450565	0	chr18:904799-905176	chr18	ADCYAP1	protein_coding	116
2	210401339	210402012	674	*	5.19748	0	5.92753	-5.56371	3.44139e-05	0.0013525	Intron (ENST00000433296/ENSG00000234281, intron 1 of 4)	2	210434521	210440745	6225	2	ENSG00000115365	ENST00000412863	38733	chr2:210401339-210402012	chr2	LANCL1	protein_coding	10314
14	37811343	37811679	337	*	4.16626	0	4.90323	-5.78244	3.44418e-05	0.0013525	Intron (ENST00000533625/ENSG00000139865, intron 11 of 18)	14	37796294	37802390	6097	1	ENSG00000139865	ENST00000554555	15049	chr14:37811343-37811679	chr14	TTC6	protein_coding	319089
19	15288552	15289347	796	*	5.56677	1.52932	6.26816	-4.68137	3.44512e-05	0.0013525	Intron (ENST00000360016/ENSG00000141867, intron 1 of 11)	19	15247047	15280451	33405	2	ENSG00000141867	ENST00000371835	-8101	chr19:15288552-15289347	chr19	BRD4	protein_coding	23476
5	10524598	10525149	552	*	4.55637	0	5.29333	-5.94788	3.46506e-05	0.0013525	Distal Intergenic	5	10505443	10522084	16642	2	ENSG00000249160	ENST00000504650	-2514	chr5:10524598-10525149	chr5	LINC02213	lncRNA	389273
1	51234926	51235611	686	*	4.08721	0	4.82418	-5.6995	3.46695e-05	0.0013525	Promoter	1	51195095	51235096	40002	2	ENSG00000203356	ENST00000366181	0	chr1:51234926-51235611	chr1	LINC01562	lncRNA	105378716
15	44195407	44195678	272	*	4.0544	0	4.79137	-5.71511	3.46999e-05	0.0013525	Promoter	15	43870764	44195271	324508	2	ENSG00000171877	ENST00000417257	-136	chr15:44195407-44195678	chr15	FRMD5	protein_coding	84978
20	3818183	3818778	596	*	5.81398	2.20739	6.50278	-4.7535	3.47594e-05	0.0013525	Intron (ENST00000620777/ENSG00000274949, intron 1 of 2)	20	3820524	3825307	4784	1	ENSG00000125843	ENST00000246041	-1746	chr20:3818183-3818778	chr20	AP5S1	protein_coding	55317
17	44979648	44979953	306	*	4.12245	0	4.85941	-5.74347	3.47716e-05	0.0013525	Distal Intergenic	17	44982514	44982772	259	1	ENSG00000267788	ENST00000593177	-2561	chr17:44979648-44979953	chr17	AC015936.2	lncRNA	NA
22	29112203	29112520	318	*	4.07963	0	4.8166	-5.7238	3.47936e-05	0.0013525	Promoter	22	29099041	29111683	12643	2	ENSG00000226772	ENST00000456740	-520	chr22:29112203-29112520	chr22	AL021393.1	lncRNA	NA
9	135030581	135031110	530	*	5.38928	0	6.11828	-5.72247	3.48085e-05	0.0013525	Distal Intergenic	9	134992958	134995854	2897	1	ENSG00000279935	ENST00000625008	37623	chr9:135030581-135031110	chr9	AL353611.2	TEC	NA
4	99536244	99536810	567	*	6.00258	2.20739	6.69736	-4.91407	3.4865e-05	0.0013525	Intron (ENST00000514652/ENSG00000138813, intron 5 of 7)	4	99519242	99529955	10714	1	ENSG00000138813	ENST00000503257	17002	chr4:99536244-99536810	chr4	C4orf17	protein_coding	84103
5	173698034	173698468	435	*	4.18864	0	4.9256	-5.73194	3.49121e-05	0.0013525	Intron (ENST00000521373/ENSG00000253428, intron 1 of 2)	5	173689459	173705849	16391	1	ENSG00000253428	ENST00000521373	8575	chr5:173698034-173698468	chr5	LINC01942	lncRNA	105377736
18	57471993	57472776	784	*	7.45969	4.66682	8.11089	-4.86392	3.49305e-05	0.0013525	Intron (ENST00000491143/ENSG00000119547, intron 1 of 1)	18	57444376	57476760	32385	1	ENSG00000119547	ENST00000481727	27617	chr18:57471993-57472776	chr18	ONECUT2	protein_coding	9480
X	39409487	39409854	368	*	4.2046	0	4.94156	-5.76619	3.51369e-05	0.00135464	Intron (ENST00000438867/ENSG00000234191, intron 1 of 3)	23	39376122	39391807	15686	2	ENSG00000236747	ENST00000670107	-17680	chrX:39409487-39409854	chrX	LINC01282	lncRNA	101927449
1	3775655	3776641	987	*	5.98093	2.1634	6.67637	-4.38197	3.52882e-05	0.00135464	3' UTR	1	3772825	3775388	2564	1	ENSG00000235169	ENST00000452264	2830	chr1:3775655-3776641	chr1	SMIM1	protein_coding	388588
6	170178638	170179471	834	*	5.12359	0	5.85097	-5.61709	3.52981e-05	0.00135464	Promoter	6	170178681	170179660	980	1	ENSG00000273100	ENST00000610240	0	chr6:170178638-170179471	chr6	AL596442.2	lncRNA	NA
21	36163503	36164109	607	*	5.67316	1.74309	6.37176	-4.15613	3.53459e-05	0.00135464	Promoter	21	36164535	36294274	129740	1	ENSG00000142197	ENST00000399151	-426	chr21:36163503-36164109	chr21	DOP1B	protein_coding	9980
8	134924555	134926410	1856	*	6.94657	3.45827	7.63117	-4.20594	3.53643e-05	0.00135464	Distal Intergenic	8	134978827	134979279	453	2	ENSG00000244413	ENST00000460778	52869	chr8:134924555-134926410	chr8	RPL23AP56	processed_pseudogene	645809
3	45603258	45603545	288	*	3.98937	0	4.72633	-5.7063	3.53928e-05	0.00135464	Intron (ENST00000465039/ENSG00000144791, intron 1 of 7)	3	45594751	45686341	91591	1	ENSG00000144791	ENST00000273317	8507	chr3:45603258-45603545	chr3	LIMD1	protein_coding	8994
18	57139103	57139392	290	*	4.07886	0	4.81582	-5.6941	3.54042e-05	0.00135464	Intron (ENST00000590942/ENSG00000267789, intron 2 of 2)	18	57136322	57146998	10677	2	ENSG00000267789	ENST00000590942	7606	chr18:57139103-57139392	chr18	AC100775.1	lncRNA	NA
2	23656013	23656707	695	*	4.01711	0	4.75407	-5.69912	3.54144e-05	0.00135464	Intron (ENST00000486442/ENSG00000119771, intron 5 of 13)	2	23642392	23697932	55541	1	ENSG00000119771	ENST00000288548	13621	chr2:23656013-23656707	chr2	KLHL29	protein_coding	114818
6	1667053	1667424	372	*	4.02754	0	4.7645	-5.7155	3.54889e-05	0.00135544	Intron (ENST00000530927/ENSG00000112699, intron 9 of 10)	6	1623806	1626188	2383	2	ENSG00000112699	ENST00000486793	-40865	chr6:1667053-1667424	chr6	GMDS	protein_coding	2762
4	6166254	6166871	618	*	5.22919	0	5.95724	-5.47165	3.56771e-05	0.001358	Intron (ENST00000531445/ENSG00000181215, intron 1 of 33)	4	6178186	6184925	6740	1	ENSG00000287786	ENST00000669245	-11315	chr4:6166254-6166871	chr4	AC113615.2	lncRNA	NA
9	131485937	131486445	509	*	5.226	0.395889	5.94253	-4.78011	3.56933e-05	0.001358	Promoter	9	131485665	131485750	86	1	ENSG00000235284	ENST00000428514	272	chr9:131485937-131486445	chr9	SNORD62A	snoRNA	26786
17	74079555	74081388	1834	*	6.4548	2.93848	7.14043	-4.18823	3.57911e-05	0.001358	Intron (ENST00000581028/ENSG00000266357, intron 3 of 3)	17	74043452	74112899	69448	2	ENSG00000266357	ENST00000581028	31511	chr17:74079555-74081388	chr17	LINC02074	lncRNA	NA
14	91373741	91374712	972	*	6.02836	2.52932	6.71336	-4.64722	3.5903e-05	0.001358	Intron (ENST00000389857/ENSG00000015133, intron 3 of 29)	14	91342143	91408758	66616	2	ENSG00000015133	ENST00000553437	34046	chr14:91373741-91374712	chr14	CCDC88C	protein_coding	440193
5	154372546	154373136	591	*	6.44168	2.88092	7.12889	-4.40572	3.5932e-05	0.001358	Intron (ENST00000425427/ENSG00000164574, intron 4 of 6)	5	154376317	154406256	29940	1	ENSG00000164574	ENST00000519544	-3181	chr5:154372546-154373136	chr5	GALNT10	protein_coding	55568
12	105419668	105420160	493	*	4.09649	0	4.83345	-5.6905	3.59737e-05	0.001358	Distal Intergenic	12	105353509	105371203	17695	1	ENSG00000235162	ENST00000548336	66159	chr12:105419668-105420160	chr12	C12orf75	protein_coding	387882
21	40850097	40850431	335	*	4.1137	0	4.85066	-5.68871	3.60127e-05	0.001358	Distal Intergenic	21	40010999	40847158	836160	2	ENSG00000171587	ENST00000400454	-2939	chr21:40850097-40850431	chr21	DSCAM	protein_coding	1826
5	132089987	132090418	432	*	4.08438	0	4.82135	-5.7112	3.60185e-05	0.001358	Distal Intergenic	5	132080066	132080133	68	1	ENSG00000253067	ENST00000517258	9921	chr5:132089987-132090418	chr5	AC034216.1	snoRNA	NA
12	122845699	122846382	684	*	6.56581	3.29485	7.24171	-4.72191	3.60877e-05	0.001358	Intron (ENST00000535831/ENSG00000130787, intron 1 of 17)	12	122850806	122855359	4554	1	ENSG00000130787	ENST00000536772	-4424	chr12:122845699-122846382	chr12	HIP1R	protein_coding	9026
17	20584120	20584689	570	*	5.48563	0.810926	6.19982	-4.71154	3.60948e-05	0.001358	Exon (ENST00000420212/ENSG00000231258, exon 3 of 3)	17	20579724	20580911	1188	1	ENSG00000214819	ENST00000661883	4396	chr17:20584120-20584689	chr17	CDRT15L2	protein_coding	256223
5	135438069	135438650	582	*	5.03956	0.540492	5.75078	-4.55434	3.61766e-05	0.001358	Distal Intergenic	5	135444214	135447348	3135	2	ENSG00000251380	ENST00000503143	8698	chr5:135438069-135438650	chr5	DCANP1	protein_coding	140947
7	25360452	25360770	319	*	4.14747	0	4.88443	-5.74225	3.62347e-05	0.001358	Promoter	7	25358240	25359908	1669	2	ENSG00000260951	ENST00000562268	-544	chr7:25360452-25360770	chr7	AC005100.1	lncRNA	NA
6	3432962	3433408	447	*	5.17364	1.20739	5.87321	-4.7229	3.62542e-05	0.001358	Intron (ENST00000436008/ENSG00000137266, intron 1 of 10)	6	3283874	3439418	155545	2	ENSG00000137266	ENST00000467177	6010	chr6:3432962-3433408	chr6	SLC22A23	protein_coding	63027
14	50335981	50336531	551	*	5.3758	0	6.10472	-5.71209	3.64144e-05	0.00135808	Exon (ENST00000356146/ENSG00000100490, exon 20 of 20)	14	50330112	50339029	8918	2	ENSG00000100490	ENST00000525911	2498	chr14:50335981-50336531	chr14	CDKL1	protein_coding	8814
17	18004206	18005146	941	*	6.18089	2.79235	6.86167	-4.6916	3.64237e-05	0.00135808	3' UTR	17	18006880	18007934	1055	1	ENSG00000171962	ENST00000470048	-1734	chr17:18004206-18005146	chr17	DRC3	protein_coding	83450
10	101780487	101781224	738	*	5.199	0.207391	5.91771	-5.19314	3.64717e-05	0.00135808	Promoter	10	101770130	101780369	10240	2	ENSG00000107831	ENST00000618991	-118	chr10:101780487-101781224	chr10	FGF8	protein_coding	2253
3	52300834	52301544	711	*	5.54579	1.52932	6.24665	-4.7478	3.6531e-05	0.00135808	Distal Intergenic	3	52292730	52299067	6338	2	ENSG00000242797	ENST00000467187	-1767	chr3:52300834-52301544	chr3	GLYCTK-AS1	lncRNA	NA
17	72778322	72778943	622	*	5.67363	2.01475	6.36417	-4.65873	3.65803e-05	0.00135808	Intron (ENST00000255559/ENSG00000133195, intron 6 of 9)	17	72818836	72818972	137	2	ENSG00000252274	ENST00000516465	40029	chr17:72778322-72778943	chr17	AC080037.1	scaRNA	NA
22	46798816	46799425	610	*	5.07073	0.207391	5.78774	-5.06586	3.66204e-05	0.00135808	Intron (ENST00000380995/ENSG00000054611, intron 5 of 13)	22	46773927	47174092	400166	1	ENSG00000054611	ENST00000406733	24889	chr22:46798816-46799425	chr22	TBC1D22A	protein_coding	25771
5	16784232	16784669	438	*	4.14249	0	4.87946	-5.76457	3.66322e-05	0.00135808	Intron (ENST00000513610/ENSG00000145555, intron 4 of 40)	5	16704579	16758226	53648	2	ENSG00000145555	ENST00000510401	-26006	chr5:16784232-16784669	chr5	MYO10	protein_coding	4651
16	88956455	88957061	607	*	5.36799	1.52932	6.06405	-4.65594	3.6772e-05	0.00136126	Promoter	16	88901558	88957775	56218	2	ENSG00000129993	ENST00000570046	714	chr16:88956455-88957061	chr16	CBFA2T3	protein_coding	863
19	5479888	5480242	355	*	4.03433	0	4.77129	-5.70966	3.70024e-05	0.00136779	Distal Intergenic	19	5455417	5456856	1440	1	ENSG00000105428	ENST00000222033	24471	chr19:5479888-5480242	chr19	ZNRF4	protein_coding	148066
8	8877471	8878011	541	*	4.1066	0	4.84356	-5.75001	3.71667e-05	0.00136953	Intron (ENST00000276282/ENSG00000147324, intron 1 of 2)	8	8783354	8893630	110277	2	ENSG00000147324	ENST00000276282	15619	chr8:8877471-8878011	chr8	MFHAS1	protein_coding	9258
8	8797603	8798080	478	*	5.23151	0.792354	5.94162	-4.9424	3.71782e-05	0.00136953	Intron (ENST00000276282/ENSG00000147324, intron 1 of 2)	8	8723693	8782479	58787	2	ENSG00000254367	ENST00000522213	-15124	chr8:8797603-8798080	chr8	AC087269.1	lncRNA	NA
11	1008215	1008617	403	*	5.01716	0.207391	5.7334	-5.03447	3.72121e-05	0.00136953	Promoter	11	1009355	1010237	883	1	ENSG00000183020	ENST00000528816	-738	chr11:1008215-1008617	chr11	AP2A2	protein_coding	161
20	57993654	57994607	954	*	5.22711	0	5.95515	-5.65078	3.74792e-05	0.00137517	Distal Intergenic	20	58003904	58004648	745	1	ENSG00000275852	ENST00000616333	-9297	chr20:57993654-57994607	chr20	LINC01742	lncRNA	105376992
15	90915220	90915559	340	*	4.2384	0	4.97536	-5.8019	3.74864e-05	0.00137517	Promoter	15	90915418	90919691	4274	1	ENSG00000196547	ENST00000558538	0	chr15:90915220-90915559	chr15	MAN2A2	protein_coding	4122
17	54304367	54304754	388	*	4.07987	0	4.81684	-5.7396	3.75284e-05	0.00137517	Intron (ENST00000652614/ENSG00000285939, intron 1 of 2)	17	54065949	54365634	299686	2	ENSG00000285939	ENST00000652614	60880	chr17:54304367-54304754	chr17	AC034268.2	lncRNA	NA
5	132410475	132411097	623	*	4.0012	0	4.73817	-5.70253	3.76577e-05	0.00137643	Promoter	5	132410636	132476044	65409	1	ENSG00000197536	ENST00000378953	0	chr5:132410475-132411097	chr5	IRF1-AS1	lncRNA	NA
8	143470188	143471465	1278	*	5.33478	0.792354	6.04676	-5.08273	3.76922e-05	0.00137643	Intron (ENST00000262577/ENSG00000014164, intron 5 of 11)	8	143484497	143507840	23344	2	ENSG00000014164	ENST00000528401	36375	chr8:143470188-143471465	chr8	ZC3H3	protein_coding	23144
14	20603709	20604958	1250	*	7.23505	3.96435	7.91095	-4.15016	3.77589e-05	0.00137643	Intron (ENST00000671014/ENSG00000258573, intron 3 of 3)	14	20584340	20609795	25456	2	ENSG00000259060	ENST00000555283	4837	chr14:20603709-20604958	chr14	AL163195.3	protein_coding	NA
10	86755976	86756516	541	*	4.10056	0	4.83752	-5.73468	3.77804e-05	0.00137643	Promoter	10	86749754	86756298	6545	2	ENSG00000272631	ENST00000608826	0	chr10:86755976-86756516	chr10	AC067750.1	lncRNA	NA
17	76385944	76387642	1699	*	7.16876	3.82553	7.84771	-3.99999	3.79207e-05	0.00137955	Promoter	17	76386023	76386561	539	1	ENSG00000176170	ENST00000587167	0	chr17:76385944-76387642	chr17	SPHK1	protein_coding	8877
13	52003649	52003884	236	*	4.11198	0	4.84895	-5.69537	3.79856e-05	0.00137993	Intron (ENST00000242839/ENSG00000123191, intron 1 of 20)	13	51934756	52011337	76582	2	ENSG00000123191	ENST00000400366	7453	chr13:52003649-52003884	chr13	ATP7B	protein_coding	540
20	35886419	35887065	647	*	6.2267	3.01475	6.9	-4.72039	3.80715e-05	0.00138093	Promoter	20	35887659	35887801	143	1	ENSG00000201221	ENST00000364351	-594	chr20:35886419-35887065	chr20	RNU4-40P	snRNA	106479576
11	121533957	121534795	839	*	4.32844	0	5.0654	-5.83018	3.81226e-05	0.00138093	Intron (ENST00000260197/ENSG00000137642, intron 12 of 47)	11	121555042	121558837	3796	1	ENSG00000137642	ENST00000529445	-20247	chr11:121533957-121534795	chr11	SORL1	protein_coding	6653
12	114267	114537	271	*	4.08226	0	4.81923	-5.72336	3.81776e-05	0.00138095	Intron (ENST00000538872/ENSG00000120645, intron 2 of 13)	12	106524	111850	5327	2	ENSG00000256948	ENST00000540226	-2417	chr12:114267-114537	chr12	AC026369.3	lncRNA	NA
2	177429745	177430325	581	*	5.33969	0.792354	6.05176	-5.06048	3.83787e-05	0.00138568	Intron (ENST00000264167/ENSG00000018510, intron 2 of 19)	2	177434327	177559299	124973	1	ENSG00000018510	ENST00000642466	-4002	chr2:177429745-177430325	chr2	AGPS	protein_coding	8540
1	209654023	209654516	494	*	4.03556	0	4.77252	-5.67503	3.84179e-05	0.00138568	Distal Intergenic	1	209614870	209652425	37556	2	ENSG00000196878	ENST00000356082	-1598	chr1:209654023-209654516	chr1	LAMB3	protein_coding	3914
4	114729317	114729704	388	*	5.75206	2.07116	6.44331	-4.04537	3.84736e-05	0.00138571	Distal Intergenic	4	114713579	114714920	1342	2	ENSG00000250215	ENST00000514821	-14397	chr4:114729317-114729704	chr4	CIR1P2	processed_pseudogene	100131828
10	124678192	124678545	354	*	5.25202	1.20739	5.95359	-4.67334	3.86304e-05	0.00138938	Intron (ENST00000494792/ENSG00000258539, intron 9 of 9)	10	124703625	124714217	10593	1	ENSG00000233334	ENST00000448422	-25080	chr10:124678192-124678545	chr10	FAM53B-AS1	lncRNA	NA
17	80799503	80800267	765	*	6.14262	2.66682	6.82676	-4.66317	3.87151e-05	0.00139023	Intron (ENST00000574767/ENSG00000141564, intron 6 of 11)	17	80801640	80805632	3993	2	ENSG00000262833	ENST00000570335	5365	chr17:80799503-80800267	chr17	AC016245.1	lncRNA	101928855
2	231930777	231931344	568	*	4.17113	0	4.9081	-5.74113	3.87641e-05	0.00139023	Distal Intergenic	2	231921809	231926396	4588	2	ENSG00000163273	ENST00000409852	-4381	chr2:231930777-231931344	chr2	NPPC	protein_coding	4880
1	212664766	212665721	956	*	5.88353	2.52932	6.56293	-4.63225	3.88806e-05	0.00139174	Promoter	1	212653305	212665638	12334	2	ENSG00000237980	ENST00000653931	0	chr1:212664766-212665721	chr1	LINC02773	lncRNA	NA
12	113823044	113823537	494	*	4.47581	0	5.21277	-5.89817	3.89193e-05	0.00139174	3' UTR	12	113816738	113818179	1442	2	ENSG00000122965	ENST00000553232	-4865	chr12:113823044-113823537	chr12	RBM19	protein_coding	9904
5	72711258	72711730	473	*	4.33161	0	5.06858	-5.82521	3.90149e-05	0.00139174	Intron (ENST00000513767/ENSG00000251613, intron 1 of 4)	5	72725419	72726151	733	1	ENSG00000226544	ENST00000466005	-13689	chr5:72711258-72711730	chr5	RPL7P22	processed_pseudogene	728620
7	130021428	130022008	581	*	6.37051	3.20739	7.04157	-4.6752	3.9101e-05	0.00139174	Intron (ENST00000587038/ENSG00000244036, intron 3 of 4)	7	130027277	130027397	121	1	ENSG00000201109	ENST00000364239	-5269	chr7:130021428-130022008	chr7	RNA5SP245	rRNA_pseudogene	100873501
13	50340620	50340869	250	*	4.08602	0	4.82299	-5.718	3.91205e-05	0.00139174	Intron (ENST00000486895/ENSG00000176124, intron 1 of 1)	13	50329634	50401366	71733	1	ENSG00000176124	ENST00000489542	10986	chr13:50340620-50340869	chr13	DLEU1	lncRNA	10301
1	228276375	228276822	448	*	4.02013	0	4.7571	-5.68636	3.91364e-05	0.00139174	Promoter	1	228276134	228278014	1881	1	ENSG00000154358	ENST00000659732	241	chr1:228276375-228276822	chr1	OBSCN	protein_coding	84033
5	107112203	107112611	409	*	5.31908	1.52932	6.01371	-4.63167	3.91982e-05	0.00139198	Distal Intergenic	5	107195156	107195332	177	1	ENSG00000250273	ENST00000512850	-82545	chr5:107112203-107112611	chr5	PSMC1P5	processed_pseudogene	106480732
22	30565566	30566312	747	*	5.02295	0.207391	5.73927	-5.01639	3.93636e-05	0.00139504	Promoter	22	30555388	30566161	10774	2	ENSG00000128242	ENST00000441967	0	chr22:30565566-30566312	chr22	GAL3ST1	protein_coding	9514
11	66547409	66548900	1492	*	6.80432	3.53212	7.48028	-4.03646	3.94505e-05	0.00139504	Promoter	11	66546915	66554561	7647	1	ENSG00000248746	ENST00000511191	494	chr11:66547409-66548900	chr11	ACTN3	protein_coding	89
4	184103014	184103341	328	*	4.25483	0	4.99179	-5.80226	3.95124e-05	0.00139504	Intron (ENST00000662866/ENSG00000287433, intron 2 of 3)	4	184100482	184106038	5557	1	ENSG00000287433	ENST00000662866	2532	chr4:184103014-184103341	chr4	AC107222.2	lncRNA	NA
12	6193946	6194276	331	*	4.03955	0	4.77652	-5.66576	3.95577e-05	0.00139504	Distal Intergenic	12	6199715	6238271	38557	1	ENSG00000010278	ENST00000382518	-5439	chr12:6193946-6194276	chr12	CD9	protein_coding	928
7	30865830	30866128	299	*	4.20969	0	4.94665	-5.78803	3.95602e-05	0.00139504	Intron (ENST00000458257/ENSG00000254959, intron 15 of 19)	7	30857747	30892386	34640	1	ENSG00000106125	ENST00000409881	8083	chr7:30865830-30866128	chr7	MINDY4	protein_coding	84182
8	22228318	22228967	650	*	5.83541	2.37732	6.51888	-4.58975	3.97356e-05	0.00139927	Promoter	8	22224292	22228678	4387	2	ENSG00000168490	ENST00000518274	0	chr8:22228318-22228967	chr8	PHYHIP	protein_coding	9796
19	42427191	42427630	440	*	4.04496	0	4.78192	-5.69666	3.98902e-05	0.00140275	Promoter	19	42401514	42427388	25875	2	ENSG00000079435	ENST00000244289	0	chr19:42427191-42427630	chr19	LIPE	protein_coding	3991
2	65329522	65329953	432	*	5.97173	2.52932	6.65461	-4.61779	3.99774e-05	0.00140275	Intron (ENST00000356388/ENSG00000198369, intron 4 of 5)	2	65313703	65334773	21071	2	ENSG00000198369	ENST00000421087	4820	chr2:65329522-65329953	chr2	SPRED2	protein_coding	200734
17	29149401	29149852	452	*	5.32221	1.20739	6.02547	-4.81364	4.0038e-05	0.00140275	Intron (ENST00000582196/ENSG00000263709, intron 1 of 1)	17	29140483	29155489	15007	1	ENSG00000263709	ENST00000582196	8918	chr17:29149401-29149852	chr17	AC024619.3	lncRNA	NA
8	101944696	101945215	520	*	5.84723	2.37732	6.53115	-4.65516	4.00973e-05	0.00140275	Intron (ENST00000311028/ENSG00000104490, intron 2 of 6)	8	101692866	101975329	282464	2	ENSG00000104490	ENST00000520690	30114	chr8:101944696-101945215	chr8	NCALD	protein_coding	83988
3	196323744	196324198	455	*	4.17467	0	4.91164	-5.73267	4.01118e-05	0.00140275	Promoter	3	196323546	196324322	777	2	ENSG00000145107	ENST00000440822	124	chr3:196323744-196324198	chr3	TM4SF19	protein_coding	116211
6	1502118	1502701	584	*	6.3184	2.76793	7.00525	-3.94108	4.02483e-05	0.00140497	Distal Intergenic	6	1507322	1507598	277	1	ENSG00000243439	ENST00000466002	-4621	chr6:1502118-1502701	chr6	RN7SL352P	misc_RNA	106479352
15	76066479	76066941	463	*	4.18521	0	4.92218	-5.77099	4.03226e-05	0.00140497	Intron (ENST00000484722/ENSG00000169758, intron 1 of 10)	15	76059985	76229121	169137	1	ENSG00000169758	ENST00000561302	6494	chr15:76066479-76066941	chr15	TMEM266	protein_coding	123591
17	73533744	73534363	620	*	5.32348	0	6.0521	-5.70587	4.03906e-05	0.00140497	Intron (ENST00000392650/ENSG00000069188, intron 1 of 44)	17	73518246	73521009	2764	1	ENSG00000264985	ENST00000655723	15498	chr17:73533744-73534363	chr17	AC124804.1	lncRNA	101928251
18	1369025	1369401	377	*	3.98701	0	4.72398	-5.66164	4.03977e-05	0.00140497	Intron (ENST00000657618/ENSG00000132204, intron 1 of 7)	18	1269529	1366103	96575	2	ENSG00000132204	ENST00000663512	-2922	chr18:1369025-1369401	chr18	LINC00470	lncRNA	NA
1	42807263	42807883	621	*	7.18946	3.90999	7.86574	-4.11519	4.07072e-05	0.00141379	3' UTR	1	42807052	42816804	9753	2	ENSG00000177868	ENST00000372522	8921	chr1:42807263-42807883	chr1	SVBP	protein_coding	374969
17	27479208	27480104	897	*	6.38565	3.20739	7.05741	-4.65709	4.09107e-05	0.00141848	Intron (ENST00000644974/ENSG00000141068, intron 1 of 20)	17	27472013	27582935	110923	1	ENSG00000141068	ENST00000582311	7195	chr17:27479208-27480104	chr17	KSR1	protein_coding	8844
12	178976	179480	505	*	4.18197	0	4.91893	-5.64359	4.09544e-05	0.00141848	Intron (ENST00000537295/ENSG00000256540, intron 1 of 2)	12	176482	178454	1973	1	ENSG00000120645	ENST00000544511	2494	chr12:178976-179480	chr12	IQSEC3	protein_coding	440073
9	122015132	122015709	578	*	6.28935	3.11428	6.96097	-4.63597	4.10575e-05	0.00141908	Intron (ENST00000321582/ENSG00000175764, intron 3 of 8)	9	121884636	121963719	79084	2	ENSG00000237548	ENST00000411790	-51413	chr9:122015132-122015709	chr9	TTLL11-IT1	lncRNA	NA
10	76333267	76333758	492	*	5.03677	0.207391	5.7533	-5.0602	4.10839e-05	0.00141908	Intron (ENST00000611255/ENSG00000148655, intron 6 of 6)	10	76324401	76557366	232966	1	ENSG00000148655	ENST00000598708	8866	chr10:76333267-76333758	chr10	LRMDA	protein_coding	83938
14	93727236	93727972	737	*	4.17858	0	4.91554	-5.75671	4.12747e-05	0.00141996	Intron (ENST00000393143/ENSG00000175785, intron 3 of 3)	14	93688993	93707343	18351	1	ENSG00000133958	ENST00000554549	38243	chr14:93727236-93727972	chr14	UNC79	protein_coding	57578
22	42800742	42801269	528	*	5.16452	0.395889	5.88016	-4.73042	4.12847e-05	0.00141996	Intron (ENST00000263245/ENSG00000242247, intron 14 of 15)	22	42791814	42794313	2500	2	ENSG00000274717	ENST00000616842	-6429	chr22:42800742-42801269	chr22	AL049757.2	processed_pseudogene	NA
8	135345849	135346306	458	*	3.97031	0	4.70728	-5.67815	4.13219e-05	0.00141996	Distal Intergenic	8	135246526	135299715	53190	1	ENSG00000254083	ENST00000660529	99323	chr8:135345849-135346306	chr8	LINC01591	lncRNA	286094
1	16248729	16249148	420	*	4.06984	0	4.80681	-5.65556	4.13423e-05	0.00141996	3' UTR	1	16251082	16253427	2346	2	ENSG00000037637	ENST00000456164	4279	chr1:16248729-16249148	chr1	FBXO42	protein_coding	54455
19	13817641	13818175	535	*	5.29801	0	6.02648	-5.60796	4.14229e-05	0.00141996	Promoter	19	13817699	13830415	12717	1	ENSG00000132003	ENST00000592227	0	chr19:13817641-13818175	chr19	ZSWIM4	protein_coding	65249
12	108196032	108196571	540	*	5.57254	2.01475	6.25965	-4.62956	4.14746e-05	0.00141996	Promoter	12	108196195	108197184	990	1	ENSG00000075035	ENST00000547185	0	chr12:108196032-108196571	chr12	WSCD2	protein_coding	9671
1	165857272	165857874	603	*	4.07628	0	4.81324	-5.67153	4.15026e-05	0.00141996	Intron (ENST00000367879/ENSG00000143179, intron 1 of 6)	1	165827805	165911608	83804	1	ENSG00000143179	ENST00000642653	29467	chr1:165857272-165857874	chr1	UCK2	protein_coding	7371
17	27491723	27492179	457	*	5.59349	2.01475	6.28133	-4.61783	4.16732e-05	0.00142387	Intron (ENST00000644974/ENSG00000141068, intron 1 of 20)	17	27472013	27582935	110923	1	ENSG00000141068	ENST00000582311	19710	chr17:27491723-27492179	chr17	KSR1	protein_coding	8844
5	169426612	169427263	652	*	5.26189	1.20739	5.9637	-4.78259	4.19705e-05	0.00143158	Distal Intergenic	5	169552449	169552555	107	1	ENSG00000206614	ENST00000383887	-125186	chr5:169426612-169427263	chr5	RNU6-477P	snRNA	106481330
20	1048448	1048858	411	*	3.97411	0	4.71108	-5.65594	4.20119e-05	0.00143158	Intron (ENST00000664648/ENSG00000286787, intron 2 of 3)	20	1031455	1039915	8461	2	ENSG00000286787	ENST00000656576	-8533	chr20:1048448-1048858	chr20	AL110114.1	lncRNA	105372493
2	64228322	64228586	265	*	3.99558	0	4.73254	-5.67952	4.21067e-05	0.00143287	Promoter	2	64228417	64252859	24443	1	ENSG00000225889	ENST00000451350	0	chr2:64228322-64228586	chr2	AC012368.1	lncRNA	NA
2	237480661	237481253	593	*	6.42985	2.82553	7.11857	-4.19289	4.22829e-05	0.00143377	Distal Intergenic	2	237485428	237511050	25623	1	ENSG00000115648	ENST00000422695	-4175	chr2:237480661-237481253	chr2	MLPH	protein_coding	79083
10	69438541	69440286	1746	*	5.96062	2.66682	6.63751	-4.57087	4.23208e-05	0.00143377	Distal Intergenic	10	69432972	69433371	400	2	ENSG00000232734	ENST00000444398	-5170	chr10:69438541-69440286	chr10	ATP5MC1P7	processed_pseudogene	NA
19	12987645	12988196	552	*	3.95491	0	4.69188	-5.65217	4.23235e-05	0.00143377	Distal Intergenic	19	12995608	13096201	100594	1	ENSG00000008441	ENST00000397661	-7412	chr19:12987645-12988196	chr19	NFIX	protein_coding	4784
11	1597688	1598040	353	*	4.07731	0	4.81428	-5.63799	4.236e-05	0.00143377	Promoter	11	1597177	1598294	1118	2	ENSG00000205867	ENST00000412090	254	chr11:1597688-1598040	chr11	KRTAP5-2	protein_coding	440021
1	41391681	41392161	481	*	3.93231	0	4.66927	-5.6535	4.24969e-05	0.00143623	Distal Intergenic	1	41375004	41375669	666	2	ENSG00000229901	ENST00000429109	-16012	chr1:41391681-41392161	chr1	FOXO6-AS1	lncRNA	101929901
1	162010853	162011912	1060	*	7.83961	4.54213	8.51666	-3.9566	4.25623e-05	0.00143623	Intron (ENST00000294794/ENSG00000162745, intron 3 of 7)	1	161983456	162023640	40185	2	ENSG00000162745	ENST00000367940	11728	chr1:162010853-162011912	chr1	OLFML2B	protein_coding	25903
12	49673405	49674094	690	*	5.29401	0	6.01801	-5.13037	4.2657e-05	0.00143623	Intron (ENST00000335154/ENSG00000161791, intron 1 of 25)	12	49661735	49668554	6820	2	ENSG00000161791	ENST00000550970	-4851	chr12:49673405-49674094	chr12	FMNL3	protein_coding	91010
3	126447480	126448517	1038	*	6.00234	2.52932	6.68637	-4.64303	4.27383e-05	0.00143623	Intron (ENST00000389709/ENSG00000070476, intron 7 of 9)	3	126437601	126443409	5809	2	ENSG00000070476	ENST00000514463	-4071	chr3:126447480-126448517	chr3	ZXDC	protein_coding	79364
1	42170733	42171754	1022	*	6.63436	3.45532	7.30616	-4.69423	4.28447e-05	0.00143623	Distal Intergenic	1	42162690	42164745	2056	2	ENSG00000197273	ENST00000357001	-5988	chr1:42170733-42171754	chr1	GUCA2A	protein_coding	2980
1	95452496	95452861	366	*	3.93757	0	4.67453	-5.64995	4.28484e-05	0.00143623	Distal Intergenic	1	95474737	95479356	4620	1	ENSG00000233907	ENST00000424943	-21876	chr1:95452496-95452861	chr1	LINC01761	lncRNA	440594
4	36823290	36823968	679	*	5.48036	1.79235	6.17184	-4.57029	4.28895e-05	0.00143623	Distal Intergenic	4	36902242	36913339	11098	2	ENSG00000287416	ENST00000661752	89371	chr4:36823290-36823968	chr4	AC093746.1	lncRNA	NA
10	119344043	119344992	950	*	8.18379	4.97075	8.85714	-4.17397	4.29458e-05	0.00143623	Intron (ENST00000392870/ENSG00000198873, intron 2 of 15)	10	119334494	119336182	1689	2	ENSG00000236426	ENST00000457948	-7861	chr10:119344043-119344992	chr10	AL583824.1	lncRNA	NA
14	81680936	81682272	1337	*	7.17659	4.13905	7.84151	-4.30979	4.29721e-05	0.00143623	Distal Intergenic	14	81661428	81662874	1447	1	ENSG00000258841	ENST00000553854	19508	chr14:81680936-81682272	chr14	EEF1A1P2	processed_pseudogene	319112
15	49748690	49749167	478	*	5.25209	1.52932	5.94467	-4.61217	4.30322e-05	0.00143623	Distal Intergenic	15	49794246	49796097	1852	1	ENSG00000259388	ENST00000558657	-45079	chr15:49748690-49749167	chr15	AC025040.2	processed_pseudogene	645453
11	115961334	115961877	544	*	5.82823	2.20739	6.51751	-4.59803	4.30575e-05	0.00143623	Distal Intergenic	11	115951105	115951491	387	2	ENSG00000239600	ENST00000478870	-9843	chr11:115961334-115961877	chr11	AP000797.1	processed_pseudogene	NA
17	76171694	76172019	326	*	4.00873	0	4.74569	-5.65458	4.33094e-05	0.00144273	Intron (ENST00000647930/ENSG00000141576, intron 3 of 18)	17	76162761	76167082	4322	2	ENSG00000141576	ENST00000591615	-4612	chr17:76171694-76172019	chr17	RNF157	protein_coding	114804
8	142128766	142129096	331	*	4.03375	0	4.77071	-5.66782	4.35002e-05	0.00144362	Intron (ENST00000662748/ENSG00000287332, intron 1 of 1)	8	142089827	142091619	1793	1	ENSG00000261710	ENST00000562989	38939	chr8:142128766-142129096	chr8	AC104417.2	lncRNA	NA
1	89917972	89918541	570	*	5.81551	1.96435	6.51192	-4.32142	4.35056e-05	0.00144362	Intron (ENST00000370453/ENSG00000271949, intron 3 of 3)	1	89939601	89940147	547	1	ENSG00000272672	ENST00000608671	-21060	chr1:89917972-89918541	chr1	AL391497.1	lncRNA	NA
1	71641009	71641343	335	*	4.2906	0	5.02757	-5.64263	4.35072e-05	0.00144362	Intron (ENST00000357731/ENSG00000172260, intron 4 of 6)	1	71697936	71703405	5470	2	ENSG00000172260	ENST00000478526	62062	chr1:71641009-71641343	chr1	NEGR1	protein_coding	257194
X	69313745	69313995	251	*	3.98204	0	4.71901	-5.65746	4.36497e-05	0.00144568	Distal Intergenic	23	69195558	69209924	14367	1	ENSG00000215162	ENST00000654300	118187	chrX:69313745-69313995	chrX	LINC00269	lncRNA	100996279
3	72549473	72549919	447	*	3.98948	0	4.72644	-5.67703	4.36838e-05	0.00144568	Promoter	3	72504806	72550552	45747	2	ENSG00000244345	ENST00000478745	633	chr3:72549473-72549919	chr3	AC104435.2	lncRNA	NA
17	72287599	72288085	487	*	4.27144	0	5.00841	-5.78069	4.39796e-05	0.00145357	Downstream (2-3kb)	17	72323118	72334367	11250	2	ENSG00000227036	ENST00000650211	46282	chr17:72287599-72288085	chr17	LINC00511	lncRNA	400619
8	70938396	70939241	846	*	7.8536	5.22976	8.49377	-4.99658	4.43945e-05	0.00146401	Intron (ENST00000647843/ENSG00000285579, intron 2 of 8)	8	70780914	70781008	95	2	ENSG00000223220	ENST00000411288	-157388	chr8:70938396-70939241	chr8	AC020987.1	misc_RNA	NA
3	126537420	126538151	732	*	5.23696	0.207391	5.95615	-5.18491	4.44822e-05	0.00146401	Intron (ENST00000319340/ENSG00000180767, intron 2 of 2)	3	126524333	126542879	18547	1	ENSG00000180767	ENST00000615522	13087	chr3:126537420-126538151	chr3	CHST13	protein_coding	166012
4	147049951	147050378	428	*	5.37984	1.52932	6.07623	-4.6691	4.45516e-05	0.00146401	Distal Intergenic	4	147060613	147073199	12587	1	ENSG00000286371	ENST00000669874	-10235	chr4:147049951-147050378	chr4	AC097450.1	lncRNA	NA
22	35641375	35641721	347	*	4.02577	0	4.76274	-5.68068	4.45598e-05	0.00146401	Distal Intergenic	22	35610884	35637951	27068	2	ENSG00000198125	ENST00000447607	-3424	chr22:35641375-35641721	chr22	MB	protein_coding	4151
11	113351168	113351658	491	*	5.07707	0.207391	5.79416	-5.14833	4.45863e-05	0.00146401	3' UTR	11	113341655	113359997	18343	1	ENSG00000149292	ENST00000478125	9513	chr11:113351168-113351658	chr11	TTC12	protein_coding	54970
X	18321193	18321465	273	*	4.03017	0	4.76714	-5.63216	4.46658e-05	0.00146401	Intron (ENST00000251900/ENSG00000102098, intron 5 of 14)	23	18341216	18341346	131	1	ENSG00000235211	ENST00000416049	-19751	chrX:18321193-18321465	chrX	TMSB10P2	processed_pseudogene	NA
17	31593876	31594295	420	*	5.37115	1.20739	6.07556	-4.87486	4.47009e-05	0.00146401	Intron (ENST00000578650/ENSG00000266877, intron 2 of 3)	17	31583162	31637543	54382	1	ENSG00000266877	ENST00000578650	10714	chr17:31593876-31594295	chr17	AC007923.4	lncRNA	NA
18	57627363	57627650	288	*	4.10194	0	4.83891	-5.63903	4.48329e-05	0.00146643	Distal Intergenic	18	57630302	57667636	37335	1	ENSG00000267040	ENST00000591854	-2652	chr18:57627363-57627650	chr18	AC027097.1	lncRNA	100505549
19	7857620	7858530	911	*	4.96762	0.207391	5.68313	-4.99558	4.48948e-05	0.00146655	Promoter	19	7858193	7858506	314	1	ENSG00000142459	ENST00000600802	0	chr19:7857620-7858530	chr19	EVI5L	protein_coding	115704
2	223582076	223582339	264	*	3.95074	0	4.6877	-5.65269	4.49728e-05	0.00146655	Distal Intergenic	2	223598851	223602284	3434	2	ENSG00000171951	ENST00000421386	19945	chr2:223582076-223582339	chr2	SCG2	protein_coding	7857
5	142174975	142175306	332	*	4.00795	0	4.74491	-5.68229	4.50104e-05	0.00146655	Distal Intergenic	5	142165767	142168387	2621	1	ENSG00000280047	ENST00000622952	9208	chr5:142174975-142175306	chr5	AC091825.3	TEC	NA
11	122681805	122682150	346	*	4.09496	0	4.83193	-5.62511	4.52352e-05	0.00147198	Promoter	11	122679801	122681942	2142	2	ENSG00000286341	ENST00000665104	0	chr11:122681805-122682150	chr11	AP002762.3	lncRNA	NA
11	84061763	84062110	348	*	3.9912	0	4.72816	-5.62456	4.53735e-05	0.00147275	Intron (ENST00000280241/ENSG00000150672, intron 4 of 21)	11	83980561	84167002	186442	2	ENSG00000150672	ENST00000524941	104892	chr11:84061763-84062110	chr11	DLG2	protein_coding	1740
3	124202808	124203063	256	*	3.9222	0	4.65917	-5.63597	4.53754e-05	0.00147275	Intron (ENST00000448253/ENSG00000160145, intron 2 of 5)	3	124227990	124721189	493200	1	ENSG00000160145	ENST00000354186	-24927	chr3:124202808-124203063	chr3	KALRN	protein_coding	8997
19	50500240	50500634	395	*	4.05834	0	4.79531	-5.67493	4.55114e-05	0.00147376	Distal Intergenic	19	50506446	50508029	1584	2	ENSG00000161677	ENST00000602146	7395	chr19:50500240-50500634	chr19	JOSD2	protein_coding	126119
17	41256493	41257211	719	*	5.00807	0.792354	5.71364	-4.73957	4.55233e-05	0.00147376	Distal Intergenic	17	41255384	41256364	981	1	ENSG00000198083	ENST00000394008	1109	chr17:41256493-41257211	chr17	KRTAP9-9	protein_coding	81870
6	56808810	56809170	361	*	4.01149	0	4.74845	-5.66172	4.57443e-05	0.00147903	Intron (ENST00000421834/ENSG00000151914, intron 1 of 93)	6	56670675	56785879	115205	2	ENSG00000151914	ENST00000522538	-22931	chr6:56808810-56809170	chr6	DST	protein_coding	667
13	98055627	98056018	392	*	4.02541	0	4.76237	-5.61922	4.58645e-05	0.00148102	Distal Intergenic	13	98019579	98021411	1833	1	ENSG00000065150	ENST00000493122	36048	chr13:98055627-98056018	chr13	IPO5	protein_coding	3843
17	38572468	38573105	638	*	4.16295	0	4.89992	-5.73553	4.59274e-05	0.00148116	Promoter	17	38541284	38572820	31537	2	ENSG00000277363	ENST00000621763	0	chr17:38572468-38573105	chr17	SRCIN1	protein_coding	80725
2	67062624	67063112	489	*	5.62801	1.96435	6.3187	-4.29772	4.6156e-05	0.00148349	Distal Intergenic	2	67040546	67041966	1421	1	ENSG00000223859	ENST00000427579	22078	chr2:67062624-67063112	chr2	AC007403.1	lncRNA	NA
22	35552313	35552947	635	*	4.11859	0	4.85556	-5.60804	4.62583e-05	0.00148349	3' UTR	22	35540831	35553999	13169	1	ENSG00000100302	ENST00000216127	11482	chr22:35552313-35552947	chr22	RASD2	protein_coding	23551
3	43211722	43211967	246	*	3.9306	0	4.66756	-5.63043	4.62785e-05	0.00148349	Distal Intergenic	3	43286512	43348838	62327	1	ENSG00000163788	ENST00000454177	-74545	chr3:43211722-43211967	chr3	SNRK	protein_coding	54861
18	38122255	38123020	766	*	5.07702	0.792354	5.78407	-4.72491	4.64157e-05	0.00148349	Distal Intergenic	18	37960220	37992413	32194	1	ENSG00000286716	ENST00000654150	162035	chr18:38122255-38123020	chr18	AC108452.1	lncRNA	NA
19	38360354	38360806	453	*	4.11588	0	4.85284	-5.60657	4.64992e-05	0.00148349	3' UTR	19	38361795	38362484	690	2	ENSG00000266963	ENST00000590304	1678	chr19:38360354-38360806	chr19	AC005625.1	lncRNA	NA
19	38173219	38173563	345	*	4.04152	0	4.77848	-5.65037	4.65531e-05	0.00148349	Promoter	19	38173626	38193676	20051	1	ENSG00000105738	ENST00000601054	-63	chr19:38173219-38173563	chr19	SIPA1L3	protein_coding	23094
2	108689161	108689773	613	*	3.98525	0	4.72222	-5.61909	4.66097e-05	0.00148349	Distal Intergenic	2	108694750	108694893	144	2	ENSG00000233648	ENST00000443543	5120	chr2:108689161-108689773	chr2	AC010095.1	processed_pseudogene	NA
11	130166427	130166754	328	*	3.91671	0	4.65368	-5.63709	4.67172e-05	0.00148349	Intron (ENST00000278742/ENSG00000149418, intron 1 of 18)	11	130159782	130210362	50581	1	ENSG00000149418	ENST00000278742	6645	chr11:130166427-130166754	chr11	ST14	protein_coding	6768
19	47420703	47421143	441	*	4.11847	0	4.85544	-5.7203	4.67873e-05	0.00148349	Distal Intergenic	19	47403124	47419527	16404	2	ENSG00000105419	ENST00000558555	-1176	chr19:47420703-47421143	chr19	MEIS3	protein_coding	56917
14	77120876	77121464	589	*	4.12539	0	4.86236	-5.72744	4.68519e-05	0.00148349	Intron (ENST00000557752/ENSG00000259164, intron 2 of 5)	14	77116568	77218884	102317	1	ENSG00000165548	ENST00000557408	4308	chr14:77120876-77121464	chr14	TMEM63C	protein_coding	57156
18	58324349	58324709	361	*	3.9579	0	4.69486	-5.64757	4.68719e-05	0.00148349	Intron (ENST00000400345/ENSG00000049759, intron 8 of 30)	18	58323320	58396333	73014	1	ENSG00000049759	ENST00000587881	1029	chr18:58324349-58324709	chr18	NEDD4L	protein_coding	23327
14	99734631	99734975	345	*	4.1304	0	4.86737	-5.71512	4.68869e-05	0.00148349	Distal Intergenic	14	99737693	99909416	171724	1	ENSG00000066629	ENST00000554479	-2718	chr14:99734631-99734975	chr14	EML1	protein_coding	2009
9	131373027	131373615	589	*	4.08644	0	4.82341	-5.66454	4.68923e-05	0.00148349	Promoter	9	131373636	131430259	56624	1	ENSG00000130723	ENST00000646130	-21	chr9:131373027-131373615	chr9	PRRC2B	protein_coding	84726
15	75659991	75660680	690	*	5.70336	1.96435	6.39644	-4.29061	4.69213e-05	0.00148349	3' UTR	15	75649756	75658630	8875	1	ENSG00000173548	ENST00000569152	10235	chr15:75659991-75660680	chr15	SNX33	protein_coding	257364
14	99349206	99349949	744	*	4.963	0.792354	5.66756	-4.73789	4.69709e-05	0.00148349	Distal Intergenic	14	99324799	99332015	7217	2	ENSG00000258383	ENST00000555595	-17191	chr14:99349206-99349949	chr14	AL132819.1	lncRNA	NA
11	75414619	75414970	352	*	3.99306	0	4.73003	-5.64262	4.70561e-05	0.00148349	Intron (ENST00000527446/ENSG00000149273, intron 6 of 6)	11	75422401	75424897	2497	2	ENSG00000149243	ENST00000624466	9927	chr11:75414619-75414970	chr11	KLHL35	protein_coding	283212
20	58480536	58481190	655	*	6.27872	2.52932	6.97213	-4.92727	4.70807e-05	0.00148349	Intron (ENST00000371149/ENSG00000198768, intron 1 of 3)	20	58461125	58461980	856	2	ENSG00000198768	ENST00000491015	-18556	chr20:58480536-58481190	chr20	APCDD1L	protein_coding	164284
16	67441102	67441718	617	*	5.79306	2.37732	6.47491	-4.60398	4.70993e-05	0.00148349	Promoter	16	67438541	67441392	2852	2	ENSG00000159720	ENST00000567694	0	chr16:67441102-67441718	chr16	ATP6V0D1	protein_coding	9114
3	148970147	148970666	520	*	5.64828	1.13285	6.35979	-4.62083	4.71145e-05	0.00148349	Distal Intergenic	3	148850933	148960112	109180	2	ENSG00000240521	ENST00000488190	-10035	chr3:148970147-148970666	chr3	AC092979.1	lncRNA	NA
7	129789377	129790008	632	*	5.17677	0	5.90449	-5.59038	4.72834e-05	0.00148545	Distal Intergenic	7	129783370	129785185	1816	2	ENSG00000242078	ENST00000496217	-4192	chr7:129789377-129790008	chr7	AC084864.1	lncRNA	NA
15	66043099	66043576	478	*	4.13861	0	4.87558	-5.70621	4.72943e-05	0.00148545	Intron (ENST00000409699/ENSG00000157890, intron 5 of 22)	15	66040233	66040332	100	1	ENSG00000263512	ENST00000580794	2866	chr15:66043099-66043576	chr15	MIR4311	miRNA	100422905
7	95318668	95319123	456	*	3.92933	0	4.6663	-5.63684	4.73879e-05	0.00148655	Promoter	7	95311490	95318587	7098	2	ENSG00000005421	ENST00000470502	-81	chr7:95318668-95319123	chr7	PON1	protein_coding	5444
20	34075621	34076324	704	*	5.02995	0.540492	5.74099	-4.51266	4.75589e-05	0.00149006	Promoter	20	34076696	34077680	985	1	ENSG00000125970	ENST00000481580	-372	chr20:34075621-34076324	chr20	RALY	protein_coding	22913
14	49620900	49621369	470	*	3.93921	0	4.67618	-5.64464	4.76195e-05	0.00149011	Promoter	14	49620799	49623481	2683	1	ENSG00000168282	ENST00000305386	101	chr14:49620900-49621369	chr14	MGAT2	protein_coding	4247
6	36980862	36981686	825	*	5.27547	0	6.00381	-5.59611	4.7948e-05	0.00149854	Exon (ENST00000373616/ENSG00000137409, exon 2 of 12)	6	36968912	36977673	8762	2	ENSG00000137409	ENST00000418541	-3189	chr6:36980862-36981686	chr6	MTCH1	protein_coding	23787
1	37240692	37241206	515	*	5.16084	1.02274	5.86465	-4.26596	4.80158e-05	0.00149881	Intron (ENST00000657513/ENSG00000223944, intron 2 of 3)	1	37264677	37264786	110	2	ENSG00000252368	ENST00000516559	23580	chr1:37240692-37241206	chr1	RNA5SP43	rRNA_pseudogene	100873282
6	7043851	7044543	693	*	5.32324	0.920714	6.03265	-4.46752	4.83472e-05	0.00150729	Distal Intergenic	6	6993191	6995727	2537	1	ENSG00000203498	ENST00000423568	50660	chr6:7043851-7044543	chr6	AL139390.1	lncRNA	NA
10	71459587	71459877	291	*	4.07257	0	4.80954	-5.69906	4.85646e-05	0.0015122	Intron (ENST00000224721/ENSG00000107736, intron 3 of 69)	10	71439832	71717907	278076	1	ENSG00000107736	ENST00000442677	19755	chr10:71459587-71459877	chr10	CDH23	protein_coding	64072
3	78791817	78792362	546	*	4.92064	0.792354	5.62423	-4.72401	4.87969e-05	0.00151595	Intron (ENST00000464233/ENSG00000169855, intron 4 of 30)	3	78758974	78759374	401	1	ENSG00000240752	ENST00000474387	32843	chr3:78791817-78792362	chr3	AC055731.1	processed_pseudogene	100271054
11	888418	890145	1728	*	5.76185	1.91214	6.45822	-4.29481	4.88049e-05	0.00151595	Intron (ENST00000323578/ENSG00000177830, intron 8 of 12)	11	870122	884163	14042	2	ENSG00000177830	ENST00000528521	-4255	chr11:888418-890145	chr11	CHID1	protein_coding	66005
3	68967689	68968098	410	*	4.23575	0	4.97272	-5.76548	4.90622e-05	0.00152052	Distal Intergenic	3	68975227	68977157	1931	2	ENSG00000163378	ENST00000615922	9059	chr3:68967689-68968098	chr3	EOGT	protein_coding	285203
22	29302295	29303109	815	*	5.53435	1.79235	6.22753	-4.62657	4.90722e-05	0.00152052	Distal Intergenic	22	29306582	29312785	6204	1	ENSG00000185340	ENST00000616432	-3473	chr22:29302295-29303109	chr22	GAS2L1	protein_coding	10634
2	45874538	45874787	250	*	4.04523	0	4.78219	-5.61682	4.931e-05	0.00152425	Intron (ENST00000306156/ENSG00000171132, intron 2 of 14)	2	45978095	45984681	6587	1	ENSG00000171132	ENST00000489067	-103308	chr2:45874538-45874787	chr2	PRKCE	protein_coding	5581
10	29703243	29703692	450	*	5.18467	0	5.91245	-5.57429	4.93132e-05	0.00152425	Intron (ENST00000375400/ENSG00000197321, intron 1 of 35)	10	29697935	29698174	240	1	ENSG00000225976	ENST00000497342	5308	chr10:29703243-29703692	chr10	CKS1BP2	processed_pseudogene	NA
16	49524579	49524956	378	*	4.48702	0	5.22398	-5.86617	4.96058e-05	0.00153142	Intron (ENST00000561648/ENSG00000102935, intron 7 of 8)	16	49517762	49518601	840	2	ENSG00000260089	ENST00000569937	-5978	chr16:49524579-49524956	chr16	ADAM3B	processed_pseudogene	1596
12	6839573	6840349	777	*	6.22668	2.90783	6.90463	-4.63167	4.96857e-05	0.00153202	Promoter	12	6839954	6847393	7440	1	ENSG00000111664	ENST00000540458	0	chr12:6839573-6840349	chr12	GNB3	protein_coding	2784
16	21526099	21526906	808	*	6.8801	3.90783	7.54159	-4.69273	4.97866e-05	0.00153289	Exon (ENST00000613759/ENSG00000273956, exon 2 of 2)	16	21526824	21531141	4318	2	ENSG00000273956	ENST00000613759	4235	chr16:21526099-21526906	chr16	AC005632.5	lncRNA	NA
20	37384522	37384883	362	*	3.9037	0	4.64067	-5.60672	4.98698e-05	0.00153289	Promoter	20	37384323	37394174	9852	1	ENSG00000197122	ENST00000472968	199	chr20:37384522-37384883	chr20	SRC	protein_coding	6714
6	35317898	35318552	655	*	5.12721	0	5.85461	-5.54844	4.98959e-05	0.00153289	Promoter	6	35317608	35318230	623	1	ENSG00000023892	ENST00000468102	290	chr6:35317898-35318552	chr6	DEF6	protein_coding	50619
3	178754835	178755213	379	*	4.35835	0	5.09531	-5.8062	5.00386e-05	0.00153541	Intron (ENST00000437510/ENSG00000197584, intron 1 of 3)	3	178748988	178801936	52949	2	ENSG00000237978	ENST00000421498	46723	chr3:178754835-178755213	chr3	KCNMB2-AS1	lncRNA	NA
22	44262548	44263004	457	*	4.08724	0	4.82421	-5.70168	5.01098e-05	0.00153573	Intron (ENST00000381176/ENSG00000138944, intron 4 of 4)	22	44210442	44229512	19071	2	ENSG00000280011	ENST00000624215	-33036	chr22:44262548-44263004	chr22	AL031595.2	lncRNA	NA
4	52869109	52869783	675	*	6.1242	2.76317	6.80388	-4.30708	5.03275e-05	0.00153993	Distal Intergenic	4	52864146	52866799	2654	1	ENSG00000128045	ENST00000505041	4963	chr4:52869109-52869783	chr4	RASL11B	protein_coding	65997
6	37565448	37566319	872	*	5.9144	2.52932	6.59505	-4.56158	5.04223e-05	0.00153993	Distal Intergenic	6	37567716	37571460	3745	1	ENSG00000279942	ENST00000624365	-1397	chr6:37565448-37566319	chr6	AL353597.3	TEC	NA
6	111711558	111712320	763	*	5.24365	1.52932	5.93597	-4.56345	5.04295e-05	0.00153993	Intron (ENST00000538466/ENSG00000010810, intron 2 of 10)	6	111696282	111714492	18211	2	ENSG00000010810	ENST00000496864	2172	chr6:111711558-111712320	chr6	FYN	protein_coding	2534
7	138752441	138752964	524	*	5.02995	0.792354	5.736	-4.70647	5.05391e-05	0.00153994	Exon (ENST00000310018/ENSG00000105929, exon 11 of 22)	7	138706310	138755901	49592	2	ENSG00000105929	ENST00000644341	2937	chr7:138752441-138752964	chr7	ATP6V0A4	protein_coding	50617
14	23123442	23124131	690	*	5.17682	1.20739	5.87647	-4.59931	5.07574e-05	0.00153994	Downstream (1-2kb)	14	23117304	23119616	2313	2	ENSG00000092067	ENST00000206513	-3826	chr14:23123442-23124131	chr14	CEBPE	protein_coding	1053
17	31587306	31587821	516	*	5.87031	2.49423	6.55059	-4.23466	5.08139e-05	0.00153994	Intron (ENST00000578650/ENSG00000266877, intron 1 of 3)	17	31583162	31637543	54382	1	ENSG00000266877	ENST00000578650	4144	chr17:31587306-31587821	chr17	AC007923.4	lncRNA	NA
22	24416079	24416407	329	*	4.19698	0	4.93394	-5.74546	5.08923e-05	0.00153994	3' UTR	22	24417879	24433192	15314	1	ENSG00000128271	ENST00000467385	-1472	chr22:24416079-24416407	chr22	ADORA2A	protein_coding	135
11	66334541	66335109	569	*	5.08499	0.207391	5.8022	-4.99568	5.08994e-05	0.00153994	Promoter	11	66334494	66339875	5382	1	ENSG00000254756	ENST00000526655	47	chr11:66334541-66335109	chr11	AP001107.6	lncRNA	NA
12	116969782	116970336	555	*	5.33624	1.73339	6.02491	-4.24013	5.09055e-05	0.00153994	Intron (ENST00000652555/ENSG00000174989, intron 5 of 10)	12	116978067	116985404	7338	1	ENSG00000174989	ENST00000551773	-7731	chr12:116969782-116970336	chr12	FBXW8	protein_coding	26259
12	112788268	112788789	522	*	5.10613	1.20739	5.80388	-4.60165	5.10787e-05	0.00153994	Intron (ENST00000549736/ENSG00000089169, intron 3 of 6)	12	112791149	112868476	77328	1	ENSG00000089169	ENST00000547728	-2360	chr12:112788268-112788789	chr12	RPH3A	protein_coding	22895
19	12687533	12687842	310	*	4.11056	0	4.84752	-5.69815	5.10878e-05	0.00153994	Promoter	19	12687998	12688422	425	1	ENSG00000283980	ENST00000640151	-156	chr19:12687533-12687842	chr19	GNG14	protein_coding	105372280
9	127817849	127818351	503	*	3.95948	0	4.69645	-5.5906	5.1127e-05	0.00153994	Promoter	9	127818119	127821431	3313	1	ENSG00000225032	ENST00000425991	0	chr9:127817849-127818351	chr9	AL162586.1	lncRNA	102723566
20	15012517	15013075	559	*	5.27612	0.810926	5.98672	-4.53452	5.11921e-05	0.00153994	Intron (ENST00000217246/ENSG00000172264, intron 5 of 16)	20	15021553	15021659	107	2	ENSG00000199803	ENST00000362933	8584	chr20:15012517-15013075	chr20	RNU6-1159P	snRNA	106481939
19	13269257	13269801	545	*	4.14614	0	4.88311	-5.59138	5.11981e-05	0.00153994	Intron (ENST00000614285/ENSG00000141837, intron 24 of 47)	19	13252567	13263510	10944	2	ENSG00000141837	ENST00000636816	-5747	chr19:13269257-13269801	chr19	CACNA1A	protein_coding	773
X	22097328	22097724	397	*	4.02074	0	4.7577	-5.59386	5.13279e-05	0.00153994	Intron (ENST00000379374/ENSG00000102174, intron 8 of 21)	23	22090493	22099363	8871	1	ENSG00000102174	ENST00000475778	6835	chrX:22097328-22097724	chrX	PHEX	protein_coding	5251
19	18649467	18649862	396	*	5.38389	1.52932	6.0804	-4.59362	5.14463e-05	0.00153994	Intron (ENST00000595182/ENSG00000167487, intron 1 of 2)	19	18644638	18667992	23355	1	ENSG00000167487	ENST00000596843	4829	chr19:18649467-18649862	chr19	KLHL26	protein_coding	55295
16	22624029	22624532	504	*	5.24128	1.30472	5.94005	-4.16608	5.14763e-05	0.00153994	Distal Intergenic	16	22612543	22613483	941	2	ENSG00000260905	ENST00000566098	-10546	chr16:22624029-22624532	chr16	AC009021.1	lncRNA	NA
7	32942658	32943234	577	*	3.97317	0	4.71014	-5.63106	5.15313e-05	0.00153994	Promoter	7	32916815	32943038	26224	2	ENSG00000205763	ENST00000450133	0	chr7:32942658-32943234	chr7	RP9P	transcribed_unprocessed_pseudogene	441212
6	51619116	51619503	388	*	5.09416	0	5.8237	-5.33546	5.15352e-05	0.00153994	Exon (ENST00000371117/ENSG00000170927, exon 67 of 67)	6	51621821	51622541	721	1	ENSG00000228689	ENST00000587000	-2318	chr6:51619116-51619503	chr6	AL355997.1	lncRNA	NA
8	70035033	70035497	465	*	4.96433	0.207391	5.67979	-5.0825	5.15599e-05	0.00153994	Distal Intergenic	8	70051651	70071252	19602	2	ENSG00000147596	ENST00000276594	35755	chr8:70035033-70035497	chr8	PRDM14	protein_coding	63978
11	44580653	44581074	422	*	3.92359	0	4.66056	-5.60473	5.16927e-05	0.00153994	Intron (ENST00000526958/ENSG00000085117, intron 1 of 6)	11	44587232	44594996	7765	1	ENSG00000085117	ENST00000529853	-6158	chr11:44580653-44581074	chr11	CD82	protein_coding	3732
13	111937834	111938213	380	*	4.95006	0.792354	5.65433	-4.70491	5.18065e-05	0.00153994	Distal Intergenic	13	111899988	111901081	1094	1	ENSG00000226903	ENST00000664504	37846	chr13:111937834-111938213	chr13	LINC00354	lncRNA	101928616
2	131672364	131673272	909	*	4.00296	0	4.73993	-5.62775	5.18236e-05	0.00153994	Intron (ENST00000652878/ENSG00000287151, intron 1 of 5)	2	131682475	131767404	84930	1	ENSG00000287151	ENST00000657415	-9203	chr2:131672364-131673272	chr2	C2orf27A	lncRNA	29798
12	39619386	39620018	633	*	4.09057	0	4.82754	-5.69636	5.18237e-05	0.00153994	Promoter	12	39550033	39619803	69771	2	ENSG00000173208	ENST00000308666	0	chr12:39619386-39620018	chr12	ABCD2	protein_coding	225
17	41034164	41035368	1205	*	7.80996	4.43069	8.49037	-3.90808	5.18672e-05	0.00153994	Promoter	17	41033884	41034874	991	2	ENSG00000221880	ENST00000344363	0	chr17:41034164-41035368	chr17	KRTAP1-3	protein_coding	81850
10	116055436	116055910	475	*	4.89875	0.207391	5.61321	-4.99555	5.19172e-05	0.00153994	Downstream (1-2kb)	10	115909351	115944959	35609	1	ENSG00000107518	ENST00000449616	146085	chr10:116055436-116055910	chr10	ATRNL1	protein_coding	26033
12	3717581	3717957	377	*	5.23035	0	5.95842	-5.56746	5.19745e-05	0.00153994	Intron (ENST00000440314/ENSG00000130038, intron 2 of 19)	12	3726222	3726327	106	2	ENSG00000222338	ENST00000410406	8370	chr12:3717581-3717957	chr12	RNU6-174P	snRNA	106481231
13	73733691	73733967	277	*	4.02621	0	4.76317	-5.63535	5.19847e-05	0.00153994	Intron (ENST00000377669/ENSG00000118922, intron 5 of 6)	13	73800074	73802203	2130	1	ENSG00000280348	ENST00000624026	-66107	chr13:73733691-73733967	chr13	AL138713.1	TEC	NA
4	93834314	93834945	632	*	5.20105	1.45827	5.89425	-4.2543	5.20134e-05	0.00153994	Distal Intergenic	4	93828753	93830966	2214	1	ENSG00000172238	ENST00000306011	5561	chr4:93834314-93834945	chr4	ATOH1	protein_coding	474
2	112626625	112627020	396	*	3.98679	0	4.72375	-5.64561	5.22728e-05	0.00154581	Distal Intergenic	2	112621809	112622167	359	2	ENSG00000231747	ENST00000443291	-4458	chr2:112626625-112627020	chr2	AC079922.1	processed_pseudogene	NA
4	89364578	89364955	378	*	5.20932	0	5.93726	-5.58837	5.25228e-05	0.00154834	Distal Intergenic	4	89410960	89726647	315688	1	ENSG00000251095	ENST00000659878	-46005	chr4:89364578-89364955	chr4	AC093866.1	lncRNA	NA
22	43039860	43040531	672	*	5.89095	2.37732	6.57648	-4.55094	5.25861e-05	0.00154834	3' UTR	22	43038585	43052366	13782	1	ENSG00000230319	ENST00000443063	1275	chr22:43039860-43040531	chr22	AL022476.1	lncRNA	100506679
16	81645030	81645790	761	*	5.74704	2.20739	6.43351	-4.52843	5.26627e-05	0.00154834	Promoter	16	81645358	81710538	65181	1	ENSG00000153815	ENST00000398040	0	chr16:81645030-81645790	chr16	CMIP	protein_coding	80790
7	7675583	7675914	332	*	3.94797	0	4.68494	-5.6219	5.26934e-05	0.00154834	Intron (ENST00000493246/ENSG00000219545, intron 3 of 3)	7	7636932	7640972	4041	2	ENSG00000106399	ENST00000396682	-34611	chr7:7675583-7675914	chr7	RPA3	protein_coding	6119
1	163863656	163864185	530	*	5.92878	2.45827	6.61272	-4.12822	5.27071e-05	0.00154834	Distal Intergenic	1	163923670	163923873	204	1	ENSG00000212538	ENST00000391236	-59485	chr1:163863656-163864185	chr1	AL358875.1	snoRNA	NA
1	39825419	39826275	857	*	10.1467	8.5539	10.6784	-5.29779	5.27257e-05	0.00154834	Distal Intergenic	1	39801414	39817460	16047	2	ENSG00000284678	ENST00000641026	-7959	chr1:39825419-39826275	chr1	LINC02811	lncRNA	NA
2	128300440	128300947	508	*	5.3316	1.52932	6.0266	-4.53677	5.29817e-05	0.00155405	Intron (ENST00000469019/ENSG00000136720, intron 1 of 2)	2	128268690	128290196	21507	2	ENSG00000136720	ENST00000463963	-10244	chr2:128300440-128300947	chr2	HS6ST1	protein_coding	9394
2	177264527	177265246	720	*	4.02473	0	4.76169	-5.65927	5.31961e-05	0.00155753	Promoter	2	177230308	177264727	34420	2	ENSG00000116044	ENST00000397062	0	chr2:177264527-177265246	chr2	NFE2L2	protein_coding	4780
17	41008524	41009499	976	*	7.6514	5.01475	8.29246	-4.82368	5.32818e-05	0.00155753	Promoter	17	41008521	41009128	608	2	ENSG00000212901	ENST00000391588	0	chr17:41008524-41009499	chr17	KRTAP3-1	protein_coding	83896
X	153639118	153640394	1277	*	4.98809	1.11802	5.68504	-4.33191	5.33607e-05	0.00155753	Distal Intergenic	23	153642492	153648013	5522	1	ENSG00000130829	ENST00000477033	-2098	chrX:153639118-153640394	chrX	DUSP9	protein_coding	1852
22	19292324	19292853	530	*	4.16973	0	4.9067	-5.59321	5.33731e-05	0.00155753	Promoter	22	19291969	19328901	36933	1	ENSG00000287146	ENST00000664918	355	chr22:19292324-19292853	chr22	AC000085.1	lncRNA	NA
10	126323937	126324268	332	*	3.89545	0	4.63242	-5.58994	5.34525e-05	0.00155753	Intron (ENST00000368679/ENSG00000148848, intron 2 of 22)	10	126272818	126273411	594	1	ENSG00000213170	ENST00000392696	51119	chr10:126323937-126324268	chr10	SAR1AP2	processed_pseudogene	NA
16	17224576	17225293	718	*	4.47761	0	5.21457	-5.852	5.34922e-05	0.00155753	Intron (ENST00000261381/ENSG00000103489, intron 3 of 11)	16	17227023	17228000	978	2	ENSG00000279415	ENST00000623371	2707	chr16:17224576-17225293	chr16	AC099494.2	TEC	NA
5	160165306	160166162	857	*	5.3921	2.01475	6.07244	-4.50682	5.36223e-05	0.00155753	Distal Intergenic	5	160187367	160238735	51369	1	ENSG00000170231	ENST00000393980	-21205	chr5:160165306-160166162	chr5	FABP6	protein_coding	2172
6	56843441	56844383	943	*	5.22537	1.52932	5.9171	-4.56166	5.3646e-05	0.00155753	Promoter	6	56457989	56843665	385677	2	ENSG00000151914	ENST00000421834	0	chr6:56843441-56844383	chr6	DST	protein_coding	667
1	24744821	24745478	658	*	5.50351	1.79235	6.19572	-4.54338	5.36765e-05	0.00155753	Promoter	1	24745382	24839907	94526	1	ENSG00000169504	ENST00000497755	0	chr1:24744821-24745478	chr1	CLIC4	protein_coding	25932
2	20379280	20379521	242	*	3.92688	0	4.66384	-5.58546	5.37546e-05	0.00155753	Distal Intergenic	2	20386386	20396588	10203	1	ENSG00000232800	ENST00000424028	-6865	chr2:20379280-20379521	chr2	SLC7A15P	unitary_pseudogene	100289450
19	1925955	1926254	300	*	3.96182	0	4.69879	-5.63338	5.38492e-05	0.00155753	3' UTR	19	1922113	1926005	3893	1	ENSG00000227500	ENST00000472442	3842	chr19:1925955-1926254	chr19	SCAMP4	protein_coding	113178
6	42030557	42031031	475	*	4.08056	0	4.81753	-5.67069	5.38609e-05	0.00155753	Promoter	6	42030053	42031382	1330	1	ENSG00000223946	ENST00000412701	504	chr6:42030557-42031031	chr6	AL513008.1	lncRNA	NA
22	42790835	42791229	395	*	3.87404	0	4.611	-5.58812	5.39761e-05	0.00155753	Downstream (<1kb)	22	42791814	42794313	2500	2	ENSG00000274717	ENST00000616842	3084	chr22:42790835-42791229	chr22	AL049757.2	processed_pseudogene	NA
21	46392953	46395269	2317	*	7.2455	4.63366	7.88483	-4.71607	5.39802e-05	0.00155753	Intron (ENST00000359568/ENSG00000160299, intron 21 of 46)	21	46420553	46421034	482	2	ENSG00000225043	ENST00000450007	25765	chr21:46392953-46395269	chr21	RPL18AP2	processed_pseudogene	387494
12	104334688	104335081	394	*	3.98127	0	4.71824	-5.61862	5.42263e-05	0.00155753	Promoter	12	104334127	104348583	14457	1	ENSG00000198431	ENST00000525265	561	chr12:104334688-104335081	chr12	TXNRD1	protein_coding	7296
X	150740831	150741186	356	*	3.92998	0	4.66694	-5.58514	5.42842e-05	0.00155753	Intron (ENST00000485376/ENSG00000063601, intron 11 of 16)	23	150735399	150751289	15891	1	ENSG00000063601	ENST00000370387	5432	chrX:150740831-150741186	chrX	MTMR1	protein_coding	8776
8	18929309	18929609	301	*	3.89955	0	4.63652	-5.59623	5.43536e-05	0.00155753	Intron (ENST00000440756/ENSG00000156011, intron 2 of 15)	8	18924533	18940452	15920	2	ENSG00000156011	ENST00000520789	10843	chr8:18929309-18929609	chr8	PSD3	protein_coding	23362
9	135275679	135276016	338	*	3.89955	0	4.63652	-5.59623	5.43536e-05	0.00155753	Distal Intergenic	9	135245696	135252708	7013	2	ENSG00000233936	ENST00000420883	-22971	chr9:135275679-135276016	chr9	AL390778.2	lncRNA	NA
14	99117891	99118675	785	*	5.2175	0	5.94548	-5.56958	5.43576e-05	0.00155753	Distal Intergenic	14	99158416	99159669	1254	1	ENSG00000229402	ENST00000423922	-39741	chr14:99117891-99118675	chr14	AL162151.1	lncRNA	NA
11	45772019	45772355	337	*	3.95853	0	4.69549	-5.58846	5.43596e-05	0.00155753	Promoter	11	45771432	45772358	927	1	ENSG00000205106	ENST00000378779	587	chr11:45772019-45772355	chr11	LINC02716	lncRNA	374387
5	22541041	22541393	353	*	4.9001	0.207391	5.61458	-4.95343	5.4471e-05	0.00155753	Intron (ENST00000504376/ENSG00000154162, intron 1 of 13)	5	22580225	22580819	595	2	ENSG00000249206	ENST00000504682	39426	chr5:22541041-22541393	chr5	GCNT1P2	processed_pseudogene	NA
11	118689858	118690461	604	*	4.05594	0	4.7929	-5.61326	5.45073e-05	0.00155753	Promoter	11	118688033	118690599	2567	2	ENSG00000255239	ENST00000531328	138	chr11:118689858-118690461	chr11	TREHP1	unprocessed_pseudogene	NA
2	70731597	70731965	369	*	4.08293	0	4.81989	-5.68403	5.45174e-05	0.00155753	Intron (ENST00000403045/ENSG00000075340, intron 1 of 20)	2	70692428	70717778	25351	2	ENSG00000075340	ENST00000415348	-13819	chr2:70731597-70731965	chr2	ADD2	protein_coding	119
1	204574541	204575172	632	*	6.62456	3.59971	7.28882	-4.67361	5.48008e-05	0.00156171	Distal Intergenic	1	204562413	204562521	109	2	ENSG00000200408	ENST00000363538	-12020	chr1:204574541-204575172	chr1	RNA5SP74	rRNA_pseudogene	100873308
20	38674204	38674516	313	*	3.95102	0	4.68799	-5.61747	5.48079e-05	0.00156171	Distal Intergenic	20	38647063	38651035	3973	1	ENSG00000124143	ENST00000414158	27141	chr20:38674204-38674516	chr20	ARHGAP40	protein_coding	343578
14	100655702	100656272	571	*	3.97068	0	4.70764	-5.5688	5.48489e-05	0.00156171	Promoter	14	100657250	100672775	15526	1	ENSG00000196273	ENST00000556697	-978	chr14:100655702-100656272	chr14	LINC00523	lncRNA	283601
14	93895001	93895537	537	*	5.88032	2.52932	6.55959	-4.51863	5.4912e-05	0.00156175	Promoter	14	93895762	93897759	1998	1	ENSG00000279593	ENST00000623423	-225	chr14:93895001-93895537	chr14	AL132642.2	TEC	NA
17	29143768	29144261	494	*	6.32938	3.11428	7.00283	-4.6384	5.52534e-05	0.0015695	Intron (ENST00000582196/ENSG00000263709, intron 1 of 1)	17	29140483	29155489	15007	1	ENSG00000263709	ENST00000582196	3285	chr17:29143768-29144261	chr17	AC024619.3	lncRNA	NA
6	56806296	56806846	551	*	5.51629	1.6077	6.21431	-4.17535	5.53086e-05	0.0015695	Intron (ENST00000421834/ENSG00000151914, intron 1 of 93)	6	56670675	56785879	115205	2	ENSG00000151914	ENST00000522538	-20417	chr6:56806296-56806846	chr6	DST	protein_coding	667
1	31762355	31763119	765	*	5.04332	0.792354	5.74965	-4.72479	5.55598e-05	0.0015706	Promoter	1	31727117	31763922	36806	2	ENSG00000121753	ENST00000398547	803	chr1:31762355-31763119	chr1	ADGRB2	protein_coding	576
17	1000845	1001117	273	*	4.07457	0	4.81153	-5.57064	5.55823e-05	0.0015706	3' UTR	17	997129	1003671	6543	1	ENSG00000177370	ENST00000327158	3716	chr17:1000845-1001117	chr17	TIMM22	protein_coding	29928
14	59015126	59015797	672	*	6.33043	3.11428	7.00392	-4.59293	5.55847e-05	0.0015706	Intron (ENST00000648996/ENSG00000258583, intron 13 of 13)	14	58896743	59129553	232811	1	ENSG00000258583	ENST00000656663	118383	chr14:59015126-59015797	chr14	LINC01500	lncRNA	102723742
19	14375780	14376317	538	*	3.86771	0	4.60467	-5.58105	5.56297e-05	0.0015706	Distal Intergenic	19	14380501	14397804	17304	1	ENSG00000123146	ENST00000587728	-4184	chr19:14375780-14376317	chr19	ADGRE5	protein_coding	976
1	36830055	36830407	353	*	3.98636	0	4.72332	-5.60664	5.56674e-05	0.0015706	Intron (ENST00000373091/ENSG00000163873, intron 10 of 15)	1	36849948	36853687	3740	2	ENSG00000163873	ENST00000479620	23280	chr1:36830055-36830407	chr1	GRIK3	protein_coding	2899
15	100929578	100930186	609	*	4.84887	0.207391	5.56253	-4.92773	5.57201e-05	0.0015706	Intron (ENST00000527698/ENSG00000154237, intron 2 of 2)	15	100924603	101069068	144466	1	ENSG00000154237	ENST00000531270	4975	chr15:100929578-100930186	chr15	LRRK1	protein_coding	79705
4	7894664	7895267	604	*	6.94824	3.88092	7.61466	-4.20475	5.58918e-05	0.00157305	Intron (ENST00000358461/ENSG00000196526, intron 1 of 16)	4	7758714	7872313	113600	2	ENSG00000196526	ENST00000360265	-22351	chr4:7894664-7895267	chr4	AFAP1	protein_coding	60312
2	18244871	18245771	901	*	5.78775	2.37732	6.46939	-4.52314	5.60071e-05	0.00157305	Intron (ENST00000465292/ENSG00000170745, intron 3 of 4)	2	18403967	18504484	100518	1	ENSG00000287881	ENST00000670548	-158196	chr2:18244871-18245771	chr2	AC079148.3	lncRNA	NA
7	44605812	44606735	924	*	6.90015	3.90783	7.56271	-4.68636	5.60648e-05	0.00157305	Promoter	7	44606572	44708230	101659	1	ENSG00000105953	ENST00000439616	0	chr7:44605812-44606735	chr7	OGDH	protein_coding	4967
1	86503727	86504130	404	*	4.02659	0	4.76356	-5.55371	5.61838e-05	0.00157305	Distal Intergenic	1	86468927	86500259	31333	1	ENSG00000016490	ENST00000394711	34800	chr1:86503727-86504130	chr1	CLCA1	protein_coding	1179
15	78059348	78059917	570	*	6.43045	3.0673	7.11021	-4.20747	5.62198e-05	0.00157305	Intron (ENST00000300584/ENSG00000167202, intron 1 of 12)	15	78044997	78054001	9005	2	ENSG00000167202	ENST00000482562	-5347	chr15:78059348-78059917	chr15	TBC1D2B	protein_coding	23102
5	2152276	2152736	461	*	4.03605	0	4.77301	-5.60245	5.62308e-05	0.00157305	Distal Intergenic	5	2184710	2184820	111	1	ENSG00000201026	ENST00000364156	-31974	chr5:2152276-2152736	chr5	AC138982.1	misc_RNA	NA
9	136239446	136240206	761	*	5.95401	2.66682	6.63062	-4.51855	5.62426e-05	0.00157305	Intron (ENST00000358701/ENSG00000165661, intron 1 of 11)	9	136206333	136245812	39480	2	ENSG00000165661	ENST00000358701	5606	chr9:136239446-136240206	chr9	QSOX2	protein_coding	169714
1	150981272	150981947	676	*	6.46732	3.29485	7.13882	-4.61116	5.6614e-05	0.00158169	Promoter	1	150982249	150984371	2123	1	ENSG00000143412	ENST00000474997	-302	chr1:150981272-150981947	chr1	ANXA9	protein_coding	8416
7	75823486	75823832	347	*	3.89246	0	4.62942	-5.56564	5.70119e-05	0.00158923	Promoter	7	75811665	75823356	11692	2	ENSG00000106178	ENST00000416943	-130	chr7:75823486-75823832	chr7	CCL24	protein_coding	6369
11	65571674	65572403	730	*	3.90049	0	4.63745	-5.59515	5.70462e-05	0.00158923	Promoter	11	65572349	65574198	1850	1	ENSG00000176973	ENST00000316409	0	chr11:65571674-65572403	chr11	FAM89B	protein_coding	23625
17	52294254	52294809	556	*	5.07611	0.792354	5.78314	-4.75419	5.70724e-05	0.00158923	Distal Intergenic	17	52390515	52535701	145187	1	ENSG00000263317	ENST00000572848	-95706	chr17:52294254-52294809	chr17	LINC01982	lncRNA	105371830
19	33387476	33387855	380	*	3.94532	0	4.68228	-5.56316	5.73467e-05	0.00159289	Exon (ENST00000593085/ENSG00000124299, exon 2 of 2)	19	33386950	33389120	2171	2	ENSG00000124299	ENST00000593085	1265	chr19:33387476-33387855	chr19	PEPD	protein_coding	5184
11	109300911	109301555	645	*	5.86131	2.52932	6.5398	-4.58079	5.73764e-05	0.00159289	Distal Intergenic	11	109263494	109263564	71	2	ENSG00000264997	ENST00000584451	-37347	chr11:109300911-109301555	chr11	AP004146.1	snoRNA	NA
3	137231349	137231892	544	*	5.01905	0	5.74571	-5.4799	5.74189e-05	0.00159289	Distal Intergenic	3	136959125	136982196	23072	2	ENSG00000249407	ENST00000462176	-249153	chr3:137231349-137231892	chr3	IL20RB-AS1	lncRNA	NA
10	122141179	122141778	600	*	6.56822	3.27766	7.24497	-3.87943	5.74694e-05	0.00159289	Intron (ENST00000369005/ENSG00000138162, intron 6 of 22)	10	122148377	122155148	6772	2	ENSG00000285973	ENST00000658246	13370	chr10:122141179-122141778	chr10	AC063960.2	lncRNA	NA
1	150702471	150702816	346	*	3.87434	0	4.61131	-5.56782	5.75238e-05	0.00159289	Promoter	1	150701866	150701972	107	1	ENSG00000206931	ENST00000384204	605	chr1:150702471-150702816	chr1	RNU6-1042P	snRNA	106480024
3	137172762	137173185	424	*	4.90552	0.792354	5.60874	-4.63841	5.7687e-05	0.00159289	Distal Intergenic	3	136959125	136982196	23072	2	ENSG00000249407	ENST00000462176	-190566	chr3:137172762-137173185	chr3	IL20RB-AS1	lncRNA	NA
7	81232088	81232789	702	*	5.84185	2.29815	6.52846	-4.05254	5.77504e-05	0.00159289	Distal Intergenic	7	81191398	81192009	612	1	ENSG00000226671	ENST00000456151	40690	chr7:81232088-81232789	chr7	AC005008.1	processed_pseudogene	100420647
17	41680654	41681080	427	*	4.9308	0.207391	5.64575	-4.95293	5.77635e-05	0.00159289	Distal Intergenic	17	41688885	41691646	2762	1	ENSG00000173812	ENST00000462917	-7805	chr17:41680654-41681080	chr17	EIF1	protein_coding	10209
1	244050818	244052501	1684	*	7.27177	4.30665	7.93287	-4.14323	5.77709e-05	0.00159289	Promoter	1	244051283	244057476	6194	1	ENSG00000179456	ENST00000358704	0	chr1:244050818-244052501	chr1	ZBTB18	protein_coding	10472
17	39665571	39666060	490	*	4.07439	0	4.81135	-5.67423	5.79947e-05	0.00159505	Promoter	17	39665349	39666554	1206	1	ENSG00000173991	ENST00000309889	222	chr17:39665571-39666060	chr17	TCAP	protein_coding	8557
2	41879322	41879679	358	*	4.10631	0	4.84327	-5.66524	5.80313e-05	0.00159505	Intron (ENST00000653206/ENSG00000214691, intron 1 of 2)	2	41877556	41893046	15491	1	ENSG00000214691	ENST00000442214	1766	chr2:41879322-41879679	chr2	LINC01913	lncRNA	388942
1	212916555	212917036	482	*	4.91337	0.792354	5.61678	-4.64222	5.80386e-05	0.00159505	Promoter	1	212916787	212917577	791	1	ENSG00000282718	ENST00000632866	0	chr1:212916555-212917036	chr1	AC104333.4	lncRNA	NA
7	6979214	6979901	688	*	5.10395	0.207391	5.82141	-4.95687	5.81159e-05	0.00159544	Intron (ENST00000671358/ENSG00000287860, intron 3 of 5)	7	6931684	6939603	7920	2	ENSG00000242731	ENST00000478302	-39611	chr7:6979214-6979901	chr7	FAM86LP	unprocessed_pseudogene	NA
16	51525565	51526062	498	*	3.93003	0	4.667	-5.55515	5.85381e-05	0.0016024	Promoter	16	51355483	51525157	169675	2	ENSG00000260850	ENST00000643262	-408	chr16:51525565-51526062	chr16	AC007344.1	lncRNA	NA
3	141019169	141019594	426	*	5.23936	1.20739	5.94061	-4.68274	5.85826e-05	0.0016024	Distal Intergenic	3	141051347	141148611	97265	1	ENSG00000175093	ENST00000310546	-31753	chr3:141019169-141019594	chr3	SPSB4	protein_coding	92369
17	57988394	57988768	375	*	3.94014	0	4.67711	-5.58846	5.86085e-05	0.0016024	Promoter	17	57982910	57988259	5350	2	ENSG00000136451	ENST00000583932	-135	chr17:57988394-57988768	chr17	VEZF1	protein_coding	7716
20	38338767	38339125	359	*	3.86086	0	4.59782	-5.58041	5.86227e-05	0.0016024	Distal Intergenic	20	38335473	38337261	1789	1	ENSG00000101425	ENST00000490381	3294	chr20:38338767-38339125	chr20	BPI	protein_coding	671
6	42197567	42198076	510	*	4.96062	0.792354	5.66513	-4.72386	5.87906e-05	0.00160525	Distal Intergenic	6	42183284	42194956	11673	2	ENSG00000112599	ENST00000230361	-2611	chr6:42197567-42198076	chr6	GUCA1B	protein_coding	2979
10	45514289	45514742	454	*	5.50541	2.01475	6.1901	-4.46614	5.93794e-05	0.00161545	Intron (ENST00000453424/ENSG00000165406, intron 2 of 7)	10	45454585	45535371	80787	2	ENSG00000165406	ENST00000453424	20629	chr10:45514289-45514742	chr10	MARCHF8	protein_coding	220972
5	88141293	88141548	256	*	3.88603	0	4.623	-5.57128	5.95165e-05	0.00161545	Intron (ENST00000668454/ENSG00000287862, intron 1 of 3)	5	87863703	88144455	280753	2	ENSG00000287862	ENST00000668454	2907	chr5:88141293-88141548	chr5	AC114971.1	lncRNA	NA
X	73511181	73511541	361	*	3.84715	0	4.58412	-5.56603	5.95591e-05	0.00161545	Distal Intergenic	23	73524961	73526155	1195	2	ENSG00000269904	ENST00000438453	14614	chrX:73511181-73511541	chrX	MAP2K4P1	transcribed_processed_pseudogene	139201
8	22416706	22417389	684	*	6.07106	2.13285	6.76988	-4.35454	5.96104e-05	0.00161545	Intron (ENST00000359741/ENSG00000104635, intron 7 of 8)	8	22415127	22417697	2571	1	ENSG00000104635	ENST00000518348	1579	chr8:22416706-22417389	chr8	SLC39A14	protein_coding	23516
9	38126596	38127111	516	*	4.20815	0	4.94511	-5.68644	5.96553e-05	0.00161545	Distal Intergenic	9	38147428	38147561	134	1	ENSG00000200026	ENST00000363156	-20317	chr9:38126596-38127111	chr9	AL161448.1	snoRNA	NA
17	20376690	20376975	286	*	4.11001	0	4.84697	-5.65822	5.97329e-05	0.00161545	Promoter	17	20375709	20376840	1132	2	ENSG00000214832	ENST00000457924	0	chr17:20376690-20376975	chr17	UPF3AP2	transcribed_processed_pseudogene	NA
10	71150706	71151178	473	*	5.55617	2.20739	6.23535	-4.50206	5.97792e-05	0.00161545	Distal Intergenic	10	71212570	71302864	90295	1	ENSG00000107731	ENST00000335350	-61392	chr10:71150706-71151178	chr10	UNC5B	protein_coding	219699
6	2793332	2793602	271	*	3.90721	0	4.64418	-5.55175	5.98613e-05	0.00161545	Distal Intergenic	6	2768773	2785745	16973	1	ENSG00000124535	ENST00000380764	24559	chr6:2793332-2793602	chr6	WRNIP1	protein_coding	56897
1	95095874	95096436	563	*	4.94615	0.207391	5.66134	-4.89573	5.99015e-05	0.00161545	Distal Intergenic	1	95117355	95197607	80253	1	ENSG00000152078	ENST00000370203	-20919	chr1:95095874-95096436	chr1	TLCD4	protein_coding	148534
15	76153225	76154096	872	*	5.5278	2.01475	6.21331	-4.55355	5.99201e-05	0.00161545	Intron (ENST00000484722/ENSG00000169758, intron 3 of 10)	15	76174891	76181486	6596	2	ENSG00000259422	ENST00000558424	27390	chr15:76153225-76154096	chr15	AC091100.1	lncRNA	101929439
15	75721056	75721363	308	*	3.93272	0	4.66968	-5.59782	5.99308e-05	0.00161545	Distal Intergenic	15	75724041	75727688	3648	1	ENSG00000182950	ENST00000332145	-2678	chr15:75721056-75721363	chr15	ODF3L1	protein_coding	161753
19	45599362	45599765	404	*	3.93272	0	4.66968	-5.59782	5.99308e-05	0.00161545	Promoter	19	45592233	45599753	7521	2	ENSG00000177464	ENST00000591614	0	chr19:45599362-45599765	chr19	GPR4	protein_coding	2828
2	204528925	204529601	677	*	5.50181	2.01475	6.18637	-4.52942	6.00315e-05	0.00161644	Distal Intergenic	2	204545475	205620162	1074688	1	ENSG00000116117	ENST00000406610	-15874	chr2:204528925-204529601	chr2	PARD3B	protein_coding	117583
17	40350783	40352189	1407	*	6.51169	3.59971	7.16987	-4.59148	6.01499e-05	0.00161675	Promoter	17	40351387	40356213	4827	1	ENSG00000131759	ENST00000420042	0	chr17:40350783-40352189	chr17	RARA	protein_coding	5914
8	81240344	81241097	754	*	6.34115	3.11428	7.01512	-4.5947	6.01708e-05	0.00161675	Distal Intergenic	8	81244156	81244338	183	1	ENSG00000254014	ENST00000519351	-3059	chr8:81240344-81241097	chr8	AC009902.1	processed_pseudogene	NA
11	119315177	119316291	1115	*	5.45865	2.01475	6.14159	-4.51467	6.03451e-05	0.00161968	Promoter	11	119314502	119316066	1565	2	ENSG00000076706	ENST00000529257	0	chr11:119315177-119316291	chr11	MCAM	protein_coding	4162
10	79506721	79507852	1132	*	6.61776	3.33828	7.29403	-4.14673	6.04081e-05	0.00161968	Promoter	10	79504073	79506281	2209	2	ENSG00000241317	ENST00000456546	-440	chr10:79506721-79507852	chr10	AL133481.3	lncRNA	NA
18	13299925	13300522	598	*	4.06255	0	4.79952	-5.65443	6.06676e-05	0.00162467	Intron (ENST00000590371/ENSG00000168675, intron 2 of 2)	18	13279415	13280110	696	2	ENSG00000279275	ENST00000623585	-19815	chr18:13299925-13300522	chr18	AP002505.2	TEC	NA
21	38365561	38365939	379	*	3.94321	0	4.68018	-5.58445	6.07518e-05	0.00162467	Distal Intergenic	21	38326352	38333421	7070	2	ENSG00000231231	ENST00000436845	-32140	chr21:38365561-38365939	chr21	LINC01423	lncRNA	NA
9	121590002	121590243	242	*	3.92504	0	4.66201	-5.53976	6.08913e-05	0.00162467	Intron (ENST00000394340/ENSG00000136848, intron 1 of 5)	9	121598268	121678782	80515	1	ENSG00000136848	ENST00000489314	-8025	chr9:121590002-121590243	chr9	DAB2IP	protein_coding	153090
5	58773704	58774191	488	*	3.98319	0	4.72015	-5.62685	6.09212e-05	0.00162467	Intron (ENST00000282878/ENSG00000152932, intron 3 of 4)	5	58741581	58784779	43199	2	ENSG00000248475	ENST00000504240	10588	chr5:58773704-58774191	chr5	AC016642.1	lncRNA	NA
19	48340721	48341481	761	*	6.04333	2.79235	6.71837	-4.52347	6.09502e-05	0.00162467	Intron (ENST00000293261/ENSG00000161558, intron 6 of 7)	19	48333276	48342991	9716	2	ENSG00000161558	ENST00000600816	1510	chr19:48340721-48341481	chr19	TMEM143	protein_coding	55260
4	6876108	6876403	296	*	4.04078	0	4.77775	-5.59969	6.09797e-05	0.00162467	Intron (ENST00000307659/ENSG00000170871, intron 8 of 9)	4	6855799	6860939	5141	1	ENSG00000170871	ENST00000503069	20309	chr4:6876108-6876403	chr4	KIAA0232	protein_coding	9778
6	57089735	57090368	634	*	6.04095	2.79235	6.71589	-4.52624	6.1164e-05	0.00162708	Promoter	6	57090010	57133176	43167	1	ENSG00000112200	ENST00000510483	0	chr6:57089735-57090368	chr6	ZNF451	protein_coding	26036
8	61236450	61236854	405	*	4.16057	0	4.89753	-5.68321	6.12061e-05	0.00162708	Intron (ENST00000522621/ENSG00000177182, intron 2 of 2)	8	61202350	61203220	871	1	ENSG00000213881	ENST00000521088	34100	chr8:61236450-61236854	chr8	NPM1P6	processed_pseudogene	NA
19	4566147	4567280	1134	*	7.34067	4.43696	7.99838	-4.25107	6.12754e-05	0.00162708	Distal Intergenic	19	4542593	4559684	17092	2	ENSG00000167680	ENST00000586582	-6463	chr19:4566147-4567280	chr19	SEMA6B	protein_coding	10501
14	104797552	104798049	498	*	5.03961	0	5.76886	-5.42304	6.13397e-05	0.00162708	Distal Intergenic	14	104769349	104795751	26403	2	ENSG00000142208	ENST00000349310	-1801	chr14:104797552-104798049	chr14	AKT1	protein_coding	207
3	194738494	194738953	460	*	5.68358	2.37732	6.36099	-4.52857	6.14427e-05	0.00162708	Intron (ENST00000423318/ENSG00000237222, intron 1 of 3)	3	194755589	194757422	1834	1	ENSG00000234805	ENST00000430515	-16636	chr3:194738494-194738953	chr3	AC090505.1	processed_pseudogene	NA
7	132396809	132397382	574	*	5.0425	0.395889	5.75624	-4.62181	6.1488e-05	0.00162708	Intron (ENST00000321063/ENSG00000221866, intron 3 of 31)	7	132352334	132367976	15643	1	ENSG00000223436	ENST00000455442	44475	chr7:132396809-132397382	chr7	AC011625.1	lncRNA	NA
19	35558987	35559811	825	*	3.87719	0	4.61415	-5.57713	6.15208e-05	0.00162708	Exon (ENST00000262623/ENSG00000105675, exon 7 of 22)	19	35557956	35581954	23999	1	ENSG00000283907	ENST00000638356	1031	chr19:35558987-35559811	chr19	AD000090.1	lncRNA	NA
15	34209548	34210002	455	*	3.90679	0	4.64376	-5.58633	6.17075e-05	0.00162936	Promoter	15	34148653	34210011	61359	2	ENSG00000134152	ENST00000557877	9	chr15:34209548-34210002	chr15	KATNBL1	protein_coding	79768
11	27179553	27179887	335	*	4.97748	0.207391	5.69314	-4.86419	6.17357e-05	0.00162936	Intron (ENST00000526061/ENSG00000254560, intron 2 of 3)	11	27047186	27218735	171550	2	ENSG00000254560	ENST00000526061	38848	chr11:27179553-27179887	chr11	BBOX1-AS1	lncRNA	103695435
1	29426861	29427141	281	*	3.86039	0	4.59736	-5.55656	6.18174e-05	0.00162981	Distal Intergenic	1	29488193	29496893	8701	2	ENSG00000225011	ENST00000515851	69752	chr1:29426861-29427141	chr1	AL671862.1	unprocessed_pseudogene	NA
8	10545886	10546221	336	*	4.05277	0	4.78974	-5.62802	6.23396e-05	0.00163897	Intron (ENST00000522210/ENSG00000184647, intron 4 of 4)	8	10494854	10547557	52704	2	ENSG00000253649	ENST00000637190	1336	chr8:10545886-10546221	chr8	PRSS51	protein_coding	NA
4	61200344	61200751	408	*	3.88153	0	4.61849	-5.575	6.2355e-05	0.00163897	Promoter	4	61201258	62078335	877078	1	ENSG00000150471	ENST00000512091	-507	chr4:61200344-61200751	chr4	ADGRL3	protein_coding	23284
20	64001533	64002077	545	*	5.76795	2.52932	6.44245	-4.48343	6.23682e-05	0.00163897	Intron (ENST00000266079/ENSG00000101161, intron 9 of 20)	20	63981132	64033100	51969	1	ENSG00000101161	ENST00000266079	20401	chr20:64001533-64002077	chr20	PRPF6	protein_coding	24148
1	44283440	44283814	375	*	3.86734	0	4.60431	-5.57397	6.24739e-05	0.00163897	Intron (ENST00000456170/ENSG00000117419, intron 5 of 6)	1	44221593	44256921	35329	2	ENSG00000117419	ENST00000462341	-26519	chr1:44283440-44283814	chr1	ERI3	protein_coding	79033
17	57898737	57899510	774	*	6.1729	3.01475	6.84373	-4.5384	6.2489e-05	0.00163897	Intron (ENST00000577830/ENSG00000180891, intron 1 of 10)	17	57862976	57903389	40414	2	ENSG00000180891	ENST00000360238	3879	chr17:57898737-57899510	chr17	CUEDC1	protein_coding	404093
3	196650803	196651126	324	*	3.95604	0	4.69301	-5.60304	6.26088e-05	0.0016397	Intron (ENST00000328557/ENSG00000174004, intron 1 of 2)	3	196639775	196731093	91319	1	ENSG00000163964	ENST00000426755	11028	chr3:196650803-196651126	chr3	PIGX	protein_coding	54965
6	21199339	21199634	296	*	3.91638	0	4.65335	-5.57871	6.27071e-05	0.0016397	Intron (ENST00000274695/ENSG00000145996, intron 14 of 15)	6	21200812	21231441	30630	1	ENSG00000145996	ENST00000476517	-1178	chr6:21199339-21199634	chr6	CDKAL1	protein_coding	54901
4	181566486	181566952	467	*	5.99913	2.53492	6.68283	-3.88096	6.27112e-05	0.0016397	Distal Intergenic	4	181590255	181591969	1715	1	ENSG00000286860	ENST00000655295	-23303	chr4:181566486-181566952	chr4	AC093840.2	lncRNA	NA
14	105294095	105294569	475	*	3.976	0	4.71297	-5.61241	6.28993e-05	0.00164067	Intron (ENST00000379937/ENSG00000185024, intron 1 of 16)	14	105226123	105300468	74346	2	ENSG00000185024	ENST00000546417	5899	chr14:105294095-105294569	chr14	BRF1	protein_coding	2972
20	62402770	62403092	323	*	3.976	0	4.71297	-5.61241	6.28993e-05	0.00164067	Exon (ENST00000616512/ENSG00000275437, exon 1 of 1)	20	62402236	62405935	3700	2	ENSG00000275437	ENST00000616512	2843	chr20:62402770-62403092	chr20	AL121832.3	lncRNA	NA
22	18998078	18998409	332	*	3.9578	0	4.69477	-5.52706	6.30236e-05	0.00164067	Promoter	22	18998274	19014786	16513	1	ENSG00000273032	ENST00000424407	0	chr22:18998078-18998409	chr22	DGCR9	lncRNA	26220
2	95751934	95752652	719	*	3.86478	0	4.60174	-5.55133	6.30309e-05	0.00164067	Distal Intergenic	2	95789654	95797846	8193	1	ENSG00000237510	ENST00000471661	-37002	chr2:95751934-95752652	chr2	GPAT2P1	transcribed_unprocessed_pseudogene	643219
17	7906433	7906758	326	*	3.92389	0	4.66085	-5.56197	6.30729e-05	0.00164067	Promoter	17	7906122	7906260	139	1	ENSG00000252835	ENST00000517026	311	chr17:7906433-7906758	chr17	SCARNA21	scaRNA	677763
15	60592079	60592635	557	*	4.08613	0	4.82309	-5.64841	6.3484e-05	0.00164966	Promoter	15	60497285	60592541	95257	2	ENSG00000069667	ENST00000449337	0	chr15:60592079-60592635	chr15	RORA	protein_coding	6095
1	43042884	43043394	511	*	5.99722	2.52932	6.68107	-4.5247	6.35645e-05	0.00164966	Distal Intergenic	1	43023549	43023637	89	2	ENSG00000283136	ENST00000636464	-19247	chr1:43042884-43043394	chr1	AL161637.2	snRNA	NA
5	7017108	7017704	597	*	4.04792	0	4.78489	-5.63119	6.3614e-05	0.00164966	Intron (ENST00000648809/ENSG00000250974, intron 2 of 5)	5	6989964	7219291	229328	1	ENSG00000250974	ENST00000651243	27144	chr5:7017108-7017704	chr5	LINC02196	lncRNA	NA
5	66358843	66359471	629	*	4.84197	0.671912	5.54651	-4.42541	6.39543e-05	0.00165507	Intron (ENST00000665668/ENSG00000251391, intron 3 of 4)	5	66309008	66319304	10297	1	ENSG00000251391	ENST00000665775	49835	chr5:66358843-66359471	chr5	AC092353.1	lncRNA	NA
18	468925	469300	376	*	3.89482	0	4.63178	-5.5376	6.40231e-05	0.00165507	Intron (ENST00000400256/ENSG00000158270, intron 2 of 9)	18	316737	500701	183965	2	ENSG00000158270	ENST00000400256	31401	chr18:468925-469300	chr18	COLEC12	protein_coding	81035
2	148998256	148998838	583	*	5.4596	0.395889	6.17921	-4.89053	6.40593e-05	0.00165507	Exon (ENST00000435030/ENSG00000168280, exon 19 of 26)	2	148999935	149026759	26825	1	ENSG00000168280	ENST00000482151	-1097	chr2:148998256-148998838	chr2	KIF5C	protein_coding	3800
11	66051694	66051970	277	*	3.89781	0	4.63477	-5.55602	6.40847e-05	0.00165507	Promoter	11	66052331	66069308	16978	1	ENSG00000087365	ENST00000528302	-361	chr11:66051694-66051970	chr11	SF3B2	protein_coding	10992
8	53863299	53863558	260	*	3.93054	0	4.6675	-5.5919	6.42322e-05	0.00165719	Intron (ENST00000297313/ENSG00000147509, intron 1 of 5)	8	53851900	53959303	107404	1	ENSG00000147509	ENST00000523280	11399	chr8:53863299-53863558	chr8	RGS20	protein_coding	8601
14	91372555	91373135	581	*	5.32082	1.52932	6.0155	-4.48889	6.43887e-05	0.00165953	Intron (ENST00000389857/ENSG00000015133, intron 3 of 29)	14	91338054	91338856	803	2	ENSG00000015133	ENST00000554051	-33699	chr14:91372555-91373135	chr14	CCDC88C	protein_coding	440193
12	31106040	31106778	739	*	6.63779	3.79235	7.29215	-4.61045	6.47619e-05	0.00166745	Promoter	12	31105105	31106830	1726	2	ENSG00000270926	ENST00000605711	52	chr12:31106040-31106778	chr12	AC008013.4	unprocessed_pseudogene	NA
16	20041453	20041954	502	*	3.98857	0	4.72553	-5.52291	6.48542e-05	0.00166813	Intron (ENST00000570682/ENSG00000180269, intron 1 of 1)	16	20031659	20073767	42109	2	ENSG00000180269	ENST00000326571	31813	chr16:20041453-20041954	chr16	GPR139	protein_coding	124274
2	26864260	26864606	347	*	3.90003	0	4.637	-5.54379	6.49335e-05	0.00166848	Intron (ENST00000450961/ENSG00000157851, intron 1 of 3)	2	26848508	26927356	78849	1	ENSG00000157851	ENST00000434719	15752	chr2:26864260-26864606	chr2	DPYSL5	protein_coding	56896
1	10868001	10868399	399	*	4.92013	0	5.64871	-5.34685	6.51256e-05	0.00167171	Distal Intergenic	1	10895761	10895998	238	1	ENSG00000225158	ENST00000450782	-27362	chr1:10868001-10868399	chr1	HSPE1P24	processed_pseudogene	106480259
8	142342423	142343281	859	*	7.67082	4.21992	8.35403	-4.28327	6.53775e-05	0.00167519	Intron (ENST00000524325/ENSG00000171045, intron 4 of 13)	8	142274781	142354724	79944	2	ENSG00000171045	ENST00000662555	11443	chr8:142342423-142343281	chr8	TSNARE1	protein_coding	203062
7	152464075	152464748	674	*	3.9195	0	4.65647	-5.57367	6.5455e-05	0.00167519	Promoter	7	152463786	152465549	1764	1	ENSG00000261455	ENST00000564834	289	chr7:152464075-152464748	chr7	LINC01003	lncRNA	100128822
5	150302721	150303059	339	*	3.8682	0	4.60516	-5.53183	6.54655e-05	0.00167519	Promoter	5	150296343	150302905	6563	2	ENSG00000183876	ENST00000328668	0	chr5:150302721-150303059	chr5	ARSI	protein_coding	340075
20	36318120	36318577	458	*	5.37185	1.79235	6.05972	-4.46135	6.55263e-05	0.00167519	Intron (ENST00000373913/ENSG00000080845, intron 1 of 12)	20	36306381	36528633	222253	1	ENSG00000080845	ENST00000339266	11739	chr20:36318120-36318577	chr20	DLGAP4	protein_coding	22839
21	42312523	42313185	663	*	4.87234	0	5.59789	-5.41826	6.56529e-05	0.00167575	Promoter	21	42312053	42313686	1634	2	ENSG00000160180	ENST00000489676	501	chr21:42312523-42313185	chr21	TFF3	protein_coding	7033
12	123013673	123014065	393	*	4.19061	0	4.92757	-5.5281	6.57568e-05	0.00167575	Exon (ENST00000320201/ENSG00000090975, exon 3 of 25)	12	123010667	123010728	62	2	ENSG00000265526	ENST00000580964	-2945	chr12:123013673-123014065	chr12	MIR4304	miRNA	100422931
1	228490426	228490858	433	*	5.53725	1.96435	6.22489	-4.165	6.57646e-05	0.00167575	Intron (ENST00000305943/ENSG00000168159, intron 2 of 3)	1	228488222	228495766	7545	1	ENSG00000168159	ENST00000482739	2204	chr1:228490426-228490858	chr1	RNF187	protein_coding	149603
17	81566344	81567030	687	*	4.93678	0	5.66283	-5.42648	6.5813e-05	0.00167575	Promoter	17	81558789	81566602	7814	2	ENSG00000182446	ENST00000572760	0	chr17:81566344-81567030	chr17	NPLOC4	protein_coding	55666
3	144387132	144387629	498	*	4.80031	0.207391	5.51316	-4.90017	6.63425e-05	0.00168753	Distal Intergenic	3	144442211	144445844	3634	2	ENSG00000280397	ENST00000624647	58215	chr3:144387132-144387629	chr3	AC011592.1	TEC	NA
8	143502931	143503352	422	*	5.07457	0	5.80401	-5.42591	6.64473e-05	0.0016885	Intron (ENST00000262577/ENSG00000014164, intron 4 of 11)	8	143484497	143507840	23344	2	ENSG00000014164	ENST00000528401	4488	chr8:143502931-143503352	chr8	ZC3H3	protein_coding	23144
12	19403028	19403636	609	*	3.84909	0	4.58605	-5.55649	6.65707e-05	0.00168993	Promoter	12	19404045	19493829	89785	1	ENSG00000139154	ENST00000538425	-409	chr12:19403028-19403636	chr12	AEBP2	protein_coding	121536
12	124673993	124674651	659	*	5.64745	2.11802	6.33356	-4.09567	6.66723e-05	0.00169009	Distal Intergenic	12	124637999	124638444	446	2	ENSG00000279087	ENST00000623827	-35549	chr12:124673993-124674651	chr12	AC073592.4	TEC	NA
11	3616731	3617374	644	*	5.44025	1.80167	6.13012	-3.89745	6.67106e-05	0.00169009	Exon (ENST00000451043/ENSG00000182048, exon 7 of 17)	11	3609901	3637549	27649	1	ENSG00000182048	ENST00000451043	6830	chr11:3616731-3617374	chr11	TRPC2	transcribed_unprocessed_pseudogene	7221
1	243849477	243850180	704	*	3.95561	0	4.69257	-5.55757	6.7247e-05	0.00169714	Promoter	1	243501782	243850103	348322	2	ENSG00000117020	ENST00000672578	0	chr1:243849477-243850180	chr1	AKT3	protein_coding	10000
12	124150260	124150522	263	*	3.83857	0	4.57553	-5.54255	6.73329e-05	0.00169714	Intron (ENST00000389727/ENSG00000178882, intron 3 of 4)	12	124206228	124209018	2791	1	ENSG00000256596	ENST00000539391	-55706	chr12:124150260-124150522	chr12	AC026358.1	lncRNA	NA
17	42536511	42537467	957	*	6.64723	3.85125	7.29862	-4.57579	6.7356e-05	0.00169714	Promoter	17	42536523	42541093	4571	1	ENSG00000108784	ENST00000586516	0	chr17:42536511-42537467	chr17	NAGLU	protein_coding	4669
10	77332272	77332908	637	*	5.55258	2.20739	6.23162	-4.4952	6.73853e-05	0.00169714	Intron (ENST00000604624/ENSG00000156113, intron 1 of 27)	10	76877761	77350761	473001	2	ENSG00000156113	ENST00000639851	17853	chr10:77332272-77332908	chr10	KCNMA1	protein_coding	3778
14	68934034	68934471	438	*	5.41187	2.01475	6.09299	-4.43658	6.75048e-05	0.00169714	Intron (ENST00000193403/ENSG00000072110, intron 1 of 20)	14	68936602	68936864	263	1	ENSG00000258531	ENST00000553684	-2131	chr14:68934034-68934471	chr14	BANF1P1	processed_pseudogene	NA
1	2099990	2100917	928	*	6.15998	3.01475	6.8302	-4.60869	6.7525e-05	0.00169714	Intron (ENST00000378567/ENSG00000067606, intron 4 of 17)	1	2104716	2150870	46155	1	ENSG00000067606	ENST00000482686	-3799	chr1:2099990-2100917	chr1	PRKCZ	protein_coding	5590
16	68366100	68366451	352	*	3.83293	0	4.5699	-5.54419	6.75852e-05	0.00169714	Intron (ENST00000219334/ENSG00000103056, intron 3 of 8)	16	68361299	68363693	2395	2	ENSG00000103056	ENST00000563396	-2407	chr16:68366100-68366451	chr16	SMPD3	protein_coding	55512
3	10337107	10337934	828	*	6.71298	3.90783	7.36493	-4.58497	6.76024e-05	0.00169714	Intron (ENST00000397077/ENSG00000157087, intron 19 of 19)	3	10328811	10332324	3514	2	ENSG00000157087	ENST00000468426	-4783	chr3:10337107-10337934	chr3	ATP2B2	protein_coding	491
18	58085833	58086310	478	*	3.87673	0	4.61369	-5.53584	6.761e-05	0.00169714	Intron (ENST00000400345/ENSG00000049759, intron 1 of 30)	18	58090791	58165839	75049	1	ENSG00000049759	ENST00000587547	-4481	chr18:58085833-58086310	chr18	NEDD4L	protein_coding	23327
6	158548360	158548747	388	*	5.23818	0	5.9663	-5.52931	6.766e-05	0.00169714	Intron (ENST00000367090/ENSG00000146433, intron 1 of 16)	6	158536436	158635428	98993	1	ENSG00000146433	ENST00000367090	11924	chr6:158548360-158548747	chr6	TMEM181	protein_coding	57583
15	55552962	55553404	443	*	5.04791	0	5.77477	-5.49949	6.8103e-05	0.00170605	Intron (ENST00000302000/ENSG00000171016, intron 1 of 2)	15	55544687	55587940	43254	2	ENSG00000171016	ENST00000563719	34536	chr15:55552962-55553404	chr15	PYGO1	protein_coding	26108
8	140273218	140273539	322	*	4.76364	0.0227351	5.47886	-4.73489	6.82535e-05	0.00170605	Intron (ENST00000648948/ENSG00000167632, intron 15 of 22)	8	140252571	140275753	23183	2	ENSG00000167632	ENST00000634178	2214	chr8:140273218-140273539	chr8	TRAPPC9	protein_coding	83696
2	236614231	236615001	771	*	6.75151	3.90783	7.40576	-4.63721	6.82688e-05	0.00170605	Distal Intergenic	2	236569825	236582354	12530	1	ENSG00000144476	ENST00000272928	44406	chr2:236614231-236615001	chr2	ACKR3	protein_coding	57007
2	148539249	148539585	337	*	4.23047	0	4.96743	-5.69647	6.82851e-05	0.00170605	Distal Intergenic	2	148512234	148512943	710	1	ENSG00000204406	ENST00000637502	27015	chr2:148539249-148539585	chr2	MBD5	protein_coding	55777
20	44038832	44039238	407	*	5.22306	0	5.95107	-5.54102	6.83905e-05	0.00170699	Promoter	20	44039004	44069612	30609	1	ENSG00000124191	ENST00000435864	0	chr20:44038832-44039238	chr20	TOX2	protein_coding	84969
20	32282202	32282772	571	*	5.53677	2.20739	6.21515	-4.42102	6.85862e-05	0.00170914	Intron (ENST00000375712/ENSG00000101350, intron 1 of 8)	20	32277651	32335011	57361	1	ENSG00000101350	ENST00000375712	4551	chr20:32282202-32282772	chr20	KIF3B	protein_coding	9371
22	46587465	46588007	543	*	5.15808	1.52932	5.84763	-4.4443	6.86117e-05	0.00170914	Intron (ENST00000447351/ENSG00000075240, intron 1 of 2)	22	46577129	46626899	49771	1	ENSG00000075240	ENST00000431155	10336	chr22:46587465-46588007	chr22	GRAMD4	protein_coding	23151
3	184262300	184262995	696	*	3.82728	0	4.56424	-5.54207	6.86955e-05	0.00170954	Promoter	3	184259213	184261553	2341	2	ENSG00000163888	ENST00000296238	-747	chr3:184262300-184262995	chr3	CAMK2N2	protein_coding	94032
15	97692559	97693168	610	*	5.69366	2.37732	6.3715	-4.44177	6.89341e-05	0.0017138	Promoter	15	97629208	97692309	63102	2	ENSG00000251209	ENST00000666698	-250	chr15:97692559-97693168	chr15	LINC00923	lncRNA	91948
19	39483079	39483642	564	*	5.83536	2.29815	6.52174	-4.11938	6.91184e-05	0.00171472	Exon (ENST00000544017/ENSG00000105197, exon 4 of 11)	19	39485039	39485806	768	1	ENSG00000105197	ENST00000596239	-1397	chr19:39483079-39483642	chr19	TIMM50	protein_coding	92609
13	52827761	52828234	474	*	6.70323	3.79235	7.36135	-4.60012	6.91842e-05	0.00171472	Distal Intergenic	13	52820497	52821018	522	1	ENSG00000150276	ENST00000377951	7264	chr13:52827761-52828234	chr13	PPIAP26	processed_pseudogene	121981
10	70316495	70317035	541	*	5.08271	1.20739	5.77981	-4.528	6.91872e-05	0.00171472	Intron (ENST00000395011/ENSG00000172731, intron 3 of 3)	10	70247329	70284004	36676	2	ENSG00000148734	ENST00000277942	-32491	chr10:70316495-70317035	chr10	NPFFR1	protein_coding	64106
11	133726085	133727430	1346	*	6.80417	3.56904	7.47851	-3.87579	6.92427e-05	0.00171472	Distal Intergenic	11	133783671	133810376	26706	2	ENSG00000255258	ENST00000526254	82946	chr11:133726085-133727430	chr11	LINC02743	lncRNA	646522
9	132192825	132193161	337	*	3.81107	0	4.54804	-5.522	6.93437e-05	0.00171545	Intron (ENST00000372179/ENSG00000196358, intron 3 of 6)	9	132162058	132244526	82469	1	ENSG00000196358	ENST00000393229	30767	chr9:132192825-132193161	chr9	NTNG2	protein_coding	84628
18	50080274	50080596	323	*	3.84977	0	4.58673	-5.52767	6.94207e-05	0.00171545	Intron (ENST00000285039/ENSG00000167306, intron 1 of 39)	18	50063795	50064440	646	1	ENSG00000267511	ENST00000588476	16479	chr18:50080274-50080596	chr18	ADAD1P2	processed_pseudogene	100422407
8	61043225	61043667	443	*	4.9984	1.20739	5.69307	-4.52227	6.95038e-05	0.00171545	Distal Intergenic	8	61057158	61300064	242907	1	ENSG00000177182	ENST00000522621	-13491	chr8:61043225-61043667	chr8	CLVS1	protein_coding	157807
17	41026461	41027277	817	*	7.38534	3.89878	8.06988	-3.84128	6.97292e-05	0.00171545	Promoter	17	41026026	41027208	1183	2	ENSG00000221852	ENST00000361883	0	chr17:41026461-41027277	chr17	KRTAP1-5	protein_coding	83895
20	35147115	35147567	453	*	3.87768	0	4.61464	-5.54132	6.98071e-05	0.00171545	Promoter	20	35115364	35147319	31956	2	ENSG00000088298	ENST00000374491	0	chr20:35147115-35147567	chr20	EDEM2	protein_coding	55741
15	85780107	85780512	406	*	4.06904	0	4.80601	-5.64115	6.98809e-05	0.00171545	Intron (ENST00000337975/ENSG00000183655, intron 1 of 2)	15	85770990	85771163	174	1	ENSG00000259195	ENST00000559631	9117	chr15:85780107-85780512	chr15	AC021739.1	processed_pseudogene	NA
6	30880855	30881190	336	*	3.94718	0	4.68415	-5.57415	6.98812e-05	0.00171545	Promoter	6	30880970	30889315	8346	1	ENSG00000204580	ENST00000505534	0	chr6:30880855-30881190	chr6	DDR1	protein_coding	780
3	18944555	18945003	449	*	4.93741	0.207391	5.65247	-5.02123	6.98826e-05	0.00171545	Distal Intergenic	3	18954943	18955049	107	2	ENSG00000251761	ENST00000515952	10046	chr3:18944555-18945003	chr3	RNU6-138P	snRNA	106479627
8	99865229	99865683	455	*	5.5918	2.01475	6.27958	-4.64525	7.00625e-05	0.00171545	Intron (ENST00000357162/ENSG00000132549, intron 58 of 61)	8	99868057	99877580	9524	1	ENSG00000132549	ENST00000493587	-2374	chr8:99865229-99865683	chr8	VPS13B	protein_coding	157680
7	149771337	149771813	477	*	4.83318	0.207391	5.54658	-4.90216	7.01181e-05	0.00171545	Intron (ENST00000484747/ENSG00000181444, intron 1 of 4)	7	149764182	149773219	9038	2	ENSG00000181444	ENST00000484747	1406	chr7:149771337-149771813	chr7	ZNF467	protein_coding	168544
8	141665292	141665592	301	*	3.92424	0	4.66121	-5.50156	7.01587e-05	0.00171545	Distal Intergenic	8	141582151	141584928	2778	1	ENSG00000287677	ENST00000673629	83141	chr8:141665292-141665592	chr8	AC025839.1	lncRNA	NA
1	55014347	55014908	562	*	5.04025	0	5.76706	-5.38735	7.0163e-05	0.00171545	3' UTR	1	54998933	55017172	18240	1	ENSG00000162399	ENST00000651561	15414	chr1:55014347-55014908	chr1	BSND	protein_coding	7809
10	92802082	92802878	797	*	4.98479	1.11802	5.68164	-4.31106	7.02966e-05	0.00171545	Distal Intergenic	10	92826831	93059493	232663	1	ENSG00000138190	ENST00000671701	-23953	chr10:92802082-92802878	chr10	EXOC6	protein_coding	54536
12	104456530	104457026	497	*	4.89677	0.207391	5.6112	-4.88701	7.03921e-05	0.00171545	Promoter	12	104456948	104762014	305067	1	ENSG00000171310	ENST00000303694	0	chr12:104456530-104457026	chr12	CHST11	protein_coding	50515
13	35763765	35764717	953	*	5.11189	0	5.83414	-4.97961	7.04102e-05	0.00171545	Distal Intergenic	13	35787858	35793479	5622	2	ENSG00000133083	ENST00000477664	28762	chr13:35763765-35764717	chr13	DCLK1	protein_coding	9201
17	47990807	47991296	490	*	3.98366	0	4.72063	-5.55348	7.04421e-05	0.00171545	Intron (ENST00000578239/ENSG00000264701, intron 1 of 1)	17	47980398	47996196	15799	2	ENSG00000264701	ENST00000578239	4900	chr17:47990807-47991296	chr17	AC018521.4	lncRNA	NA
1	205341309	205341838	530	*	5.58859	2.37732	6.26186	-4.40104	7.04803e-05	0.00171545	Intron (ENST00000539253/ENSG00000162873, intron 4 of 7)	1	205337523	205339861	2339	2	ENSG00000162873	ENST00000606181	-1448	chr1:205341309-205341838	chr1	KLHDC8A	protein_coding	55220
17	81440737	81441078	342	*	3.87654	0	4.61351	-5.5432	7.0677e-05	0.00171545	Intron (ENST00000584436/ENSG00000266074, intron 4 of 28)	17	81443465	81444273	809	1	ENSG00000266074	ENST00000585224	-2387	chr17:81440737-81441078	chr17	BAHCC1	protein_coding	57597
18	57621921	57622511	591	*	5.53187	2.01475	6.21753	-4.46786	7.0694e-05	0.00171545	Promoter	18	57607656	57622213	14558	2	ENSG00000134440	ENST00000587675	0	chr18:57621921-57622511	chr18	NARS1	protein_coding	4677
5	138955037	138955766	730	*	6.18257	2.88092	6.85979	-4.26173	7.07202e-05	0.00171545	Intron (ENST00000394817/ENSG00000120725, intron 7 of 9)	5	138946995	138953433	6439	2	ENSG00000120725	ENST00000515008	-1604	chr5:138955037-138955766	chr5	SIL1	protein_coding	64374
17	15769057	15769605	549	*	5.02549	0	5.7522	-5.38531	7.07296e-05	0.00171545	Exon (ENST00000420606/ENSG00000235430, exon 2 of 2)	17	15768717	15771426	2710	2	ENSG00000235430	ENST00000420606	1821	chr17:15769057-15769605	chr17	ZSWIM5P1	processed_pseudogene	100130110
18	37498640	37499352	713	*	5.33961	1.52932	6.03484	-4.47085	7.07645e-05	0.00171545	Intron (ENST00000420428/ENSG00000101489, intron 1 of 12)	18	37274865	37486034	211170	2	ENSG00000101489	ENST00000587924	-12606	chr18:37498640-37499352	chr18	CELF4	protein_coding	56853
5	177440633	177441130	498	*	3.97389	0	4.71085	-5.59717	7.11787e-05	0.00172383	Exon (ENST00000355472/ENSG00000198055, exon 14 of 16)	5	177443067	177444477	1411	2	ENSG00000246334	ENST00000511565	3347	chr5:177440633-177441130	chr5	PRR7-AS1	lncRNA	NA
11	28417548	28418272	725	*	5.06122	1.38353	5.75237	-4.05891	7.12881e-05	0.00172483	Intron (ENST00000532947/ENSG00000169519, intron 5 of 7)	11	28477481	28477548	68	2	ENSG00000273912	ENST00000618032	59276	chr11:28417548-28418272	chr11	MIR8068	miRNA	102466876
20	49588728	49589163	436	*	4.81554	0.792354	5.51657	-4.59804	7.13896e-05	0.00172564	Distal Intergenic	20	49503874	49568137	64264	2	ENSG00000124212	ENST00000244043	-20591	chr20:49588728-49589163	chr20	PTGIS	protein_coding	5740
1	2034735	2035238	504	*	5.37905	1.52932	6.07542	-4.50066	7.15214e-05	0.00172717	Distal Intergenic	1	2028919	2030717	1799	1	ENSG00000187730	ENST00000640688	5816	chr1:2034735-2035238	chr1	GABRD	protein_coding	2563
12	27462729	27463392	664	*	3.98153	0	4.7185	-5.60292	7.16939e-05	0.00172968	Distal Intergenic	12	27466810	27502185	35376	1	ENSG00000165935	ENST00000298876	-3418	chr12:27462729-27463392	chr12	SMCO2	protein_coding	341346
5	173979165	173979485	321	*	4.009	0	4.74597	-5.51566	7.18266e-05	0.00173123	Intron (ENST00000522195/ENSG00000185056, intron 1 of 3)	5	173973779	174005196	31418	1	ENSG00000185056	ENST00000522195	5386	chr5:173979165-173979485	chr5	C5orf47	protein_coding	133491
17	50954089	50954748	660	*	5.31203	1.79235	5.99778	-4.45599	7.19525e-05	0.00173169	Distal Intergenic	17	50934989	50944713	9725	2	ENSG00000247011	ENST00000501718	-9376	chr17:50954089-50954748	chr17	AC005920.1	lncRNA	NA
11	8532233	8532645	413	*	3.85098	0	4.58795	-5.50001	7.19827e-05	0.00173169	Intron (ENST00000315204/ENSG00000130413, intron 2 of 13)	11	8555016	8555146	131	1	ENSG00000252778	ENST00000516969	-22371	chr11:8532233-8532645	chr11	AP006442.1	scaRNA	NA
16	11168481	11168933	453	*	5.88286	2.29815	6.57091	-4.17185	7.21494e-05	0.00173212	Intron (ENST00000409790/ENSG00000038532, intron 23 of 23)	16	11155298	11162818	7521	2	ENSG00000287121	ENST00000667071	-5663	chr16:11168481-11168933	chr16	AC007220.2	lncRNA	NA
1	226984849	226985283	435	*	5.53179	2.20739	6.20996	-4.45511	7.22116e-05	0.00173212	Exon (ENST00000366779/ENSG00000163050, exon 18 of 20)	1	226983007	226987544	4538	1	ENSG00000163050	ENST00000479852	1842	chr1:226984849-226985283	chr1	COQ8A	protein_coding	56997
5	9903604	9904060	457	*	5.03546	0	5.76224	-5.39918	7.22899e-05	0.00173212	Promoter	5	9641315	9903826	262512	2	ENSG00000249781	ENST00000511616	0	chr5:9903604-9904060	chr5	LINC02112	lncRNA	285692
7	118045662	118045927	266	*	3.82347	0	4.56044	-5.5125	7.23013e-05	0.00173212	Distal Intergenic	7	117998858	118004045	5188	2	ENSG00000234826	ENST00000427030	-41617	chr7:118045662-118045927	chr7	AC003084.1	lncRNA	NA
10	15140668	15141186	519	*	5.72852	2.52932	6.40125	-4.42614	7.24389e-05	0.00173212	Promoter	10	15132817	15141353	8537	2	ENSG00000152465	ENST00000478580	167	chr10:15140668-15141186	chr10	NMT2	protein_coding	9397
7	75966057	75966664	608	*	5.71014	2.52932	6.38203	-4.47203	7.25647e-05	0.00173212	Intron (ENST00000453773/ENSG00000127948, intron 2 of 4)	7	75967843	75980439	12597	1	ENSG00000127948	ENST00000426184	-1179	chr7:75966057-75966664	chr7	POR	protein_coding	5447
16	85650410	85651635	1226	*	4.99782	1.52932	5.68169	-4.43287	7.2676e-05	0.00173212	Intron (ENST00000635906/ENSG00000131149, intron 2 of 2)	16	85654432	85676204	21773	1	ENSG00000131149	ENST00000412692	-2797	chr16:85650410-85651635	chr16	GSE1	protein_coding	23199
22	39703770	39704256	487	*	4.76016	0.207391	5.47233	-4.83516	7.27247e-05	0.00173212	Distal Intergenic	22	39750127	39751293	1167	1	ENSG00000235647	ENST00000458183	-45871	chr22:39703770-39704256	chr22	AL022319.1	processed_pseudogene	NA
2	45918907	45919300	394	*	3.89379	0	4.63076	-5.5627	7.30185e-05	0.00173212	Intron (ENST00000306156/ENSG00000171132, intron 2 of 14)	2	45978095	45984681	6587	1	ENSG00000171132	ENST00000489067	-58795	chr2:45918907-45919300	chr2	PRKCE	protein_coding	5581
11	10339353	10339682	330	*	3.82464	0	4.56161	-5.5067	7.30258e-05	0.00173212	Intron (ENST00000527261/ENSG00000133805, intron 2 of 2)	11	10330660	10410838	80179	1	ENSG00000133805	ENST00000295663	8693	chr11:10339353-10339682	chr11	AMPD3	protein_coding	272
14	20434649	20435523	875	*	7.05077	3.90999	7.72078	-3.98274	7.30455e-05	0.00173212	Promoter	14	20428811	20435642	6832	2	ENSG00000185271	ENST00000344581	119	chr14:20434649-20435523	chr14	KLHL33	protein_coding	123103
15	29914470	29914944	475	*	4.74385	0.207391	5.45573	-4.83342	7.30653e-05	0.00173212	Intron (ENST00000558447/ENSG00000104067, intron 2 of 5)	15	29800496	29956294	155799	2	ENSG00000104067	ENST00000473741	41350	chr15:29914470-29914944	chr15	TJP1	protein_coding	7082
14	92819075	92819314	240	*	3.85111	0	4.58807	-5.49724	7.31802e-05	0.00173212	Intron (ENST00000163416/ENSG00000066455, intron 7 of 12)	14	92809384	92810703	1320	1	ENSG00000066455	ENST00000555793	9691	chr14:92819075-92819314	chr14	GOLGA5	protein_coding	9950
2	26623516	26623991	476	*	5.16949	1.52932	5.85941	-4.43589	7.3327e-05	0.00173212	Promoter	2	26581340	26623627	42288	2	ENSG00000157884	ENST00000405346	0	chr2:26623516-26623991	chr2	CIB4	protein_coding	130106
1	234672821	234673090	270	*	3.88651	0	4.62348	-5.50858	7.33466e-05	0.00173212	Exon (ENST00000442382/ENSG00000230628, exon 2 of 2)	1	234674096	234683176	9081	1	ENSG00000228044	ENST00000453568	-1006	chr1:234672821-234673090	chr1	AL160408.1	lncRNA	101927787
12	49809185	49809705	521	*	5.17202	0.792354	5.88099	-4.89109	7.34664e-05	0.00173212	Intron (ENST00000335999/ENSG00000167566, intron 1 of 12)	12	49802268	49805719	3452	2	ENSG00000167566	ENST00000477361	-3466	chr12:49809185-49809705	chr12	NCKAP5L	protein_coding	57701
7	21543013	21543422	410	*	3.8268	0	4.56377	-5.51132	7.34932e-05	0.00173212	Promoter	7	21543039	21901839	358801	1	ENSG00000105877	ENST00000409508	0	chr7:21543013-21543422	chr7	DNAH11	protein_coding	8701
2	30178851	30179311	461	*	4.84268	0.207391	5.55624	-4.8735	7.35217e-05	0.00173212	Distal Intergenic	2	30187434	30187566	133	1	ENSG00000207187	ENST00000384458	-8123	chr2:30178851-30179311	chr2	SNORA10B	snoRNA	109616960
12	98769858	98770351	494	*	4.92315	1.11802	5.61823	-4.21876	7.35372e-05	0.00173212	Intron (ENST00000341752/ENSG00000185046, intron 8 of 9)	12	98772994	98781212	8219	2	ENSG00000185046	ENST00000549315	10861	chr12:98769858-98770351	chr12	ANKS1B	protein_coding	56899
18	50694454	50694918	465	*	3.82087	0	4.55783	-5.51836	7.35372e-05	0.00173212	Intron (ENST00000400384/ENSG00000141639, intron 2 of 5)	18	50669510	50670215	706	1	ENSG00000267713	ENST00000588916	24944	chr18:50694454-50694918	chr18	AC012433.1	transcribed_processed_pseudogene	NA
1	230517654	230518264	611	*	5.99517	2.79235	6.66806	-4.46367	7.36528e-05	0.00173212	Distal Intergenic	1	230592660	230595583	2924	2	ENSG00000232964	ENST00000412647	77319	chr1:230517654-230518264	chr1	LINC01737	lncRNA	101927553
6	56542504	56543133	630	*	5.27394	1.79235	5.9583	-4.45895	7.3697e-05	0.00173212	Promoter	6	56535189	56542808	7620	2	ENSG00000151914	ENST00000524186	0	chr6:56542504-56543133	chr6	DST	protein_coding	667
16	57816252	57816974	723	*	6.41405	3.45532	7.07481	-4.53385	7.38376e-05	0.00173212	Exon (ENST00000335616/ENSG00000187185, exon 4 of 4)	16	57810637	57816946	6310	1	ENSG00000187185	ENST00000335616	5615	chr16:57816252-57816974	chr16	AC092118.1	lncRNA	388282
13	111944417	111945035	619	*	4.98338	0	5.70426	-4.8946	7.39145e-05	0.00173212	Distal Intergenic	13	111899988	111901081	1094	1	ENSG00000226903	ENST00000664504	44429	chr13:111944417-111945035	chr13	LINC00354	lncRNA	101928616
15	48393667	48394030	364	*	5.08449	1.20739	5.78163	-4.56268	7.39387e-05	0.00173212	Distal Intergenic	15	48411201	48416716	5516	2	ENSG00000166147	ENST00000561429	22686	chr15:48393667-48394030	chr15	FBN1	protein_coding	2200
6	170233304	170233637	334	*	3.90235	0	4.63932	-5.56366	7.40626e-05	0.00173212	Distal Intergenic	6	170254334	170262569	8236	2	ENSG00000230960	ENST00000452071	28932	chr6:170233304-170233637	chr6	AL109910.1	lncRNA	154449
6	124119564	124120141	578	*	5.37479	1.52932	6.07104	-4.46945	7.40905e-05	0.00173212	Intron (ENST00000368417/ENSG00000188580, intron 1 of 6)	6	124121850	124825616	703767	1	ENSG00000188580	ENST00000545433	-1709	chr6:124119564-124120141	chr6	NKAIN2	protein_coding	154215
14	30874112	30874817	706	*	4.02544	0	4.76241	-5.61584	7.41183e-05	0.00173212	Promoter	14	30874514	30890100	15587	1	ENSG00000100473	ENST00000216361	0	chr14:30874112-30874817	chr14	COCH	protein_coding	1690
12	57726423	57727148	726	*	5.13954	1.52932	5.82846	-4.45201	7.41216e-05	0.00173212	Promoter	12	57726271	57728356	2086	1	ENSG00000255737	ENST00000542466	152	chr12:57726423-57727148	chr12	AGAP2-AS1	lncRNA	100130776
2	96527923	96528255	333	*	3.9936	0	4.73057	-5.6	7.42145e-05	0.00173212	Exon (ENST00000425578/ENSG00000235480, exon 3 of 3)	2	96527940	96532306	4367	2	ENSG00000235480	ENST00000425578	4051	chr2:96527923-96528255	chr2	AC013270.1	lncRNA	105373496
12	119692327	119692940	614	*	5.26438	1.79235	5.94838	-4.42173	7.42287e-05	0.00173212	Intron (ENST00000261833/ENSG00000122966, intron 45 of 46)	12	119690382	119698109	7728	2	ENSG00000122966	ENST00000544872	5169	chr12:119692327-119692940	chr12	CIT	protein_coding	11113
6	3294941	3296053	1113	*	5.70923	2.52932	6.38107	-4.40972	7.42504e-05	0.00173212	Intron (ENST00000451246/ENSG00000180822, intron 2 of 2)	6	3273356	3284120	10765	2	ENSG00000137266	ENST00000482874	-10821	chr6:3294941-3296053	chr6	SLC22A23	protein_coding	63027
6	25606163	25606739	577	*	5.07884	0	5.80075	-4.95144	7.42612e-05	0.00173212	Exon (ENST00000329474/ENSG00000079691, exon 35 of 37)	6	25610122	25620530	10409	1	ENSG00000079691	ENST00000476458	-3383	chr6:25606163-25606739	chr6	CARMIL1	protein_coding	55604
19	19578123	19578801	679	*	6.78392	3.96228	7.43686	-4.58486	7.43656e-05	0.00173296	Intron (ENST00000557978/ENSG00000105717, intron 2 of 7)	19	19570226	19579954	9729	2	ENSG00000105717	ENST00000559735	1153	chr19:19578123-19578801	chr19	PBX4	protein_coding	80714
10	29731623	29732228	606	*	7.22938	4.59971	7.86995	-4.65792	7.45562e-05	0.00173334	Intron (ENST00000375400/ENSG00000197321, intron 1 of 35)	10	29457338	29735804	278467	2	ENSG00000197321	ENST00000375400	3576	chr10:29731623-29732228	chr10	SVIL	protein_coding	6840
2	216680319	216680785	467	*	4.24134	0	4.97831	-5.46903	7.46253e-05	0.00173334	Intron (ENST00000233813/ENSG00000115461, intron 1 of 3)	2	216694464	216993999	299536	1	ENSG00000236886	ENST00000447289	-13679	chr2:216680319-216680785	chr2	AC007563.2	lncRNA	NA
11	66336835	66337927	1093	*	6.08055	3.01475	6.74689	-4.52109	7.46613e-05	0.00173334	Promoter	11	66332223	66336840	4618	2	ENSG00000174791	ENST00000530056	0	chr11:66336835-66337927	chr11	RIN1	protein_coding	9610
12	78097099	78097487	389	*	3.83838	0	4.57535	-5.53311	7.4772e-05	0.00173334	Intron (ENST00000397909/ENSG00000067798, intron 12 of 39)	12	78052181	78091737	39557	2	ENSG00000258225	ENST00000549103	-5362	chr12:78097099-78097487	chr12	AC073571.1	lncRNA	NA
18	37383354	37383742	389	*	3.92992	0	4.66688	-5.55408	7.47939e-05	0.00173334	Intron (ENST00000420428/ENSG00000101489, intron 2 of 12)	18	37305295	37306333	1039	2	ENSG00000279678	ENST00000623010	-77021	chr18:37383354-37383742	chr18	AC090386.2	TEC	NA
1	235067549	235068047	499	*	3.78556	0	4.52252	-5.51023	7.48857e-05	0.00173334	Exon (ENST00000628622/ENSG00000280587, exon 2 of 3)	1	235065479	235074220	8742	2	ENSG00000280587	ENST00000628622	6173	chr1:235067549-235068047	chr1	LINC01348	lncRNA	NA
8	124710540	124710842	303	*	3.94088	0	4.67784	-5.57081	7.49303e-05	0.00173334	Intron (ENST00000378017/ENSG00000170873, intron 1 of 13)	8	124568428	124727616	159189	2	ENSG00000170873	ENST00000522162	16774	chr8:124710540-124710842	chr8	MTSS1	protein_coding	9788
16	66359652	66360098	447	*	3.94088	0	4.67784	-5.57081	7.49303e-05	0.00173334	Distal Intergenic	16	66366622	66404782	38161	1	ENSG00000179776	ENST00000614547	-6524	chr16:66359652-66360098	chr16	CDH5	protein_coding	1003
15	85149765	85150068	304	*	3.85213	0	4.5891	-5.48699	7.50781e-05	0.00173458	Distal Intergenic	15	85178628	85178806	179	2	ENSG00000259270	ENST00000561005	28738	chr15:85149765-85150068	chr15	AC044860.2	processed_pseudogene	NA
1	39732768	39733477	710	*	8.88132	4.78821	9.58407	-4.70457	7.51211e-05	0.00173458	Intron (ENST00000470018/ENSG00000084072, intron 1 of 7)	1	39738879	39742481	3603	1	ENSG00000084072	ENST00000485507	-5402	chr1:39732768-39733477	chr1	PPIE	protein_coding	10450
8	37479244	37479821	578	*	5.19936	1.38353	5.89475	-4.0468	7.52833e-05	0.00173674	Promoter	8	37480089	37480809	721	1	ENSG00000253388	ENST00000517897	-268	chr8:37479244-37479821	chr8	AC124067.1	lncRNA	NA
2	134173462	134173844	383	*	3.81902	0	4.55599	-5.49542	7.54719e-05	0.00173795	Intron (ENST00000481801/ENSG00000152127, intron 1 of 1)	2	134127125	134127192	68	1	ENSG00000263813	ENST00000581102	46337	chr2:134173462-134173844	chr2	MIR3679	miRNA	100500878
12	50062945	50063482	538	*	5.48739	1.52932	6.18674	-4.81376	7.55138e-05	0.00173795	Intron (ENST00000228468/ENSG00000110881, intron 3 of 11)	12	50059887	50081940	22054	1	ENSG00000110881	ENST00000453327	3058	chr12:50062945-50063482	chr12	ASIC1	protein_coding	41
7	73559901	73560268	368	*	3.88408	0	4.62105	-5.53215	7.55423e-05	0.00173795	Distal Intergenic	7	73536356	73557690	21335	2	ENSG00000106635	ENST00000223368	-2211	chr7:73559901-73560268	chr7	BCL7B	protein_coding	9275
X	135675978	135676342	365	*	3.90394	0	4.64091	-5.54589	7.61575e-05	0.00175051	Exon (ENST00000420011/ENSG00000198022, exon 9 of 15)	23	135673591	135686151	12561	2	ENSG00000198022	ENST00000420011	9809	chrX:135675978-135676342	chrX	SAGE2P	unprocessed_pseudogene	NA
20	31990973	31991436	464	*	5.31106	1.79235	5.99678	-4.49483	7.64242e-05	0.00175497	Intron (ENST00000562532/ENSG00000260903, intron 1 of 2)	20	32008351	32008472	122	1	ENSG00000252623	ENST00000516814	-16915	chr20:31990973-31991436	chr20	RNA5SP481	rRNA_pseudogene	100873723
3	48543202	48543824	623	*	6.83516	3.76317	7.50182	-4.15049	7.64945e-05	0.00175497	3' UTR	3	48536445	48549895	13451	2	ENSG00000114268	ENST00000468162	6071	chr3:48543202-48543824	chr3	PFKFB4	protein_coding	5210
10	119375566	119375972	407	*	4.76833	0.207391	5.48064	-4.82298	7.65596e-05	0.00175497	Intron (ENST00000392870/ENSG00000198873, intron 2 of 15)	10	119377972	119378043	72	1	ENSG00000265719	ENST00000580598	-2000	chr10:119375566-119375972	chr10	MIR4681	miRNA	100616398
4	610426	611673	1248	*	6.71814	3.85125	7.37375	-4.56907	7.67032e-05	0.00175667	Intron (ENST00000665587/ENSG00000283183, intron 1 of 1)	4	625584	670782	45199	1	ENSG00000133256	ENST00000255622	-13911	chr4:610426-611673	chr4	PDE6B	protein_coding	5158
17	29022018	29022520	503	*	5.74615	2.52932	6.41967	-4.43679	7.68312e-05	0.00175734	Promoter	17	29021325	29021640	316	2	ENSG00000263781	ENST00000580924	-378	chr17:29022018-29022520	chr17	AC024619.4	processed_pseudogene	NA
20	19975032	19975353	322	*	4.71616	0.207391	5.42755	-4.81118	7.68979e-05	0.00175734	Exon (ENST00000648440/ENSG00000132669, exon 8 of 12)	20	19935125	20002457	67333	1	ENSG00000132669	ENST00000484638	39907	chr20:19975032-19975353	chr20	RIN2	protein_coding	54453
5	52394477	52394790	314	*	3.79649	0	4.53346	-5.50403	7.71536e-05	0.00175734	Distal Intergenic	5	52282567	52282859	293	1	ENSG00000244621	ENST00000474297	111910	chr5:52394477-52394790	chr5	RPS17P11	processed_pseudogene	100271072
11	1231256	1231773	518	*	4.9498	0	5.6703	-4.85977	7.7174e-05	0.00175734	Exon (ENST00000525715/ENSG00000117983, exon 14 of 26)	11	1228520	1229763	1244	1	ENSG00000117983	ENST00000531082	2736	chr11:1231256-1231773	chr11	MUC5B	protein_coding	727897
8	22201584	22202028	445	*	3.88296	0	4.61992	-5.53259	7.72248e-05	0.00175734	3' UTR	8	22198416	22201482	3067	1	ENSG00000168487	ENST00000522332	3168	chr8:22201584-22202028	chr8	BMP1	protein_coding	649
17	77042562	77042962	401	*	3.83224	0	4.56921	-5.52282	7.72935e-05	0.00175734	Distal Intergenic	17	77014880	77015138	259	1	ENSG00000276202	ENST00000614073	27682	chr17:77042562-77042962	chr17	AC016168.3	misc_RNA	NA
17	80445259	80446009	751	*	4.76589	0.207391	5.47815	-4.84711	7.73087e-05	0.00175734	Distal Intergenic	17	80453735	80454729	995	2	ENSG00000260369	ENST00000562672	8720	chr17:80445259-80446009	chr17	AC120024.1	lncRNA	NA
6	44219355	44220048	694	*	5.30405	1.79235	5.98951	-4.46155	7.73753e-05	0.00175734	Promoter	6	44219553	44234124	14572	1	ENSG00000112759	ENST00000651428	0	chr6:44219355-44220048	chr6	SLC29A1	protein_coding	2030
2	9278843	9279305	463	*	5.00827	1.20739	5.70322	-4.51313	7.73822e-05	0.00175734	Intron (ENST00000315273/ENSG00000151693, intron 1 of 26)	2	9271292	9271628	337	2	ENSG00000213772	ENST00000487533	-7215	chr2:9278843-9279305	chr2	EIF1P7	processed_pseudogene	NA
11	73539494	73540042	549	*	6.2164	3.09098	6.88567	-4.18584	7.74276e-05	0.00175734	Intron (ENST00000064778/ENSG00000054965, intron 1 of 8)	11	73510658	73510820	163	1	ENSG00000256148	ENST00000540641	28836	chr11:73539494-73540042	chr11	AP000763.2	processed_pseudogene	NA
12	32253680	32254363	684	*	5.7029	1.91214	6.39755	-4.03347	7.75399e-05	0.00175831	Intron (ENST00000652176/ENSG00000151746, intron 2 of 9)	12	32227410	32228154	745	2	ENSG00000258134	ENST00000549976	-25526	chr12:32253680-32254363	chr12	AC016954.1	processed_pseudogene	100420186
20	12700622	12701052	431	*	5.98429	2.46415	6.67005	-3.7638	7.77068e-05	0.00176052	Distal Intergenic	20	12934877	12935783	907	2	ENSG00000269931	ENST00000602702	234731	chr20:12700622-12701052	chr20	AL078623.1	lncRNA	NA
2	167487726	167488067	342	*	3.8884	0	4.62536	-5.52476	7.78091e-05	0.00176121	Intron (ENST00000442316/ENSG00000228222, intron 1 of 2)	2	167631480	167631541	62	2	ENSG00000238357	ENST00000459595	143474	chr2:167487726-167488067	chr2	RNU7-148P	snRNA	106480823
12	55715974	55718053	2080	*	7.22885	4.73095	7.85986	-4.68324	7.78888e-05	0.00176121	Promoter	12	55697759	55716043	18285	2	ENSG00000135424	ENST00000556273	0	chr12:55715974-55718053	chr12	ITGA7	protein_coding	3679
9	130159640	130160291	652	*	5.4444	2.01475	6.12679	-4.39168	7.79461e-05	0.00176121	Distal Intergenic	9	130172404	130237303	64900	1	ENSG00000107130	ENST00000372398	-12113	chr9:130159640-130160291	chr9	NCS1	protein_coding	23413
10	118968193	118968850	658	*	3.97402	0	4.71099	-5.45496	7.8065e-05	0.00176161	Intron (ENST00000663084/ENSG00000229272, intron 2 of 3)	10	118932674	118933295	622	2	ENSG00000213574	ENST00000394996	-34898	chr10:118968193-118968850	chr10	LDHAP5	processed_pseudogene	NA
2	10776575	10777131	557	*	5.07101	0	5.79803	-5.44164	7.81034e-05	0.00176161	Intron (ENST00000648362/ENSG00000143882, intron 10 of 11)	2	10778488	10783243	4756	1	ENSG00000143882	ENST00000480289	-1357	chr2:10776575-10777131	chr2	ATP6V1C2	protein_coding	245973
20	32762252	32763364	1113	*	5.93064	2.90783	6.5948	-4.42113	7.82651e-05	0.00176216	Promoter	20	32762385	32809356	46972	1	ENSG00000088305	ENST00000328111	0	chr20:32762252-32763364	chr20	DNMT3B	protein_coding	1789
10	118956477	118956981	505	*	5.39741	1.79235	6.08616	-4.41569	7.82673e-05	0.00176216	Intron (ENST00000663084/ENSG00000229272, intron 2 of 3)	10	118932674	118933295	622	2	ENSG00000213574	ENST00000394996	-23182	chr10:118956477-118956981	chr10	LDHAP5	processed_pseudogene	NA
1	57711382	57711809	428	*	4.00928	0	4.74625	-5.46559	7.83652e-05	0.0017628	Intron (ENST00000485760/ENSG00000173406, intron 6 of 20)	1	57605847	57606206	360	2	ENSG00000236888	ENST00000434808	-105176	chr1:57711382-57711809	chr1	RPS20P5	processed_pseudogene	NA
9	98224867	98225691	825	*	6.88972	3.98977	7.54722	-4.12222	7.84368e-05	0.00176284	Intron (ENST00000465784/ENSG00000095383, intron 5 of 12)	9	98208675	98229083	20409	2	ENSG00000095383	ENST00000493589	3392	chr9:98224867-98225691	chr9	TBC1D2	protein_coding	55357
17	74373752	74374221	470	*	5.31389	1.20739	6.01696	-4.75104	7.85825e-05	0.00176455	Distal Intergenic	17	74367458	74372600	5143	1	ENSG00000257008	ENST00000335666	6294	chr17:74373752-74374221	chr17	GPR142	protein_coding	350383
1	110634514	110635137	624	*	6.78507	3.96228	7.43808	-4.57297	7.86976e-05	0.00176556	Distal Intergenic	1	110593580	110631474	37895	2	ENSG00000177301	ENST00000369770	-3040	chr1:110634514-110635137	chr1	KCNA2	protein_coding	3737
11	1546291	1547431	1141	*	5.4604	2.20739	6.13553	-4.41659	7.88184e-05	0.00176671	Distal Intergenic	11	1557523	1559443	1921	2	ENSG00000184545	ENST00000528778	12012	chr11:1546291-1547431	chr11	DUSP8	protein_coding	1850
19	495318	495627	310	*	3.78949	0	4.52646	-5.50401	7.8954e-05	0.00176818	Promoter	19	496454	505207	8754	1	ENSG00000099866	ENST00000613880	-827	chr19:495318-495627	chr19	MADCAM1	protein_coding	8174
5	112277014	112277346	333	*	5.04282	0	5.76964	-5.42949	7.93885e-05	0.00177513	Intron (ENST00000621003/ENSG00000129595, intron 3 of 22)	5	112239600	112264987	25388	2	ENSG00000129595	ENST00000511405	-12027	chr5:112277014-112277346	chr5	EPB41L4A	protein_coding	64097
13	48293982	48294332	351	*	3.85413	0	4.59109	-5.48766	7.94539e-05	0.00177513	Downstream (1-2kb)	13	48296162	48303489	7328	2	ENSG00000231473	ENST00000669900	9157	chr13:48293982-48294332	chr13	RB1-DT	lncRNA	100862704
2	28413534	28413861	328	*	3.75755	0	4.49451	-5.48722	7.94751e-05	0.00177513	3' UTR	2	28425945	28426719	775	1	ENSG00000270210	ENST00000605056	-12084	chr2:28413534-28413861	chr2	AC104695.3	lncRNA	NA
7	2483305	2483823	519	*	4.83352	0.207391	5.54693	-4.83673	7.98125e-05	0.00178109	Distal Intergenic	7	2475430	2476894	1465	2	ENSG00000275572	ENST00000611693	-6411	chr7:2483305-2483823	chr7	GRIFIN	protein_coding	402635
12	32501895	32502453	559	*	4.93026	1.20739	5.62284	-4.48595	8.02403e-05	0.00178906	Promoter	12	32502043	32582955	80913	1	ENSG00000139132	ENST00000472289	0	chr12:32501895-32502453	chr12	FGD4	protein_coding	121512
6	161139428	161140107	680	*	5.22187	1.79235	5.90425	-4.36609	8.03875e-05	0.00178981	3' UTR	6	161143956	161149289	5334	2	ENSG00000026652	ENST00000437165	9182	chr6:161139428-161140107	chr6	AGPAT4	protein_coding	56895
3	87120792	87121272	481	*	5.12472	1.30472	5.82023	-4.04547	8.04152e-05	0.00178981	Intron (ENST00000629052/ENSG00000281392, intron 1 of 1)	3	87089303	87140352	51050	1	ENSG00000281392	ENST00000628435	31489	chr3:87120792-87121272	chr3	AC107204.1	lncRNA	100846978
7	27586703	27587282	580	*	6.7462	3.68501	7.41231	-4.00052	8.0523e-05	0.00179007	Intron (ENST00000265395/ENSG00000106049, intron 4 of 7)	7	27617474	27627496	10023	1	ENSG00000286478	ENST00000665298	-30192	chr7:27586703-27587282	chr7	AC007130.1	lncRNA	NA
1	183244524	183244846	323	*	4.89767	0	5.62612	-5.31605	8.06884e-05	0.00179007	3' UTR	1	183243434	183243906	473	1	ENSG00000058085	ENST00000476255	1090	chr1:183244524-183244846	chr1	LAMC2	protein_coding	3918
7	117229262	117229712	451	*	5.0075	1.20739	5.70243	-4.56706	8.0703e-05	0.00179007	Intron (ENST00000393446/ENSG00000004866, intron 13 of 13)	7	117219025	117223133	4109	1	ENSG00000004866	ENST00000464020	10237	chr7:117229262-117229712	chr7	ST7	protein_coding	7982
3	69451660	69451995	336	*	5.13804	1.30472	5.83394	-4.01026	8.07926e-05	0.00179007	Intron (ENST00000459638/ENSG00000114541, intron 1 of 5)	3	69333961	69433129	99169	2	ENSG00000114541	ENST00000497757	-18531	chr3:69451660-69451995	chr3	FRMD4B	protein_coding	23150
20	50369414	50370221	808	*	5.20436	1.79235	5.88607	-4.41451	8.08156e-05	0.00179007	Distal Intergenic	20	50310711	50321342	10632	2	ENSG00000233077	ENST00000441214	-48072	chr20:50369414-50370221	chr20	LINC01271	lncRNA	101927586
22	37996719	37997324	606	*	6.94454	3.86727	7.61146	-4.02842	8.08521e-05	0.00179007	Intron (ENST00000407936/ENSG00000100142, intron 5 of 5)	22	37988794	37988853	60	1	ENSG00000284266	ENST00000578108	7925	chr22:37996719-37997324	chr22	MIR4534	miRNA	100616146
1	203036579	203036868	290	*	3.7692	0	4.50616	-5.48655	8.09956e-05	0.00179168	Intron (ENST00000367240/ENSG00000143847, intron 1 of 28)	1	203034484	203078740	44257	1	ENSG00000143847	ENST00000447715	2095	chr1:203036579-203036868	chr1	PPFIA4	protein_coding	8497
20	58044278	58044973	696	*	4.69147	0	5.41861	-5.14552	8.10852e-05	0.0017921	Distal Intergenic	20	58069054	58072060	3007	2	ENSG00000225708	ENST00000441277	27087	chr20:58044278-58044973	chr20	AL354984.2	lncRNA	NA
6	20028055	20028429	375	*	4.92659	0.792354	5.63031	-4.55387	8.17506e-05	0.00180522	Distal Intergenic	6	20042455	20042940	486	2	ENSG00000229700	ENST00000446953	14511	chr6:20028055-20028429	chr6	AL008627.1	processed_pseudogene	NA
14	65789203	65790378	1176	*	5.80206	2.37732	6.48426	-4.43129	8.21684e-05	0.00181287	Distal Intergenic	14	65879592	65881070	1479	2	ENSG00000258629	ENST00000555712	90692	chr14:65789203-65790378	chr14	AL391261.1	processed_pseudogene	NA
17	57782245	57782502	258	*	3.77265	0	4.50962	-5.48535	8.23802e-05	0.00181413	Intron (ENST00000581805/ENSG00000265542, intron 2 of 2)	17	57789449	57789732	284	1	ENSG00000222976	ENST00000411044	-6947	chr17:57782245-57782502	chr17	RN7SKP94	misc_RNA	106480365
22	38153972	38154323	352	*	4.81988	0.207391	5.53307	-4.78812	8.242e-05	0.00181413	Intron (ENST00000663895/ENSG00000184381, intron 2 of 16)	22	38143229	38163672	20444	2	ENSG00000184381	ENST00000445591	9349	chr22:38153972-38154323	chr22	PLA2G6	protein_coding	8398
2	175441422	175441772	351	*	3.74828	0	4.48524	-5.47632	8.25113e-05	0.00181413	Intron (ENST00000444567/ENSG00000229066, intron 2 of 2)	2	175257362	175463180	205819	1	ENSG00000229066	ENST00000653625	184060	chr2:175441422-175441772	chr2	AC093459.1	lncRNA	NA
2	227614463	227614775	313	*	3.82588	0	4.56285	-5.465	8.25848e-05	0.00181413	Promoter	2	227614538	227614840	303	2	ENSG00000284704	ENST00000642029	65	chr2:227614463-227614775	chr2	SCYGR3	protein_coding	NA
3	198080754	198081415	662	*	3.76676	0	4.50372	-5.48642	8.28005e-05	0.00181413	Promoter	3	198058053	198080720	22668	2	ENSG00000226435	ENST00000335478	-34	chr3:198080754-198081415	chr3	ANKRD18DP	transcribed_unprocessed_pseudogene	348840
9	3027217	3027508	292	*	4.82748	0.792354	5.52881	-4.55673	8.29567e-05	0.00181413	Intron (ENST00000426329/ENSG00000227835, intron 1 of 10)	9	2992062	3014177	22116	2	ENSG00000227835	ENST00000515723	-13040	chr9:3027217-3027508	chr9	CARM1P1	transcribed_unprocessed_pseudogene	NA
6	167799086	167799846	761	*	6.72501	4.06537	7.36763	-4.55385	8.29762e-05	0.00181413	Intron (ENST00000645341/ENSG00000285212, intron 1 of 3)	6	167786199	167796872	10674	2	ENSG00000146521	ENST00000366822	-2214	chr6:167799086-167799846	chr6	LINC01558	lncRNA	26238
1	45010577	45011440	864	*	5.59638	2.20739	6.27718	-4.40381	8.29772e-05	0.00181413	Promoter	1	45010950	45015504	4555	1	ENSG00000126088	ENST00000652165	0	chr1:45010577-45011440	chr1	UROD	protein_coding	7389
3	196996675	196997050	376	*	3.87268	0	4.60965	-5.4931	8.29932e-05	0.00181413	Intron (ENST00000469783/ENSG00000163975, intron 1 of 1)	3	196999460	197004736	5277	1	ENSG00000228109	ENST00000424769	-2410	chr3:196996675-196997050	chr3	MELTF-AS1	lncRNA	100507057
5	133902694	133903005	312	*	3.92436	0	4.66133	-5.47784	8.30318e-05	0.00181413	Distal Intergenic	5	133913677	133917269	3593	1	ENSG00000249073	ENST00000513561	-10672	chr5:133902694-133903005	chr5	WSPAR	lncRNA	105664404
2	48196142	48196753	612	*	6.74565	4.01475	7.39296	-4.57202	8.31425e-05	0.00181413	Intron (ENST00000651429/ENSG00000230773, intron 2 of 8)	2	47942734	48180341	237608	2	ENSG00000230773	ENST00000649883	-15801	chr2:48196142-48196753	chr2	AC092650.1	lncRNA	NA
19	19475041	19475749	709	*	4.85955	0.207391	5.57338	-4.86779	8.31644e-05	0.00181413	Intron (ENST00000360315/ENSG00000167491, intron 2 of 11)	19	19472410	19492429	20020	1	ENSG00000167491	ENST00000473184	2631	chr19:19475041-19475749	chr19	GATAD2A	protein_coding	54815
20	49936329	49936903	575	*	4.67002	0.207391	5.38057	-4.80786	8.317e-05	0.00181413	Promoter	20	49936336	49952152	15817	1	ENSG00000124226	ENST00000623528	0	chr20:49936329-49936903	chr20	RNF114	protein_coding	55905
3	35393684	35394639	956	*	7.85845	5.52932	8.47575	-4.76008	8.33715e-05	0.00181413	Distal Intergenic	3	35256840	35256946	107	2	ENSG00000212442	ENST00000391140	-136738	chr3:35393684-35394639	chr3	RNU6-243P	snRNA	106479675
20	46432700	46433435	736	*	6.02031	3.01475	6.68357	-4.45876	8.33826e-05	0.00181413	Promoter	20	46387427	46432985	45559	2	ENSG00000062598	ENST00000487583	0	chr20:46432700-46433435	chr20	ELMO2	protein_coding	63916
8	91661555	91662566	1012	*	7.04052	4.49279	7.67526	-4.60165	8.34182e-05	0.00181413	Intron (ENST00000521199/ENSG00000253901, intron 2 of 3)	8	91594965	91595241	277	1	ENSG00000200151	ENST00000363281	66590	chr8:91661555-91662566	chr8	RN7SKP231	misc_RNA	106479198
16	11143403	11143931	529	*	5.59016	2.37732	6.26351	-4.42934	8.34453e-05	0.00181413	Intron (ENST00000409790/ENSG00000038532, intron 22 of 23)	16	11126010	11150317	24308	1	ENSG00000038532	ENST00000459723	17393	chr16:11143403-11143931	chr16	CLEC16A	protein_coding	23274
2	181411050	181411448	399	*	5.22235	1.73339	5.90698	-4.09084	8.35216e-05	0.00181423	Distal Intergenic	2	181422154	181425749	3596	2	ENSG00000226681	ENST00000456446	14301	chr2:181411050-181411448	chr2	AC020595.1	lncRNA	NA
15	98700363	98700910	548	*	5.08716	0.792354	5.79442	-4.87678	8.36128e-05	0.00181465	Intron (ENST00000649865/ENSG00000140443, intron 1 of 20)	15	98707831	98891619	183789	1	ENSG00000140443	ENST00000558355	-6921	chr15:98700363-98700910	chr15	IGF1R	protein_coding	3480
17	81251265	81252752	1488	*	6.89644	4.16159	7.544	-4.57832	8.40317e-05	0.00182121	Promoter	17	81246178	81252273	6096	2	ENSG00000157637	ENST00000540966	0	chr17:81251265-81252752	chr17	SLC38A10	protein_coding	124565
8	20678078	20678660	583	*	6.64564	3.90783	7.29339	-4.52377	8.41229e-05	0.00182121	Intron (ENST00000656970/ENSG00000253300, intron 1 of 1)	8	20655691	20699944	44254	2	ENSG00000253300	ENST00000517706	21284	chr8:20678078-20678660	chr8	AC018541.1	lncRNA	NA
1	1037640	1038065	426	*	3.94084	0	4.67781	-5.43455	8.4131e-05	0.00182121	Intron (ENST00000379370/ENSG00000188157, intron 3 of 35)	1	1034867	1041397	6531	1	ENSG00000188157	ENST00000469403	2773	chr1:1037640-1038065	chr1	AGRN	protein_coding	375790
17	66966991	66967445	455	*	3.89587	0	4.63284	-5.51047	8.42952e-05	0.0018232	Intron (ENST00000262138/ENSG00000075461, intron 1 of 3)	17	66964707	67033398	68692	1	ENSG00000075461	ENST00000262138	2284	chr17:66966991-66967445	chr17	CACNG4	protein_coding	27092
5	175823715	175824063	349	*	4.95881	1.20739	5.65227	-4.48974	8.46775e-05	0.00182959	Intron (ENST00000359546/ENSG00000145920, intron 2 of 4)	5	175796742	175878759	82018	1	ENSG00000145920	ENST00000515502	26973	chr5:175823715-175824063	chr5	CPLX2	protein_coding	10814
15	58562181	58562869	689	*	6.19002	2.98977	6.8628	-4.23475	8.48163e-05	0.00182959	Intron (ENST00000356113/ENSG00000166035, intron 9 of 10)	15	58541748	58548572	6825	1	ENSG00000166035	ENST00000560664	20433	chr15:58562181-58562869	chr15	LIPC	protein_coding	3990
2	153499854	153500170	317	*	3.75139	0	4.48835	-5.4786	8.49082e-05	0.00182959	Intron (ENST00000424322/ENSG00000227400, intron 1 of 1)	2	153477338	153478762	1425	2	ENSG00000177519	ENST00000325926	-21092	chr2:153499854-153500170	chr2	RPRM	protein_coding	56475
13	29480212	29480488	277	*	3.84796	0	4.58492	-5.4748	8.49187e-05	0.00182959	5' UTR	13	29483917	29485289	1373	2	ENSG00000179141	ENST00000626029	4801	chr13:29480212-29480488	chr13	MTUS2-AS1	lncRNA	NA
9	93096229	93096663	435	*	3.76837	0	4.50534	-5.46021	8.49892e-05	0.00182959	Promoter	9	93096257	93110721	14465	1	ENSG00000165233	ENST00000466929	0	chr9:93096229-93096663	chr9	CARD19	protein_coding	84270
11	123268063	123268692	630	*	4.92677	0	5.64699	-4.8413	8.50246e-05	0.00182959	Distal Intergenic	11	123301390	123301523	134	1	ENSG00000200496	ENST00000363626	-32698	chr11:123268063-123268692	chr11	AP001782.1	snoRNA	NA
12	29743859	29744221	363	*	4.92889	1.20739	5.62143	-4.44651	8.52396e-05	0.00183139	Intron (ENST00000539277/ENSG00000133687, intron 5 of 17)	12	29532568	29783046	250479	2	ENSG00000133687	ENST00000553189	38825	chr12:29743859-29744221	chr12	TMTC1	protein_coding	83857
17	81479152	81479527	376	*	3.7602	0	4.49717	-5.46199	8.52586e-05	0.00183139	Downstream (<1kb)	17	81480523	81481570	1048	2	ENSG00000278200	ENST00000617888	2043	chr17:81479152-81479527	chr17	LINC01971	lncRNA	NA
6	37687892	37688771	880	*	7.11841	4.1634	7.77896	-3.94238	8.53258e-05	0.00183139	Intron (ENST00000434837/ENSG00000112139, intron 1 of 16)	6	37637960	37696811	58852	2	ENSG00000112139	ENST00000505425	8040	chr6:37687892-37688771	chr6	MDGA1	protein_coding	266727
10	102776885	102777487	603	*	6.70296	3.63496	7.36941	-4.08121	8.5483e-05	0.00183258	Promoter	10	102776249	102816267	40019	1	ENSG00000166272	ENST00000369889	636	chr10:102776885-102777487	chr10	WBP1L	protein_coding	54838
11	19524194	19524606	413	*	4.72591	0.207391	5.43747	-4.78294	8.5546e-05	0.00183258	Intron (ENST00000360655/ENSG00000166833, intron 1 of 37)	11	19510890	19519896	9007	2	ENSG00000254622	ENST00000532874	-4298	chr11:19524194-19524606	chr11	NAV2-AS4	lncRNA	399876
1	206143642	206144447	806	*	5.7729	2.66682	6.44124	-4.46874	8.56194e-05	0.00183258	Distal Intergenic	1	206147164	206166149	18986	1	ENSG00000287432	ENST00000658867	-2717	chr1:206143642-206144447	chr1	AC244035.4	lncRNA	NA
5	43631263	43631621	359	*	5.15881	1.22134	5.85761	-4.10889	8.57022e-05	0.00183258	Intron (ENST00000652986/ENSG00000112992, intron 7 of 21)	5	43623497	43648451	24955	1	ENSG00000112992	ENST00000503651	7766	chr5:43631263-43631621	chr5	NNT	protein_coding	23530
20	62960511	62961068	558	*	4.86231	0.207391	5.57619	-4.85323	8.57434e-05	0.00183258	Exon (ENST00000370349/ENSG00000101194, exon 5 of 14)	20	62962282	62968597	6316	1	ENSG00000101194	ENST00000459704	-1214	chr20:62960511-62961068	chr20	SLC17A9	protein_coding	63910
19	5612814	5613153	340	*	3.80088	0	4.53785	-5.49446	8.58971e-05	0.00183335	Promoter	19	5600200	5612473	12274	2	ENSG00000130254	ENST00000592599	-341	chr19:5612814-5613153	chr19	SAFB2	protein_coding	9667
1	36851367	36851921	555	*	3.77993	0	4.5169	-5.45681	8.59248e-05	0.00183335	Intron (ENST00000373091/ENSG00000163873, intron 8 of 15)	1	36849948	36853687	3740	2	ENSG00000163873	ENST00000479620	1766	chr1:36851367-36851921	chr1	GRIK3	protein_coding	2899
22	46695790	46696757	968	*	6.69975	3.36108	7.37852	-3.84016	8.608e-05	0.00183469	Intron (ENST00000216264/ENSG00000100422, intron 8 of 12)	22	46690055	46693812	3758	2	ENSG00000100422	ENST00000471929	-1978	chr22:46695790-46696757	chr22	CERK	protein_coding	64781
7	137592226	137592660	435	*	5.50123	2.20739	6.17812	-4.42173	8.63452e-05	0.00183469	Intron (ENST00000453654/ENSG00000157680, intron 12 of 32)	7	137463489	137581928	118440	2	ENSG00000157680	ENST00000460662	-10298	chr7:137592226-137592660	chr7	DGKI	protein_coding	9162
20	37991960	37992469	510	*	4.80233	0.0227351	5.51813	-4.73729	8.63798e-05	0.00183469	Intron (ENST00000373448/ENSG00000101407, intron 8 of 8)	20	37996375	38000515	4141	2	ENSG00000101407	ENST00000473288	8046	chr20:37991960-37992469	chr20	TTI1	protein_coding	9675
X	39887107	39887441	335	*	3.81612	0	4.55308	-5.45456	8.63984e-05	0.00183469	Distal Intergenic	23	39908309	39914419	6111	1	ENSG00000285709	ENST00000649640	-20868	chrX:39887107-39887441	chrX	AL592164.2	lncRNA	NA
5	72558351	72558720	370	*	4.72812	0	5.45551	-5.19699	8.64174e-05	0.00183469	Distal Intergenic	5	72574120	72574828	709	2	ENSG00000248371	ENST00000506293	16108	chr5:72558351-72558720	chr5	LINC02056	lncRNA	102477328
12	105562640	105563004	365	*	3.7878	0	4.52476	-5.46928	8.64228e-05	0.00183469	Distal Intergenic	12	105699168	105703520	4353	2	ENSG00000286520	ENST00000653672	140516	chr12:105562640-105563004	chr12	AC079851.1	lncRNA	NA
8	24927409	24927921	513	*	5.51542	2.37732	6.1853	-4.38665	8.64985e-05	0.00183473	Distal Intergenic	8	24914942	24919098	4157	1	ENSG00000104722	ENST00000433454	12467	chr8:24927409-24927921	chr8	NEFM	protein_coding	4741
1	156860587	156861220	634	*	5.54875	1.68204	6.2456	-4.08928	8.65697e-05	0.00183473	Promoter	1	156860815	156881850	21036	1	ENSG00000198400	ENST00000368196	0	chr1:156860587-156861220	chr1	NTRK1	protein_coding	4914
16	79454366	79454780	415	*	3.78679	0	4.52375	-5.45745	8.68849e-05	0.00183889	Distal Intergenic	16	79505603	79516293	10691	1	ENSG00000261472	ENST00000569938	-50823	chr16:79454366-79454780	chr16	AC084064.1	lncRNA	NA
17	40925517	40925745	229	*	3.90757	0	4.64453	-5.44583	8.70737e-05	0.00183889	3' UTR	17	40921430	40975926	54497	1	ENSG00000234477	ENST00000418393	4087	chr17:40925517-40925745	chr17	AC004231.1	lncRNA	NA
17	47982593	47983248	656	*	6.17694	3.20739	6.83829	-4.50279	8.7233e-05	0.00183889	Intron (ENST00000578239/ENSG00000264701, intron 1 of 1)	17	47981107	47981774	668	1	ENSG00000108465	ENST00000578996	1486	chr17:47982593-47983248	chr17	CDK5RAP3	protein_coding	80279
9	131916505	131916928	424	*	3.76959	0	4.50655	-5.45126	8.72642e-05	0.00183889	Intron (ENST00000651950/ENSG00000160563, intron 4 of 8)	9	131816192	131820988	4797	1	ENSG00000236687	ENST00000444708	100313	chr9:131916505-131916928	chr9	AL160271.2	lncRNA	NA
5	54670287	54670661	375	*	5.35799	2.01475	6.03694	-4.41516	8.72815e-05	0.00183889	Intron (ENST00000662448/ENSG00000287367, intron 2 of 5)	5	54663327	54737057	73731	1	ENSG00000287367	ENST00000662448	6960	chr5:54670287-54670661	chr5	AC016583.2	lncRNA	NA
7	78108250	78108651	402	*	5.11412	1.30472	5.80932	-4.02025	8.73303e-05	0.00183889	Intron (ENST00000354212/ENSG00000187391, intron 20 of 21)	7	78134079	78134851	773	1	ENSG00000281008	ENST00000627965	-25428	chr7:78108250-78108651	chr7	AC004808.2	TEC	NA
12	31234629	31235504	876	*	7.32983	4.93531	7.95264	-4.63792	8.73406e-05	0.00183889	Distal Intergenic	12	31244440	31244685	246	1	ENSG00000270766	ENST00000605507	-8936	chr12:31234629-31235504	chr12	AC024940.5	processed_pseudogene	NA
9	37650474	37651071	598	*	6.12854	2.88092	6.80343	-4.19063	8.74472e-05	0.00183889	Promoter	9	37650954	37746904	95951	1	ENSG00000070601	ENST00000377765	0	chr9:37650474-37651071	chr9	FRMPD1	protein_coding	22844
3	126750691	126750997	307	*	3.73889	0	4.47585	-5.46714	8.74721e-05	0.00183889	Intron (ENST00000503119/ENSG00000159685, intron 4 of 7)	3	126766434	126767475	1042	2	ENSG00000249558	ENST00000513160	16478	chr3:126750691-126750997	chr3	RCC2P4	processed_pseudogene	100421090
3	159856505	159857162	658	*	5.71047	2.52932	6.38236	-4.41847	8.74933e-05	0.00183889	Intron (ENST00000476809/ENSG00000283154, intron 4 of 9)	3	159852992	159894723	41732	1	ENSG00000151967	ENST00000482885	3513	chr3:159856505-159857162	chr3	SCHIP1	protein_coding	29970
2	68829374	68829807	434	*	4.97137	0	5.69768	-5.39151	8.75725e-05	0.00183902	Intron (ENST00000655209/ENSG00000228329, intron 3 of 3)	2	68832014	68837726	5713	1	ENSG00000237576	ENST00000655763	-2207	chr2:68829374-68829807	chr2	LINC01888	lncRNA	NA
22	21443991	21444475	485	*	5.05351	1.52932	5.73943	-4.42564	8.78251e-05	0.00184264	Intron (ENST00000407464/ENSG00000169635, intron 2 of 2)	22	21442460	21451463	9004	1	ENSG00000169635	ENST00000443632	1531	chr22:21443991-21444475	chr22	HIC2	protein_coding	23119
6	99612263	99613349	1087	*	6.29485	3.52932	6.94435	-4.44801	8.78904e-05	0.00184264	3' UTR	6	99606774	99615578	8805	1	ENSG00000112238	ENST00000369214	5489	chr6:99612263-99613349	chr6	PRDM13	protein_coding	59336
8	144467276	144467848	573	*	4.85931	0.207391	5.57314	-4.74329	8.8022e-05	0.00184298	Promoter	8	144467479	144468426	948	1	ENSG00000167702	ENST00000533114	0	chr8:144467276-144467848	chr8	KIFC2	protein_coding	90990
11	69674733	69675304	572	*	4.71756	0.0227351	5.43207	-4.68508	8.80524e-05	0.00184298	Promoter	11	69667445	69674751	7307	2	ENSG00000149716	ENST00000543863	0	chr11:69674733-69675304	chr11	LTO1	protein_coding	220064
1	180194717	180195224	508	*	3.74841	0	4.48538	-5.46582	8.82868e-05	0.00184417	Intron (ENST00000367602/ENSG00000116260, intron 11 of 11)	1	180196682	180198016	1335	1	ENSG00000116260	ENST00000443059	-1458	chr1:180194717-180195224	chr1	QSOX1	protein_coding	5768
4	65416852	65417378	527	*	5.87149	2.63496	6.54589	-4.15434	8.83572e-05	0.00184417	Intron (ENST00000273854/ENSG00000145242, intron 6 of 17)	4	65573459	65574328	870	1	ENSG00000243199	ENST00000466377	-156081	chr4:65416852-65417378	chr4	AC115223.1	processed_pseudogene	642828
12	88562136	88562585	450	*	5.70515	2.52932	6.3768	-4.38853	8.83899e-05	0.00184417	Intron (ENST00000644744/ENSG00000049130, intron 1 of 9)	12	88494471	88580301	85831	2	ENSG00000049130	ENST00000646633	17716	chr12:88562136-88562585	chr12	KITLG	protein_coding	4254
2	155748010	155748636	627	*	6.50863	3.73095	7.15888	-4.48942	8.8401e-05	0.00184417	Distal Intergenic	2	155656853	155661055	4203	1	ENSG00000286679	ENST00000663889	91157	chr2:155748010-155748636	chr2	AC073225.1	lncRNA	107985953
8	140155766	140156559	794	*	4.93088	0	5.65952	-5.32075	8.85401e-05	0.0018449	Intron (ENST00000648948/ENSG00000167632, intron 17 of 22)	8	140094894	140100543	5650	2	ENSG00000282164	ENST00000631594	-55223	chr8:140155766-140156559	chr8	PEG13	lncRNA	359809
2	24104590	24105168	579	*	4.8099	0	5.52871	-4.77132	8.86377e-05	0.0018449	Intron (ENST00000613899/ENSG00000219626, intron 3 of 10)	2	24115397	24123319	7923	2	ENSG00000176732	ENST00000465360	18151	chr2:24104590-24105168	chr2	PFN4	protein_coding	375189
14	91249593	91249975	383	*	3.82261	0	4.55958	-5.4725	8.8655e-05	0.0018449	Intron (ENST00000553725/ENSG00000258875, intron 2 of 2)	14	91235118	91253880	18763	2	ENSG00000119714	ENST00000529300	3905	chr14:91249593-91249975	chr14	GPR68	protein_coding	8111
21	42319297	42319851	555	*	4.01202	0	4.74899	-5.58121	8.89617e-05	0.00184829	Distal Intergenic	21	42311667	42315651	3985	2	ENSG00000160180	ENST00000518498	-3646	chr21:42319297-42319851	chr21	TFF3	protein_coding	7033
11	66312926	66313322	397	*	4.75977	0.792354	5.45936	-4.61616	8.89639e-05	0.00184829	Promoter	11	66312853	66319237	6385	1	ENSG00000254458	ENST00000534065	73	chr11:66312926-66313322	chr11	AP001107.3	lncRNA	NA
17	45279885	45280192	308	*	3.79969	0	4.53666	-5.49019	8.90479e-05	0.00184851	Intron (ENST00000344686/ENSG00000006062, intron 6 of 15)	17	45263135	45273966	10832	2	ENSG00000006062	ENST00000592267	-5919	chr17:45279885-45280192	chr17	MAP3K14	protein_coding	9020
3	37546708	37547084	377	*	3.80253	0	4.53949	-5.44617	8.92886e-05	0.00185199	Intron (ENST00000422441/ENSG00000144668, intron 15 of 15)	3	37573151	37573213	63	2	ENSG00000239105	ENST00000458743	26129	chr3:37546708-37547084	chr3	RNU7-73P	snRNA	100151670
6	170080574	170081620	1047	*	7.28017	4.45679	7.93321	-3.95585	8.96017e-05	0.0018552	Distal Intergenic	6	170088022	170097234	9213	1	ENSG00000287823	ENST00000654612	-6402	chr6:170080574-170081620	chr6	AL603783.1	lncRNA	NA
17	34639865	34640682	818	*	6.09742	2.02274	6.79973	-4.27174	8.96065e-05	0.0018552	Distal Intergenic	17	34635793	34637506	1714	1	ENSG00000181291	ENST00000577271	4072	chr17:34639865-34640682	chr17	TMEM132E	protein_coding	124842
9	71001581	71002058	478	*	5.66679	2.42138	6.34159	-3.80563	8.9671e-05	0.0018552	Intron (ENST00000377110/ENSG00000083067, intron 1 of 24)	9	70916997	70917501	505	2	ENSG00000224437	ENST00000423148	-84080	chr9:71001581-71002058	chr9	PIGUP1	processed_pseudogene	100422342
3	127025181	127025817	637	*	3.9548	0	4.69176	-5.55515	8.99347e-05	0.0018552	Promoter	3	127026385	127035579	9195	1	ENSG00000114554	ENST00000503234	-568	chr3:127025181-127025817	chr3	PLXNA1	protein_coding	5361
12	27022423	27022803	381	*	3.77081	0	4.50777	-5.44099	9.00008e-05	0.0018552	Promoter	12	27022546	27030756	8211	1	ENSG00000152944	ENST00000546323	0	chr12:27022423-27022803	chr12	MED21	protein_coding	9412
8	72974814	72975172	359	*	4.95183	0	5.67799	-5.37056	9.0041e-05	0.0018552	Distal Intergenic	8	72947150	72950445	3296	1	ENSG00000260838	ENST00000564832	27664	chr8:72974814-72975172	chr8	AC022893.2	lncRNA	NA
2	204061047	204061827	781	*	4.6775	0.0227351	5.39137	-4.64748	9.00561e-05	0.0018552	Distal Intergenic	2	204065706	204067363	1658	1	ENSG00000235951	ENST00000425328	-3879	chr2:204061047-204061827	chr2	AC009965.2	processed_pseudogene	100419685
16	10727897	10728679	783	*	6.56703	3.45827	7.2355	-3.85322	9.006e-05	0.0018552	Distal Intergenic	16	10724620	10725296	677	2	ENSG00000262381	ENST00000576835	-2601	chr16:10727897-10728679	chr16	MTATP6P24	unprocessed_pseudogene	107075232
16	88989175	88990356	1182	*	8.00664	5.18556	8.65955	-4.15339	9.01743e-05	0.0018552	Intron (ENST00000562040/ENSG00000259989, intron 1 of 2)	16	88984032	88995369	11338	1	ENSG00000259989	ENST00000562040	5143	chr16:88989175-88990356	chr16	AC135782.2	lncRNA	NA
7	5284664	5285324	661	*	3.8725	0	4.60946	-5.49724	9.02917e-05	0.0018552	Intron (ENST00000434816/ENSG00000164638, intron 1 of 4)	7	5283029	5304060	21032	1	ENSG00000164638	ENST00000406453	1635	chr7:5284664-5285324	chr7	SLC29A4	protein_coding	222962
3	127786188	127786663	476	*	4.73869	0.207391	5.45048	-4.81947	9.04256e-05	0.0018552	Intron (ENST00000265052/ENSG00000074416, intron 2 of 7)	3	127721076	127784008	62933	2	ENSG00000074416	ENST00000493611	-2180	chr3:127786188-127786663	chr3	MGLL	protein_coding	11343
2	111262699	111263106	408	*	3.75788	0	4.49484	-5.46002	9.04315e-05	0.0018552	Intron (ENST00000645030/ENSG00000172965, intron 3 of 4)	2	111265283	111279880	14598	1	ENSG00000229118	ENST00000438897	-2177	chr2:111262699-111263106	chr2	AC068491.2	lncRNA	NA
11	1005784	1006228	445	*	3.75788	0	4.49484	-5.46002	9.04315e-05	0.0018552	Promoter	11	1006544	1008282	1739	1	ENSG00000183020	ENST00000529427	-316	chr11:1005784-1006228	chr11	AP2A2	protein_coding	161
3	16132896	16133234	339	*	3.86974	0	4.6067	-5.51833	9.04706e-05	0.0018552	Distal Intergenic	3	16174680	16230165	55486	1	ENSG00000131386	ENST00000339732	-41446	chr3:16132896-16133234	chr3	GALNT15	protein_coding	117248
11	118581080	118581365	286	*	3.88688	0	4.62384	-5.42094	9.06184e-05	0.00185672	Exon (ENST00000264028/ENSG00000095139, exon 2 of 10)	11	118555021	118572970	17950	2	ENSG00000118096	ENST00000528378	-8110	chr11:118581080-118581365	chr11	IFT46	protein_coding	56912
10	89206673	89207308	636	*	4.72098	0	5.44832	-5.18831	9.07461e-05	0.00185783	Promoter	10	89205629	89207317	1689	2	ENSG00000138135	ENST00000371852	9	chr10:89206673-89207308	chr10	CH25H	protein_coding	9023
9	135272667	135273731	1065	*	6.45232	3.52932	7.11112	-4.48791	9.11906e-05	0.00186401	Distal Intergenic	9	135245696	135252708	7013	2	ENSG00000233936	ENST00000420883	-19959	chr9:135272667-135273731	chr9	AL390778.2	lncRNA	NA
16	85259368	85260185	818	*	5.83956	2.66682	6.51107	-4.38692	9.11951e-05	0.00186401	Intron (ENST00000637419/ENSG00000131149, intron 1 of 2)	16	85278820	85279035	216	2	ENSG00000270313	ENST00000603667	18850	chr16:85259368-85260185	chr16	COX6CP16	processed_pseudogene	NA
3	103002506	103003095	590	*	3.76156	0	4.49852	-5.44705	9.13318e-05	0.00186529	Distal Intergenic	3	103159960	103160124	165	1	ENSG00000201922	ENST00000365052	-156865	chr3:103002506-103003095	chr3	RNU1-43P	snRNA	106480159
12	96233865	96234248	384	*	3.7876	0	4.52457	-5.47267	9.14289e-05	0.00186577	Exon (ENST00000669020/ENSG00000287454, exon 2 of 3)	12	96229563	96235596	6034	2	ENSG00000287454	ENST00000669020	1348	chr12:96233865-96234248	chr12	AC008149.2	lncRNA	NA
7	32079178	32079826	649	*	4.74702	0.792354	5.44628	-4.5188	9.15397e-05	0.00186652	Intron (ENST00000396193/ENSG00000154678, intron 3 of 18)	7	31873332	32078010	204679	2	ENSG00000154678	ENST00000464881	-1168	chr7:32079178-32079826	chr7	PDE1C	protein_coding	5137
2	127640075	127640357	283	*	3.79341	0	4.53038	-5.46683	9.18208e-05	0.00186917	Promoter	2	127638426	127640403	1978	2	ENSG00000072163	ENST00000494613	46	chr2:127640075-127640357	chr2	LIMS2	protein_coding	55679
20	63000897	63001384	488	*	4.96041	0	5.68664	-5.37487	9.19048e-05	0.00186917	Distal Intergenic	20	63005927	63006964	1038	2	ENSG00000125533	ENST00000612929	5580	chr20:63000897-63001384	chr20	BHLHE23	protein_coding	128408
6	112421809	112422372	564	*	5.05267	1.52932	5.73856	-4.40357	9.19508e-05	0.00186917	Distal Intergenic	6	112392363	112396364	4002	2	ENSG00000286914	ENST00000667059	-25445	chr6:112421809-112422372	chr6	AL365214.3	lncRNA	NA
7	129774007	129774917	911	*	7.31742	4.98875	7.93468	-4.6114	9.19651e-05	0.00186917	Promoter	7	129774692	129774769	78	2	ENSG00000199158	ENST00000362288	0	chr7:129774007-129774917	chr7	MIR96	miRNA	407053
12	116420167	116420726	560	*	5.09098	0	5.81814	-5.47042	9.21711e-05	0.00187136	Distal Intergenic	12	116428252	116428318	67	2	ENSG00000264037	ENST00000582069	7592	chr12:116420167-116420726	chr12	MIR4472-2	miRNA	100616309
16	88769902	88771075	1174	*	5.2322	1.79235	5.91498	-4.43043	9.2221e-05	0.00187136	Intron (ENST00000301015/ENSG00000103335, intron 1 of 50)	16	88715338	88785220	69883	2	ENSG00000103335	ENST00000301015	14145	chr16:88769902-88771075	chr16	PIEZO1	protein_coding	9780
4	91323054	91323373	320	*	3.76278	0	4.49975	-5.43984	9.26838e-05	0.00187924	Intron (ENST00000509176/ENSG00000184305, intron 10 of 10)	4	91319034	91325306	6273	2	ENSG00000249049	ENST00000502368	1933	chr4:91323054-91323373	chr4	AC074124.1	lncRNA	NA
5	94771996	94772576	581	*	5.61538	2.20739	6.29693	-4.42026	9.29448e-05	0.00188255	Intron (ENST00000514040/ENSG00000175471, intron 2 of 5)	5	94703741	94784897	81157	2	ENSG00000175471	ENST00000514040	12321	chr5:94771996-94772576	chr5	MCTP1	protein_coding	79772
12	30996051	30997041	991	*	5.03822	0.395889	5.75189	-4.59282	9.29959e-05	0.00188255	3' UTR	12	31005777	31005848	72	2	ENSG00000226472	ENST00000637279	8807	chr12:30996051-30997041	chr12	AC008013.2	transcribed_unprocessed_pseudogene	NA
1	9591684	9592046	363	*	4.78931	0.792354	5.48967	-4.58748	9.31658e-05	0.00188448	Intron (ENST00000340381/ENSG00000188807, intron 1 of 10)	1	9588922	9604954	16033	1	ENSG00000188807	ENST00000340305	2762	chr1:9591684-9592046	chr1	TMEM201	protein_coding	199953
5	1130384	1131410	1027	*	5.19719	0	5.92505	-5.46158	9.34899e-05	0.00188953	Distal Intergenic	5	1050384	1112063	61680	2	ENSG00000113504	ENST00000264930	-18321	chr5:1130384-1131410	chr5	SLC12A7	protein_coding	10723
10	86287277	86287757	481	*	3.71427	0	4.45124	-5.44159	9.37638e-05	0.00189355	Intron (ENST00000327946/ENSG00000182771, intron 2 of 15)	10	86264694	86264788	95	2	ENSG00000199104	ENST00000362234	-22489	chr10:86287277-86287757	chr10	MIR346	miRNA	442911
16	88194477	88194815	339	*	3.7227	0	4.45967	-5.44161	9.38622e-05	0.00189402	Promoter	16	88194281	88195217	937	1	ENSG00000260420	ENST00000569362	196	chr16:88194477-88194815	chr16	LINC02182	lncRNA	101928880
5	135761610	135762375	766	*	6.08677	3.20739	6.74309	-4.40202	9.41106e-05	0.00189446	Intron (ENST00000646290/ENSG00000145832, intron 3 of 10)	5	135742462	135746356	3895	2	ENSG00000223539	ENST00000512971	-15254	chr5:135761610-135762375	chr5	AC011431.1	unprocessed_pseudogene	NA
4	3721205	3721593	389	*	4.95352	1.20739	5.64683	-4.41247	9.43018e-05	0.00189446	Distal Intergenic	4	3758748	3763390	4643	2	ENSG00000250986	ENST00000511928	41797	chr4:3721205-3721593	chr4	LINC02600	lncRNA	NA
1	154750908	154751806	899	*	5.47688	2.01475	6.16051	-4.35796	9.43215e-05	0.00189446	Intron (ENST00000271915/ENSG00000143603, intron 3 of 7)	1	154702729	154708226	5498	2	ENSG00000143603	ENST00000515643	-42682	chr1:154750908-154751806	chr1	KCNN3	protein_coding	3782
2	218891505	218891775	271	*	3.7938	0	4.53077	-5.42673	9.43439e-05	0.00189446	Intron (ENST00000258411/ENSG00000135925, intron 3 of 3)	2	218893221	218899581	6361	1	ENSG00000135925	ENST00000489887	-1446	chr2:218891505-218891775	chr2	WNT10A	protein_coding	80326
7	129150268	129150504	237	*	3.76606	0	4.50302	-5.45294	9.43705e-05	0.00189446	Intron (ENST00000486685/ENSG00000158457, intron 1 of 7)	7	129144707	129169699	24993	1	ENSG00000158457	ENST00000486685	5561	chr7:129150268-129150504	chr7	TSPAN33	protein_coding	340348
20	64160564	64161651	1088	*	7.08638	4.66682	7.71124	-4.55519	9.44028e-05	0.00189446	Intron (ENST00000644172/ENSG00000196132, intron 1 of 2)	20	64164452	64242253	77802	1	ENSG00000196132	ENST00000328439	-2801	chr20:64160564-64161651	chr20	MYT1	protein_coding	4661
14	63088808	63089313	506	*	6.00507	2.90783	6.67298	-4.41903	9.44082e-05	0.00189446	Intron (ENST00000394968/ENSG00000140015, intron 1 of 10)	14	62712240	63101866	389627	2	ENSG00000140015	ENST00000394968	12553	chr14:63088808-63089313	chr14	KCNH5	protein_coding	27133
4	2647024	2647997	974	*	6.2777	3.20739	6.94427	-4.46665	9.45042e-05	0.00189451	Intron (ENST00000637812/ENSG00000125386, intron 7 of 20)	4	2654421	2700501	46081	1	ENSG00000125386	ENST00000513350	-6424	chr4:2647024-2647997	chr4	FAM193A	protein_coding	8603
3	128393055	128393468	414	*	3.72396	0	4.46093	-5.43752	9.45792e-05	0.00189451	Intron (ENST00000254730/ENSG00000132394, intron 6 of 6)	3	128336904	128341788	4885	1	ENSG00000132394	ENST00000483569	56151	chr3:128393055-128393468	chr3	EEFSEC	protein_coding	60678
4	80243454	80243919	466	*	4.65928	0.207391	5.36963	-4.75962	9.46581e-05	0.00189451	Distal Intergenic	4	80266599	80290194	23596	1	ENSG00000138675	ENST00000312465	-22680	chr4:80243454-80243919	chr4	FGF5	protein_coding	2250
17	78175045	78175792	748	*	5.68736	2.52932	6.35818	-4.38658	9.48405e-05	0.00189451	3' UTR	17	78169684	78172719	3036	1	ENSG00000108639	ENST00000592456	5361	chr17:78175045-78175792	chr17	SYNGR2	protein_coding	9144
4	150079301	150079581	281	*	3.7322	0	4.46917	-5.4365	9.48922e-05	0.00189451	Promoter	4	150079028	150257438	178411	1	ENSG00000170390	ENST00000302176	273	chr4:150079301-150079581	chr4	DCLK2	protein_coding	166614
2	65880443	65880709	267	*	3.72039	0	4.45735	-5.43575	9.49306e-05	0.00189451	Intron (ENST00000606978/ENSG00000204929, intron 6 of 9)	2	65897622	65899515	1894	1	ENSG00000204929	ENST00000412986	-16913	chr2:65880443-65880709	chr2	AC007389.1	lncRNA	101927533
X	111837256	111837603	348	*	3.93763	0	4.67459	-5.53868	9.50176e-05	0.00189451	Intron (ENST00000262839/ENSG00000072315, intron 6 of 10)	23	111876051	111902208	26158	1	ENSG00000204025	ENST00000612026	-38448	chrX:111837256-111837603	chrX	TRPC5OS	protein_coding	100329135
17	41777352	41778034	683	*	4.86682	0.207391	5.58077	-4.96656	9.50461e-05	0.00189451	Intron (ENST00000393930/ENSG00000173801, intron 1 of 14)	17	41767458	41772269	4812	2	ENSG00000173801	ENST00000420370	-5083	chr17:41777352-41778034	chr17	JUP	protein_coding	3728
1	54583540	54584244	705	*	4.84771	0	5.56699	-4.78606	9.50853e-05	0.00189451	Intron (ENST00000481208/ENSG00000162390, intron 1 of 14)	1	54597264	54599658	2395	1	ENSG00000162390	ENST00000479837	-13020	chr1:54583540-54584244	chr1	ACOT11	protein_coding	26027
13	59510403	59510769	367	*	4.84248	0.792354	5.54418	-4.5074	9.5474e-05	0.00189886	Distal Intergenic	13	59480070	59480132	63	1	ENSG00000239003	ENST00000458752	30333	chr13:59510403-59510769	chr13	RNU7-88P	snRNA	100873843
16	77211956	77212443	488	*	5.57806	2.37732	6.25085	-4.36571	9.54976e-05	0.00189886	Promoter	16	77212408	77213215	808	1	ENSG00000205078	ENST00000568925	0	chr16:77211956-77212443	chr16	SYCE1L	protein_coding	100130958
16	50940277	50940950	674	*	5.17811	1.79235	5.85878	-4.34463	9.55978e-05	0.00189886	Distal Intergenic	16	50892650	50901061	8412	1	ENSG00000261241	ENST00000661531	47627	chr16:50940277-50940950	chr16	LINC02128	lncRNA	112267895
15	90293413	90293856	444	*	3.78056	0	4.51752	-5.47037	9.56037e-05	0.00189886	Promoter	15	90293939	90294207	269	1	ENSG00000275803	ENST00000613111	-83	chr15:90293413-90293856	chr15	RN7SL736P	misc_RNA	107080652
22	21047217	21048260	1044	*	7.04621	4.20739	7.70017	-4.59721	9.58351e-05	0.00189985	Exon (ENST00000497328/ENSG00000187905, exon 2 of 9)	22	21045987	21060528	14542	1	ENSG00000187905	ENST00000442047	1230	chr22:21047217-21048260	chr22	LRRC74B	protein_coding	400891
17	44105599	44106396	798	*	4.86675	0.792354	5.56905	-4.66117	9.58694e-05	0.00189985	Intron (ENST00000225983/ENSG00000108840, intron 3 of 26)	17	44093781	44111341	17561	2	ENSG00000108840	ENST00000591714	4945	chr17:44105599-44106396	chr17	HDAC5	protein_coding	10014
17	80491987	80492857	871	*	8.28305	5.02391	8.95845	-3.93327	9.58867e-05	0.00189985	Distal Intergenic	17	80473414	80477843	4430	2	ENSG00000171246	ENST00000575212	-14144	chr17:80491987-80492857	chr17	NPTX1	protein_coding	4884
12	67647885	67648947	1063	*	5.7137	2.66682	6.37909	-4.40164	9.59542e-05	0.00189985	Promoter	12	67648338	67657596	9259	1	ENSG00000127334	ENST00000543747	0	chr12:67647885-67648947	chr12	DYRK2	protein_coding	8445
4	183905171	183906200	1030	*	4.73516	0	5.45957	-5.28506	9.62347e-05	0.00190322	Promoter	4	183905307	184023526	118220	1	ENSG00000173320	ENST00000308497	0	chr4:183905171-183906200	chr4	STOX2	protein_coding	56977
1	12196653	12196981	329	*	4.8121	0.792354	5.51305	-4.50159	9.64526e-05	0.00190322	Intron (ENST00000376259/ENSG00000028137, intron 8 of 9)	1	12191838	12193008	1171	1	ENSG00000028137	ENST00000489921	4815	chr1:12196653-12196981	chr1	TNFRSF1B	protein_coding	7133
12	128829963	128830300	338	*	3.99996	0	4.73693	-5.54716	9.65901e-05	0.00190322	Distal Intergenic	12	128826836	128827579	744	1	ENSG00000274695	ENST00000611714	3127	chr12:128829963-128830300	chr12	AC108704.1	lncRNA	NA
15	63089479	63089955	477	*	3.85984	0	4.5968	-5.5055	9.66683e-05	0.00190322	Distal Intergenic	15	63091085	63110589	19505	1	ENSG00000259672	ENST00000665500	-1130	chr15:63089479-63089955	chr15	AC087612.1	lncRNA	NA
20	47741972	47742287	316	*	3.90329	0	4.64025	-5.52382	9.66803e-05	0.00190322	Intron (ENST00000359930/ENSG00000196562, intron 2 of 20)	20	47706513	47736943	30431	2	ENSG00000196562	ENST00000478766	-5029	chr20:47741972-47742287	chr20	SULF2	protein_coding	55959
9	20024794	20025130	337	*	3.72733	0	4.46429	-5.44406	9.67183e-05	0.00190322	Distal Intergenic	9	19967239	19967994	756	2	ENSG00000277711	ENST00000611241	-56800	chr9:20024794-20025130	chr9	AL591222.3	processed_pseudogene	100418908
20	48912091	48912702	612	*	5.5895	2.37732	6.26281	-4.36256	9.68394e-05	0.00190322	Distal Intergenic	20	48921711	49036693	114983	1	ENSG00000124198	ENST00000371917	-9009	chr20:48912091-48912702	chr20	ARFGEF2	protein_coding	10564
17	81467650	81467972	323	*	3.78519	0	4.52216	-5.46835	9.68475e-05	0.00190322	Distal Intergenic	17	81462559	81463755	1197	1	ENSG00000266074	ENST00000582709	5091	chr17:81467650-81467972	chr17	BAHCC1	protein_coding	57597
12	122355101	122356266	1166	*	5.4741	1.92071	6.16106	-3.80553	9.69371e-05	0.00190322	Promoter	12	122341088	122356160	15073	2	ENSG00000130779	ENST00000541410	0	chr12:122355101-122356266	chr12	CLIP1	protein_coding	6249
16	85284000	85284621	622	*	5.02954	1.52932	5.71458	-4.33835	9.696e-05	0.00190322	Intron (ENST00000637419/ENSG00000131149, intron 1 of 2)	16	85282958	85285963	3006	1	ENSG00000179219	ENST00000366314	1042	chr16:85284000-85284621	chr16	LINC00311	lncRNA	197196
3	114892566	114893249	684	*	4.92783	0	5.65381	-5.36909	9.69633e-05	0.00190322	Intron (ENST00000357258/ENSG00000181722, intron 3 of 9)	3	114339304	114900342	561039	2	ENSG00000181722	ENST00000479879	7093	chr3:114892566-114893249	chr3	ZBTB20	protein_coding	26137
22	42343115	42343500	386	*	3.93392	0	4.67089	-5.52329	9.70276e-05	0.00190322	Promoter	22	42214847	42343616	128770	2	ENSG00000100207	ENST00000515426	116	chr22:42343115-42343500	chr22	TCF20	protein_coding	6942
8	61733455	61733806	352	*	4.67172	0	5.39872	-5.15235	9.71312e-05	0.00190377	Distal Intergenic	8	61714788	61714859	72	1	ENSG00000264408	ENST00000583453	18667	chr8:61733455-61733806	chr8	MIR4470	miRNA	100616484
19	18674610	18675025	416	*	5.03138	0.792354	5.73746	-4.51905	9.74529e-05	0.00190724	Distal Intergenic	19	18683678	18782333	98656	1	ENSG00000105662	ENST00000338797	-8653	chr19:18674610-18675025	chr19	CRTC1	protein_coding	23373
22	37433643	37435225	1583	*	6.79563	4.01475	7.44609	-4.53057	9.75056e-05	0.00190724	Distal Intergenic	22	37367960	37427479	59520	2	ENSG00000166897	ENST00000402918	-6164	chr22:37433643-37435225	chr22	ELFN2	protein_coding	114794
5	5490853	5491170	318	*	3.82632	0	4.56329	-5.41412	9.75343e-05	0.00190724	Distal Intergenic	5	5422742	5437836	15095	1	ENSG00000164151	ENST00000505464	68111	chr5:5490853-5491170	chr5	ICE1	protein_coding	23379
13	23985909	23986473	565	*	4.71383	0.540492	5.41846	-4.27374	9.79534e-05	0.001913	Intron (ENST00000382141/ENSG00000273167, intron 2 of 15)	13	23979810	24035027	55218	1	ENSG00000228741	ENST00000439928	6099	chr13:23985909-23986473	chr13	AL445985.1	lncRNA	221178
7	5531251	5531839	589	*	4.8049	1.20739	5.49338	-4.40658	9.79806e-05	0.001913	Promoter	7	5528150	5530604	2455	2	ENSG00000075624	ENST00000647275	-647	chr7:5531251-5531839	chr7	ACTB	protein_coding	60
8	144146749	144147818	1070	*	5.66243	2.66682	6.32517	-4.36894	9.83421e-05	0.00191858	Promoter	8	144148016	144250753	102738	1	ENSG00000179832	ENST00000532255	-198	chr8:144146749-144147818	chr8	MROH1	protein_coding	727957
16	78996658	78997251	594	*	4.79045	0	5.50901	-4.73691	9.86689e-05	0.0019226	Intron (ENST00000569332/ENSG00000186153, intron 7 of 7)	16	78994345	79004730	10386	1	ENSG00000261537	ENST00000561938	2313	chr16:78996658-78997251	chr16	AC027279.2	lncRNA	NA
4	2811688	2812383	696	*	3.90903	0	4.646	-5.4154	9.87593e-05	0.0019226	Promoter	4	2811798	2827670	15873	1	ENSG00000087266	ENST00000512014	0	chr4:2811688-2812383	chr4	SH3BP2	protein_coding	6452
8	100908243	100909187	945	*	5.18185	1.20739	5.88162	-4.5718	9.87761e-05	0.0019226	Distal Intergenic	8	100913247	100914388	1142	2	ENSG00000260368	ENST00000564694	5201	chr8:100908243-100909187	chr8	AC027373.1	lncRNA	NA
15	94070427	94070664	238	*	3.76979	0	4.50675	-5.41264	9.88648e-05	0.00192284	Promoter	15	94028465	94070820	42356	2	ENSG00000258754	ENST00000556447	156	chr15:94070427-94070664	chr15	LINC01579	lncRNA	105369203
2	237673409	237673985	577	*	4.92361	0	5.64956	-5.31154	9.90662e-05	0.001923	Intron (ENST00000308482/ENSG00000124831, intron 1 of 23)	2	237683404	237684473	1070	1	ENSG00000124831	ENST00000489295	-9419	chr2:237673409-237673985	chr2	LRRFIP1	protein_coding	9208
2	174754210	174754625	416	*	4.88975	1.20739	5.58105	-4.4577	9.90838e-05	0.001923	5' UTR	2	174747810	174764412	16603	2	ENSG00000138435	ENST00000409219	9787	chr2:174754210-174754625	chr2	CHRNA1	protein_coding	1134
6	108106226	108106542	317	*	3.94132	0	4.67828	-5.53546	9.91733e-05	0.001923	Intron (ENST00000440575/ENSG00000081087, intron 2 of 6)	6	108123457	108157875	34419	1	ENSG00000225174	ENST00000658282	-16915	chr6:108106226-108106542	chr6	OSTM1-AS1	lncRNA	100287366
21	43367218	43367755	538	*	5.49383	1.73339	6.18758	-4.26463	9.92253e-05	0.001923	Distal Intergenic	21	43363332	43366566	3235	1	ENSG00000225637	ENST00000435702	3886	chr21:43367218-43367755	chr21	AP001046.1	lncRNA	NA
11	27688223	27689097	875	*	4.99046	1.20739	5.68489	-4.43981	9.9294e-05	0.001923	Intron (ENST00000652063/ENSG00000245573, intron 5 of 5)	11	27654893	27699667	44775	2	ENSG00000176697	ENST00000395986	10570	chr11:27688223-27689097	chr11	BDNF	protein_coding	627
6	35568993	35569556	564	*	5.23418	1.79235	5.91704	-4.35871	9.93291e-05	0.001923	Distal Intergenic	6	35555873	35556264	392	1	ENSG00000219023	ENST00000403958	13120	chr6:35568993-35569556	chr6	AL033519.3	processed_pseudogene	646819
2	85423533	85423924	392	*	4.72993	0	5.45733	-5.1887	9.9905e-05	0.00193267	Intron (ENST00000650829/ENSG00000286011, intron 5 of 6)	2	85422251	85425936	3686	1	ENSG00000286011	ENST00000651084	1282	chr2:85423533-85423924	chr2	AC062037.4	lncRNA	NA
17	50934412	50935698	1287	*	6.6758	4.01475	7.31852	-4.52586	0.000100467	0.00194084	Exon (ENST00000501718/ENSG00000247011, exon 2 of 2)	17	50944104	50947827	3724	1	ENSG00000251665	ENST00000506394	-8406	chr17:50934412-50935698	chr17	AC005920.3	lncRNA	NA
13	33229818	33230373	556	*	4.77716	0.792354	5.47721	-4.50019	0.000100481	0.00194084	Intron (ENST00000628131/ENSG00000236581, intron 2 of 5)	13	33103170	33206006	102837	2	ENSG00000133121	ENST00000399365	-23812	chr13:33229818-33230373	chr13	STARD13	protein_coding	90627
3	137348970	137349809	840	*	6.4036	3.66682	7.05129	-4.43669	0.000100614	0.00194194	Distal Intergenic	3	137518134	137518255	122	2	ENSG00000201325	ENST00000364455	168446	chr3:137348970-137349809	chr3	RNA5SP142	rRNA_pseudogene	100873409
10	69880290	69881059	770	*	5.13544	1.79235	5.81439	-4.34035	0.0001009	0.00194597	Promoter	10	69880414	69891509	11096	1	ENSG00000197467	ENST00000673755	0	chr10:69880290-69881059	chr10	COL13A1	protein_coding	1305
22	39239154	39240022	869	*	5.13746	1.79235	5.81649	-4.3008	0.000100979	0.001946	Promoter	22	39224935	39240909	15975	2	ENSG00000100311	ENST00000381551	887	chr22:39239154-39240022	chr22	PDGFB	protein_coding	5155
3	113954098	113954477	380	*	3.86023	0	4.5972	-5.40888	0.000101114	0.00194712	Promoter	3	113954136	113962978	8843	1	ENSG00000184307	ENST00000638807	0	chr3:113954098-113954477	chr3	ZDHHC23	protein_coding	254887
5	124735290	124735797	508	*	5.44873	2.20739	6.12335	-4.34493	0.000101229	0.00194741	Promoter	5	124734618	124735175	558	2	ENSG00000251456	ENST00000507630	-115	chr5:124735290-124735797	chr5	AC113398.2	lncRNA	NA
11	119659949	119660603	655	*	3.72963	0	4.4666	-5.43989	0.000101283	0.00194741	Intron (ENST00000341398/ENSG00000110400, intron 5 of 7)	11	119656311	119656416	106	1	ENSG00000199217	ENST00000362347	3638	chr11:119659949-119660603	chr11	RNU6-1123P	snRNA	106480060
3	184234157	184235617	1461	*	5.61688	2.66682	6.27717	-4.35198	0.000101376	0.00194772	Promoter	3	184234520	184242329	7810	1	ENSG00000145198	ENST00000461141	0	chr3:184234157-184235617	chr3	VWA5B2	protein_coding	90113
17	72588810	72589505	696	*	6.31086	3.33828	6.97237	-3.95213	0.000101556	0.00194969	Promoter	17	72403327	72589317	185991	2	ENSG00000227036	ENST00000648952	0	chr17:72588810-72589505	chr17	LINC00511	lncRNA	400619
8	123236651	123237163	513	*	4.72583	0.540492	5.43072	-4.28433	0.000101699	0.00195015	Promoter	8	123236852	123237062	211	1	ENSG00000243498	ENST00000461723	0	chr8:123236651-123237163	chr8	UBA52P5	processed_pseudogene	NA
4	185258791	185259056	266	*	3.70123	0	4.4382	-5.4213	0.000101896	0.00195015	5' UTR	4	185295827	185363510	67684	1	ENSG00000109762	ENST00000512853	-36771	chr4:185258791-185259056	chr4	SNX25	protein_coding	83891
9	129875483	129876371	889	*	7.05647	3.91214	7.72664	-3.76021	0.000101912	0.00195015	Promoter	9	129875597	129880518	4922	1	ENSG00000136878	ENST00000496927	0	chr9:129875483-129876371	chr9	USP20	protein_coding	10868
12	109331690	109331968	279	*	3.69995	0	4.43692	-5.42338	0.000101965	0.00195015	Distal Intergenic	12	109347903	109448371	100469	1	ENSG00000174527	ENST00000310903	-15935	chr12:109331690-109331968	chr12	MYO1H	protein_coding	283446
17	73231887	73232425	539	*	4.83071	0	5.55592	-5.30685	0.000101966	0.00195015	Promoter	17	73207353	73232367	25015	2	ENSG00000133193	ENST00000403627	0	chr17:73231887-73232425	chr17	FAM104A	protein_coding	84923
3	139281429	139281894	466	*	4.08611	0	4.82307	-5.5887	0.000102154	0.00195227	Promoter	3	139281714	139344023	62310	1	ENSG00000175110	ENST00000489521	0	chr3:139281429-139281894	chr3	MRPS22	protein_coding	56945
12	117118688	117119612	925	*	5.18504	2.01475	5.85643	-4.31383	0.000102913	0.00196495	Intron (ENST00000547006/ENSG00000258285, intron 2 of 2)	12	117099481	117142091	42611	1	ENSG00000258285	ENST00000547006	19207	chr12:117118688-117119612	chr12	TESC-AS1	lncRNA	NA
4	121711699	121712067	369	*	3.77176	0	4.50873	-5.44568	0.000102973	0.00196495	Distal Intergenic	4	121681556	121696995	15440	2	ENSG00000164111	ENST00000513523	-14704	chr4:121711699-121712067	chr4	ANXA5	protein_coding	308
8	22373928	22374566	639	*	6.58469	3.90783	7.22847	-4.50974	0.00010308	0.00196551	Intron (ENST00000359741/ENSG00000104635, intron 1 of 8)	8	22367538	22404977	37440	1	ENSG00000104635	ENST00000524285	6390	chr8:22373928-22374566	chr8	SLC39A14	protein_coding	23516
10	100912383	100912850	468	*	5.69007	2.66682	6.35425	-4.32878	0.000103158	0.00196552	Promoter	10	100911103	100912739	1637	2	ENSG00000272572	ENST00000608554	0	chr10:100912383-100912850	chr10	AL138762.2	lncRNA	NA
22	39469329	39469766	438	*	3.77764	0	4.51461	-5.43896	0.000103498	0.00196765	Intron (ENST00000341184/ENSG00000128268, intron 1 of 1)	22	39472788	39487830	15043	1	ENSG00000128268	ENST00000429402	-3022	chr22:39469329-39469766	chr22	MGAT3	protein_coding	4248
20	34872826	34873190	365	*	4.78845	0.207391	5.50111	-4.80176	0.000103506	0.00196765	Promoter	20	34844720	34872856	28137	2	ENSG00000131067	ENST00000336431	0	chr20:34872826-34873190	chr20	GGT7	protein_coding	2686
5	179848937	179850359	1423	*	5.64865	1.97263	6.33975	-3.91503	0.00010357	0.00196765	Intron (ENST00000522663/ENSG00000161010, intron 3 of 8)	5	179847035	179847130	96	2	ENSG00000252202	ENST00000516393	-1807	chr5:179848937-179850359	chr5	AC008393.2	misc_RNA	NA
X	17046616	17046888	273	*	3.74523	0	4.4822	-5.43149	0.000103581	0.00196765	Intron (ENST00000357277/ENSG00000169891, intron 5 of 17)	23	17044380	17044511	132	2	ENSG00000201467	ENST00000364597	-2105	chrX:17046616-17046888	chrX	AL732371.1	snoRNA	NA
5	116520781	116521534	754	*	5.45864	2.20739	6.13369	-4.37584	0.000103801	0.00197035	Intron (ENST00000343348/ENSG00000092421, intron 1 of 18)	5	116491796	116536428	44633	2	ENSG00000092421	ENST00000515009	14894	chr5:116520781-116521534	chr5	SEMA6A	protein_coding	57556
22	44340452	44340975	524	*	3.8941	0	4.63106	-5.50741	0.000103968	0.00197205	Distal Intergenic	22	44365551	44366284	734	1	ENSG00000220702	ENST00000406912	-24576	chr22:44340452-44340975	chr22	Z85994.1	lncRNA	NA
20	59042671	59043359	689	*	5.42415	2.1634	6.09961	-4.00904	0.000104084	0.00197275	Promoter	20	59033145	59042786	9642	2	ENSG00000101166	ENST00000355937	0	chr20:59042671-59043359	chr20	PRELID3B	protein_coding	51012
22	22651673	22652400	728	*	5.51405	2.1634	6.1933	-4.1434	0.000104294	0.00197359	Distal Intergenic	22	22646778	22647878	1101	1	ENSG00000100121	ENST00000652467	4895	chr22:22651673-22652400	chr22	GGTLC2	protein_coding	91227
7	12771432	12771949	518	*	5.63999	2.52932	6.30855	-4.38119	0.000104306	0.00197359	Intron (ENST00000639998/ENSG00000229618, intron 3 of 7)	7	12802249	13704540	902292	1	ENSG00000229618	ENST00000638964	-30300	chr7:12771432-12771949	chr7	AC011287.1	lncRNA	NA
1	23187569	23188044	476	*	5.17332	1.79235	5.85381	-4.35266	0.000104412	0.00197359	Distal Intergenic	1	23191895	23194729	2835	2	ENSG00000179546	ENST00000374619	6685	chr1:23187569-23188044	chr1	HTR1D	protein_coding	3352
17	41962133	41963125	993	*	5.85963	2.79235	6.52605	-4.43531	0.000104447	0.00197359	Intron (ENST00000377540/ENSG00000204815, intron 11 of 11)	17	41966763	41974228	7466	1	ENSG00000173786	ENST00000472031	-3638	chr17:41962133-41963125	chr17	CNP	protein_coding	1267
17	80352570	80353558	989	*	7.22012	4.25348	7.8813	-3.94014	0.000104588	0.00197359	Promoter	17	80351837	80353811	1975	2	ENSG00000263069	ENST00000613190	253	chr17:80352570-80353558	chr17	RNF213-AS1	lncRNA	100294362
11	1459169	1459704	536	*	3.77189	0	4.50886	-5.41334	0.000104596	0.00197359	3' UTR	11	1454427	1459447	5021	1	ENSG00000174672	ENST00000531932	4742	chr11:1459169-1459704	chr11	BRSK2	protein_coding	9024
20	57232171	57232676	506	*	4.84272	1.20739	5.53249	-4.37971	0.000104752	0.00197506	Intron (ENST00000395863/ENSG00000101144, intron 1 of 6)	20	57202474	57224840	22367	2	ENSG00000101144	ENST00000524700	-7331	chr20:57232171-57232676	chr20	BMP7	protein_coding	655
X	47619752	47620041	290	*	3.75122	0	4.48818	-5.4224	0.000105235	0.00198268	Promoter	23	47571901	47619857	47957	2	ENSG00000008056	ENST00000295987	0	chrX:47619752-47620041	chrX	SYN1	protein_coding	6853
17	17792061	17792697	637	*	4.73211	0.207391	5.44378	-4.68842	0.000105385	0.00198273	Promoter	17	17792949	17798513	5565	1	ENSG00000108557	ENST00000640861	-252	chr17:17792061-17792697	chr17	RAI1	protein_coding	10743
5	143085507	143085827	321	*	3.71334	0	4.45031	-5.41724	0.00010545	0.00198273	Intron (ENST00000645722/ENSG00000145819, intron 17 of 22)	5	143056083	143058159	2077	1	ENSG00000145819	ENST00000443045	29424	chr5:143085507-143085827	chr5	ARHGAP26	protein_coding	23092
7	55874680	55875473	794	*	6.27871	2.91643	6.95844	-3.66643	0.000105473	0.00198273	Downstream (1-2kb)	7	55876738	55877024	287	2	ENSG00000225018	ENST00000420654	1551	chr7:55874680-55875473	chr7	AC092647.1	processed_pseudogene	NA
22	36439843	36440262	420	*	4.68199	0.207391	5.39276	-4.77748	0.000105619	0.001984	Promoter	22	36440880	36440970	91	2	ENSG00000252225	ENST00000516416	708	chr22:36439843-36440262	chr22	BX470187.1	misc_RNA	NA
5	14251247	14252220	974	*	5.26286	1.79235	5.94681	-4.34707	0.000105739	0.00198404	Intron (ENST00000344204/ENSG00000038382, intron 1 of 56)	5	14290977	14297513	6537	1	ENSG00000038382	ENST00000504606	-38757	chr5:14251247-14252220	chr5	TRIO	protein_coding	7204
13	51614471	51614779	309	*	4.93958	1.02274	5.63783	-4.06346	0.000105778	0.00198404	Intron (ENST00000298125/ENSG00000139668, intron 1 of 11)	13	51598416	51599460	1045	1	ENSG00000224451	ENST00000433775	16055	chr13:51614471-51614779	chr13	ATP5PBP1	processed_pseudogene	100422523
14	92039404	92039891	488	*	3.70103	0	4.43799	-5.42169	0.000105978	0.00198544	Promoter	14	92030541	92040017	9477	2	ENSG00000100815	ENST00000555105	126	chr14:92039404-92039891	chr14	TRIP11	protein_coding	9321
19	5338285	5339225	941	*	4.97851	0	5.70487	-5.35311	0.00010601	0.00198544	Intron (ENST00000588552/ENSG00000105426, intron 1 of 30)	19	5158495	5340803	182309	2	ENSG00000105426	ENST00000588552	1578	chr19:5338285-5339225	chr19	PTPRS	protein_coding	5802
16	16120049	16120861	813	*	5.05556	0	5.77722	-4.88434	0.000106107	0.0019858	Intron (ENST00000399408/ENSG00000103222, intron 24 of 31)	16	16106526	16122103	15578	1	ENSG00000103222	ENST00000574761	13523	chr16:16120049-16120861	chr16	ABCC1	protein_coding	4363
6	150891830	150892226	397	*	5.0492	1.52932	5.73496	-4.33353	0.000106217	0.00198638	Intron (ENST00000367321/ENSG00000120254, intron 7 of 27)	6	150905670	150912948	7279	1	ENSG00000120254	ENST00000421497	-13444	chr6:150891830-150892226	chr6	MTHFD1L	protein_coding	25902
17	49723507	49723963	457	*	5.93283	2.53492	6.61398	-3.87466	0.000106416	0.00198863	Promoter	17	49716205	49724527	8323	2	ENSG00000121104	ENST00000511743	564	chr17:49723507-49723963	chr17	FAM117A	protein_coding	81558
6	110414159	110414711	553	*	4.76761	0.671912	5.47042	-4.35625	0.000106524	0.00198919	Promoter	6	110391771	110415562	23792	2	ENSG00000203797	ENST00000368923	851	chr6:110414159-110414711	chr6	DDO	protein_coding	8528
3	192825572	192826085	514	*	5.18713	1.79235	5.86816	-4.36636	0.000106861	0.00199218	Intron (ENST00000392452/ENSG00000180611, intron 1 of 1)	3	192143978	192767764	623787	2	ENSG00000114279	ENST00000450716	-57808	chr3:192825572-192826085	chr3	FGF12	protein_coding	2257
2	21356	21837	482	*	3.79399	0	4.53096	-5.38048	0.000106917	0.00199218	Distal Intergenic	2	41220	42952	1733	2	ENSG00000184731	ENST00000460464	21115	chr2:21356-21837	chr2	FAM110C	protein_coding	642273
17	49581655	49581981	327	*	4.72294	0.792354	5.42155	-4.51526	0.000106921	0.00199218	3' UTR	17	49578634	49583827	5194	1	ENSG00000182575	ENST00000570453	3021	chr17:49581655-49581981	chr17	NXPH3	protein_coding	11248
10	73906819	73907198	380	*	3.7182	0	4.45517	-5.41254	0.000107245	0.00199675	Distal Intergenic	10	73909177	73913049	3873	1	ENSG00000122861	ENST00000481390	-1979	chr10:73906819-73907198	chr10	PLAU	protein_coding	5328
X	150958075	150958913	839	*	6.5192	3.36108	7.19003	-3.75096	0.000107353	0.00199729	Distal Intergenic	23	150955494	150955587	94	2	ENSG00000222796	ENST00000410864	-2488	chrX:150958075-150958913	chrX	RNU6-383P	snRNA	NA
2	59900205	59900655	451	*	5.10542	1.79235	5.78312	-4.37801	0.000107681	0.00200017	Intron (ENST00000606382/ENSG00000271955, intron 1 of 3)	2	59778685	59791656	12972	1	ENSG00000286604	ENST00000658628	121520	chr2:59900205-59900655	chr2	AC007100.2	lncRNA	NA
14	90486928	90487485	558	*	5.72487	2.66682	6.39082	-4.32828	0.000107683	0.00200017	Promoter	14	90486756	90490763	4008	1	ENSG00000233208	ENST00000655041	172	chr14:90486928-90487485	chr14	LINC00642	lncRNA	400238
8	47660399	47660835	437	*	3.74275	0	4.47971	-5.43115	0.000107758	0.00200017	Promoter	8	47659664	47735911	76248	1	ENSG00000164808	ENST00000517693	735	chr8:47660399-47660835	chr8	SPIDR	protein_coding	23514
20	37395947	37397414	1468	*	6.89029	4.37732	7.52244	-4.50291	0.000107825	0.00200017	Promoter	20	37396426	37405422	8997	1	ENSG00000197122	ENST00000477066	0	chr20:37395947-37397414	chr20	SRC	protein_coding	6714
8	116844141	116844521	381	*	5.55239	2.37732	6.22401	-4.30075	0.000107944	0.00200091	Intron (ENST00000521703/ENSG00000147679, intron 2 of 2)	8	116847227	116849483	2257	2	ENSG00000164754	ENST00000517749	4962	chr8:116844141-116844521	chr8	RAD21	protein_coding	5885
9	127711802	127712413	612	*	4.60653	0.207391	5.31589	-4.68371	0.000108457	0.00200611	Promoter	9	127711890	127715896	4007	1	ENSG00000160401	ENST00000373293	0	chr9:127711802-127712413	chr9	CFAP157	protein_coding	286207
2	5673258	5673874	617	*	3.69483	0	4.4318	-5.41727	0.000108522	0.00200611	Intron (ENST00000458264/ENSG00000224128, intron 1 of 1)	2	5677142	5691046	13905	2	ENSG00000230090	ENST00000420221	17172	chr2:5673258-5673874	chr2	AC108025.1	lncRNA	NA
10	97201652	97202037	386	*	4.7179	0.207391	5.42932	-4.68059	0.00010855	0.00200611	Intron (ENST00000656148/ENSG00000286683, intron 2 of 2)	10	97195907	97203721	7815	1	ENSG00000286683	ENST00000656148	5745	chr10:97201652-97202037	chr10	AL512424.1	lncRNA	NA
15	96361238	96361834	597	*	3.86357	0	4.60054	-5.48269	0.000108596	0.00200611	Exon (ENST00000668783/ENSG00000259275, exon 2 of 3)	15	96354390	96395016	40627	1	ENSG00000259275	ENST00000558499	6848	chr15:96361238-96361834	chr15	AC087477.2	lncRNA	NA
3	128356768	128357453	686	*	5.94881	3.11428	6.60252	-4.33803	0.000108661	0.00200611	Intron (ENST00000254730/ENSG00000132394, intron 5 of 6)	3	128336904	128341788	4885	1	ENSG00000132394	ENST00000483569	19864	chr3:128356768-128357453	chr3	EEFSEC	protein_coding	60678
12	47302000	47302530	531	*	4.02674	0	4.7637	-5.5505	0.000108717	0.00200611	Distal Intergenic	12	47237734	47279021	41288	2	ENSG00000257925	ENST00000547748	-22979	chr12:47302000-47302530	chr12	AC008083.2	lncRNA	NA
2	8253374	8253857	484	*	5.73168	2.29815	6.41422	-3.95562	0.000108779	0.00200611	Intron (ENST00000663636/ENSG00000235665, intron 1 of 5)	2	7924154	8278084	353931	2	ENSG00000235665	ENST00000456681	24227	chr2:8253374-8253857	chr2	LINC00298	lncRNA	339788
15	78767253	78767907	655	*	6.43657	2.9469	7.12123	-3.66712	0.000108963	0.00200804	Exon (ENST00000388820/ENSG00000136378, exon 18 of 24)	15	78763951	78765113	1163	2	ENSG00000136378	ENST00000569934	-2140	chr15:78767253-78767907	chr15	ADAMTS7	protein_coding	11173
20	62437958	62438323	366	*	4.85888	0	5.58431	-5.26272	0.000109255	0.00201011	Intron (ENST00000618678/ENSG00000233017, intron 2 of 2)	20	62430773	62431515	743	1	ENSG00000233017	ENST00000622414	7185	chr20:62437958-62438323	chr20	AL121832.1	lncRNA	NA
6	5162487	5162755	269	*	3.79202	0	4.52899	-5.45248	0.00010931	0.00201011	Intron (ENST00000330636/ENSG00000214113, intron 2 of 2)	6	5148233	5148322	90	2	ENSG00000265083	ENST00000578066	-14165	chr6:5162487-5162755	chr6	MIR3691	miRNA	100500900
11	111265281	111265859	579	*	5.86779	2.79235	6.53462	-4.34365	0.000109314	0.00201011	Intron (ENST00000280325/ENSG00000150750, intron 2 of 4)	11	111255983	111286248	30266	1	ENSG00000150750	ENST00000667535	9298	chr11:111265281-111265859	chr11	C11orf53	protein_coding	341032
1	109632701	109633035	335	*	4.56227	0.207391	5.27075	-4.74288	0.000109541	0.00201081	Distal Intergenic	1	109630638	109631500	863	1	ENSG00000116337	ENST00000528958	2063	chr1:109632701-109633035	chr1	AMPD2	protein_coding	271
2	149170080	149170467	388	*	4.56508	0.207391	5.27362	-4.72367	0.000109759	0.00201081	Intron (ENST00000409642/ENSG00000150556, intron 3 of 6)	2	149170561	149184570	14010	2	ENSG00000286335	ENST00000654444	14103	chr2:149170080-149170467	chr2	AC009230.1	lncRNA	NA
7	6659474	6659863	390	*	3.75841	0	4.49537	-5.40041	0.00010982	0.00201081	Distal Intergenic	7	6663974	6665521	1548	1	ENSG00000228010	ENST00000413182	-4111	chr7:6659474-6659863	chr7	AC073343.2	lncRNA	NA
2	222000203	222000666	464	*	3.81436	0	4.55133	-5.46214	0.00010993	0.00201081	Distal Intergenic	2	221961737	221963765	2029	1	ENSG00000226666	ENST00000432228	38466	chr2:222000203-222000666	chr2	HSPA9P1	processed_pseudogene	NA
16	12252622	12253069	448	*	5.60018	2.37732	6.27398	-4.38367	0.000109944	0.00201081	Intron (ENST00000566228/ENSG00000048471, intron 14 of 20)	16	12297197	12297323	127	2	ENSG00000238685	ENST00000459171	44254	chr16:12252622-12253069	chr16	AC092365.1	snoRNA	NA
10	29387288	29387709	422	*	5.28089	1.79235	5.9655	-4.31574	0.000109966	0.00201081	Intron (ENST00000658254/ENSG00000287402, intron 1 of 2)	10	29373027	29409366	36340	2	ENSG00000287402	ENST00000658254	21657	chr10:29387288-29387709	chr10	AL158167.1	lncRNA	NA
14	77790342	77791013	672	*	6.20287	2.99384	6.87605	-3.72547	0.000109966	0.00201081	Distal Intergenic	14	77800109	77935014	134906	1	ENSG00000063761	ENST00000238561	-9096	chr14:77790342-77791013	chr14	ADCK1	protein_coding	57143
22	25119869	25120447	579	*	4.72719	0	5.45457	-5.19053	0.000109989	0.00201081	Intron (ENST00000406486/ENSG00000197077, intron 7 of 13)	22	25102433	25112692	10260	2	ENSG00000203280	ENST00000366110	-7177	chr22:25119869-25120447	chr22	KIAA1671-AS1	lncRNA	100128531
10	17643855	17644796	942	*	5.51285	2.37732	6.18261	-4.29401	0.000110184	0.00201292	Promoter	10	17644151	17716824	72674	1	ENSG00000136738	ENST00000377524	0	chr10:17643855-17644796	chr10	STAM	protein_coding	8027
14	56754636	56755791	1156	*	7.61219	5.43621	8.21545	-4.62278	0.000110569	0.00201656	Distal Intergenic	14	56759379	56765757	6379	1	ENSG00000258703	ENST00000555316	-3588	chr14:56754636-56755791	chr14	AL161757.3	lncRNA	NA
17	42675008	42676444	1437	*	5.41484	2.20739	6.08794	-4.35279	0.000110578	0.00201656	Promoter	17	42667917	42676090	8174	2	ENSG00000068137	ENST00000456950	0	chr17:42675008-42676444	chr17	PLEKHH3	protein_coding	79990
3	40506291	40506775	485	*	3.70493	0	4.44189	-5.39974	0.000110622	0.00201656	Promoter	3	40506108	40512472	6365	1	ENSG00000177842	ENST00000433723	183	chr3:40506291-40506775	chr3	ZNF620	protein_coding	253639
18	46406505	46407047	543	*	6.16836	3.20739	6.82925	-4.39374	0.000110798	0.00201831	Intron (ENST00000593230/ENSG00000141622, intron 1 of 4)	18	46409197	46410645	1449	2	ENSG00000285993	ENST00000650266	3598	chr18:46406505-46407047	chr18	AC018931.1	lncRNA	NA
22	43308439	43309291	853	*	5.06807	0.810926	5.77454	-4.34502	0.000110963	0.00201986	Intron (ENST00000360835/ENSG00000159307, intron 3 of 21)	22	43316837	43320065	3229	2	ENSG00000159307	ENST00000461595	10774	chr22:43308439-43309291	chr22	SCUBE1	protein_coding	80274
2	25310356	25310886	531	*	3.79662	0	4.53359	-5.4493	0.000111126	0.00202138	Intron (ENST00000264709/ENSG00000119772, intron 2 of 22)	2	25328640	25328721	82	2	ENSG00000221445	ENST00000408518	17835	chr2:25310356-25310886	chr2	MIR1301	miRNA	100302246
17	40993693	40994186	494	*	5.02758	1.52932	5.71255	-4.38019	0.000111348	0.00202394	Promoter	17	40993430	40994164	735	2	ENSG00000212899	ENST00000391586	0	chr17:40993693-40994186	chr17	KRTAP3-3	protein_coding	85293
1	915463	915867	405	*	5.30878	1.79235	5.99441	-4.32218	0.000111427	0.00202394	Exon (ENST00000607769/ENSG00000272438, exon 2 of 2)	1	914171	914971	801	1	ENSG00000241180	ENST00000398216	1292	chr1:915463-915867	chr1	AL645608.4	lncRNA	NA
18	1796844	1797646	803	*	6.53694	3.40258	7.20664	-3.64946	0.000111509	0.00202396	Intron (ENST00000661994/ENSG00000266602, intron 3 of 4)	18	1780329	1782064	1736	1	ENSG00000264080	ENST00000583827	16515	chr18:1796844-1797646	chr18	AP005057.1	lncRNA	NA
19	40715012	40715485	474	*	3.66201	0	4.39897	-5.39695	0.000111792	0.00202682	Promoter	19	40691530	40715073	23544	2	ENSG00000123815	ENST00000243583	0	chr19:40715012-40715485	chr19	COQ8B	protein_coding	79934
6	31588957	31589533	577	*	5.21167	1.79235	5.89366	-4.41958	0.000111923	0.00202682	3' UTR	6	31587669	31588757	1089	1	ENSG00000204482	ENST00000464044	1288	chr6:31588957-31589533	chr6	LST1	protein_coding	7940
6	157830320	157831231	912	*	6.98217	4.45532	7.61536	-4.54059	0.000111931	0.00202682	Promoter	6	157829143	157830573	1431	2	ENSG00000234361	ENST00000411838	0	chr6:157830320-157831231	chr6	AL391863.2	lncRNA	NA
2	99682777	99683201	425	*	3.71249	0	4.44945	-5.3825	0.000111986	0.00202682	Intron (ENST00000409236/ENSG00000144218, intron 9 of 22)	2	99550832	99593770	42939	2	ENSG00000144218	ENST00000445815	-89007	chr2:99682777-99683201	chr2	AFF3	protein_coding	3899
16	84459866	84460611	746	*	4.66564	0.792354	5.36268	-4.45392	0.000112106	0.00202706	Promoter	16	84460288	84461778	1491	1	ENSG00000064270	ENST00000624933	0	chr16:84459866-84460611	chr16	ATP2C2	protein_coding	9914
12	30695466	30695851	386	*	3.67835	0	4.41532	-5.39166	0.000112182	0.00202706	Promoter	12	30628988	30695869	66882	2	ENSG00000133704	ENST00000256079	18	chr12:30695466-30695851	chr12	IPO8	protein_coding	10526
5	62259831	62260864	1034	*	5.95777	3.01475	6.61767	-4.36766	0.000112283	0.00202706	Distal Intergenic	5	62306162	62385676	79515	1	ENSG00000068796	ENST00000401507	-45298	chr5:62259831-62260864	chr5	KIF2A	protein_coding	3796
7	132102955	132103386	432	*	4.68318	0.792354	5.38071	-4.51061	0.00011237	0.00202706	Distal Intergenic	7	132086266	132087992	1727	1	ENSG00000229532	ENST00000433754	16689	chr7:132102955-132103386	chr7	AC105443.1	processed_pseudogene	NA
17	76726024	76726627	604	*	3.75399	0	4.49095	-5.43694	0.000112401	0.00202706	Promoter	17	76718453	76726590	8138	2	ENSG00000070495	ENST00000397625	0	chr17:76726024-76726627	chr17	JMJD6	protein_coding	23210
16	84339322	84339710	389	*	4.97998	1.20739	5.67409	-4.47623	0.000112525	0.00202758	Downstream (2-3kb)	16	84342464	84343407	944	2	ENSG00000260504	ENST00000568458	3697	chr16:84339322-84339710	chr16	AC010551.1	lncRNA	NA
15	69540413	69540929	517	*	4.83651	0	5.56459	-5.24815	0.00011259	0.00202758	Intron (ENST00000668790/ENSG00000245750, intron 3 of 6)	15	69548540	69626459	77920	1	ENSG00000245750	ENST00000642210	-7611	chr15:69540413-69540929	chr15	DRAIC	lncRNA	145837
14	106866806	106867566	761	*	5.4163	2.01475	6.0976	-4.30773	0.000113138	0.00203474	Promoter	14	106867660	106868092	433	2	ENSG00000275747	ENST00000618968	526	chr14:106866806-106867566	chr14	IGHV3-79	IG_V_pseudogene	28405
4	142474665	142475102	438	*	3.72681	0	4.46378	-5.38553	0.000113148	0.00203474	Promoter	4	142426481	142474408	47928	2	ENSG00000109452	ENST00000507861	-257	chr4:142474665-142475102	chr4	INPP4B	protein_coding	8821
22	46660470	46661771	1302	*	6.75024	3.96228	7.40114	-4.49364	0.000113284	0.00203573	Exon (ENST00000406902/ENSG00000075240, exon 5 of 19)	22	46663107	46671167	8061	1	ENSG00000075240	ENST00000456069	-1336	chr22:46660470-46661771	chr22	GRAMD4	protein_coding	23151
8	8386013	8386743	731	*	5.25093	2.01475	5.92531	-4.37436	0.000113689	0.00204155	Promoter	8	8317736	8386439	68704	2	ENSG00000275342	ENST00000615670	0	chr8:8386013-8386743	chr8	PRAG1	protein_coding	157285
19	35484029	35484445	417	*	4.73241	0	5.45679	-5.25228	0.000113909	0.00204406	Downstream (2-3kb)	19	35487324	35490464	3141	2	ENSG00000188508	ENST00000338897	6019	chr19:35484029-35484445	chr19	KRTDAP	protein_coding	388533
9	89875518	89875943	426	*	4.2491	0	4.98606	-5.63136	0.000114054	0.00204521	Intron (ENST00000656288/ENSG00000237626, intron 2 of 6)	9	89826030	90019549	193520	1	ENSG00000237626	ENST00000659397	49488	chr9:89875518-89875943	chr9	AL161629.1	lncRNA	NA
1	53389086	53389839	754	*	5.10858	1.20739	5.80639	-4.39969	0.000114484	0.00205049	Distal Intergenic	1	53366668	53368245	1578	2	ENSG00000230138	ENST00000449958	-20841	chr1:53389086-53389839	chr1	LINC02812	lncRNA	NA
17	80485703	80486503	801	*	7.42361	5.06537	8.0434	-4.59725	0.000114511	0.00205049	Distal Intergenic	17	80473414	80477843	4430	2	ENSG00000171246	ENST00000575212	-7860	chr17:80485703-80486503	chr17	NPTX1	protein_coding	4884
12	124098108	124098671	564	*	5.43847	1.85796	6.12637	-3.91776	0.000115221	0.00206174	Intron (ENST00000389727/ENSG00000178882, intron 2 of 4)	12	124085761	124088598	2838	1	ENSG00000275389	ENST00000621669	12347	chr12:124098108-124098671	chr12	AC068790.9	lncRNA	NA
4	3251479	3252067	589	*	3.77344	0	4.5104	-5.36344	0.000115458	0.00206353	Intron (ENST00000507492/ENSG00000188981, intron 4 of 5)	4	3249159	3262541	13383	1	ENSG00000188981	ENST00000510580	2320	chr4:3251479-3252067	chr4	MSANTD1	protein_coding	345222
2	105450532	105450966	435	*	3.66552	0	4.40249	-5.39542	0.000115484	0.00206353	Distal Intergenic	2	105385897	105438513	52617	2	ENSG00000115641	ENST00000607522	-12019	chr2:105450532-105450966	chr2	FHL2	protein_coding	2274
10	23917615	23917852	238	*	3.71375	0	4.45072	-5.3709	0.000115703	0.00206571	Intron (ENST00000376462/ENSG00000120549, intron 1 of 18)	10	24042131	24219909	177779	1	ENSG00000120549	ENST00000636305	-124279	chr10:23917615-23917852	chr10	KIAA1217	protein_coding	56243
4	42876907	42877378	472	*	5.06432	1.79235	5.74027	-4.29367	0.000116004	0.00206571	Distal Intergenic	4	42892396	42892618	223	1	ENSG00000252595	ENST00000516786	-15018	chr4:42876907-42877378	chr4	RN7SKP82	misc_RNA	106480462
14	96088164	96088636	473	*	4.67924	0.207391	5.38996	-4.72227	0.000116031	0.00206571	3' UTR	14	96039384	96086809	47426	1	ENSG00000227051	ENST00000553782	48780	chr14:96088164-96088636	chr14	C14orf132	protein_coding	56967
15	75177657	75178020	364	*	3.75511	0	4.49208	-5.36644	0.000116049	0.00206571	Distal Intergenic	15	75186651	75186968	318	2	ENSG00000240366	ENST00000497944	8948	chr15:75177657-75178020	chr15	RPL36AP45	processed_pseudogene	441727
12	52391516	52391970	455	*	5.61162	2.49423	6.28051	-4.00277	0.000116091	0.00206571	Intron (ENST00000547174/ENSG00000258253, intron 1 of 1)	12	52377812	52385652	7841	2	ENSG00000161849	ENST00000257951	-5864	chr12:52391516-52391970	chr12	KRT84	protein_coding	3890
13	84447391	84447802	412	*	4.71903	0.792354	5.41754	-4.44817	0.000116096	0.00206571	Exon (ENST00000653443/ENSG00000288016, exon 5 of 5)	13	84520103	84521568	1466	1	ENSG00000228597	ENST00000457501	-72301	chr13:84447391-84447802	chr13	MTND4P1	processed_pseudogene	100873211
1	181208943	181209405	463	*	5.82408	2.26363	6.51128	-3.82881	0.000116277	0.00206748	Distal Intergenic	1	181190471	181191149	679	2	ENSG00000225359	ENST00000456771	-17794	chr1:181208943-181209405	chr1	AL358393.1	lncRNA	NA
7	139560720	139561280	561	*	6.02331	3.20739	6.67591	-4.33133	0.000116549	0.00207086	Downstream (<1kb)	7	139539153	139544984	5832	1	ENSG00000236279	ENST00000520413	21567	chr7:139560720-139561280	chr7	CLEC2L	protein_coding	154790
20	46013961	46014588	628	*	5.1393	1.79235	5.8184	-4.2743	0.000116742	0.00207283	Exon (ENST00000372330/ENSG00000100985, exon 11 of 13)	20	46008908	46016561	7654	1	ENSG00000100985	ENST00000372330	5053	chr20:46013961-46014588	chr20	MMP9	protein_coding	4318
3	45119415	45119659	245	*	3.71015	0	4.44712	-5.36832	0.000116874	0.00207371	Intron (ENST00000296129/ENSG00000163814, intron 1 of 8)	3	45112337	45139595	27259	2	ENSG00000163814	ENST00000490471	19936	chr3:45119415-45119659	chr3	CDCP1	protein_coding	64866
8	104326078	104326594	517	*	5.92547	3.01475	6.58358	-4.33966	0.000117068	0.00207421	Distal Intergenic	8	104339087	104348674	9588	1	ENSG00000164935	ENST00000519562	-12493	chr8:104326078-104326594	chr8	DCSTAMP	protein_coding	81501
1	156089615	156090123	509	*	6.22519	3.25348	6.88665	-3.97051	0.000117177	0.00207421	Intron (ENST00000502751/ENSG00000160789, intron 2 of 3)	1	156082631	156093811	11181	1	ENSG00000160789	ENST00000470835	6984	chr1:156089615-156090123	chr1	LMNA	protein_coding	4000
1	240619988	240620254	267	*	3.80864	0	4.5456	-5.45266	0.000117194	0.00207421	Distal Intergenic	1	240489573	240612155	122583	2	ENSG00000180875	ENST00000318160	-7833	chr1:240619988-240620254	chr1	GREM2	protein_coding	64388
6	26188896	26189260	365	*	4.74725	0.792354	5.44652	-4.48825	0.00011734	0.00207421	Promoter	6	26188765	26189076	312	2	ENSG00000277157	ENST00000614247	0	chr6:26188896-26189260	chr6	H4C4	protein_coding	8360
1	3869849	3870482	634	*	5.54682	2.12545	6.22889	-3.69783	0.000117358	0.00207421	Intron (ENST00000338895/ENSG00000169598, intron 5 of 6)	1	3867663	3872545	4883	1	ENSG00000169598	ENST00000481945	2186	chr1:3869849-3870482	chr1	DFFB	protein_coding	1677
11	116175475	116176133	659	*	4.6772	0	5.40108	-5.23252	0.000117476	0.00207421	Distal Intergenic	11	115951105	115951491	387	2	ENSG00000239600	ENST00000478870	-223984	chr11:116175475-116176133	chr11	AP000797.1	processed_pseudogene	NA
13	113050805	113051487	683	*	5.27008	2.01475	5.94531	-4.32528	0.000117546	0.00207421	Intron (ENST00000375608/ENSG00000126217, intron 5 of 29)	13	113044851	113065303	20453	1	ENSG00000126217	ENST00000423251	5954	chr13:113050805-113051487	chr13	MCF2L	protein_coding	23263
10	78302925	78303597	673	*	6.17725	3.45532	6.82399	-4.38027	0.000117758	0.00207421	Intron (ENST00000634930/ENSG00000282863, intron 1 of 3)	10	78301659	78330818	29160	1	ENSG00000230417	ENST00000665488	1266	chr10:78302925-78303597	chr10	LINC00595	lncRNA	414243
3	143731735	143732238	504	*	4.94305	1.52932	5.62482	-4.34262	0.000117827	0.00207421	Intron (ENST00000316549/ENSG00000181804, intron 4 of 15)	3	143552419	143698149	145731	2	ENSG00000181804	ENST00000483124	-33586	chr3:143731735-143732238	chr3	SLC9A9	protein_coding	285195
X	150872893	150873324	432	*	4.91115	1.20739	5.60313	-4.37684	0.000117854	0.00207421	Intron (ENST00000370377/ENSG00000102181, intron 1 of 10)	23	150814900	150898609	83710	2	ENSG00000102181	ENST00000491877	25285	chrX:150872893-150873324	chrX	CD99L2	protein_coding	83692
4	4415591	4415908	318	*	3.68591	0	4.42288	-5.37228	0.000117858	0.00207421	3' UTR	4	4420221	4423688	3468	2	ENSG00000168818	ENST00000510296	7780	chr4:4415591-4415908	chr4	STX18	protein_coding	53407
11	92845617	92846307	691	*	6.239	3.37732	6.89431	-4.38595	0.000117977	0.00207421	Intron (ENST00000409404/ENSG00000165323, intron 18 of 24)	11	92844340	92896305	51966	1	ENSG00000165323	ENST00000533797	1277	chr11:92845617-92846307	chr11	FAT3	protein_coding	120114
17	41139923	41140520	598	*	5.30733	1.79235	5.99291	-4.30225	0.000118008	0.00207421	Promoter	17	41139433	41140487	1055	2	ENSG00000198090	ENST00000345847	0	chr17:41139923-41140520	chr17	KRTAP4-6	protein_coding	81871
3	65854725	65855202	478	*	4.75849	1.20739	5.44537	-4.34715	0.000118051	0.00207421	Intron (ENST00000330909/ENSG00000151276, intron 1 of 24)	3	65843890	65844446	557	1	ENSG00000223409	ENST00000419491	10835	chr3:65854725-65855202	chr3	RPL17P17	processed_pseudogene	100270943
7	103172293	103172632	340	*	3.881	0	4.61797	-5.4629	0.000118415	0.00207826	Downstream (2-3kb)	7	103161947	103162660	714	2	ENSG00000279482	ENST00000624681	-9633	chr7:103172293-103172632	chr7	AC007683.2	TEC	NA
22	38927189	38927678	490	*	4.86604	1.20739	5.55657	-4.40448	0.000118445	0.00207826	Distal Intergenic	22	38921227	38924708	3482	1	ENSG00000235209	ENST00000450216	5962	chr22:38927189-38927678	chr22	AL022318.1	lncRNA	NA
17	81930170	81931084	915	*	4.56948	0.207391	5.27811	-4.66131	0.000118769	0.00208249	Exon (ENST00000582106/ENSG00000265688, exon 2 of 2)	17	81932398	81933058	661	1	ENSG00000263585	ENST00000583521	-1314	chr17:81930170-81931084	chr17	AC145207.4	lncRNA	NA
16	84864524	84865008	485	*	6.25481	2.99384	6.93029	-3.72361	0.000118852	0.00208251	Intron (ENST00000262424/ENSG00000103196, intron 6 of 14)	16	84817182	84856665	39484	2	ENSG00000285848	ENST00000648152	-7859	chr16:84864524-84865008	chr16	AC025280.3	lncRNA	NA
19	46027473	46028031	559	*	5.67252	2.02274	6.36276	-3.80038	0.00011937	0.00208859	Promoter	19	46027648	46031667	4020	1	ENSG00000268401	ENST00000595955	0	chr19:46027473-46028031	chr19	AC007785.3	lncRNA	NA
14	61914362	61914997	636	*	4.84507	0	5.5704	-5.28616	0.000119512	0.00208859	Intron (ENST00000554138/ENSG00000139973, intron 1 of 1)	14	61864880	61970313	105434	1	ENSG00000139973	ENST00000554436	49482	chr14:61914362-61914997	chr14	SYT16	protein_coding	83851
6	33848392	33849176	785	*	5.78385	2.79235	6.44636	-4.36158	0.000119541	0.00208859	Distal Intergenic	6	33883170	33883411	242	1	ENSG00000271362	ENST00000603883	-33994	chr6:33848392-33849176	chr6	AL138889.2	processed_pseudogene	NA
17	51802458	51803001	544	*	6.23349	3.29485	6.89315	-4.5203	0.000119555	0.00208859	Intron (ENST00000570565/ENSG00000154975, intron 3 of 8)	17	51761260	51763397	2138	2	ENSG00000279743	ENST00000625000	-39061	chr17:51802458-51803001	chr17	AC002090.1	TEC	NA
12	41419102	41419823	722	*	6.86014	4.52932	7.47758	-4.4961	0.000119612	0.00208859	Intron (ENST00000402685/ENSG00000165966, intron 3 of 9)	12	41411525	41412477	953	2	ENSG00000257228	ENST00000548450	-6625	chr12:41419102-41419823	chr12	AC090531.1	lncRNA	NA
11	116180963	116181699	737	*	5.40333	1.13285	6.11008	-4.40411	0.000119718	0.00208899	Distal Intergenic	11	115951105	115951491	387	2	ENSG00000239600	ENST00000478870	-229472	chr11:116180963-116181699	chr11	AP000797.1	processed_pseudogene	NA
5	335304	335712	409	*	3.86407	0	4.60103	-5.44628	0.000119848	0.00208981	Intron (ENST00000506909/ENSG00000286169, intron 3 of 4)	5	343528	353911	10384	1	ENSG00000063438	ENST00000504625	-7816	chr5:335304-335712	chr5	AHRR	protein_coding	NA
22	23184688	23185433	746	*	6.42259	3.65098	7.07247	-4.09732	0.000119968	0.00209047	Intron (ENST00000479188/ENSG00000186716, intron 1 of 4)	22	23180509	23318037	137529	1	ENSG00000186716	ENST00000305877	4179	chr22:23184688-23185433	chr22	BCR	protein_coding	613
5	105868409	105868733	325	*	4.81037	0	5.53541	-5.27256	0.000120121	0.0020917	Distal Intergenic	5	105922994	105923108	115	2	ENSG00000201790	ENST00000364920	54375	chr5:105868409-105868733	chr5	RNA5SP189	rRNA_pseudogene	100873451
22	19138840	19139584	745	*	6.24921	2.52932	6.9417	-4.54348	0.000120307	0.00209349	Exon (ENST00000252137/ENSG00000100056, exon 6 of 10)	22	19133968	19144633	10666	2	ENSG00000100056	ENST00000472073	5049	chr22:19138840-19139584	chr22	ESS2	protein_coding	8220
18	24076919	24077289	371	*	4.6764	0	5.40344	-5.14722	0.000120542	0.00209364	Exon (ENST00000578443/ENSG00000265204, exon 2 of 2)	18	24076794	24099320	22527	2	ENSG00000265204	ENST00000578443	22031	chr18:24076919-24077289	chr18	AC090772.2	lncRNA	NA
17	17222660	17223446	787	*	5.41421	2.1634	6.08924	-4.06777	0.000120643	0.00209364	Promoter	17	17219567	17223122	3556	2	ENSG00000154803	ENST00000466317	0	chr17:17222660-17223446	chr17	FLCN	protein_coding	201163
1	153960079	153960441	363	*	3.96806	0	4.70503	-5.34489	0.000120655	0.00209364	3' UTR	1	153947669	153958615	10947	2	ENSG00000160741	ENST00000303569	-1464	chr1:153960079-153960441	chr1	CRTC2	protein_coding	200186
13	109734397	109734685	289	*	4.83077	1.20739	5.52013	-4.37703	0.000120719	0.00209364	Distal Intergenic	13	109478739	109731700	252962	2	ENSG00000285534	ENST00000650264	-2697	chr13:109734397-109734685	chr13	AL163541.1	lncRNA	NA
1	33176254	33176893	640	*	5.26646	2.01475	5.94153	-4.32276	0.000120729	0.00209364	Promoter	1	33146702	33176550	29849	2	ENSG00000116525	ENST00000543586	0	chr1:33176254-33176893	chr1	TRIM62	protein_coding	55223
20	33482412	33482931	520	*	4.83357	0	5.5588	-5.26871	0.000120969	0.0020937	Distal Intergenic	20	33490075	33618546	128472	1	ENSG00000078699	ENST00000471007	-7144	chr20:33482412-33482931	chr20	CBFA2T2	protein_coding	9139
8	112804303	112804572	270	*	3.6872	0	4.42417	-5.36242	0.00012111	0.0020937	Intron (ENST00000343508/ENSG00000164796, intron 13 of 71)	8	112222932	112690042	467111	2	ENSG00000164796	ENST00000339701	-114261	chr8:112804303-112804572	chr8	CSMD3	protein_coding	114788
11	1827101	1827592	492	*	4.91178	1.52932	5.59232	-4.29666	0.000121413	0.0020937	Promoter	11	1828307	1835934	7628	1	ENSG00000149043	ENST00000430303	-715	chr11:1827101-1827592	chr11	SYT8	protein_coding	90019
22	21044881	21045533	653	*	5.27183	1.91214	5.95145	-3.84882	0.000121519	0.0020937	Promoter	22	21035243	21045012	9770	2	ENSG00000206145	ENST00000439119	0	chr22:21044881-21045533	chr22	P2RX6P	transcribed_unprocessed_pseudogene	NA
10	70888161	70888618	458	*	3.64716	0	4.38413	-5.378	0.000121552	0.0020937	Promoter	10	70883510	70888565	5056	2	ENSG00000166228	ENST00000299299	0	chr10:70888161-70888618	chr10	PCBD1	protein_coding	5092
15	31297850	31298538	689	*	4.64353	0	5.37034	-5.13008	0.000121595	0.0020937	Distal Intergenic	15	31326835	31377899	51065	1	ENSG00000169926	ENST00000307145	-28297	chr15:31297850-31298538	chr15	KLF13	protein_coding	51621
1	243471003	243471378	376	*	4.63212	0.671912	5.33152	-4.21313	0.000121629	0.0020937	Intron (ENST00000366541/ENSG00000054282, intron 16 of 17)	1	243487815	243500089	12275	1	ENSG00000054282	ENST00000497459	-16437	chr1:243471003-243471378	chr1	SDCCAG8	protein_coding	10806
14	74255250	74255723	474	*	5.1524	0.792354	5.86099	-4.85473	0.000121678	0.0020937	Intron (ENST00000261980/ENSG00000119614, intron 3 of 4)	14	74239449	74262738	23290	1	ENSG00000119614	ENST00000261980	15801	chr14:74255250-74255723	chr14	VSX2	protein_coding	338917
12	104555554	104556166	613	*	6.64438	4.11428	7.27781	-4.4312	0.000121707	0.0020937	Intron (ENST00000303694/ENSG00000171310, intron 1 of 2)	12	104552073	104553447	1375	1	ENSG00000279176	ENST00000623545	3481	chr12:104555554-104556166	chr12	AC079316.2	TEC	NA
5	133680527	133681536	1010	*	5.60689	2.52932	6.27382	-4.33534	0.000121852	0.0020937	Distal Intergenic	5	133720495	133720934	440	2	ENSG00000251243	ENST00000508392	39398	chr5:133680527-133681536	chr5	AC005178.1	processed_pseudogene	101060035
11	2474241	2474762	522	*	5.44246	2.20739	6.1168	-4.28718	0.000121879	0.0020937	Intron (ENST00000496887/ENSG00000053918, intron 2 of 6)	11	2461887	2527973	66087	1	ENSG00000053918	ENST00000380776	12354	chr11:2474241-2474762	chr11	KCNQ1	protein_coding	3784
15	73321689	73322318	630	*	5.61441	2.52932	6.28172	-4.3527	0.000121926	0.0020937	3' UTR	15	73335260	73342357	7098	1	ENSG00000259650	ENST00000558742	-12942	chr15:73321689-73322318	chr15	AC068397.2	lncRNA	NA
19	45115832	45116663	832	*	7.1111	4.76198	7.73011	-4.52367	0.000121947	0.0020937	Intron (ENST00000587566/ENSG00000007047, intron 1 of 6)	19	45128569	45129030	462	1	ENSG00000267346	ENST00000589460	-11906	chr19:45115832-45116663	chr19	EIF5AP3	processed_pseudogene	NA
14	37899503	37899816	314	*	3.70082	0	4.43779	-5.40184	0.000121998	0.0020937	Intron (ENST00000533625/ENSG00000139865, intron 12 of 18)	14	37896060	37902124	6065	2	ENSG00000259091	ENST00000554257	2308	chr14:37899503-37899816	chr14	LINC00517	lncRNA	400208
7	73449297	73449863	567	*	5.42204	2.20739	6.09547	-4.26874	0.000122016	0.0020937	Exon (ENST00000339594/ENSG00000009954, exon 15 of 20)	7	73433778	73436120	2343	1	ENSG00000188763	ENST00000344575	15519	chr7:73449297-73449863	chr7	FZD9	protein_coding	8326
3	73452590	73453155	566	*	5.23265	2.01475	5.90622	-4.2917	0.000122058	0.0020937	Intron (ENST00000263666/ENSG00000121440, intron 3 of 9)	3	73383136	73433904	50769	2	ENSG00000121440	ENST00000479530	-18686	chr3:73452590-73453155	chr3	PDZRN3	protein_coding	23024
6	44068196	44068496	301	*	3.78209	0	4.51906	-5.42325	0.000122148	0.00209383	Exon (ENST00000665400/ENSG00000231881, exon 1 of 6)	6	44073913	44077952	4040	1	ENSG00000231881	ENST00000455005	-5417	chr6:44068196-44068496	chr6	AL109615.2	lncRNA	NA
8	139704032	139704640	609	*	4.66802	0	5.39182	-5.22376	0.000122564	0.00209952	Promoter	8	139617121	139704109	86989	2	ENSG00000169427	ENST00000648164	0	chr8:139704032-139704640	chr8	KCNK9	protein_coding	51305
5	88660974	88661405	432	*	4.86404	0	5.58952	-5.28212	0.000122689	0.00210026	Intron (ENST00000506978/ENSG00000245526, intron 3 of 6)	5	88657819	88659864	2046	2	ENSG00000245526	ENST00000663994	-1110	chr5:88660974-88661405	chr5	LINC00461	lncRNA	645323
2	235613752	235614213	462	*	4.68356	0.207391	5.39436	-4.71318	0.000122823	0.00210037	Intron (ENST00000304032/ENSG00000157985, intron 1 of 17)	2	235669604	236126554	456951	1	ENSG00000157985	ENST00000409538	-55391	chr2:235613752-235614213	chr2	AGAP1	protein_coding	116987
5	168300459	168301124	666	*	5.66144	2.49423	6.33269	-4.0616	0.000122862	0.00210037	Intron (ENST00000265293/ENSG00000113645, intron 1 of 22)	5	168292246	168408608	116363	1	ENSG00000113645	ENST00000523043	8213	chr5:168300459-168301124	chr5	WWC1	protein_coding	23286
19	7633943	7634294	352	*	3.66126	0	4.39823	-5.36742	0.000122971	0.0021008	Promoter	19	7631615	7633719	2105	2	ENSG00000174788	ENST00000311069	-224	chr19:7633943-7634294	chr19	PCP2	protein_coding	126006
4	85842461	85842949	489	*	4.98923	1.20739	5.68362	-4.34886	0.000123062	0.00210094	Intron (ENST00000395184/ENSG00000138639, intron 3 of 9)	4	85827893	86000596	172704	1	ENSG00000138639	ENST00000514229	14568	chr4:85842461-85842949	chr4	ARHGAP24	protein_coding	83478
22	29311114	29312197	1084	*	4.77961	1.20739	5.46722	-4.38622	0.000123536	0.00210428	Promoter	22	29310279	29311107	829	1	ENSG00000185340	ENST00000491016	835	chr22:29311114-29312197	chr22	GAS2L1	protein_coding	10634
14	49997986	49998369	384	*	4.7583	0.792354	5.45786	-4.48427	0.000123599	0.00210428	Intron (ENST00000635379/ENSG00000214900, intron 7 of 11)	14	49991553	50001288	9736	2	ENSG00000214900	ENST00000655269	2919	chr14:49997986-49998369	chr14	LINC01588	lncRNA	283551
22	20176809	20177480	672	*	5.00466	1.52932	5.68879	-4.30635	0.000123677	0.00210428	Distal Intergenic	22	20148416	20151055	2640	2	ENSG00000234409	ENST00000439765	-25754	chr22:20176809-20177480	chr22	CCDC188	protein_coding	388849
14	63516562	63516897	336	*	4.65473	0	5.37146	-4.64474	0.000123691	0.00210428	Intron (ENST00000337537/ENSG00000154001, intron 2 of 13)	14	63375905	63508238	132334	2	ENSG00000154001	ENST00000556484	-8324	chr14:63516562-63516897	chr14	PPP2R5E	protein_coding	5529
8	17661582	17662165	584	*	6.10181	3.29485	6.75386	-4.35	0.000123791	0.00210428	Intron (ENST00000544260/ENSG00000129422, intron 5 of 11)	8	17647004	17655025	8022	2	ENSG00000129422	ENST00000523471	-6557	chr8:17661582-17662165	chr8	MTUS1	protein_coding	57509
20	32839485	32840134	650	*	5.76168	2.79235	6.42302	-4.28423	0.000123884	0.00210428	Exon (ENST00000375571/ENSG00000101367, exon 5 of 7)	20	32843128	32854257	11130	2	ENSG00000260536	ENST00000565572	14123	chr20:32839485-32840134	chr20	AL035071.2	lncRNA	NA
2	237003117	237003498	382	*	3.75924	0	4.4962	-5.4092	0.000123916	0.00210428	Intron (ENST00000662924/ENSG00000227252, intron 1 of 2)	2	237015204	237015305	102	2	ENSG00000202341	ENST00000365471	11807	chr2:237003117-237003498	chr2	RNU6-1051P	snRNA	106481932
22	27032397	27032783	387	*	3.9695	0	4.70647	-5.48952	0.000123941	0.00210428	Distal Intergenic	22	27035887	27035991	105	1	ENSG00000200443	ENST00000363573	-3104	chr22:27032397-27032783	chr22	RNU6-1066P	snRNA	106480035
17	49934850	49936197	1348	*	6.59003	3.54932	7.2551	-3.88859	0.000124052	0.00210428	Distal Intergenic	17	49939122	49939819	698	1	ENSG00000249176	ENST00000515049	-2925	chr17:49934850-49936197	chr17	AC027801.3	processed_pseudogene	NA
3	50125724	50127065	1342	*	7.12018	4.73095	7.74255	-4.51312	0.000124135	0.00210428	Intron (ENST00000437204/ENSG00000235016, intron 2 of 3)	3	50116545	50117175	631	1	ENSG00000003756	ENST00000461242	9179	chr3:50125724-50127065	chr3	RBM5	protein_coding	10181
2	138602111	138602682	572	*	6.33115	3.66682	6.97408	-4.38658	0.000124261	0.00210428	Promoter	2	138602136	138613239	11104	1	ENSG00000237772	ENST00000453636	0	chr2:138602111-138602682	chr2	LINC02631	lncRNA	NA
14	69483575	69484229	655	*	6.09646	3.04323	6.76218	-3.78186	0.000124304	0.00210428	Promoter	14	69479057	69483714	4658	2	ENSG00000286424	ENST00000668822	0	chr14:69483575-69484229	chr14	AL157996.2	lncRNA	NA
12	30989663	30990083	421	*	5.56144	2.37732	6.23347	-4.44269	0.000124339	0.00210428	Intron (ENST00000546076/ENSG00000110900, intron 7 of 7)	12	30978308	30978936	629	2	ENSG00000226472	ENST00000612219	-10727	chr12:30989663-30990083	chr12	AC008013.2	transcribed_unprocessed_pseudogene	NA
9	20459273	20459697	425	*	3.73122	0	4.46819	-5.39829	0.0001246	0.00210609	Intron (ENST00000380338/ENSG00000171843, intron 2 of 10)	9	20418321	20418427	107	1	ENSG00000222202	ENST00000410270	40952	chr9:20459273-20459697	chr9	RNU4-26P	snRNA	106479569
19	19642413	19643137	725	*	6.44865	3.79235	7.09104	-4.39867	0.00012467	0.00210609	Promoter	19	19629843	19643561	13719	2	ENSG00000089639	ENST00000587238	424	chr19:19642413-19643137	chr19	GMIP	protein_coding	51291
1	229628765	229629198	434	*	4.78152	1.20739	5.4692	-4.35387	0.000124744	0.00210609	Intron (ENST00000258243/ENSG00000135763, intron 2 of 9)	1	229626247	229660200	33954	1	ENSG00000135763	ENST00000258243	2518	chr1:229628765-229629198	chr1	URB2	protein_coding	9816
1	76770850	76771323	474	*	4.91494	1.38353	5.60111	-3.90401	0.00012478	0.00210609	Intron (ENST00000427806/ENSG00000237552, intron 1 of 2)	1	76758124	76779267	21144	2	ENSG00000237552	ENST00000427806	7944	chr1:76770850-76771323	chr1	LINC02567	lncRNA	110806286
3	42528144	42528866	723	*	6.58002	3.58311	7.24282	-4.15552	0.000124925	0.00210714	Promoter	3	42509201	42528583	19383	2	ENSG00000232354	ENST00000628282	0	chr3:42528144-42528866	chr3	VIPR1-AS1	lncRNA	NA
17	38538853	38539768	916	*	6.11937	3.37732	6.7674	-4.35572	0.000125117	0.00210744	Intron (ENST00000617146/ENSG00000277363, intron 18 of 18)	17	38545268	38546721	1454	2	ENSG00000277363	ENST00000621275	6953	chr17:38538853-38539768	chr17	SRCIN1	protein_coding	80725
20	15760147	15760451	305	*	3.77107	0	4.50803	-5.39164	0.000125155	0.00210744	Intron (ENST00000217246/ENSG00000172264, intron 8 of 16)	20	15862743	16053197	190455	1	ENSG00000172264	ENST00000378058	-102292	chr20:15760147-15760451	chr20	MACROD2	protein_coding	140733
18	8661934	8663182	1249	*	5.97065	3.01475	6.63125	-4.3249	0.000125193	0.00210744	Distal Intergenic	18	8688022	8688410	389	2	ENSG00000263935	ENST00000579772	25228	chr18:8661934-8663182	chr18	TOMM20P3	processed_pseudogene	106480301
17	56347564	56348138	575	*	5.68818	2.45827	6.36229	-3.92626	0.000125405	0.00210886	Intron (ENST00000635860/ENSG00000153930, intron 6 of 12)	17	56368063	56368215	153	1	ENSG00000261882	ENST00000572529	-19925	chr17:56347564-56348138	chr17	AC006600.1	processed_pseudogene	NA
20	50041237	50041812	576	*	4.71615	0.792354	5.41458	-4.4352	0.000125444	0.00210886	Promoter	20	50040716	50041504	789	2	ENSG00000231265	ENST00000431460	0	chr20:50041237-50041812	chr20	TRERNA1	lncRNA	NA
6	89536153	89537018	866	*	4.60583	0	5.32905	-5.1867	0.000125568	0.00210903	Intron (ENST00000339746/ENSG00000135299, intron 1 of 15)	6	89562401	89631336	68936	1	ENSG00000135299	ENST00000522441	-25383	chr6:89536153-89537018	chr6	ANKRD6	protein_coding	22881
14	76919835	76921038	1204	*	7.52208	5.43621	8.11628	-4.56338	0.000125621	0.00210903	Downstream (<1kb)	14	76921840	76924649	2810	2	ENSG00000259058	ENST00000553991	3611	chr14:76919835-76921038	chr14	AF111169.2	lncRNA	NA
10	78913175	78914176	1002	*	5.85292	2.90783	6.51293	-4.34509	0.000125825	0.00211105	Distal Intergenic	10	78943328	78962394	19067	2	ENSG00000224596	ENST00000428862	48218	chr10:78913175-78914176	chr10	ZMIZ1-AS1	lncRNA	283050
8	37821561	37822116	556	*	5.29532	2.01475	5.97164	-4.25378	0.000125957	0.00211187	Intron (ENST00000428068/ENSG00000020181, intron 2 of 5)	8	37796906	37844896	47991	1	ENSG00000020181	ENST00000315215	24655	chr8:37821561-37822116	chr8	ADGRA2	protein_coding	25960
12	3043509	3043991	483	*	4.71734	0.792354	5.41581	-4.41635	0.000126303	0.00211268	Exon (ENST00000513358/ENSG00000250899, exon 1 of 1)	12	3041437	3044950	3514	1	ENSG00000250899	ENST00000513358	2072	chr12:3043509-3043991	chr12	AC125807.2	lncRNA	NA
1	44378697	44378986	290	*	3.68658	0	4.42354	-5.38882	0.000126375	0.00211268	Distal Intergenic	1	44390722	44390823	102	1	ENSG00000199385	ENST00000362515	-11736	chr1:44378697-44378986	chr1	RNU6-369P	snRNA	106479730
6	3334660	3334924	265	*	3.68658	0	4.42354	-5.38882	0.000126375	0.00211268	Intron (ENST00000436008/ENSG00000137266, intron 3 of 10)	6	3286984	3324183	37200	2	ENSG00000137266	ENST00000467144	-10477	chr6:3334660-3334924	chr6	SLC22A23	protein_coding	63027
4	8041161	8041503	343	*	3.71135	0	4.44832	-5.3701	0.000126393	0.00211268	Promoter	4	8020213	8041436	21224	2	ENSG00000163995	ENST00000515079	0	chr4:8041161-8041503	chr4	ABLIM2	protein_coding	84448
10	28266823	28267260	438	*	5.44137	2.07116	6.12142	-3.79581	0.000126423	0.00211268	Intron (ENST00000337532/ENSG00000150054, intron 1 of 17)	10	28263703	28265175	1473	1	ENSG00000286413	ENST00000663599	3120	chr10:28266823-28267260	chr10	AL355501.1	lncRNA	NA
6	158080854	158081166	313	*	3.94377	0	4.68074	-5.49471	0.000126647	0.0021142	Exon (ENST00000355585/ENSG00000078269, exon 19 of 27)	6	158077680	158097854	20175	1	ENSG00000078269	ENST00000367112	3174	chr6:158080854-158081166	chr6	SYNJ2	protein_coding	8871
1	197675751	197676184	434	*	4.54322	0.207391	5.25132	-4.70452	0.000126682	0.0021142	Intron (ENST00000620048/ENSG00000213047, intron 3 of 22)	1	197685640	197685740	101	2	ENSG00000207139	ENST00000384410	9556	chr1:197675751-197676184	chr1	AL365258.1	misc_RNA	NA
17	73532290	73532783	494	*	4.77977	0.792354	5.47988	-4.56588	0.000127392	0.00212444	Intron (ENST00000392650/ENSG00000069188, intron 1 of 44)	17	73518246	73521009	2764	1	ENSG00000264985	ENST00000655723	14044	chr17:73532290-73532783	chr17	AC124804.1	lncRNA	101928251
16	82993963	82994287	325	*	3.7983	0	4.53527	-5.43585	0.000127463	0.00212444	Intron (ENST00000268613/ENSG00000140945, intron 3 of 14)	16	82953230	82990298	37069	2	ENSG00000260832	ENST00000565238	-3665	chr16:82993963-82994287	chr16	AC125793.1	lncRNA	101928417
13	113085166	113086632	1467	*	6.94279	3.53212	7.62444	-3.90915	0.000127869	0.00212752	Promoter	13	113086188	113096399	10212	1	ENSG00000126217	ENST00000413354	0	chr13:113085166-113086632	chr13	MCF2L	protein_coding	23263
12	542090	543136	1047	*	7.05986	4.56494	7.69063	-4.51272	0.000127879	0.00212752	Promoter	12	543118	545404	2287	1	ENSG00000139044	ENST00000540836	0	chr12:542090-543136	chr12	B4GALNT3	protein_coding	283358
X	77855363	77855685	323	*	3.8925	0	4.62946	-5.47075	0.0001279	0.00212752	Exon (ENST00000358075/ENSG00000102158, exon 6 of 10)	23	77837289	77837395	107	1	ENSG00000200906	ENST00000364036	18074	chrX:77855363-77855685	chrX	RNU6-854P	snRNA	106481450
7	70614552	70614931	380	*	4.67837	0.792354	5.37576	-4.56119	0.000128295	0.00212929	Intron (ENST00000644939/ENSG00000158321, intron 5 of 18)	7	70596085	70792485	196401	1	ENSG00000158321	ENST00000644506	18467	chr7:70614552-70614931	chr7	AUTS2	protein_coding	26053
14	70827149	70827728	580	*	6.37959	3.23579	7.04974	-3.61151	0.000128443	0.00212929	Distal Intergenic	14	70822004	70823984	1981	1	ENSG00000275630	ENST00000622856	5145	chr14:70827149-70827728	chr14	AC004816.2	lncRNA	NA
10	122152543	122153278	736	*	4.73237	0.792354	5.43124	-4.52759	0.000128453	0.00212929	Exon (ENST00000649237/ENSG00000285973, exon 2 of 4)	10	122148377	122155148	6772	2	ENSG00000285973	ENST00000658246	1870	chr10:122152543-122153278	chr10	AC063960.2	lncRNA	NA
16	1592550	1593155	606	*	5.38534	1.61828	6.07928	-4.10745	0.000128483	0.00212929	Exon (ENST00000426508/ENSG00000187535, exon 5 of 31)	16	1510430	1584263	73834	2	ENSG00000187535	ENST00000565298	-8287	chr16:1592550-1593155	chr16	IFT140	protein_coding	9742
17	27319691	27320686	996	*	7.15729	4.73095	7.7827	-4.51691	0.000128585	0.00212929	Distal Intergenic	17	27333241	27348487	15247	1	ENSG00000266313	ENST00000666005	-12555	chr17:27319691-27320686	chr17	AC026254.2	lncRNA	NA
13	97223919	97224588	670	*	5.62924	2.66682	6.2902	-4.27275	0.000128663	0.00212929	Intron (ENST00000397601/ENSG00000139793, intron 1 of 6)	13	97222355	97394120	171766	1	ENSG00000139793	ENST00000345429	1564	chr13:97223919-97224588	chr13	MBNL2	protein_coding	10150
7	49925220	49925584	365	*	3.72335	0	4.46032	-5.40238	0.000128664	0.00212929	Intron (ENST00000491129/ENSG00000042813, intron 2 of 3)	7	49850478	49936161	85684	2	ENSG00000042813	ENST00000465922	10577	chr7:49925220-49925584	chr7	ZPBP	protein_coding	11055
10	100020819	100021203	385	*	4.67955	0.207391	5.39028	-4.63295	0.00012868	0.00212929	Distal Intergenic	10	99875577	100009947	134371	2	ENSG00000107554	ENST00000324109	-10872	chr10:100020819-100021203	chr10	DNMBP	protein_coding	23268
4	7697276	7697705	430	*	5.42264	1.73339	6.11416	-4.27044	0.000129052	0.00213404	Intron (ENST00000507866/ENSG00000184985, intron 12 of 26)	4	7734280	7740720	6441	1	ENSG00000184985	ENST00000505529	-36575	chr4:7697276-7697705	chr4	SORCS2	protein_coding	57537
10	124624663	124625230	568	*	4.55899	0.207391	5.26741	-4.63555	0.000129522	0.00213965	Intron (ENST00000494792/ENSG00000258539, intron 9 of 9)	10	124623353	124624079	727	1	ENSG00000278831	ENST00000621254	1310	chr10:124624663-124625230	chr10	AL513190.1	lncRNA	NA
11	72592230	72592636	407	*	3.70754	0	4.44451	-5.37985	0.000129627	0.00213965	Intron (ENST00000334456/ENSG00000186642, intron 6 of 30)	11	72584551	72590419	5869	2	ENSG00000186642	ENST00000475807	-1811	chr11:72592230-72592636	chr11	PDE2A	protein_coding	5138
1	59972263	59972933	671	*	5.0527	1.67191	5.73317	-3.84179	0.000129645	0.00213965	Downstream (1-2kb)	1	59974757	59975054	298	2	ENSG00000265535	ENST00000583379	2121	chr1:59972263-59972933	chr1	RN7SL475P	misc_RNA	106481845
17	78722358	78722731	374	*	4.8006	0.207391	5.51346	-4.84475	0.000129891	0.00214049	Promoter	17	78700392	78723564	23173	2	ENSG00000108669	ENST00000587308	833	chr17:78722358-78722731	chr17	CYTH1	protein_coding	9267
2	85433495	85434209	715	*	5.78734	2.90783	6.44367	-4.29166	0.000130144	0.00214049	Promoter	2	85434066	85437027	2962	1	ENSG00000152292	ENST00000477170	0	chr2:85433495-85434209	chr2	SH2D6	protein_coding	284948
X	152913746	152914338	593	*	6.30433	3.37732	6.96335	-4.39612	0.000130258	0.00214049	Promoter	23	152914442	152973480	59039	1	ENSG00000147394	ENST00000318504	-104	chrX:152913746-152914338	chrX	ZNF185	protein_coding	7739
18	49744625	49745432	808	*	4.55349	0.207391	5.2618	-4.6494	0.000130416	0.00214049	Distal Intergenic	18	49739823	49742063	2241	2	ENSG00000267674	ENST00000591105	-2562	chr18:49744625-49745432	chr18	AC090227.3	lncRNA	NA
19	13615825	13616334	510	*	4.72489	0.792354	5.42356	-4.48892	0.000130427	0.00214049	Intron (ENST00000574974/ENSG00000141837, intron 2 of 5)	19	13518797	13624489	105693	2	ENSG00000141837	ENST00000592864	8155	chr19:13615825-13616334	chr19	CACNA1A	protein_coding	773
5	179154863	179155539	677	*	6.62195	3.47636	7.29219	-3.89436	0.000130452	0.00214049	Exon (ENST00000251582/ENSG00000087116, exon 7 of 22)	5	179114289	179122839	8551	2	ENSG00000087116	ENST00000523450	-32024	chr5:179154863-179155539	chr5	ADAMTS2	protein_coding	9509
2	37412256	37412752	497	*	4.97351	1.20739	5.66743	-4.47575	0.000130466	0.00214049	Distal Intergenic	2	37435510	37435608	99	2	ENSG00000253078	ENST00000517269	22856	chr2:37412256-37412752	chr2	RNU6-1116P	snRNA	106480057
22	46107103	46107906	804	*	6.41396	3.66682	7.06231	-4.40489	0.000130496	0.00214049	Intron (ENST00000435439/ENSG00000197182, intron 4 of 5)	22	46112749	46112822	74	1	ENSG00000283990	ENST00000362116	-4843	chr22:46107103-46107906	chr22	MIRLET7A3	miRNA	406883
15	69991028	69991390	363	*	3.71622	0	4.45318	-5.36047	0.000130535	0.00214049	Distal Intergenic	15	70049801	70051505	1705	2	ENSG00000140332	ENST00000559608	60115	chr15:69991028-69991390	chr15	TLE3	protein_coding	7090
2	109473738	109474357	620	*	5.36857	2.20739	6.03954	-4.23659	0.00013057	0.00214049	Intron (ENST00000309415/ENSG00000172985, intron 8 of 9)	2	109552536	109552846	311	1	ENSG00000237916	ENST00000417974	-78179	chr2:109473738-109474357	chr2	AC011753.4	processed_pseudogene	100271017
11	73307203	73307652	450	*	3.75152	0	4.48849	-5.41227	0.000130627	0.00214049	Promoter	11	73308276	73369388	61113	1	ENSG00000110237	ENST00000263674	-624	chr11:73307203-73307652	chr11	ARHGEF17	protein_coding	9828
21	39217320	39218189	870	*	6.47691	3.96228	7.10918	-4.39002	0.000130858	0.00214288	Promoter	21	39209786	39218660	8875	2	ENSG00000185658	ENST00000473813	471	chr21:39217320-39218189	chr21	BRWD1	protein_coding	54014
X	153525521	153526431	911	*	4.94918	0	5.66967	-4.82973	0.000131177	0.00214672	Intron (ENST00000349466/ENSG00000067842, intron 1 of 20)	23	153532934	153569962	37029	1	ENSG00000067842	ENST00000393842	-6503	chrX:153525521-153526431	chrX	ATP2B3	protein_coding	492
12	122966424	122967078	655	*	5.1786	2.01475	5.84969	-4.21749	0.0001313	0.00214734	Promoter	12	122920951	122966460	45510	2	ENSG00000150967	ENST00000344275	0	chr12:122966424-122967078	chr12	ABCB9	protein_coding	23457
10	72088650	72089339	690	*	6.07017	3.11428	6.73077	-4.37758	0.000131484	0.00214816	Promoter	10	72059035	72089032	29998	2	ENSG00000107742	ENST00000317376	0	chr10:72088650-72089339	chr10	SPOCK2	protein_coding	9806
20	62846098	62846551	454	*	5.62439	1.52932	6.32718	-4.89097	0.000131589	0.00214816	Promoter	20	62845664	62845912	249	1	ENSG00000233838	ENST00000486648	434	chr20:62846098-62846551	chr20	DPH3P1	processed_pseudogene	NA
12	112820645	112821151	507	*	4.83923	1.20739	5.52887	-4.33513	0.000131605	0.00214816	Intron (ENST00000549736/ENSG00000089169, intron 4 of 6)	12	112792247	112866799	74553	1	ENSG00000089169	ENST00000547099	28398	chr12:112820645-112821151	chr12	RPH3A	protein_coding	22895
2	221612117	221612562	446	*	3.66215	0	4.39912	-5.37136	0.000131702	0.00214835	Intron (ENST00000658881/ENSG00000234446, intron 1 of 2)	2	221609324	221650218	40895	1	ENSG00000234446	ENST00000658881	2793	chr2:221612117-221612562	chr2	AC068489.1	lncRNA	NA
1	159824705	159825235	531	*	5.38047	1.85796	6.06633	-3.77931	0.000131859	0.00214898	Distal Intergenic	1	159826811	159835679	8869	1	ENSG00000158714	ENST00000368104	-1576	chr1:159824705-159825235	chr1	SLAMF8	protein_coding	56833
2	151120017	151120436	420	*	5.14032	1.79235	5.81946	-4.28098	0.00013191	0.00214898	Intron (ENST00000652733/ENSG00000236885, intron 2 of 3)	2	151186188	151186595	408	1	ENSG00000213201	ENST00000435729	-65752	chr2:151120017-151120436	chr2	FABP5P10	processed_pseudogene	NA
18	59035605	59035932	328	*	4.52045	0.207391	5.22808	-4.66075	0.000132021	0.0021494	Exon (ENST00000417918/ENSG00000224367, exon 7 of 18)	18	59021232	59059617	38386	1	ENSG00000224367	ENST00000587790	14373	chr18:59035605-59035932	chr18	OACYLP	transcribed_unitary_pseudogene	NA
17	78436877	78437210	334	*	3.79594	0	4.5329	-5.40302	0.000132125	0.00214947	Intron (ENST00000591369/ENSG00000187775, intron 21 of 27)	17	78426487	78429240	2754	2	ENSG00000187775	ENST00000586850	-7637	chr17:78436877-78437210	chr17	DNAH17	protein_coding	8632
10	31133666	31134625	960	*	5.84062	2.79235	6.50608	-4.40693	0.000132195	0.00214947	Intron (ENST00000658872/ENSG00000287564, intron 2 of 2)	10	31187715	31261625	73911	1	ENSG00000272381	ENST00000669722	-53090	chr10:31133666-31134625	chr10	LINC02664	lncRNA	NA
19	5035771	5037114	1344	*	5.60223	2.60238	6.26518	-3.79146	0.000132536	0.00215097	Intron (ENST00000611640/ENSG00000127663, intron 3 of 23)	19	5046998	5082437	35440	1	ENSG00000127663	ENST00000592175	-9884	chr19:5035771-5037114	chr19	KDM4B	protein_coding	23030
12	15194735	15195122	388	*	3.62205	0	4.35902	-5.35329	0.000132538	0.00215097	Intron (ENST00000256953/ENSG00000134533, intron 2 of 4)	12	15107790	15217629	109840	2	ENSG00000134533	ENST00000538313	22507	chr12:15194735-15195122	chr12	RERG	protein_coding	85004
2	96895390	96896587	1198	*	6.43749	3.36108	7.10437	-3.68425	0.000132543	0.00215097	Promoter	2	96877757	96895162	17406	2	ENSG00000168754	ENST00000494172	-228	chr2:96895390-96896587	chr2	FAM178B	protein_coding	51252
12	131277576	131278081	506	*	4.93498	0.920714	5.63578	-4.13303	0.000132705	0.00215223	Distal Intergenic	12	131292068	131293176	1109	2	ENSG00000226356	ENST00000464655	15095	chr12:131277576-131278081	chr12	RPS6P20	unprocessed_pseudogene	NA
3	73080213	73080710	498	*	6.03724	3.09098	6.69732	-4.01408	0.00013302	0.00215595	Distal Intergenic	3	73092148	73092257	110	2	ENSG00000252651	ENST00000516842	11547	chr3:73080213-73080710	chr3	RNU6-557P	snRNA	106479814
8	17801131	17802116	986	*	6.16313	3.11428	6.82862	-4.3864	0.000133222	0.00215784	Promoter	8	17801345	17861069	59725	1	ENSG00000253944	ENST00000522768	0	chr8:17801131-17802116	chr8	AC027117.2	lncRNA	NA
6	148416079	148416731	653	*	4.87842	0.395889	5.58933	-4.45478	0.00013347	0.00215858	Intron (ENST00000367469/ENSG00000111961, intron 2 of 3)	6	148440358	148469111	28754	1	ENSG00000111961	ENST00000470750	-23627	chr6:148416079-148416731	chr6	SASH1	protein_coding	23328
11	45511515	45511938	424	*	3.69517	0	4.43214	-5.38192	0.000133701	0.00215858	Intron (ENST00000528445/ENSG00000255041, intron 1 of 2)	11	45387215	45513802	126588	2	ENSG00000255041	ENST00000528445	1864	chr11:45511515-45511938	chr11	AC103855.3	lncRNA	NA
7	44038938	44039531	594	*	6.92641	4.02906	7.58377	-3.91758	0.00013375	0.00215858	Promoter	7	44026951	44039008	12058	2	ENSG00000228903	ENST00000446874	0	chr7:44038938-44039531	chr7	RASA4CP	transcribed_unprocessed_pseudogene	NA
5	1389027	1389815	789	*	6.24824	3.52932	6.89478	-4.38133	0.000133754	0.00215858	Downstream (2-3kb)	5	1383159	1386409	3251	2	ENSG00000279908	ENST00000624349	-2618	chr5:1389027-1389815	chr5	AC026748.1	TEC	NA
8	143902383	143902788	406	*	5.94255	2.88092	6.60868	-4.09568	0.000133765	0.00215858	Distal Intergenic	8	143888500	143901588	13089	1	ENSG00000288096	ENST00000665295	13883	chr8:143902383-143902788	chr8	AC109322.2	lncRNA	NA
7	1200132	1200506	375	*	4.67999	0.792354	5.37744	-4.41454	0.00013378	0.00215858	Distal Intergenic	7	1232872	1237326	4455	1	ENSG00000164853	ENST00000316333	-32366	chr7:1200132-1200506	chr7	UNCX	protein_coding	340260
2	6957919	6958285	367	*	5.23402	2.01475	5.90765	-4.3063	0.000134018	0.00215955	Intron (ENST00000320892/ENSG00000151692, intron 2 of 8)	2	6978624	7014483	35860	1	ENSG00000151692	ENST00000433456	-20339	chr2:6957919-6958285	chr2	RNF144A	protein_coding	9781
17	20978974	20979394	421	*	5.17372	1.79235	5.85422	-4.27073	0.000134039	0.00215955	Intron (ENST00000439794/ENSG00000233098, intron 2 of 3)	17	20981489	20981654	166	1	ENSG00000266009	ENST00000584971	-2095	chr17:20978974-20979394	chr17	AC087393.3	transcribed_processed_pseudogene	NA
5	31944611	31945172	562	*	6.32976	3.21089	6.99872	-3.76078	0.00013417	0.00215955	Intron (ENST00000438447/ENSG00000133401, intron 2 of 24)	5	31936102	31936159	58	2	ENSG00000266243	ENST00000582091	-8452	chr5:31944611-31945172	chr5	MIR4279	miRNA	100422874
16	84005546	84006096	551	*	5.46206	2.37732	6.12935	-4.23985	0.000134182	0.00215955	Distal Intergenic	16	83998252	84002776	4525	1	ENSG00000103154	ENST00000564166	7294	chr16:84005546-84006096	chr16	NECAB2	protein_coding	54550
9	125958254	125958632	379	*	4.59268	0.0227351	5.30514	-4.5087	0.000134279	0.00215973	Intron (ENST00000342287/ENSG00000167081, intron 5 of 7)	9	125865271	125935531	70261	1	ENSG00000167081	ENST00000428092	92983	chr9:125958254-125958632	chr9	PBX3	protein_coding	5090
15	92005093	92006412	1320	*	5.48221	2.29815	6.15424	-3.80944	0.000134423	0.00216068	Intron (ENST00000318445/ENSG00000176463, intron 2 of 9)	15	91941318	92104537	163220	1	ENSG00000176463	ENST00000556649	63775	chr15:92005093-92006412	chr15	SLCO3A1	protein_coding	28232
19	48752744	48753283	540	*	4.59204	0.792354	5.28696	-4.45787	0.00013472	0.00216408	Promoter	19	48748011	48753660	5650	2	ENSG00000174951	ENST00000645652	377	chr19:48752744-48753283	chr19	FUT1	protein_coding	2523
10	119343104	119343413	310	*	4.66132	0	5.37814	-4.64499	0.000134894	0.00216417	Intron (ENST00000392870/ENSG00000198873, intron 2 of 15)	10	119334494	119336182	1689	2	ENSG00000236426	ENST00000457948	-6922	chr10:119343104-119343413	chr10	AL583824.1	lncRNA	NA
15	77738849	77739353	505	*	5.26928	1.96435	5.94664	-4.01849	0.000134936	0.00216417	Intron (ENST00000561686/ENSG00000169783, intron 1 of 3)	15	77615782	77720751	104970	2	ENSG00000169783	ENST00000564472	-18098	chr15:77738849-77739353	chr15	LINGO1	protein_coding	84894
17	4986621	4987330	710	*	5.69171	2.79235	6.34918	-4.3075	0.000134982	0.00216417	Promoter	17	4967997	4987112	19116	2	ENSG00000108509	ENST00000414043	0	chr17:4986621-4987330	chr17	CAMTA2	protein_coding	23125
17	6137732	6138134	403	*	4.73084	0.207391	5.44249	-4.82955	0.000135086	0.00216445	Distal Intergenic	17	6189361	6189863	503	2	ENSG00000262231	ENST00000571062	51729	chr17:6137732-6138134	chr17	AC104770.1	lncRNA	105371508
22	37660852	37661676	825	*	5.20445	2.01475	5.87674	-4.2136	0.000135242	0.00216559	Intron (ENST00000451997/ENSG00000285304, intron 16 of 16)	22	37658723	37666932	8210	1	ENSG00000241360	ENST00000215904	2129	chr22:37660852-37661676	chr22	PDXP	protein_coding	57026
10	116244980	116245431	452	*	3.81603	0	4.55299	-5.43204	0.000135682	0.00217126	Intron (ENST00000369236/ENSG00000151892, intron 3 of 8)	10	116056925	116272282	215358	2	ENSG00000151892	ENST00000369236	26851	chr10:116244980-116245431	chr10	GFRA1	protein_coding	2674
15	81807228	81807543	316	*	3.6335	0	4.37047	-5.35354	0.000136016	0.00217523	Intron (ENST00000559428/ENSG00000259692, intron 1 of 2)	15	81660487	81798070	137584	2	ENSG00000259692	ENST00000668584	-9158	chr15:81807228-81807543	chr15	AC104041.1	lncRNA	NA
8	144048993	144049371	379	*	3.75678	0	4.49375	-5.39979	0.000136404	0.00217827	Promoter	8	144049079	144051203	2125	1	ENSG00000204791	ENST00000639008	0	chr8:144048993-144049371	chr8	SMPD5	transcribed_unitary_pseudogene	NA
1	23528345	23528980	636	*	5.66317	2.52932	6.33285	-4.26614	0.000136416	0.00217827	Intron (ENST00000361729/ENSG00000007968, intron 1 of 6)	1	23506438	23531233	24796	2	ENSG00000007968	ENST00000361729	2253	chr1:23528345-23528980	chr1	E2F2	protein_coding	1870
16	11665062	11665492	431	*	5.11918	1.79235	5.79745	-4.30003	0.000136465	0.00217827	Distal Intergenic	16	11668455	11679152	10698	1	ENSG00000184602	ENST00000329565	-2963	chr16:11665062-11665492	chr16	SNN	protein_coding	8303
15	78765115	78765873	759	*	5.82802	2.79235	6.49284	-4.28724	0.000136614	0.002179	Promoter	15	78763951	78765113	1163	2	ENSG00000136378	ENST00000569934	-2	chr15:78765115-78765873	chr15	ADAMTS7	protein_coding	11173
5	179436462	179436778	317	*	3.63863	0	4.3756	-5.3527	0.000136683	0.002179	Distal Intergenic	5	179455415	179456095	681	1	ENSG00000250674	ENST00000503218	-18637	chr5:179436462-179436778	chr5	AC136628.1	lncRNA	NA
2	10343674	10344881	1208	*	5.33298	2.20739	6.00227	-4.21474	0.000136989	0.0021805	Intron (ENST00000423674/ENSG00000115756, intron 1 of 3)	2	10330163	10427616	97454	1	ENSG00000115756	ENST00000622018	13511	chr2:10343674-10344881	chr2	HPCAL1	protein_coding	3241
8	141941956	141942429	474	*	5.14571	1.79235	5.82508	-4.23827	0.000137031	0.0021805	Distal Intergenic	8	141968091	141968841	751	2	ENSG00000254183	ENST00000523974	26412	chr8:141941956-141942429	chr8	AC104417.1	processed_pseudogene	NA
2	106339236	106339556	321	*	3.82956	0	4.56652	-5.43709	0.000137098	0.0021805	Distal Intergenic	2	106344566	106345433	868	1	ENSG00000227513	ENST00000453101	-5010	chr2:106339236-106339556	chr2	AC114755.1	processed_pseudogene	NA
8	70805101	70805658	558	*	7.01072	4.56494	7.63768	-4.4781	0.000137122	0.0021805	Intron (ENST00000647843/ENSG00000285579, intron 2 of 8)	8	70780914	70781008	95	2	ENSG00000223220	ENST00000411288	-24093	chr8:70805101-70805658	chr8	AC020987.1	misc_RNA	NA
14	100497462	100497888	427	*	4.75414	1.20739	5.44086	-4.29425	0.000137401	0.00218125	Intron (ENST00000555775/ENSG00000176473, intron 3 of 5)	14	100503700	100530021	26322	1	ENSG00000176473	ENST00000557502	-5812	chr14:100497462-100497888	chr14	WDR25	protein_coding	79446
1	202638108	202638687	580	*	3.75572	0	4.49269	-5.39849	0.000137412	0.00218125	Intron (ENST00000367267/ENSG00000143858, intron 1 of 8)	1	202590596	202643453	52858	2	ENSG00000143858	ENST00000367267	4766	chr1:202638108-202638687	chr1	SYT2	protein_coding	127833
9	98195256	98196274	1019	*	7.51672	5.37732	8.11637	-4.55269	0.000137428	0.00218125	Downstream (2-3kb)	9	98120975	98192637	71663	2	ENSG00000106789	ENST00000375077	-2619	chr9:98195256-98196274	chr9	CORO2A	protein_coding	7464
2	53519760	53520349	590	*	5.98933	2.98977	6.65227	-4.07537	0.000137803	0.00218489	Distal Intergenic	2	53486144	53486280	137	2	ENSG00000223897	ENST00000421749	-33480	chr2:53519760-53520349	chr2	AC069157.1	processed_pseudogene	NA
10	119332735	119333414	680	*	4.98868	1.20739	5.68305	-4.32417	0.00013789	0.00218489	Exon (ENST00000625697/ENSG00000236426, exon 2 of 3)	10	119330233	119335957	5725	2	ENSG00000236426	ENST00000625697	2543	chr10:119332735-119333414	chr10	AL583824.1	lncRNA	NA
6	135796887	135797147	261	*	3.64375	0	4.38071	-5.35056	0.000137917	0.00218489	Intron (ENST00000655302/ENSG00000231028, intron 5 of 6)	6	135807148	135808466	1319	2	ENSG00000236378	ENST00000447848	11319	chr6:135796887-135797147	chr6	AL133319.1	lncRNA	NA
10	124698862	124699388	527	*	5.1147	1.79235	5.79278	-4.24448	0.000138251	0.00218791	Intron (ENST00000494792/ENSG00000258539, intron 7 of 9)	10	124703625	124714217	10593	1	ENSG00000233334	ENST00000448422	-4237	chr10:124698862-124699388	chr10	FAM53B-AS1	lncRNA	NA
22	38746150	38746636	487	*	4.93776	1.52932	5.61933	-4.28022	0.000138326	0.00218791	Intron (ENST00000416406/ENSG00000225450, intron 1 of 1)	22	38743495	38743910	416	1	ENSG00000273076	ENST00000607991	2655	chr22:38746150-38746636	chr22	AL021707.7	lncRNA	NA
17	50304677	50305288	612	*	5.9428	2.98977	6.60325	-3.9872	0.000138367	0.00218791	Distal Intergenic	17	50281577	50287855	6279	2	ENSG00000251179	ENST00000508851	-16822	chr17:50304677-50305288	chr17	TMEM92-AS1	lncRNA	103752589
1	63643821	63644308	488	*	5.63481	2.52932	6.30311	-4.25655	0.000138457	0.00218796	Intron (ENST00000650546/ENSG00000079739, intron 7 of 11)	1	63651355	63654445	3091	1	ENSG00000079739	ENST00000483707	-7047	chr1:63643821-63644308	chr1	PGM1	protein_coding	5236
6	28648470	28649095	626	*	6.4702	3.58311	7.12697	-4.15123	0.000138587	0.00218836	Promoter	6	28648286	28649066	781	2	ENSG00000235570	ENST00000456103	0	chr6:28648470-28649095	chr6	LINC00533	lncRNA	387055
5	41817588	41817998	411	*	3.71294	0	4.4499	-5.38656	0.000138655	0.00218836	Intron (ENST00000196371/ENSG00000083720, intron 7 of 16)	5	41749527	41794643	45117	2	ENSG00000083720	ENST00000513081	-22945	chr5:41817588-41817998	chr5	OXCT1	protein_coding	5019
8	59780984	59781233	250	*	3.65017	0	4.38713	-5.34471	0.000138844	0.0021886	Distal Intergenic	8	59760047	59760263	217	1	ENSG00000253413	ENST00000522215	20937	chr8:59780984-59781233	chr8	AC107934.1	processed_pseudogene	NA
16	85573824	85574158	335	*	3.65017	0	4.38713	-5.34471	0.000138844	0.0021886	Intron (ENST00000637419/ENSG00000131149, intron 2 of 2)	16	85580009	85583571	3563	2	ENSG00000270124	ENST00000602862	9413	chr16:85573824-85574158	chr16	AC092127.2	lncRNA	NA
17	2897785	2898730	946	*	6.22866	3.37732	6.88336	-4.35202	0.000138963	0.00218912	Intron (ENST00000637138/ENSG00000132359, intron 3 of 25)	17	2962248	2965895	3648	2	ENSG00000262884	ENST00000574885	67165	chr17:2897785-2898730	chr17	AC015921.1	lncRNA	101927911
3	94208809	94209208	400	*	4.54264	0.671912	5.23961	-4.19193	0.000139114	0.00218968	Distal Intergenic	3	94075912	94077175	1264	2	ENSG00000242457	ENST00000478252	-131634	chr3:94208809-94209208	chr3	RBBP4P2	processed_pseudogene	100420527
9	78126234	78126596	363	*	3.691	0	4.42797	-5.3422	0.000139284	0.00218968	Distal Intergenic	9	78150532	78151193	662	2	ENSG00000233457	ENST00000428243	24597	chr9:78126234-78126596	chr9	AL353705.2	processed_pseudogene	NA
14	62179446	62179871	426	*	3.77797	0	4.51493	-5.37739	0.000139333	0.00218968	Distal Intergenic	14	62150656	62152258	1603	2	ENSG00000270852	ENST00000604527	-27188	chr14:62179446-62179871	chr14	AL390816.3	unprocessed_pseudogene	NA
2	128309492	128310084	593	*	4.8334	1.52932	5.51072	-4.29862	0.000139345	0.00218968	Intron (ENST00000469019/ENSG00000136720, intron 1 of 2)	2	128236716	128318396	81681	2	ENSG00000136720	ENST00000469019	8312	chr2:128309492-128310084	chr2	HS6ST1	protein_coding	9394
14	68921986	68922704	719	*	5.48908	1.74309	6.18238	-3.954	0.000139554	0.00219044	Promoter	14	68902543	68921359	18817	2	ENSG00000072110	ENST00000554158	-627	chr14:68921986-68922704	chr14	ACTN1	protein_coding	87
4	7499682	7500160	479	*	4.73361	0	5.458	-5.16215	0.000139706	0.00219044	Intron (ENST00000507866/ENSG00000184985, intron 2 of 26)	4	7460028	7460118	91	1	ENSG00000266690	ENST00000579577	39654	chr4:7499682-7500160	chr4	MIR4274	miRNA	100422826
2	95968936	95969422	487	*	3.64884	0	4.38581	-5.34714	0.00013972	0.00219044	Intron (ENST00000456556/ENSG00000174501, intron 6 of 66)	2	95851166	95991793	140628	2	ENSG00000174501	ENST00000456556	22371	chr2:95968936-95969422	chr2	ANKRD36C	protein_coding	400986
17	80025167	80026160	994	*	6.41154	3.38043	7.07613	-3.73923	0.000139834	0.00219044	Exon (ENST00000575404/ENSG00000261978, exon 2 of 2)	17	80023931	80026107	2177	1	ENSG00000261978	ENST00000570952	1236	chr17:80025167-80026160	chr17	AC116025.1	lncRNA	NA
7	151502276	151502611	336	*	3.63393	0	4.3709	-5.32857	0.000139936	0.00219044	Promoter	7	151501878	151503463	1586	1	ENSG00000240132	ENST00000478788	398	chr7:151502276-151502611	chr7	ETF1P2	processed_pseudogene	NA
17	42321510	42321889	380	*	4.63905	0	5.36582	-5.11746	0.000140001	0.00219044	Intron (ENST00000264657/ENSG00000168610, intron 21 of 23)	17	42323035	42325061	2027	2	ENSG00000168610	ENST00000471989	3172	chr17:42321510-42321889	chr17	STAT3	protein_coding	6774
6	6969584	6970189	606	*	5.10155	1.20739	5.79917	-4.3284	0.000140018	0.00219044	Distal Intergenic	6	6993191	6995727	2537	1	ENSG00000203498	ENST00000423568	-23002	chr6:6969584-6970189	chr6	AL139390.1	lncRNA	NA
1	54973159	54973466	308	*	3.64242	0	4.37938	-5.35026	0.000140101	0.00219044	Downstream (1-2kb)	1	54975195	54980452	5258	2	ENSG00000284601	ENST00000641734	6986	chr1:54973159-54973466	chr1	AL590440.2	lncRNA	105378736
17	73366058	73366667	610	*	4.75577	0	5.48334	-5.17722	0.000140382	0.00219044	Intron (ENST00000392650/ENSG00000069188, intron 37 of 44)	17	73338443	73369213	30771	2	ENSG00000069188	ENST00000410094	2546	chr17:73366058-73366667	chr17	SDK2	protein_coding	54549
19	18304244	18304677	434	*	3.71768	0	4.45465	-5.31642	0.000140464	0.00219044	Downstream (1-2kb)	19	18309751	18316259	6509	2	ENSG00000130520	ENST00000597776	11582	chr19:18304244-18304677	chr19	LSM4	protein_coding	25804
5	145983465	145983816	352	*	4.58705	0.0227351	5.29941	-4.54649	0.000140568	0.00219044	Intron (ENST00000359120/ENSG00000156463, intron 2 of 9)	5	145997218	145998003	786	1	ENSG00000248493	ENST00000511152	-13402	chr5:145983465-145983816	chr5	AC005351.1	processed_pseudogene	NA
6	169663579	169663890	312	*	3.696	0	4.43297	-5.30976	0.000140659	0.00219044	Promoter	6	169657759	169663723	5965	2	ENSG00000184465	ENST00000467418	0	chr6:169663579-169663890	chr6	WDR27	protein_coding	253769
9	84170683	84171215	533	*	5.06077	1.20739	5.75725	-4.61352	0.000140833	0.00219044	Distal Intergenic	9	84078584	84078857	274	1	ENSG00000270166	ENST00000602394	92099	chr9:84170683-84171215	chr9	AL390838.2	processed_pseudogene	NA
1	236097102	236097409	308	*	5.63639	2.79235	6.29066	-4.21453	0.000140837	0.00219044	Distal Intergenic	1	236110061	236112370	2310	1	ENSG00000235371	ENST00000446607	-12652	chr1:236097102-236097409	chr1	AL122018.1	processed_pseudogene	NA
X	133685832	133686296	465	*	5.94888	3.01475	6.60829	-4.29725	0.00014109	0.00219044	Intron (ENST00000669691/ENSG00000147257, intron 3 of 5)	23	133670971	133671386	416	1	ENSG00000227008	ENST00000426577	14861	chrX:133685832-133686296	chrX	AL009174.1	processed_pseudogene	NA
12	109650833	109651350	518	*	4.60406	0.792354	5.29934	-4.40589	0.000141286	0.00219044	Distal Intergenic	12	109662863	109663183	321	2	ENSG00000200794	ENST00000363924	11833	chr12:109650833-109651350	chr12	RN7SKP250	misc_RNA	106479206
8	81807664	81808081	418	*	5.6415	2.26363	6.32186	-3.63017	0.000141462	0.00219044	Promoter	8	81807772	81808726	955	1	ENSG00000231942	ENST00000521313	0	chr8:81807664-81808081	chr8	HNRNPA1P36	processed_pseudogene	NA
12	88751877	88752439	563	*	4.65478	1.20739	5.33785	-4.29013	0.000141555	0.00219044	Distal Intergenic	12	88601862	88602195	334	1	ENSG00000278011	ENST00000612250	150015	chr12:88751877-88752439	chr12	AC024941.1	lncRNA	NA
9	113649019	113649428	410	*	4.57305	0.207391	5.28175	-4.6104	0.000141603	0.00219044	Distal Intergenic	9	113650956	113682855	31900	1	ENSG00000227482	ENST00000428292	-1528	chr9:113649019-113649428	chr9	AL157702.2	lncRNA	NA
12	131530262	131530902	641	*	7.05027	4.76198	7.66398	-4.45878	0.000141641	0.00219044	Promoter	12	131462853	131529894	67042	2	ENSG00000256209	ENST00000653719	-368	chr12:131530262-131530902	chr12	AC073578.1	lncRNA	NA
X	64204794	64205764	971	*	4.86052	1.52932	5.53898	-4.26761	0.000141707	0.00219044	Promoter	23	64185117	64205708	20592	2	ENSG00000184675	ENST00000374869	0	chrX:64204794-64205764	chrX	AMER1	protein_coding	139285
3	140198349	140198778	430	*	4.97657	1.30472	5.66753	-3.91979	0.000141735	0.00219044	Intron (ENST00000458420/ENSG00000158258, intron 2 of 16)	3	140449435	140454731	5297	2	ENSG00000249290	ENST00000502712	255953	chr3:140198349-140198778	chr3	AC010181.1	lncRNA	NA
5	104432020	104432322	303	*	4.63853	0.207391	5.3485	-4.6678	0.000141761	0.00219044	Intron (ENST00000524336/ENSG00000251574, intron 2 of 2)	5	104434772	104435499	728	1	ENSG00000278958	ENST00000623488	-2450	chr5:104432020-104432322	chr5	AC091931.1	TEC	NA
17	75533737	75534186	450	*	4.82721	0	5.5524	-5.23473	0.000141848	0.00219044	Intron (ENST00000580578/ENSG00000073350, intron 1 of 5)	17	75532493	75574906	42414	1	ENSG00000073350	ENST00000577200	1244	chr17:75533737-75534186	chr17	LLGL2	protein_coding	3993
8	2148041	2149096	1056	*	5.71592	2.03068	6.40731	-3.95213	0.000141903	0.00219044	Intron (ENST00000520779/ENSG00000036448, intron 4 of 4)	8	2143349	2144766	1418	1	ENSG00000036448	ENST00000518513	4692	chr8:2148041-2149096	chr8	MYOM2	protein_coding	9172
1	944477	945102	626	*	5.61288	2.66682	6.27295	-4.29712	0.000141918	0.00219044	Promoter	1	945319	945562	244	2	ENSG00000188976	ENST00000496938	460	chr1:944477-945102	chr1	NOC2L	protein_coding	26155
11	72951142	72951484	343	*	4.68722	0	5.4112	-5.10793	0.000141946	0.00219044	Intron (ENST00000311172/ENSG00000137478, intron 7 of 18)	11	72940498	72941112	615	1	ENSG00000234751	ENST00000439829	10644	chr11:72951142-72951484	chr11	AP002381.1	processed_pseudogene	100127949
3	192864890	192865334	445	*	5.14539	1.73339	5.8271	-4.03614	0.00014195	0.00219044	Intron (ENST00000392452/ENSG00000180611, intron 1 of 1)	3	192796815	192917856	121042	2	ENSG00000180611	ENST00000392452	52522	chr3:192864890-192865334	chr3	MB21D2	protein_coding	151963
X	150854794	150855322	529	*	6.06851	3.18556	6.72504	-4.00062	0.000142007	0.00219044	Intron (ENST00000370377/ENSG00000102181, intron 1 of 10)	23	150776902	150831248	54347	2	ENSG00000102181	ENST00000418547	-23546	chrX:150854794-150855322	chrX	CD99L2	protein_coding	83692
13	52900355	52900754	400	*	5.10757	1.79235	5.78536	-4.26765	0.000142053	0.00219044	Distal Intergenic	13	52843979	52848641	4663	2	ENSG00000136099	ENST00000338862	-51714	chr13:52900355-52900754	chr13	PCDH8	protein_coding	5100
12	30970769	30971093	325	*	3.65656	0	4.39353	-5.33362	0.000142079	0.00219044	Intron (ENST00000546076/ENSG00000110900, intron 3 of 7)	12	30978308	30978936	629	2	ENSG00000226472	ENST00000612219	7843	chr12:30970769-30971093	chr12	AC008013.2	transcribed_unprocessed_pseudogene	NA
14	83706321	83707248	928	*	7.31103	5.13813	7.91399	-4.50331	0.000142392	0.00219393	Distal Intergenic	14	83750384	83750501	118	1	ENSG00000238561	ENST00000459249	-43136	chr14:83706321-83707248	chr14	RNU6ATAC28P	snRNA	106479555
11	19737956	19738557	602	*	5.3165	1.80167	6.00208	-3.80685	0.000142717	0.00219698	Intron (ENST00000360655/ENSG00000166833, intron 1 of 37)	11	19760004	19760083	80	2	ENSG00000264309	ENST00000578534	21526	chr11:19737956-19738557	chr11	MIR4694	miRNA	100616426
6	33694314	33695848	1535	*	6.18594	3.37732	6.83809	-4.33023	0.000142792	0.00219698	3' UTR	6	33698128	33698234	107	1	ENSG00000266509	ENST00000579806	-2280	chr6:33694314-33695848	chr6	MIR3934	miRNA	100500873
4	165464448	165464806	359	*	4.54899	0.671912	5.24614	-4.21363	0.000142851	0.00219698	Exon (ENST00000513982/ENSG00000109472, exon 2 of 4)	4	165418226	165484438	66213	1	ENSG00000109472	ENST00000511992	46222	chr4:165464448-165464806	chr4	CPE	protein_coding	1363
1	65309955	65310648	694	*	5.14776	2.01475	5.81739	-4.19131	0.000143313	0.00220253	Promoter	1	65309543	65415871	106329	1	ENSG00000116675	ENST00000371069	412	chr1:65309955-65310648	chr1	DNAJC6	protein_coding	9829
3	46484983	46485613	631	*	4.04517	0	4.78214	-5.50066	0.000143386	0.00220253	Promoter	3	46436201	46485234	49034	2	ENSG00000012223	ENST00000443496	0	chr3:46484983-46485613	chr3	LTF	protein_coding	4057
19	1164278	1164625	348	*	3.67283	0	4.40979	-5.30882	0.000143602	0.00220451	Intron (ENST00000361757/ENSG00000064932, intron 1 of 31)	19	1127710	1169146	41437	2	ENSG00000064932	ENST00000587655	4521	chr19:1164278-1164625	chr19	SBNO2	protein_coding	22904
3	112010637	112011327	691	*	6.60052	4.01475	7.238	-4.43476	0.000143728	0.00220511	Intron (ENST00000393917/ENSG00000144834, intron 3 of 4)	3	112000772	112013882	13111	1	ENSG00000144834	ENST00000469385	9865	chr3:112010637-112011327	chr3	TAGLN3	protein_coding	29114
16	85712750	85713446	697	*	6.01956	3.20739	6.67193	-4.37387	0.000143965	0.00220725	Intron (ENST00000602758/ENSG00000154102, intron 1 of 1)	16	85707517	85710850	3334	2	ENSG00000154102	ENST00000602583	-1900	chr16:85712750-85713446	chr16	C16orf74	protein_coding	404550
17	57294042	57295465	1424	*	6.43372	3.90783	7.06683	-4.35726	0.000144042	0.00220725	Promoter	17	57294685	57632905	338221	1	ENSG00000153944	ENST00000579180	0	chr17:57294042-57295465	chr17	MSI2	protein_coding	124540
7	105836042	105836866	825	*	6.03265	3.20739	6.68581	-4.29473	0.000144422	0.00221078	Intron (ENST00000419735/ENSG00000146776, intron 2 of 11)	7	105819492	105820101	610	1	ENSG00000226624	ENST00000442083	16550	chr7:105836042-105836866	chr7	AC005099.1	processed_pseudogene	100129553
22	42903069	42903470	402	*	5.50738	2.29815	6.18056	-3.78421	0.000144448	0.00221078	Intron (ENST00000337959/ENSG00000100266, intron 2 of 9)	22	42876137	42912157	36021	2	ENSG00000100266	ENST00000634914	8687	chr22:42903069-42903470	chr22	PACSIN2	protein_coding	11252
16	27945650	27946289	640	*	5.91785	2.30472	6.60687	-3.87653	0.00014461	0.00221193	Intron (ENST00000447459/ENSG00000169181, intron 2 of 6)	16	27998295	27998401	107	2	ENSG00000207266	ENST00000384536	52112	chr16:27945650-27946289	chr16	RNU6-1241P	snRNA	106481572
19	740051	740902	852	*	4.52618	0.792354	5.21911	-4.42986	0.000144783	0.00221256	Exon (ENST00000338448/ENSG00000099864, exon 8 of 9)	19	735055	748326	13272	1	ENSG00000099864	ENST00000587513	4996	chr19:740051-740902	chr19	PALM	protein_coding	5064
1	203048177	203049091	915	*	5.15471	2.01475	5.82468	-4.18976	0.000144826	0.00221256	5' UTR	1	203051183	203078736	27554	1	ENSG00000143847	ENST00000272198	-2092	chr1:203048177-203049091	chr1	PPFIA4	protein_coding	8497
2	197310524	197311002	479	*	3.65898	0	4.39595	-5.33638	0.000145132	0.00221581	Promoter	2	196986662	197310780	324119	2	ENSG00000065413	ENST00000282272	0	chr2:197310524-197311002	chr2	ANKRD44	protein_coding	91526
12	63937371	63937814	444	*	5.24959	2.01475	5.92392	-4.26062	0.000145236	0.00221581	Intron (ENST00000355086/ENSG00000196935, intron 1 of 21)	12	63982525	64143780	161256	1	ENSG00000196935	ENST00000543397	-44711	chr12:63937371-63937814	chr12	SRGAP1	protein_coding	57522
9	124342904	124344010	1107	*	4.66357	1.20739	5.34697	-4.28473	0.000145354	0.00221581	Intron (ENST00000540326/ENSG00000119408, intron 8 of 9)	9	124383596	124384656	1061	2	ENSG00000136930	ENST00000474081	40646	chr9:124342904-124344010	chr9	PSMB7	protein_coding	5695
11	66643626	66644022	397	*	4.60246	0	5.31844	-4.60063	0.000145544	0.00221581	Promoter	11	66643750	66646468	2719	1	ENSG00000173933	ENST00000515838	0	chr11:66643626-66644022	chr11	RBM4	protein_coding	5936
12	41086981	41087397	417	*	3.61087	0	4.34784	-5.32706	0.000145568	0.00221581	Distal Intergenic	12	41029114	41070241	41128	1	ENSG00000018236	ENST00000548481	57867	chr12:41086981-41087397	chr12	CNTN1	protein_coding	1272
21	26954496	26955272	777	*	7.2635	4.49423	7.91323	-3.86795	0.000145617	0.00221581	Promoter	21	26953961	26954043	83	1	ENSG00000266133	ENST00000584048	535	chr21:26954496-26955272	chr21	MIR4759	miRNA	100616243
1	15469658	15470330	673	*	5.99362	2.85349	6.66359	-3.95594	0.00014573	0.00221581	Intron (ENST00000359621/ENSG00000142615, intron 7 of 7)	1	15465909	15483368	17460	1	ENSG00000215704	ENST00000494280	3749	chr1:15469658-15470330	chr1	CELA2B	protein_coding	51032
17	50830928	50831320	393	*	5.10844	1.54049	5.7959	-3.82199	0.00014574	0.00221581	Distal Intergenic	17	50834650	50841308	6659	1	ENSG00000173714	ENST00000426127	-3330	chr17:50830928-50831320	chr17	WFIKKN2	protein_coding	124857
19	11261435	11262380	946	*	6.49687	3.54932	7.15702	-3.85561	0.000145971	0.00221799	Promoter	19	11247258	11262481	15224	2	ENSG00000130158	ENST00000585609	101	chr19:11261435-11262380	chr19	DOCK6	protein_coding	57572
3	133268832	133269508	677	*	4.65389	0	5.37756	-5.19424	0.000146131	0.00221908	Intron (ENST00000321871/ENSG00000144868, intron 3 of 5)	3	133245603	133257207	11605	2	ENSG00000251011	ENST00000505721	-11625	chr3:133268832-133269508	chr3	TMEM108-AS1	lncRNA	NA
8	41833254	41833618	365	*	5.215	2.01475	5.88778	-4.2516	0.000146355	0.00221943	Intron (ENST00000265709/ENSG00000029534, intron 1 of 42)	8	41828165	41829934	1770	2	ENSG00000260588	ENST00000563810	-3320	chr8:41833254-41833618	chr8	AC027702.2	lncRNA	NA
1	241948601	241948926	326	*	3.61473	0	4.35169	-5.32739	0.000146518	0.00221943	Distal Intergenic	1	241957767	241959062	1296	1	ENSG00000196289	ENST00000419583	-8841	chr1:241948601-241948926	chr1	BECN2	protein_coding	441925
19	1976956	1977372	417	*	3.61473	0	4.35169	-5.32739	0.000146518	0.00221943	Intron (ENST00000255641/ENSG00000133275, intron 2 of 11)	19	1978453	1979402	950	1	ENSG00000133275	ENST00000591002	-1081	chr19:1976956-1977372	chr19	CSNK1G2	protein_coding	1455
1	227941840	227942377	538	*	4.50936	0.207391	5.21677	-4.67376	0.00014657	0.00221943	Promoter	1	227941590	227941683	94	2	ENSG00000264483	ENST00000584300	-157	chr1:227941840-227942377	chr1	MIR5008	miRNA	100847072
12	102326307	102327424	1118	*	5.75442	3.01475	6.40229	-4.26807	0.000146593	0.00221943	Exon (ENST00000626826/ENSG00000281344, exon 1 of 1)	12	102304355	102463491	159137	1	ENSG00000283052	ENST00000635615	21952	chr12:102326307-102327424	chr12	LINC02456	lncRNA	NA
14	23512032	23514187	2156	*	6.78789	4.33667	7.41528	-4.42828	0.000146831	0.0022217	Promoter	14	23512772	23514553	1782	1	ENSG00000157306	ENST00000556613	0	chr14:23512032-23514187	chr14	ZFHX2-AS1	lncRNA	NA
3	193014898	193015328	431	*	4.76936	0	5.49406	-5.14649	0.00014692	0.00222172	Distal Intergenic	3	192796815	192917856	121042	2	ENSG00000180611	ENST00000392452	-97042	chr3:193014898-193015328	chr3	MB21D2	protein_coding	151963
13	98468389	98468947	559	*	4.63352	0	5.34995	-4.6158	0.000147151	0.00222255	Intron (ENST00000539966/ENSG00000102572, intron 5 of 10)	13	98450201	98466561	16361	2	ENSG00000102572	ENST00000376554	-1828	chr13:98468389-98468947	chr13	STK24	protein_coding	8428
4	153122833	153123284	452	*	3.61337	0	4.35034	-5.3291	0.00014722	0.00222255	Distal Intergenic	4	153152342	153157172	4831	1	ENSG00000109654	ENST00000491446	-29058	chr4:153122833-153123284	chr4	TRIM2	protein_coding	23321
9	130681213	130682052	840	*	4.57551	0.792354	5.26994	-4.38124	0.000147238	0.00222255	3' UTR	9	130693721	130703774	10054	1	ENSG00000130713	ENST00000491115	-11669	chr9:130681213-130682052	chr9	EXOSC2	protein_coding	23404
6	35764479	35764858	380	*	5.05334	1.79235	5.72882	-4.23489	0.000147329	0.00222259	Downstream (2-3kb)	6	35765908	35766927	1020	1	ENSG00000220734	ENST00000403727	-1050	chr6:35764479-35764858	chr6	AL157823.1	processed_pseudogene	NA
20	57114727	57115126	400	*	4.52213	0.207391	5.2298	-4.59389	0.000147469	0.00222321	Promoter	20	57114915	57122092	7178	1	ENSG00000203266	ENST00000366097	0	chr20:57114727-57115126	chr20	AL157414.1	lncRNA	NA
19	1470505	1470848	344	*	3.63462	0	4.37159	-5.34347	0.000147617	0.00222321	3' UTR	19	1474172	1476485	2314	2	ENSG00000119559	ENST00000592486	5637	chr19:1470505-1470848	chr19	C19orf25	protein_coding	148223
1	206705014	206705680	667	*	6.73907	4.29485	7.3659	-4.40545	0.000147633	0.00222321	Intron (ENST00000294981/ENSG00000162889, intron 1 of 9)	1	206695837	206696269	433	2	ENSG00000224114	ENST00000451736	-8745	chr1:206705014-206705680	chr1	AL591846.2	processed_pseudogene	100271063
9	35811801	35812384	584	*	3.73071	0	4.46767	-5.32228	0.000148004	0.00222746	Promoter	9	35808045	35812155	4111	2	ENSG00000137098	ENST00000463889	0	chr9:35811801-35812384	chr9	SPAG8	protein_coding	26206
20	53899232	53900160	929	*	7.25345	4.98875	7.86504	-4.49093	0.000148483	0.00223101	Distal Intergenic	20	53875252	53875557	306	2	ENSG00000241721	ENST00000497904	-23675	chr20:53899232-53900160	chr20	SUMO1P1	processed_pseudogene	NA
10	71610774	71611217	444	*	4.70552	0.207391	5.41672	-4.78631	0.000148501	0.00223101	Intron (ENST00000224721/ENSG00000107736, intron 9 of 69)	10	71617285	71647904	30620	1	ENSG00000107736	ENST00000470494	-6068	chr10:71610774-71611217	chr10	CDH23	protein_coding	64072
1	181112508	181112838	331	*	4.73153	1.20739	5.41744	-4.25514	0.000148565	0.00223101	Distal Intergenic	1	181088700	181092900	4201	1	ENSG00000162783	ENST00000367577	23808	chr1:181112508-181112838	chr1	IER5	protein_coding	51278
14	92688725	92689534	810	*	3.92164	0	4.6586	-5.45004	0.00014868	0.00223101	3' UTR	14	92704276	92704905	630	2	ENSG00000100600	ENST00000556790	15371	chr14:92688725-92689534	chr14	LGMN	protein_coding	5641
12	90253507	90254088	582	*	6.07016	3.23234	6.72406	-3.70237	0.000148681	0.00223101	Distal Intergenic	12	90280894	90295675	14782	1	ENSG00000258183	ENST00000549313	-26806	chr12:90253507-90254088	chr12	LINC02392	lncRNA	105369893
[truncated: 16,050 more rows]
