# Supplementary material for: Functional characterization of the ATOH1 molecular subtype indicates a pro-metastatic role in small cell lung cancer
Source: Cell Rep. 2025 Apr 29;44(5):115603. doi: 10.1016/j.celrep.2025.115603 (PMC12116416; doi:10.1016/j.celrep.2025.115603)
Supplement: Table S7. KEGG and GO enrichment analysis of ATOH1 differentially bound genes, related to Figures S3E and S3F [file mmc6.xlsx]

## Sheet: Table S7
Table S7. KEGG and GO enrichment analysis of ATOH1 differentially bound genes
KEGG enrichment analysis										GO enrichment analysis
ID	Description	GeneRatio	BgRatio	pvalue	p.adjust	qvalue	geneID	Count		ID	Description	GeneRatio	BgRatio	pvalue	p.adjust	qvalue	geneID	Count
hsa04360	Axon guidance	93/2329	182/8163	7.56355e-11	2.52622e-08	1.73563e-08	5747/1630/4773/56288/84628/6714/2534/219699/10501/56896/5590/5361/57556/655/84448/57522/6092/5894/5998/7976/55558/91653/816/81029/5727/85464/4233/1946/56963/1808/5336/54437/6585/8440/6387/4756/10371/6091/1945/10509/4776/7869/90249/8482/91584/4636/2050/3688/2048/3985/1947/80031/5595/1073/5781/2043/5364/2049/23654/1072/54361/137970/1944/2045/818/10507/4917/2770/3983/815/54434/9353/55740/5530/6259/6…	93		GO:0007409	axonogenesis	232/5237	460/18862	1.92332e-25	1.21554e-21	9.58622e-22	AUTS2/CRPPA/PAX2/PTK2/DCC/B4GALT5/PARD3/PTPRS/SHANK3/NRXN3/CHL1/OLFM1/TRIO/PALLD/LAMA5/RTN4/LRTM2/NRP2/NTNG2/DSCAM/FGF8/ZSWIM4/KALRN/SRC/FYN/ATOH1/UNC5B/SEMA6B/KIF5C/DPYSL5/DCLK1/LAMC2/NTRK1/PLXNA1/NPTX1/ACTB/BDNF/SEMA6A/CNP/BRSK2/BMP7/LINGO1/GFRA1/RAB3A/PLXND1/ARHGAP35/ROBO2/NDEL1/SKIL/TMEFF1/BCL11B/COBL/MAP6/DISC1/RNF165/FZD3/CNTN4/SPTB/CNTN2/WNT7A/ARHGAP4/PLXNA3/NRCAM/BOC/MARK2/HSP90AB1/FSTL4/…	232
hsa04015	Rap1 signaling pathway	97/2329	210/8163	2.82729e-08	4.72157e-06	3.24394e-06	7010/56288/208/2264/2253/23094/6714/135/207/10000/5590/3480/4254/375189/2250/60/5155/8817/5900/5894/9771/7410/23236/114/9564/11069/115/111/4233/23566/9855/1946/2889/2903/10411/5899/109/57121/5028/64411/2902/5584/5606/5909/113/999/2775/3397/2261/1945/2260/1399/284/805/163688/9223/3688/3479/7074/9863/5595/7423/71/2254/51466/5332/7408/22808/1944/51378/10451/5228/2770/2277/83660/55740/196883/285/2904…	97		GO:0007015	actin filament organization	211/5237	435/18862	1.34369e-20	4.24605e-17	3.34861e-17	ARHGEF2/PREX1/PPM1F/MYO7B/CARMIL1/MYO7A/LATS1/AVIL/CORO2B/FSCN2/SHANK3/MYO1D/ARHGEF10L/HIP1R/GAS2L1/PRKCE/SRC/ADD2/ARHGAP40/CCL24/TCAP/TJP1/SVIL/ELMO2/PFN4/MYO1H/PDXP/ACTN1/ARHGAP18/ERMN/MICALL2/ARHGAP35/PSTPIP1/CDC42EP3/COBL/ARHGEF18/TMOD1/PAWR/SPTB/SORBS2/TGFB3/SYNPO2/MYO19/FERMT2/CORO1B/BCAR1/ARAP1/SHTN1/MICAL3/SSH2/SORBS3/MET/MYO1E/MYO1C/ARHGAP6/SLC9A1/GRB2/SH3KBP1/ELMO1/CYFIP1/EFS/KANK4/RAPG…	211
hsa04024	cAMP signaling pathway	98/2329	221/8163	2.80201e-07	3.11957e-05	2.14329e-05	492/5499/491/493/2906/208/776/116/3991/135/207/10000/627/3352/5465/2891/5894/4790/7410/64764/114/816/9568/5727/483/476/11069/115/111/478/6548/1394/2903/10411/109/64411/51/2902/10257/6752/113/1258/4878/5142/2696/814/488/5139/134/2693/805/64399/163688/7074/490/84876/117/90993/5595/1395/4158/1080/5501/5144/610/5599/2905/10451/818/55811/1261/2770/487/10021/815/4792/7253/1385/196883/5337/2904/6093/831…	98		GO:0010975	regulation of neuron projection development	207/5237	428/18862	4.8166e-20	1.0147e-16	8.00231e-17	PREX1/DNM1L/AVIL/DCC/PTPRS/CUX2/NTRK3/SHANK3/SEZ6/SRCIN1/SERPINI1/PRAG1/RTN4/ALK/GAK/ADCYAP1/NTNG2/DSCAM/NEGR1/KALRN/NEDD4L/FYN/FBXW8/NFE2L2/DAB2IP/SEMA6B/AKT1/NCS1/NTRK1/PLXNA1/CRTC1/BDNF/SEMA6A/BRSK2/BMP7/CBFA2T2/CSMD3/LINGO1/CNTN1/STK24/PLXND1/KIF1A/ARHGAP35/ROBO2/NDEL1/HECW2/SKIL/COBL/MAP6/DISC1/PTPRF/CUX1/PPFIA2/FBXO31/CREB3L2/WNT7A/ARHGAP4/PLXNA3/MARK2/CAMK2B/ADGRB3/FSTL4/SHTN1/ITGA3/LZTS1/…	207
hsa04022	cGMP-PKG signaling pathway	75/2329	167/8163	3.92437e-06	0.000327685	0.000225135	492/85366/5499/4638/491/4773/493/4880/208/776/5581/207/10000/3778/5138/4209/5894/3779/23236/64764/3708/114/483/476/115/8654/111/2768/2977/478/151/109/4985/148/113/1258/4878/4776/488/5139/134/805/163688/10242/490/9569/90993/5595/5593/7416/292/7419/3709/5501/5332/7408/6722/291/2770/487/150/91807/5530/1385/5592/196883/6093/624/468/3643/293/4846/23439/4882/489	75		GO:0007411	axon guidance	146/5237	277/18862	1.09308e-18	1.72707e-15	1.36204e-15	CRPPA/PTK2/DCC/SHANK3/NRXN3/CHL1/TRIO/PALLD/LAMA5/LRTM2/NRP2/DSCAM/FGF8/ZSWIM4/KALRN/SRC/FYN/ATOH1/UNC5B/SEMA6B/KIF5C/DPYSL5/LAMC2/NTRK1/PLXNA1/BDNF/SEMA6A/BMP7/GFRA1/PLXND1/ARHGAP35/ROBO2/TMEFF1/BCL11B/RNF165/FZD3/CNTN4/SPTB/CNTN2/PLXNA3/NRCAM/BOC/PTCH1/LGR6/NFASC/GRB2/EFNA5/FOXG1/SH3KBP1/DPYSL2/NIBAN2/CYFIP1/NECTIN1/RELN/SPTBN2/SEMA5B/LHX3/SLIT1/NRXN1/FLRT2/SPTBN5/DAG1/CXCL12/NEO1/GPC1/RAP1GAP/…	146
hsa04390	Hippo signaling pathway	71/2329	157/8163	5.22828e-06	0.000349249	0.00023995	5499/6788/9113/25937/56288/7040/8326/7477/8994/1740/5590/80326/60/655/23286/3993/7004/5522/7976/166824/6932/7476/7003/7043/81029/7042/9231/79981/7161/4086/10297/5584/894/330/1495/5516/8313/999/3397/3398/4087/55233/7005/324/1857/85409/71/3996/5501/54361/5520/4088/23291/154796/7048/1454/1741/7534/23513/1742/656/5519/10207/7479/8945/174/27113/896/7484/7483/6934	71		GO:0097485	neuron projection guidance	146/5237	278/18862	1.67791e-18	2.12088e-15	1.67262e-15	CRPPA/PTK2/DCC/SHANK3/NRXN3/CHL1/TRIO/PALLD/LAMA5/LRTM2/NRP2/DSCAM/FGF8/ZSWIM4/KALRN/SRC/FYN/ATOH1/UNC5B/SEMA6B/KIF5C/DPYSL5/LAMC2/NTRK1/PLXNA1/BDNF/SEMA6A/BMP7/GFRA1/PLXND1/ARHGAP35/ROBO2/TMEFF1/BCL11B/RNF165/FZD3/CNTN4/SPTB/CNTN2/PLXNA3/NRCAM/BOC/PTCH1/LGR6/NFASC/GRB2/EFNA5/FOXG1/SH3KBP1/DPYSL2/NIBAN2/CYFIP1/NECTIN1/RELN/SPTBN2/SEMA5B/LHX3/SLIT1/NRXN1/FLRT2/SPTBN5/DAG1/CXCL12/NEO1/GPC1/RAP1GAP/…	146
hsa04510	Focal adhesion	86/2329	201/8163	8.62073e-06	0.000479887	0.000329705	85366/5499/4638/5747/208/2318/7059/3911/3914/6714/2534/207/10000/3679/3918/3480/60/5155/87/2909/3680/5894/7410/1311/3691/9564/3675/1288/4233/7060/2885/2889/5649/5923/1278/7148/894/330/1298/1729/859/23396/22798/10319/1399/7791/29895/2317/4636/3688/3479/25759/1286/5595/3693/1293/7423/71/2316/5501/7408/1299/5599/596/1284/3910/10451/6464/5228/2277/6696/81/399694/83660/91807/6093/673/5290/64098/5829/6…	86		GO:0050804	modulation of chemical synaptic transmission	193/5237	405/18862	6.66674e-18	7.0223e-15	5.53807e-15	DNM1L/ZMYND8/DCC/PTPRS/CUX2/SHANK3/GRIN2D/RAB26/HAP1/GRM2/ADCYAP1/NTNG2/PRKCE/SRC/FYN/ADORA2A/CACNA1A/GRIK3/DLGAP4/PRKCZ/CELF4/ASIC1/NCS1/CACNG4/CPLX2/DGKI/NTRK1/MCTP1/NPTX1/CRTC1/BDNF/SYN1/BCR/SORCS2/PACSIN2/LGMN/RAB3A/SHISA7/GRIK2/ABR/CLSTN2/NPTX2/DISC1/PPFIA2/GRM8/PLCB1/CNTN4/CYP46A1/WNT7A/ZDHHC2/P2RX1/ADCY8/CAMK2B/SLC24A1/ABHD6/BEGAIN/LZTS1/CACNB3/GRM4/P2RX3/IGSF11/NEURL1/GRID2IP/CYFIP1/GRM3/…	193
hsa04261	Adrenergic signaling in cardiomyocytes	67/2329	150/8163	1.58288e-05	0.00075526	0.000518899	492/5499/491/493/208/776/207/10000/27092/3784/5529/5522/5527/23236/64764/114/816/483/476/11069/115/111/784/478/6548/27091/10411/109/148/5516/113/5526/488/805/163688/490/7139/90993/5595/781/7168/9254/5501/5332/596/5520/55799/818/2770/487/815/1385/196883/10369/468/4635/6330/5519/1432/7171/23439/5525/2778/6262/489/7170/9252	67		GO:0099177	regulation of trans-synaptic signaling	193/5237	406/18862	9.2651e-18	8.36507e-15	6.59703e-15	DNM1L/ZMYND8/DCC/PTPRS/CUX2/SHANK3/GRIN2D/RAB26/HAP1/GRM2/ADCYAP1/NTNG2/PRKCE/SRC/FYN/ADORA2A/CACNA1A/GRIK3/DLGAP4/PRKCZ/CELF4/ASIC1/NCS1/CACNG4/CPLX2/DGKI/NTRK1/MCTP1/NPTX1/CRTC1/BDNF/SYN1/BCR/SORCS2/PACSIN2/LGMN/RAB3A/SHISA7/GRIK2/ABR/CLSTN2/NPTX2/DISC1/PPFIA2/GRM8/PLCB1/CNTN4/CYP46A1/WNT7A/ZDHHC2/P2RX1/ADCY8/CAMK2B/SLC24A1/ABHD6/BEGAIN/LZTS1/CACNB3/GRM4/P2RX3/IGSF11/NEURL1/GRID2IP/CYFIP1/GRM3/…	193
hsa04713	Circadian entrainment	47/2329	97/8163	2.34283e-05	0.000978129	0.000672021	2906/776/116/2784/2891/23236/8913/3708/114/816/8911/115/111/3763/2977/4842/2903/109/2902/54331/113/8864/2775/805/163688/117/3760/5595/5593/2782/5332/2905/818/55811/94235/2770/4544/815/1385/5592/196883/2904/2786/2892/2778/6262/9252	47		GO:0051056	regulation of small GTPase mediated signal transduction	160/5237	319/18862	1.21622e-17	9.60812e-15	7.57736e-15	ARHGEF2/PREX1/MCF2L/AUTS2/DENND3/P2RY8/RIPOR2/TRIO/PRAG1/ARHGAP32/OBSCN/IQSEC3/KALRN/SIPA1L3/SRC/PSD3/ARHGAP40/GPR4/DAB2IP/FGD4/NTRK1/KITLG/ARFGEF2/STARD13/ARHGAP26/BCR/FLCN/ARHGAP24/GMIP/CYTH1/ARHGEF17/SRGAP1/ARHGAP18/IQSEC1/ARHGAP35/ABR/CHN2/ITPKB/ARHGAP15/RAF1/ARHGEF18/ARHGEF25/VAV2/ARHGEF28/ARHGAP4/KANK2/DENND1A/ARAP1/RAP1GAP2/ARHGAP22/ITGA3/TGFB2/ARHGEF9/RALGAPA2/RASIP1/MET/CYTH3/ARHGAP6/ITS…	160
hsa04010	MAPK signaling pathway	115/2329	294/8163	4.44048e-05	0.00150517	0.00103412	6788/7010/994/7040/208/5801/2318/2264/776/2253/773/1852/207/10000/1850/3480/27092/4914/4254/9020/2250/627/5155/8817/283748/5894/4790/8913/7043/8550/8911/1845/7042/4233/2768/784/9448/2885/4215/1946/27091/774/5923/10912/5606/11221/4149/3315/2261/1945/2260/4217/5871/6195/1399/2317/6416/284/1616/408/3479/3654/3551/929/409/5595/3164/7423/3727/8717/781/2254/2065/5536/3925/2316/9254/5599/5922/7124/4791/…	115		GO:1990778	protein localization to cell periphery	161/5237	329/18862	1.80665e-16	1.26867e-13	1.00052e-13	EPB41L3/ZDHHC22/TSPAN17/ATP2B4/TGFB1/AKT2/KIF13A/ANK1/JUP/LAMA5/RAB26/GAK/PACS2/PRKCE/AKT1/PRKCZ/CACNG4/TSPAN33/ACTB/ZDHHC23/ATP2C2/PALM/RAB3A/RAB31/EHD1/RAB12/KCNIP3/NUBP1/MRAP2/LIN7B/RILPL1/TTC7B/LDLRAP1/TAMALIN/ZDHHC2/LRP6/PTCH1/ATP1B3/ITGA3/TTC7A/NFASC/CACNB3/SLC9A3R1/MAP7/CACNG5/GRIN2A/BBIP1/P2RY1/RAB34/DCHS1/SMURF1/PRKCI/DAG1/ARF6/TNIK/CDH2/SLC4A1/TSPAN15/SPTBN1/CDH1/GOLGA7/PKDCC/RAB3D/PACS…	161
hsa04728	Dopaminergic synapse	59/2329	132/8163	4.87981e-05	0.00150517	0.00103412	5499/208/776/1644/2784/773/207/3800/10000/5529/5522/2891/5527/23236/64764/3708/816/111/3763/2903/774/5516/54331/5526/2775/805/163688/408/409/3760/90993/3709/6571/2782/5501/5332/5599/5520/6531/406/818/94235/2770/1814/815/2774/5530/1385/2904/1813/468/2786/2892/5519/50632/1432/1312/5525/2778	59		GO:0060284	regulation of cell development	216/5237	485/18862	9.67315e-16	6.11343e-13	4.8213e-13	PREX1/CARMIL1/DNM1L/DCC/PTPRS/NPPC/CUX2/TGFB1/E2F1/SHANK3/RREB1/RTN4/APPL2/HAP1/ADCYAP1/DSCAM/SORL1/KALRN/FBXW8/SEMA6B/FBN1/CDH5/GPR68/PLXNA1/LIMS2/TNFRSF1B/BDNF/SEMA6A/BMP7/ADGRA2/SLAMF8/LINGO1/LTF/PLXND1/ROBO2/NDEL1/SKIL/MAP6/DISC1/CUX1/HDAC4/FZD3/PLCB1/HES1/FBXO31/UNC13D/WNT7A/ARHGAP4/PLXNA3/FBXW7/CAMK2B/FERMT2/FSTL4/SHTN1/LPAR3/ARHGEF7/DLL1/MDK/CHD7/SIGLEC15/NEURL1/TP73/DLL4/EFNA5/FOXG1/P4HB/…	216
hsa04725	Cholinergic synapse	52/2329	113/8163	5.24746e-05	0.00150517	0.00103412	3759/208/776/2784/2534/773/207/10000/3784/3785/23236/64764/3768/6572/3708/114/816/115/111/3763/774/109/1137/54331/113/1143/2775/814/9132/8973/3760/90993/5595/3709/2782/5332/596/818/94235/2770/815/1385/196883/468/1133/2786/5290/3786/1103/1136/1128/3761	52		GO:0072659	protein localization to plasma membrane	138/5237	275/18862	1.98778e-15	1.14207e-12	9.00684e-13	EPB41L3/ZDHHC22/TSPAN17/ATP2B4/TGFB1/AKT2/KIF13A/ANK1/JUP/LAMA5/RAB26/GAK/PACS2/PRKCE/AKT1/PRKCZ/TSPAN33/ACTB/ZDHHC23/ATP2C2/PALM/RAB3A/RAB31/EHD1/RAB12/KCNIP3/MRAP2/RILPL1/TTC7B/LDLRAP1/TAMALIN/ZDHHC2/LRP6/PTCH1/ATP1B3/ITGA3/TTC7A/NFASC/CACNB3/SLC9A3R1/MAP7/P2RY1/RAB34/DCHS1/SMURF1/PRKCI/ARF6/TNIK/CDH2/SLC4A1/TSPAN15/SPTBN1/CDH1/GOLGA7/PKDCC/RAB3D/PACSIN1/GPER1/CAV3/RAB40B/GOLPH3/MACF1/GRIP2/EFR…	138
hsa04530	Tight junction	72/2329	169/8163	5.40778e-05	0.00150517	0.00103412	9181/91862/56288/57180/776/1740/23327/5581/6714/5590/7082/60/87/3993/5522/4628/79778/653857/23370/27134/9368/57530/861/5584/5516/7846/54566/93643/4217/9223/3688/1364/7074/11346/83700/71/1080/3996/84952/51422/7408/5599/5520/7277/5962/154796/81/53842/7430/84790/55114/6093/50848/51762/9080/1741/23513/4627/1365/154810/1366/3059/8777/5519/4301/10207/1019/5564/6794/2017/100506658/23562	72		GO:0043087	regulation of GTPase activity	215/5237	487/18862	3.53885e-15	1.8638e-12	1.46987e-12	PREX1/DNM1L/PTK2/NTRK3/SGSM1/AKT2/RIPOR2/FGD5/SH3BP4/TBC1D24/ADCYAP1/TBC1D14/ARHGAP32/ARHGEF10L/TBC1D22A/EVI5L/KALRN/IPO5/SIPA1L3/ARHGAP40/TBC1D2B/CCL24/DAB2IP/RGS20/RIN1/RIN2/TBC1D2/FGD4/AGRN/NTRK1/PLXNA1/STARD13/ARHGAP26/BCR/FLCN/AGAP1/ARHGAP24/GMIP/LLGL2/SRGAP1/PLXND1/ARHGAP18/AGAP3/IQSEC1/ARHGAP35/ABR/CHN2/NDEL1/ARHGAP15/TBCD/RGS3/VAV2/PLCB1/ARHGAP4/PLXNA3/FERMT2/ADGRB3/DENND1A/ARAP1/RAP1GAP2…	215
hsa05224	Breast cancer	64/2329	147/8163	6.3556e-05	0.0016321	0.00112133	4041/8648/1869/208/8326/7477/2253/207/10000/3480/80326/2250/1870/8817/5894/7976/3280/6932/7476/81029/2100/4040/28514/2885/54567/10297/2099/10912/10683/8313/388585/4854/2260/3479/25759/1021/324/5595/1857/26508/2254/4851/54361/4791/6464/1452/3714/399694/9965/673/2475/5290/1647/4853/1019/1026/6654/7479/8202/8600/7484/7483/6934/1871	64		GO:0016358	dendrite development	118/5237	234/18862	1.37879e-13	6.70304e-11	5.28629e-11	PREX1/DNM1L/ZMYND8/DCC/PTPRS/CUX2/SHANK3/SEZ6/SRCIN1/ALK/SDK1/DSCAM/KALRN/NEDD4L/FYN/FBXW8/DAB2IP/DCLK1/LAMC2/CRTC1/BMP7/LST1/CSMD3/BTBD3/KIF1A/IQSEC1/CELSR2/HECW2/TMEFF1/COBL/MAP6/DISC1/CUX1/PPFIA2/FBXO31/WNT7A/CAMK2B/ADGRB3/FSTL4/LZTS1/DLG5/RBFOX2/ASAP1/ITSN1/NEURL1/TULP1/CDKL5/CYFIP1/TLX2/DCDC2/RELN/DBN1/HDAC6/NCK2/ARC/ARF6/TNIK/FOXO6/SEMA3A/SCARF1/CARM1/ITPKA/ID1/PACSIN1/MINK1/NFATC4/PHACTR1/…	118
hsa01522	Endocrine resistance	46/2329	98/8163	7.70243e-05	0.0016321	0.00112133	5747/1869/208/6714/207/10000/3480/4318/1870/1027/5894/114/2100/115/111/28514/2885/54567/109/2099/10683/4854/113/10498/2852/3479/25759/5595/4851/5599/596/6464/3714/399694/196883/673/2475/5290/4853/1432/1019/1026/6654/2778/8202/1871	46		GO:0051960	regulation of nervous system development	186/5237	422/18862	3.14188e-13	1.41834e-10	1.11856e-10	TG/DNM1L/DCC/PARD3/PTPRS/CUX2/TGFB1/E2F1/SHANK3/RTN4/LRTM2/APPL2/HAP1/TNFRSF21/ADCYAP1/VSTM5/DSCAM/SORL1/KALRN/FBXW8/SEMA6B/AKT1/AGRN/NTRK1/PLXNA1/TNFRSF1B/BDNF/SEMA6A/BMP7/LINGO1/PLXND1/ROBO2/NDEL1/SKIL/CLSTN2/MAP6/DISC1/CUX1/FZD3/HES1/FBXO31/WNT7A/ARHGAP4/PLXNA3/CAMK2B/ADGRB3/FSTL4/SHTN1/DLG5/LPAR3/DLL1/MDK/CHD7/NEURL1/TP73/TYMP/DLL4/FOXG1/CDKL5/CYFIP1/TLX2/RELN/RTN4R/SEMA5B/DBN1/SLIT1/OMG/TIAM…	186
hsa04925	Aldosterone synthesis and secretion	46/2329	98/8163	7.70243e-05	0.0016321	0.00112133	492/51305/491/493/776/3991/5581/5138/23236/64764/8913/3708/114/816/8911/483/476/115/111/478/949/747/109/113/4878/814/805/163688/490/84876/90993/3164/4158/3709/5332/818/815/1385/3777/196883/3949/468/25865/23439/2778/4929	46		GO:0023061	signal release	204/5237	475/18862	4.87518e-13	2.05408e-10	1.61993e-10	LRP5/DNM1L/PPFIA4/PPARD/SELENOM/CACNA1D/NAPA/ADCYAP1/OTOF/HNF1B/KALRN/PRKCE/ADORA2A/RPH3A/CACNA1A/SMPD3/ASIC1/NCS1/KCNA2/PLA2G6/CPLX2/GPR68/MCTP1/BRSK2/SYN1/SYT8/SYT2/OXCT1/RAB3A/PAX8/TCIRG1/HRH3/GCK/RAF1/EIPR1/PPFIA2/PTPN23/LIN7B/SLC18A3/WNT7A/ITPR1/P2RX1/ADCY8/ANO1/SYT17/RAPGEF4/PFKL/SNPH/ADCY5/SYNJ1/RAB11FIP1/GRM4/ITSN1/CHD7/SYT9/EFNA5/NIBAN2/SOX4/CRHR1/RAPGEF3/GALR1/ADRA2B/PICK1/P2RY1/DOC2B/R…	204
hsa04072	Phospholipase D signaling pathway	64/2329	148/8163	8.12614e-05	0.0016321	0.00112133	208/56894/2912/8877/2534/207/10000/56895/9162/4254/5155/9267/283748/10555/5900/5894/2918/23236/114/11069/115/111/2768/9265/23566/2914/2885/5336/2913/10411/5899/109/57121/1607/382/113/554/8525/23396/1609/8612/2185/27128/25759/5595/8527/5781/5332/22808/7248/6464/1785/2911/399694/196883/5337/5898/2475/3643/5290/9846/6654/2778/8394	64		GO:0050770	regulation of axonogenesis	83/5237	151/18862	1.63255e-12	6.19506e-10	4.88568e-10	DCC/PTPRS/RTN4/DSCAM/SEMA6B/PLXNA1/BDNF/SEMA6A/BRSK2/LINGO1/PLXND1/ARHGAP35/ROBO2/NDEL1/SKIL/MAP6/DISC1/WNT7A/ARHGAP4/PLXNA3/MARK2/FSTL4/SHTN1/LPAR3/UST/CDKL5/CYFIP1/RTN4R/SEMA5B/DBN1/OMG/TIAM2/CXCL12/CDH2/SEMA3A/ROBO1/SEMA4B/MACF1/SEMA3B/SEMA7A/RND2/MAP2/PSEN1/PLXNA4/TIAM1/EPHB2/SEMA6D/LRP1/ISLR2/EPHA4/PLXNB1/KIF13B/EPHB3/PLXNB2/DRAXIN/DIP2B/ARHGDIA/SRF/EPHA7/SEMA4D/CHODL/NIN/SPP1/SLIT2/KIAA0319…	83
hsa05165	Human papillomavirus infection	126/2329	331/8163	8.3071e-05	0.0016321	0.00112133	5747/7015/56288/1869/208/1978/8326/7059/3911/7477/3914/1740/9114/50617/207/10000/5590/3679/245973/3918/80326/5529/3993/1027/4242/10312/5522/3680/5894/535/5527/4790/7976/3280/64764/6932/1311/7476/3516/81029/3691/3675/1288/8900/9368/7060/3955/2885/5649/10297/1278/7148/5584/894/55502/1298/534/51606/5516/8313/388585/4854/5526/22798/472/10319/5663/9223/3688/55534/1286/3716/533/3551/1021/90993/324/5595…	126		GO:0031346	positive regulation of cell projection organization	156/5237	344/18862	1.66639e-12	6.19506e-10	4.88568e-10	AUTS2/CARMIL1/DNM1L/ZMYND8/AVIL/CUX2/NTRK3/SERPINI1/RIPOR2/RREB1/ALK/HAP1/ADCYAP1/KCTD17/DSCAM/NEGR1/KALRN/SRC/FYN/FBXW8/NFE2L2/DAB2IP/AGRN/NTRK1/PLXNA1/CRTC1/BDNF/BMP7/CBFA2T2/PALM/CNTN1/PLXND1/ARHGAP35/ROBO2/CDC42EP3/NDEL1/SKIL/COBL/MAP6/DISC1/CUX1/HDAC4/FBXO31/CREB3L2/TGFB3/PLXNA3/MARK2/CROCC/CAMK2B/CORO1B/ARAP1/SHTN1/ITGA3/LPAR3/ARHGEF7/MDK/NEURL1/NME1/CDKL5/CYFIP1/RAPGEF1/RELN/FSCN1/ROR2/DBN…	156
hsa04020	Calcium signaling pathway	95/2329	240/8163	0.00012061	0.00223799	0.0015376	492/85366/4638/491/493/4916/2906/2264/776/5256/2253/8877/135/773/4914/5137/2250/5155/8817/3707/23236/8913/3708/5023/114/816/8911/53373/115/4233/5024/4842/9127/5336/2903/7125/774/109/2902/6865/148/3269/113/3706/2769/2261/2260/814/84812/488/805/2185/163688/444/490/84876/5026/4843/7416/7423/57620/292/6915/2254/57105/2065/7419/3709/5332/80228/2905/818/291/2277/2911/487/815/91807/2774/5530/196883/9630…	95		GO:0050767	regulation of neurogenesis	156/5237	348/18862	5.14519e-12	1.80653e-09	1.42471e-09	DNM1L/DCC/PTPRS/CUX2/TGFB1/E2F1/SHANK3/RTN4/APPL2/HAP1/ADCYAP1/DSCAM/SORL1/KALRN/FBXW8/SEMA6B/PLXNA1/TNFRSF1B/BDNF/SEMA6A/BMP7/LINGO1/PLXND1/ROBO2/NDEL1/SKIL/MAP6/DISC1/CUX1/FZD3/HES1/FBXO31/WNT7A/ARHGAP4/PLXNA3/CAMK2B/FSTL4/SHTN1/LPAR3/DLL1/MDK/CHD7/NEURL1/TP73/DLL4/FOXG1/CDKL5/CYFIP1/TLX2/RELN/RTN4R/SEMA5B/DBN1/OMG/TIAM2/PRKCI/NUMBL/DAG1/HES6/CTNNA1/CXCL12/DUSP10/POU4F1/DLL3/HES5/SEMA3A/ROBO1/P…	156
hsa04911	Insulin secretion	40/2329	86/8163	0.000281608	0.00495037	0.00340113	776/116/3778/3782/5864/3780/2645/3779/23236/64764/114/816/483/476/11069/115/111/478/109/9699/113/6833/3767/10242/3781/885/117/90993/6616/5332/3783/818/815/1385/196883/468/6804/23439/2778/6262	40		GO:0030705	cytoskeleton-dependent intracellular transport	99/5237	195/18862	7.47737e-12	2.48721e-09	1.96152e-09	DYNC1H1/MYO7B/MYO7A/BICD2/CCDC88C/SYNE2/MYO1D/KIF13A/BICDL2/HAP1/MYO10/DLG2/DST/KIF5C/PRKCZ/KIF3B/IFT46/TMEM201/MYO1H/TRIP11/IFT140/KIF1A/NDEL1/MAP6/CCDC88B/PPFIA2/TTC21B/CEP131/BORCS5/IFT81/DYNC2I1/MYO19/BICDL1/MYO1E/MYO1C/SUN2/TTC30B/HTT/MREG/MYO15A/DYNC2H1/PURA/HSPB1/TRAK1/TUBA1A/SYT4/MYO1B/TNPO1/HOOK2/SPG11/CNIH2/AP3B2/MAP2/DYNC1I2/BLOC1S4/HNRNPU/IFT122/CCDC88A/DYNC1I1/SYBU/MYO5B/DTNBP1/RAB1A…	99
hsa04724	Glutamatergic synapse	50/2329	114/8163	0.000313751	0.00523965	0.00359988	85358/2906/776/2912/2784/773/2899/283748/2891/2898/2918/23236/3708/114/115/111/2914/2913/57030/2903/6512/109/2902/54331/113/2775/9455/2901/3760/5595/3709/2782/5332/2905/94235/2770/156/2911/5530/9456/196883/5337/2904/81539/2786/1742/57084/2892/9229/2778	50		GO:0034329	cell junction assembly	181/5237	425/18862	2.38427e-11	7.53429e-09	5.94185e-09	PPM1F/EPB41L3/PTK2/TEK/CORO2B/MARVELD3/PARD3/PTPRS/CUX2/SHANK3/FLNC/PECAM1/JUP/ADGRL3/LRTM2/SDK1/PTPRK/VSTM5/NTNG2/DSCAM/LAMB3/ACTN3/CD9/DST/SRC/ADD2/TJP1/CDH5/LAMC2/AGRN/MDGA1/NTRK1/LIMS2/ACTB/BDNF/BCR/FLCN/SPOCK2/ACTN1/SDK2/PLXND1/SNAI1/MICALL2/ARVCF/ROBO2/CLSTN2/PLEC/ACVRL1/TBCD/CDH12/WNT7A/NRCAM/FERMT2/ITGB4/CDH22/ADGRB3/DUSP3/DLG5/MYO1C/ARHGAP6/CDH7/ARHGEF7/MAP4K4/SLC9A1/EFNA5/RAPGEF1/NECTIN…	181
hsa04730	Long-term depression	30/2329	60/8163	0.000344404	0.00547421	0.00376104	773/3480/283748/2891/5894/23236/3708/2781/2768/2977/4842/1394/5516/2775/3479/5595/5593/4067/3709/5332/10842/2770/2911/2895/5592/673/1392/2892/5519/2778	30		GO:0010720	positive regulation of cell development	133/5237	290/18862	2.76819e-11	8.33094e-09	6.57012e-09	PREX1/CARMIL1/DNM1L/CUX2/TGFB1/E2F1/SHANK3/RREB1/HAP1/DSCAM/KALRN/FBXW8/CDH5/GPR68/PLXNA1/LIMS2/TNFRSF1B/BDNF/PLXND1/ROBO2/NDEL1/SKIL/MAP6/DISC1/CUX1/FZD3/HES1/FBXO31/UNC13D/PLXNA3/CAMK2B/FERMT2/SHTN1/LPAR3/ARHGEF7/MDK/NEURL1/TP73/FOXG1/P4HB/NIBAN2/OLFM4/CDKL5/CYFIP1/RELN/DBN1/TIAM2/PRKCI/LIMS1/NUMBL/DAG1/CXCL12/TRIB1/ROBO1/ITPKA/RASSF10/GPER1/LIF/CALR/CRKL/MACF1/CAPRIN1/EEF2K/MYF6/TRIOBP/PDE3A/S…	133
hsa05220	Chronic myeloid leukemia	36/2329	76/8163	0.000360576	0.00547421	0.00376104	7040/1869/208/207/10000/613/1870/1027/5894/4790/7043/7042/2885/861/1488/10912/1399/25759/3551/1021/5595/5781/4088/6464/7048/399694/4792/673/5290/9846/1647/1147/1019/1026/6654/1871	36		GO:0046578	regulation of Ras protein signal transduction	95/5237	190/18862	5.91804e-11	1.70009e-08	1.34076e-08	ARHGEF2/AUTS2/DENND3/P2RY8/RIPOR2/PRAG1/IQSEC3/PSD3/GPR4/DAB2IP/NTRK1/KITLG/ARFGEF2/STARD13/BCR/FLCN/ARHGAP24/CYTH1/IQSEC1/ARHGAP35/ITPKB/RAF1/ARHGEF18/ARHGEF25/ARHGEF28/KANK2/DENND1A/ITGA3/TGFB2/RASIP1/MET/CYTH3/MAP4K4/GRB2/RAPGEF1/STAMBP/RTN4R/RASGRF1/ARHGAP42/ABCA1/ADRA1A/ARFGEF3/ARF6/PPP2CB/ARHGEF3/ROBO1/EPS8L2/ABL2/ADGRG1/CRKL/TIMP2/AKAP13/SYNPO2L/ARRB1/IGF1/CYTH4/EPHB2/LYN/MAPRE2/RASAL3/ARH…	95
hsa04926	Relaxin signaling pathway	55/2329	129/8163	0.000386989	0.00553896	0.00380553	7040/208/2784/6714/207/10000/5590/4318/5894/4790/51289/23236/64764/114/115/111/1288/4842/2885/109/1278/54331/113/2775/2769/6416/4087/408/25759/1286/409/90993/5595/4843/7423/2782/5332/5599/1284/6464/94235/2770/2277/7048/399694/4792/1385/196883/468/2786/5290/4846/1432/6654/2778	55		GO:0050808	synapse organization	175/5237	412/18862	6.60279e-11	1.81433e-08	1.43086e-08	DNAJA3/DNM1L/ZMYND8/SNTA1/PPFIA4/PTPRS/CUX2/SHANK3/SEZ6/FZD9/SRCIN1/ADGRL3/LRTM2/WNT7B/NRP2/SDK1/VSTM5/NTNG2/DSCAM/KALRN/FYN/ADD2/DAB2IP/IGF1R/AGRN/MDGA1/NTRK1/ACTB/CHRNA1/BDNF/SYN1/PDZRN3/SPOCK2/ACTN1/SDK2/PCDH8/PALM/LGMN/RAB3A/PLXND1/SHISA7/MYH10/KIF1A/ROBO2/CLSTN2/DISC1/PTPRF/PPFIA2/CNTN2/WNT7A/NRCAM/ZDHHC2/CAMK2B/ADGRB3/ARHGAP22/ITGA3/DLG5/NFASC/CACNB3/ITSN1/NEURL1/CHRNB1/CDKL5/CYFIP1/NECTIN1…	175
hsa05205	Proteoglycans in cancer	81/2329	205/8163	0.000398009	0.00553896	0.00380553	5499/5747/7040/208/8326/2318/286/7477/6714/207/10000/3480/80326/60/5328/4318/6774/5894/7410/7976/7476/3708/816/81029/5727/7042/3339/4233/6548/2885/5336/2099/1278/2817/2260/9138/859/2317/84309/4087/3688/3479/7074/5595/3693/71/10855/2065/3709/5781/2316/5501/54361/7124/22808/10451/818/967/5962/5777/3091/815/7430/6093/673/2475/60495/5290/287/5829/3059/2066/1432/1026/2017/6654/7479/7023/7057/7484/7483	81		GO:0030048	actin filament-based movement	79/5237	150/18862	9.56782e-11	2.47078e-08	1.94856e-08	MYLK2/MYO7B/MYO7A/CCDC88C/SNTA1/KCNJ2/SYNE2/MYO1D/JUP/CACNA1D/ACTN3/NEDD4L/TCAP/MYO1H/FGF12/KCNQ1/STC1/MYH10/TMOD1/CACNA1G/MYO19/ATP1A1/SHTN1/MYO1E/MYO1C/SLC9A1/TNNC2/SUN2/KCNE3/SRI/MYO15A/MYO1B/PDE4B/CAV3/ATP2A2/ADORA1/MYL1/ACTA1/EPB41L5/GJC1/KCNN2/PKP2/MYBPC2/GSN/TNNT2/KCNJ3/DMD/CACNA2D1/TPM1/MYO5B/FLNA/EMP2/PDE4D/TNNI1/LIMCH1/NEB/MYO6/MYO1A/ATP2A1/ACTN4/RANGRF/KCNH2/HCN4/MYO5C/SCN3B/MYH9/PIK3C…	79
hsa04071	Sphingolipid signaling pathway	51/2329	119/8163	0.000536317	0.00716519	0.00492282	208/10715/8877/5581/2534/207/10000/5590/4363/5529/5522/5894/5527/4790/23236/56624/2768/4985/5516/5526/4217/134/91012/29956/8439/5595/8560/340485/8717/259230/204219/5332/5599/596/5520/7124/123099/2770/8698/5337/6093/624/9294/253782/5290/9846/5519/4846/1432/5525/7186	51		GO:0001764	neuron migration	77/5237	145/18862	9.77367e-11	2.47078e-08	1.94856e-08	OLIG3/ARHGEF2/AUTS2/DCC/BARHL1/ADGRL3/GATA2/NRP2/NTNG2/FYN/ATOH1/DAB2IP/DCLK1/MDGA1/SEMA6A/SDCCAG8/ZMIZ1/CELSR2/NDEL1/DISC1/FZD3/FBXO31/NRCAM/MARK2/CAMK2B/SHTN1/ITGA3/SPOCK1/ACAP3/MDK/DDIT4/FOXG1/ASTN2/CDKL5/DCDC2/RELN/FLRT2/CXCL12/SEMA3A/ULK4/FGFR1/ADGRG1/PHACTR1/CRKL/NRG3/SCRT2/PSEN1/ZNF609/CDK5R2/USP9X/CCK/TOP2B/LRP12/NAV1/FLNA/NEXMIF/PLXNB2/NDNF/CELSR1/SH3RF1/SRF/DRGX/CAMK2A/SOX14/TUBB2B/PRKG…	77
hsa04931	Insulin resistance	47/2329	108/8163	0.000579895	0.00744942	0.0051181	5499/208/11001/5581/207/10000/5590/200186/6774/5465/5834/5836/4790/5792/64764/32/22877/133522/1374/6195/10724/57761/3551/6720/90993/90673/7376/5524/5781/5507/5501/51422/5599/7124/27330/4792/1385/9882/2475/3643/5290/5770/4846/5564/5580/948/5506	47		GO:0032970	regulation of actin filament-based process	166/5237	389/18862	1.32575e-10	3.22258e-08	2.54146e-08	MYLK2/PREX1/PPM1F/CARMIL1/LATS1/TEK/AVIL/CORO2B/KCNJ2/NTRK3/SHANK3/JUP/ARHGEF10L/HIP1R/PRKCE/ADD2/ARHGAP40/CCL24/TJP1/SVIL/PFN4/PDXP/STC1/ARHGAP18/ARHGAP35/CDC42EP3/ARHGEF18/TMOD1/SPTB/TGFB3/SYNPO2/FERMT2/CORO1B/ARAP1/ATP1A1/GRHL3/SSH2/SORBS3/MET/CDK10/MYO1C/ARHGAP6/MDK/SIGLEC15/SLC9A1/GRB2/EFNA5/CYFIP1/KANK4/RAPGEF3/SPTBN2/FSCN1/PICK1/DBN1/CCR7/BAIAP2L1/PAM/SPTBN5/CYRIB/SRI/TMOD2/RND3/NCK2/ARF6/…	166
hsa05017	Spinocerebellar ataxia	59/2329	143/8163	0.000672029	0.00831325	0.00571159	9776/2906/208/773/207/6095/10000/5695/441925/5714/2891/5289/5707/23236/55626/3708/3516/23130/55062/2903/5649/6712/5689/2902/9698/23152/4217/488/5715/7416/5702/9519/292/7419/3709/146227/5332/5599/10524/2905/7979/4800/291/5682/2911/487/2904/2081/2475/2259/5290/115209/60673/2892/293/1600/489/23369/7186	59		GO:0051962	positive regulation of nervous system development	121/5237	263/18862	1.67371e-10	3.91772e-08	3.08967e-08	DNM1L/CUX2/TGFB1/E2F1/SHANK3/LRTM2/HAP1/VSTM5/DSCAM/KALRN/FBXW8/AGRN/NTRK1/PLXNA1/TNFRSF1B/BDNF/PLXND1/ROBO2/NDEL1/SKIL/CLSTN2/MAP6/DISC1/CUX1/FZD3/HES1/FBXO31/WNT7A/PLXNA3/CAMK2B/ADGRB3/SHTN1/DLG5/LPAR3/MDK/NEURL1/TP73/FOXG1/CDKL5/CYFIP1/RELN/DBN1/TIAM2/CLSTN3/NRXN1/FLRT2/PRKCI/NUMBL/DAG1/CXCL12/ROBO1/ITPKA/RASSF10/GPER1/LIF/MACF1/CAPRIN1/EEF2K/CLSTN1/SEMA7A/RND2/PLXNA4/TENM4/ETV5/TIAM1/PRKCH/EP…	121
hsa04066	HIF-1 signaling pathway	47/2329	109/8163	0.000741792	0.00884852	0.00607935	7010/208/1978/207/10000/3480/6774/1027/3459/4790/112399/816/3460/5211/229/5336/5160/3101/387712/4878/3098/6923/284/5209/3479/5595/4843/5213/253314/596/5162/51378/818/3091/815/6921/5214/285/2475/3643/5290/3458/2872/4846/226/1026/3939	47		GO:0051017	actin filament bundle assembly	80/5237	154/18862	1.76809e-10	3.99083e-08	3.14733e-08	PPM1F/CARMIL1/CORO2B/FSCN2/SHANK3/ARHGEF10L/SRC/ADD2/TJP1/PDXP/ACTN1/ARHGEF18/PAWR/TGFB3/SYNPO2/FERMT2/CORO1B/ARAP1/SORBS3/MET/ARHGAP6/SLC9A1/RAPGEF3/FMN2/FSCN1/BAIAP2L1/ID1/MYO1B/PHACTR1/USH1C/ZYX/SYNPO2L/PTK2B/ARRB1/SERPINF2/PDLIM1/SYNPO/ITGB5/PLS1/MARCKS/TMEFF2/ESPNL/CLASP2/SHROOM1/ACTG1/TPM1/ELN/NEDD9/CCDC88A/STMN1/FLNA/ADD1/EVL/CGNL1/BAIAP2/WNT4/LIMCH1/SORBS1/CD47/SMAD3/SPIRE2/SRF/TSC1/ARHGA…	80
hsa04152	AMPK signaling pathway	51/2329	121/8163	0.000852662	0.00982031	0.00674702	208/1978/3991/207/10000/5210/3480/200186/5529/5522/5527/57521/64764/2194/32/5211/8900/92335/148/31/5516/5526/1374/29904/5209/3479/23216/6720/90993/81617/5213/6319/1080/51422/5208/5520/79602/7248/5214/1385/23417/2475/3643/5290/126129/5519/5564/6794/5525/1149/948	51		GO:0043547	positive regulation of GTPase activity	173/5237	411/18862	2.00788e-10	4.37579e-08	3.45093e-08	PREX1/DNM1L/NTRK3/SGSM1/AKT2/TBC1D24/ADCYAP1/TBC1D14/ARHGAP32/ARHGEF10L/TBC1D22A/EVI5L/KALRN/SIPA1L3/ARHGAP40/TBC1D2B/CCL24/DAB2IP/RGS20/RIN1/RIN2/TBC1D2/AGRN/NTRK1/STARD13/ARHGAP26/BCR/FLCN/AGAP1/ARHGAP24/GMIP/LLGL2/SRGAP1/ARHGAP18/AGAP3/IQSEC1/ARHGAP35/ABR/CHN2/NDEL1/ARHGAP15/TBCD/RGS3/PLCB1/ARHGAP4/FERMT2/ADGRB3/DENND1A/ARAP1/RAP1GAP2/ARHGAP22/GRHL3/RALGAPA2/ASAP1/ACAP3/ARHGAP6/ARHGEF7/MAP4K4/…	173
hsa05225	Hepatocellular carcinoma	67/2329	168/8163	0.000912969	0.0101644	0.00698341	4041/57492/7015/7040/1869/208/8326/7477/4780/7296/207/10000/3480/80326/60/1870/10587/5894/7976/6932/7476/7043/81029/4040/7042/4233/2885/5336/119391/10297/10912/8313/6597/86/4087/25759/2950/9817/1021/4257/324/5595/1857/71/55193/54361/2947/8289/4088/6464/1452/7048/399694/6605/673/2475/5290/1647/4259/1019/1026/6654/7479/7484/7483/6934/1871	67		GO:0031032	actomyosin structure organization	94/5237	191/18862	2.23995e-10	4.71882e-08	3.72146e-08	CDC42BPG/PPM1F/EPB41L3/CARMIL1/CORO2B/LDB3/ARHGEF10L/FRMD5/OBSCN/SRC/TCAP/TJP1/CIT/EPB41L4A/MYH10/ARHGEF18/TMOD1/TGFB3/MYO18A/FERMT2/ARAP1/SORBS3/MET/ARHGAP6/SLC9A1/RAPGEF3/FRMD3/SIX4/CDC42BPA/TMOD2/PGM5/EPB41L4B/KRT8/CAV3/PHACTR1/EPB41L1/LMOD1/ZYX/AKAP13/CFLAR/SYNPO2L/ACTA1/EPB41L5/CSRP1/PTK2B/ARRB1/CDC42BPB/KRT19/SERPINF2/PDLIM1/TNNT2/FHOD3/ITGB5/TMEFF2/CLASP2/CFL2/ACTG1/TPM1/ELN/CCDC88A/STMN1/…	94
hsa04520	Adherens junction	33/2329	71/8163	0.000948305	0.0102172	0.00701971	56288/6714/2534/7082/3480/60/87/6615/5792/6932/1457/4233/9855/5818/1495/999/2260/5595/71/5797/10458/283106/10580/4088/4008/5777/81/7048/3643/5770/4301/117178/6934	33		GO:0003012	muscle system process	187/5237	453/18862	2.59346e-10	5.2873e-08	4.16978e-08	MYLK2/CYBA/MYLK/SNTA1/KCNJ2/TRIM72/ATP2B4/CHRND/JUP/NOL3/CACNA1D/PDE9A/DCANP1/SPHK1/ACTN3/MB/NEDD4L/TCAP/KCNMA1/TNFRSF1B/SULF2/CHRNA1/HTR1D/FGF12/LMNA/KCNQ1/CAMTA2/MYOM2/STC1/PPARA/SCNN1B/DTNA/HDAC4/TMOD1/TAFAZZIN/SORBS2/CACNA1G/KCNJ12/COMP/KLF15/P2RX1/CAMK2B/PARP1/ATP1A1/GAA/SLC6A8/SORBS3/JARID2/P2RX3/NOS1/SLC9A1/CHRNB1/P2RX6/TNNC2/ADRA2B/MYOF/DMPK/P2RY1/ARHGAP42/KCNE3/TACR2/SRI/TMOD2/ADRA1A/CHG…	187
hsa04550	Signaling pathways regulating pluripotency of stem cells	58/2329	143/8163	0.0012202	0.0127358	0.00875011	208/8326/2264/7477/84333/1852/207/10000/3480/80326/6774/6929/6498/5894/7976/3718/6932/7476/81029/3720/2885/4086/10297/55183/8313/3397/2261/2260/3976/90/130399/64211/3398/91/4087/3479/3716/324/5595/84759/1857/2103/9314/83729/54361/4088/3625/463/3399/5290/3670/7994/1432/4093/7479/7484/7483/4762	58		GO:0061572	actin filament bundle organization	81/5237	158/18862	3.17129e-10	6.26329e-08	4.93949e-08	PPM1F/CARMIL1/CORO2B/FSCN2/SHANK3/ARHGEF10L/SRC/ADD2/TJP1/PDXP/ACTN1/ARHGEF18/PAWR/TGFB3/SYNPO2/FERMT2/CORO1B/ARAP1/SHTN1/SORBS3/MET/ARHGAP6/SLC9A1/RAPGEF3/FMN2/FSCN1/BAIAP2L1/ID1/MYO1B/PHACTR1/USH1C/ZYX/SYNPO2L/PTK2B/ARRB1/SERPINF2/PDLIM1/SYNPO/ITGB5/PLS1/MARCKS/TMEFF2/ESPNL/CLASP2/SHROOM1/ACTG1/TPM1/ELN/NEDD9/CCDC88A/STMN1/FLNA/ADD1/EVL/CGNL1/BAIAP2/WNT4/LIMCH1/SORBS1/CD47/SMAD3/SPIRE2/SRF/TSC1…	81
hsa05222	Small cell lung cancer	40/2329	92/8163	0.00147443	0.0149231	0.0102528	7188/5747/1869/208/3911/3914/207/10000/3918/1870/1027/4790/2272/3675/1288/5915/330/10912/4149/22798/10319/3688/1286/3551/1021/9618/4843/596/1284/3910/317/4792/5290/1647/1147/1019/7709/1026/7186/1871	40		GO:0002791	regulation of peptide secretion	135/5237	308/18862	8.62113e-10	1.65108e-07	1.30211e-07	LRP5/DNM1L/TGFB1/PPARD/CACNA1D/ADCYAP1/KALRN/PRKCE/ADORA2A/CACNA1A/PLA2G6/GPR68/BRSK2/OXCT1/LLGL2/PAX8/TCIRG1/MYH10/GCK/EIPR1/RPH3AL/PTPN23/TGFB3/ITPR1/MYO18A/ADCY8/ANO1/RAPGEF4/TGFB2/PFKL/ADCY5/CD200/RAB11FIP1/ITSN1/CHD7/SYT9/EFNA5/SOX4/RAPGEF3/PICK1/DOC2B/PAM/CAMK2N1/SRI/CHGA/HADH/ARF6/FAM3D/BAIAP3/PER2/GPER1/CPT1A/SLC12A2/GIPR/KLF7/RAB11FIP3/ACVR1C/GOLPH3/ABCC8/RAB11FIP5/ADORA1/IL12A/PSMD9/GHS…	135
hsa04330	Notch signaling pathway	28/2329	59/8163	0.00152025	0.0149342	0.0102605	7090/9612/4242/3280/3516/8850/28514/3955/54567/7088/1488/9253/10683/388585/4854/9541/79816/5663/55534/1857/26508/4851/83464/8650/3714/171558/4853/1840	28		GO:0007163	establishment or maintenance of cell polarity	100/5237	212/18862	1.19622e-09	2.22357e-07	1.7536e-07	PTK2/TEK/FSCN2/PARD3/RIPOR2/ANK1/WNT7B/CAP2/DLG2/DST/SIPA1L3/CLIC4/FAM89B/PARD3B/PRKCZ/CDH5/FRMD4B/ACTB/BRSK2/LMNA/SDCCAG8/WWC1/CYTH1/LLGL2/TCIRG1/ARHGAP35/NDEL1/HES1/LIN7B/WNT7A/MARK2/MYO18A/HSP90AB1/SHTN1/DLG5/CYTH3/SLC9A3R1/SLC9A1/MAP7/DOCK8/UST/KIF25/FSCN1/CCR7/HTT/SPINT2/INSC/PRKCI/CYRIB/DOCK2/RND3/ARF6/CTNNA1/RHOBTB2/HES5/MCPH1/CRKL/GOLPH3/RND2/PTK2B/CDK5RAP2/CDC42BPB/ITGB1/FAT1/GSN/PDLIM1/…	100
hsa04971	Gastric acid secretion	34/2329	76/8163	0.00181602	0.0171099	0.0117553	85366/4638/3759/60/3784/23236/3708/114/816/483/476/115/111/478/6548/109/6752/113/805/163688/71/3709/1080/5332/6522/818/2770/815/91807/7430/196883/3766/23439/2778	34		GO:0042391	regulation of membrane potential	177/5237	431/18862	1.25211e-09	2.26095e-07	1.78308e-07	ZMYND8/SNTA1/KCNAB2/KCNJ2/KCNK9/CHRND/CUX2/SHANK3/SEZ6/GRIN2D/AKT2/FZD9/JUP/CACNA1D/SLC29A1/ADCYAP1/NEDD4L/SRC/ADORA2A/CACNA1A/GRIK3/AKT1/KCNMA1/PRKCZ/CELF4/GABRD/ASIC1/KCNA2/CACNG4/NNT/PIEZO1/KCNH5/CRTC1/CHRNA1/FGF12/KCNQ1/WWP2/PIEZO2/GRIK2/MFN1/CCN6/BNIP3L/HTR3C/CACNA1G/WNT7A/P2RX1/CACNA1I/PARP1/ATP1B3/ATP1A1/GPR88/CACNB3/P2RX3/ATP1A3/IGSF11/SLC9A1/CHRNB1/P2RX6/GRIN2A/RELN/CACNA1B/SCN8A/KCNH6/D…	177
hsa00052	Galactose metabolism	17/2329	31/8163	0.00184418	0.0171099	0.0117553	5236/2645/5211/2548/3101/2584/2720/3098/231/7360/8704/5213/5214/93432/8972/2592/57016	17		GO:0048813	dendrite morphogenesis	72/5237	139/18862	1.67165e-09	2.92853e-07	2.30956e-07	DNM1L/CUX2/SHANK3/SRCIN1/DSCAM/KALRN/NEDD4L/FYN/FBXW8/DCLK1/BTBD3/KIF1A/CELSR2/HECW2/MAP6/CUX1/PPFIA2/FBXO31/WNT7A/CAMK2B/ADGRB3/LZTS1/RBFOX2/CDKL5/TLX2/DCDC2/RELN/DBN1/HDAC6/ARC/TNIK/SEMA3A/ITPKA/ID1/MINK1/NFATC4/PHACTR1/KLF7/CAPRIN1/EEF2K/PREX2/MAP2/RERE/TIAM1/EPHB2/CTNND2/DOCK10/ARHGAP44/DIP2A/EPHA4/DTNBP1/EPHB3/LZTS3/CFL1/PICALM/SEMA4D/KIDINS220/TANC2/PPP3CA/LRRK2/PTPRD/SIPA1L1/TPBG/EFNA1/DLG…	72
hsa04810	Regulation of actin cytoskeleton	82/2329	218/8163	0.0020597	0.018593	0.0127742	85366/5499/4638/5747/57180/2264/2253/6714/3679/375189/2250/60/5155/87/8817/4628/2909/3680/5894/653857/7410/3691/9564/3675/85464/3682/2768/8874/6548/23191/10297/57121/6387/1729/2261/2260/9138/23396/1399/29895/4636/3688/7074/2934/3985/324/5595/3693/1073/28964/71/2254/5501/10458/1072/22808/10451/3645/5962/81/89846/91807/54434/55740/7430/9965/6093/673/624/81624/1133/4627/5290/3984/5829/6654/7852/623/…	82		GO:0022604	regulation of cell morphogenesis	133/5237	305/18862	1.71449e-09	2.92853e-07	2.30956e-07	PREX1/EPB41L3/CARMIL1/DNM1L/PTK2/CUX2/FGD5/RREB1/PRAG1/NTNG2/LIMD1/MYO10/FMNL3/RNF157/KALRN/NEDD4L/SRC/FYN/FBXW8/CCL24/COCH/ITGA7/FGD4/PLXNA1/LIMS2/LST1/DNMBP/BRWD1/SYT2/PALM/PLXND1/ARHGAP18/ERMN/MYH10/ARHGAP35/CDC42EP3/ARHGAP15/PALM2AKAP2/ARHGEF18/CUX1/FBXO31/UNC13D/PLXNA3/FMNL1/MARK2/CAMK2B/CPNE5/FERMT2/CORO1B/ARAP1/SYT17/SLC9A3R1/ARHGEF7/MDK/EFNA5/P4HB/BCL9L/SH3KBP1/OLFM4/CDKL5/CFAP410/CYFIP1/…	133
hsa04934	Cushing syndrome	61/2329	155/8163	0.00220383	0.0193705	0.0133084	1869/8326/8085/776/7477/80326/1870/1027/5151/7976/23236/64764/6932/8913/7476/3708/114/816/81029/8911/115/111/949/1394/10297/109/8313/113/84876/1021/90993/324/5595/3164/1857/1395/4158/3709/5332/54361/818/2770/5087/815/1385/3777/196883/673/3949/1392/468/9101/23746/1019/1026/7479/2778/7484/7483/6934/1871	61		GO:0048588	developmental cell growth	103/5237	222/18862	2.11905e-09	3.49071e-07	2.75292e-07	AUTS2/DCC/PTPRS/OLFM1/RTN4/KMT2D/NRP2/DSCAM/RNF157/NEDD4L/SEMA6B/PRKCZ/DDR1/DCLK1/PLXNA1/BDNF/SEMA6A/SYT2/PPARA/NDEL1/COBL/DISC1/SORBS2/ARHGAP4/PLXNA3/NRCAM/CPNE5/HSP90AB1/FSTL4/SYT17/SHTN1/LPAR3/SIRT6/DPYSL2/CDKL5/CYFIP1/RTN4R/SEMA5B/DBN1/SLIT1/RIMS2/SMURF1/HDAC6/ADRA1A/CXCL12/SPAG9/SEMA3A/SYT4/SEMA4B/CAV3/YY1/AKAP6/MACF1/SPG11/SEMA3B/SEMA7A/AKAP13/RND2/MAP2/MAP2K4/PLXNA4/IGF1/TIAM1/USP9X/SEMA6D…	103
hsa00514	Other types of O-glycan biosynthesis	23/2329	47/8163	0.00237345	0.0199894	0.0137336	152002/55568/285203/117248/4242/2590/23275/3955/374378/6480/145173/6487/57452/50614/8704/11226/8985/10585/114805/56913/442117/51809/79709	23		GO:0090066	regulation of anatomical structure size	197/5237	493/18862	2.15408e-09	3.49071e-07	2.75292e-07	PREX1/PPP1CA/CARMIL1/PAX2/LATS1/SNTA1/AVIL/DCC/PTPRS/SHANK3/OLFM1/RTN4/HNF1B/DSCAM/HIP1R/PRKCE/GNB3/ADORA2A/ADD2/ARHGAP40/CCL24/SEMA6B/AKT1/AKT3/KCNMA1/SVIL/PFN4/SLC12A7/BDNF/SEMA6A/HTR1D/PDXP/ARHGAP18/ARHGAP35/CDC42EP3/NDEL1/SCNN1B/DISC1/VAV2/TMOD1/RPTOR/SPTB/COMP/WNT7A/ARHGAP4/PLXNA3/NRCAM/P2RX1/FOXC1/HSP90AB1/CORO1B/FSTL4/RAP1GAP2/SHTN1/ECE1/WDTC1/SSH2/LPAR3/SLC9A3R1/MYO1C/NOS1/GRB2/DPYSL2/CDK…	197
hsa04350	TGF-beta signaling pathway	40/2329	94/8163	0.00239394	0.0199894	0.0137336	7040/79875/64750/2200/655/64388/7027/7043/7042/56963/4086/57154/5516/4756/3397/90/130399/3398/91/4087/285704/5595/7050/5933/83729/8646/7124/4088/3625/7048/6093/3399/3458/656/5519/60436/4093/1875/7057/5308	40		GO:0030072	peptide hormone secretion	112/5237	247/18862	2.24096e-09	3.54072e-07	2.79236e-07	LRP5/PPARD/CACNA1D/ADCYAP1/HNF1B/KALRN/PRKCE/CACNA1A/SMPD3/PLA2G6/GPR68/BRSK2/OXCT1/PAX8/TCIRG1/GCK/RAF1/EIPR1/ITPR1/ADCY8/ANO1/RAPGEF4/PFKL/ADCY5/ITSN1/CHD7/SYT9/EFNA5/SOX4/CRHR1/RAPGEF3/PICK1/DOC2B/RIMS2/TACR2/CAMK2N1/SRI/CHGA/HADH/FAM3D/BAIAP3/PER2/GPER1/CPT1A/GIPR/KLF7/ACVR1C/ABCC8/RAB11FIP5/PSMD9/GHSR/SMAD2/KCNJ11/APLN/TIAM1/UCP2/ALOX5/SREBF1/NOS2/NEUROD1/LRP1/SLC25A5/VGF/ILDR1/ITPR2/ARL2/PT…	112
hsa04919	Thyroid hormone signaling pathway	49/2329	121/8163	0.00292395	0.0230323	0.0158243	8648/208/6714/207/10000/60/5894/6567/23236/483/476/5211/8850/478/6548/5336/7068/2099/23389/9282/116931/10231/4854/84812/488/7067/5595/71/5213/4851/5332/5208/54361/29079/3091/487/5214/9882/2475/5290/9442/10025/4853/23439/6772/8202/489/1827/9969	49		GO:0050769	positive regulation of neurogenesis	101/5237	217/18862	2.44785e-09	3.76801e-07	2.97161e-07	DNM1L/CUX2/TGFB1/E2F1/SHANK3/HAP1/DSCAM/KALRN/FBXW8/PLXNA1/TNFRSF1B/BDNF/PLXND1/ROBO2/NDEL1/SKIL/MAP6/DISC1/CUX1/FZD3/HES1/FBXO31/PLXNA3/CAMK2B/SHTN1/LPAR3/MDK/NEURL1/TP73/FOXG1/CDKL5/CYFIP1/RELN/DBN1/TIAM2/PRKCI/NUMBL/DAG1/CXCL12/ROBO1/ITPKA/RASSF10/GPER1/LIF/MACF1/CAPRIN1/EEF2K/SEMA7A/RND2/PLXNA4/TENM4/ETV5/TIAM1/PRKCH/EPHB2/XRCC5/LRP1/LYN/TSPO/NOTCH1/MYB/TTBK1/ISLR2/EPHA4/PLXNB1/PPP1CC/PLXNB2/…	101
hsa04611	Platelet activation	50/2329	124/8163	0.00296012	0.0230323	0.0158243	85366/5499/4638/208/6714/2534/207/10000/5590/60/283748/2909/23236/3708/5023/114/115/111/2977/5336/109/5028/1278/5742/5584/113/9138/5739/3688/84876/5595/5593/4067/6915/71/3709/5501/5332/7408/2770/83660/91807/5592/196883/6093/5290/10125/4846/1432/2778	50		GO:0007265	Ras protein signal transduction	144/5237	338/18862	2.50406e-09	3.76801e-07	2.97161e-07	ARHGEF2/AUTS2/DENND3/P2RY8/RIPOR2/RREB1/PRAG1/KSR2/KSR1/IQSEC3/PSD3/GPR4/DAB2IP/NTRK1/KITLG/ARFGEF2/STARD13/BCR/FLCN/ARHGAP24/CYTH1/RERG/IQSEC1/RAB12/ARHGAP35/RALGDS/CDC42EP3/ITPKB/RAF1/ARHGEF18/ARHGEF25/ARHGEF28/ARHGAP4/MAPKAPK5/KANK2/DENND1A/SHTN1/ITGA3/TGFB2/RASIP1/MET/GNA12/CYTH3/FARP2/ARHGAP6/MAP4K4/GRB2/ELMO1/CYFIP1/RAPGEF1/RAPGEF3/STAMBP/RALB/RTN4R/RASGRF1/ARHGAP42/COL1A2/RAB39A/ABCA1/ADRA…	144
hsa02010	ABC transporters	22/2329	45/8163	0.00297603	0.0230323	0.0158243	154664/225/4363/23457/5826/24/23456/19/10257/21/6833/20/1080/10349/10347/1672/8714/23461/9619/10057/89845/10058	22		GO:0045216	cell-cell junction organization	98/5237	209/18862	2.58797e-09	3.80371e-07	2.99976e-07	EPB41L3/MARVELD3/PARD3/TGFB1/PECAM1/JUP/SDK1/CD9/SRC/TJP1/CDH5/LIMS2/ACTB/FLCN/SDK2/SNAI1/MICALL2/ARVCF/CDH15/TBCD/CDH12/PTPN23/TGFB3/FERMT2/CDH22/TGFB2/DLG5/TJP3/MYO1C/CDH7/NECTIN1/PKP1/FSCN1/RUNX1/DCHS1/PRKCI/LIMS1/NUMBL/CDH13/PLEKHA7/CTNNA1/CDH2/PKP4/CCM2/CDH1/ACE/FRMPD2/PIP5K1C/GJC1/PERP/CLDN4/PKP2/CADM1/PRKCH/IKBKB/APC/CTNND2/JAM3/ACTG1/ARL2/FLNA/ADD1/EPHA4/POF1B/INAVA/CDH11/TNF/SMAD3/CDHR3/…	98
hsa04929	GnRH secretion	29/2329	64/8163	0.0030342	0.0230323	0.0158243	208/776/207/10000/3782/3780/5894/84634/23236/8913/3708/9568/8911/2100/3763/2852/408/3767/3781/409/3760/5595/3709/5332/610/3783/6696/3814/5290	29		GO:0002064	epithelial cell development	97/5237	207/18862	3.24657e-09	4.55963e-07	3.59591e-07	PDZD7/MYO7A/CCDC88C/PTPRS/RIPOR2/PECAM1/PALLD/WNT7B/ONECUT2/SIPA1L3/ST14/SRC/CLIC4/VEZF1/GPR4/TJP1/CDH5/NTRK1/PDGFB/PDE2A/STC1/BCL11B/LHFPL5/PLCB1/TMOD1/FASN/RILPL1/WNT7A/WNT5B/MET/TJP3/MYO1E/SLC9A3R1/DLL1/PODXL/RAPGEF1/RAPGEF3/ESR1/BFSP1/ARID4A/SPINT2/RARB/CDH2/BFSP2/CCM2/AKR1B1/COL22A1/INSM1/TRIOBP/RAB25/EPB41L5/IKBKB/CDK6/GPAT4/SHROOM3/TPRN/MAGI2/PLS1/NOTCH1/HYDIN/FLNA/ADD1/POF1B/PDE4D/GSTM3/T…	97
hsa00230	Purine metabolism	51/2329	128/8163	0.00362133	0.0257908	0.0177195	5152/221264/55821/272/5158/5137/271/5138/5236/5151/4907/114/27115/2272/115/8654/111/51816/2977/4830/2987/109/9060/113/132/5142/22875/50484/5139/1633/9061/377841/5144/374659/55811/3614/204/26289/196883/9583/2766/3704/205/122481/955/957/122622/2984/4882/5150/5143	51		GO:0030073	insulin secretion	97/5237	207/18862	3.24657e-09	4.55963e-07	3.59591e-07	LRP5/PPARD/CACNA1D/ADCYAP1/HNF1B/PRKCE/CACNA1A/PLA2G6/GPR68/BRSK2/OXCT1/TCIRG1/GCK/RAF1/EIPR1/ITPR1/ADCY8/ANO1/RAPGEF4/PFKL/ADCY5/SYT9/EFNA5/SOX4/RAPGEF3/PICK1/DOC2B/RIMS2/CAMK2N1/SRI/CHGA/HADH/FAM3D/BAIAP3/PER2/GPER1/CPT1A/GIPR/KLF7/ACVR1C/ABCC8/RAB11FIP5/PSMD9/GHSR/SMAD2/KCNJ11/TIAM1/UCP2/ALOX5/SREBF1/NOS2/NEUROD1/LRP1/SLC25A5/VGF/ITPR2/ARL2/PTPN11/SNAP25/CFTR/FOXA2/CACNA2D2/MAFA/PFKFB2/KCNB1/T…	97
hsa04068	FoxO signaling pathway	52/2329	131/8163	0.00364607	0.0257908	0.0177195	7874/7040/208/207/10000/3480/6774/1027/5894/7043/7042/2885/2290/80854/3276/894/10912/901/100132074/472/9455/3479/3551/5595/6648/51422/5599/23678/4088/8698/2911/11345/7048/11337/9456/673/1263/1454/3643/5290/10018/1647/1147/26260/114907/1432/5564/1026/5896/6794/6654/10733	52		GO:0006936	muscle contraction	148/5237	352/18862	4.41887e-09	6.07114e-07	4.78795e-07	MYLK2/MYLK/SNTA1/KCNJ2/TRIM72/ATP2B4/CHRND/JUP/CACNA1D/DCANP1/SPHK1/ACTN3/MB/NEDD4L/TCAP/KCNMA1/SULF2/CHRNA1/HTR1D/FGF12/KCNQ1/MYOM2/STC1/SCNN1B/DTNA/HDAC4/TMOD1/TAFAZZIN/CACNA1G/KCNJ12/COMP/P2RX1/ATP1A1/GAA/SLC6A8/SORBS3/P2RX3/NOS1/SLC9A1/CHRNB1/P2RX6/TNNC2/ADRA2B/MYOF/DMPK/ARHGAP42/KCNE3/TACR2/SRI/TMOD2/ADRA1A/CHGA/MAP2K3/SSTR2/KCNIP2/JSRP1/ANXA6/GNAO1/NPPA/PDE4B/GPER1/CAV3/ATP2A2/TBX2/LMOD1/AD…	148
hsa04910	Insulin signaling pathway	54/2329	137/8163	0.00368332	0.0257908	0.0177195	5499/208/1978/5256/3991/207/10000/5590/5834/5836/2645/5894/5792/57521/2194/32/8651/2885/2889/3101/868/5575/5584/31/3098/1399/805/163688/25759/3551/6720/5595/90673/253314/5507/5501/51422/5599/10580/3636/7248/23265/6464/399694/5573/673/2475/3643/5290/2872/5770/5564/6654/5506	54		GO:0032535	regulation of cellular component size	154/5237	370/18862	4.98936e-09	6.7091e-07	5.29107e-07	PREX1/PPP1CA/CARMIL1/LATS1/AVIL/DCC/PTPRS/SHANK3/OLFM1/RTN4/DSCAM/HIP1R/PRKCE/GNB3/ADD2/ARHGAP40/CCL24/SEMA6B/AKT1/AKT3/KCNMA1/SVIL/PFN4/SLC12A7/BDNF/SEMA6A/PDXP/ARHGAP18/ARHGAP35/CDC42EP3/NDEL1/DISC1/VAV2/TMOD1/RPTOR/SPTB/WNT7A/ARHGAP4/PLXNA3/NRCAM/HSP90AB1/CORO1B/FSTL4/RAP1GAP2/SHTN1/WDTC1/SSH2/LPAR3/SLC9A3R1/MYO1C/GRB2/DPYSL2/CDKL5/CYFIP1/KANK4/SPTBN2/RTN4R/PICK1/SEMA5B/DBN1/CCR7/BAIAP2L1/SPTB…	154
hsa05414	Dilated cardiomyopathy	40/2329	96/8163	0.00377119	0.0257908	0.0177195	7040/776/3679/27092/60/4000/3680/7043/114/3691/3675/7042/115/111/784/27091/109/1605/113/488/3688/3479/7139/1756/3693/71/781/7168/9254/7124/55799/487/196883/6442/10369/7171/2778/6262/489/7170	40		GO:0007269	neurotransmitter secretion	77/5237	155/18862	5.44415e-09	7.02185e-07	5.53772e-07	DNM1L/PPFIA4/NAPA/OTOF/ADORA2A/RPH3A/ASIC1/NCS1/CPLX2/MCTP1/SYN1/SYT8/SYT2/RAB3A/HRH3/PPFIA2/LIN7B/SLC18A3/WNT7A/P2RX1/SNPH/SYNJ1/GRM4/SYT9/P2RY1/DOC2B/RIMS2/NRXN2/SLC4A8/CTBP2/NRXN1/TACR2/SLC32A1/TSPOAP1/ADRA1A/BAIAP3/NAAA/CHRNB4/RAB3GAP1/SYT4/CADPS/GPER1/RIMS3/SYN2/PIP5K1C/ATP2A2/SEPTIN5/PSEN1/STXBP1/SNCAIP/GRIK5/SNAP47/SYT12/GIT1/SLC18A2/SNAP25/CSPG5/DTNBP1/SYT6/ADRA2A/CAMK2A/LRRK2/HCRT/STXBP5…	77
hsa05212	Pancreatic cancer	33/2329	76/8163	0.00378369	0.0257908	0.0177195	7040/1869/208/207/10000/1870/6774/5900/5894/4790/7043/7042/5899/10912/4087/3716/3551/1021/5595/5599/4088/7048/5337/673/5898/2475/5290/1647/1147/1019/1026/6772/1871	33		GO:0099643	signal release from synapse	77/5237	155/18862	5.44415e-09	7.02185e-07	5.53772e-07	DNM1L/PPFIA4/NAPA/OTOF/ADORA2A/RPH3A/ASIC1/NCS1/CPLX2/MCTP1/SYN1/SYT8/SYT2/RAB3A/HRH3/PPFIA2/LIN7B/SLC18A3/WNT7A/P2RX1/SNPH/SYNJ1/GRM4/SYT9/P2RY1/DOC2B/RIMS2/NRXN2/SLC4A8/CTBP2/NRXN1/TACR2/SLC32A1/TSPOAP1/ADRA1A/BAIAP3/NAAA/CHRNB4/RAB3GAP1/SYT4/CADPS/GPER1/RIMS3/SYN2/PIP5K1C/ATP2A2/SEPTIN5/PSEN1/STXBP1/SNCAIP/GRIK5/SNAP47/SYT12/GIT1/SLC18A2/SNAP25/CSPG5/DTNBP1/SYT6/ADRA2A/CAMK2A/LRRK2/HCRT/STXBP5…	77
hsa05142	Chagas disease	42/2329	102/8163	0.00393871	0.0263106	0.0180766	7040/208/207/10000/5522/3459/4790/23236/919/7043/3460/7042/5516/2775/2769/1636/811/3592/8837/6416/4087/3654/3551/916/5595/4843/5332/5599/5520/7124/2770/7048/4792/2774/9630/624/5290/3458/1147/5519/1432/2778	42		GO:0006836	neurotransmitter transport	97/5237	209/18862	6.03751e-09	7.63142e-07	6.01845e-07	DNM1L/PPFIA4/SLC29A1/NAPA/DDC/OTOF/ADORA2A/RPH3A/ASIC1/NCS1/CPLX2/SLC29A4/MCTP1/SYN1/SYT8/SYT2/RAB3A/HRH3/SLC6A18/PPFIA2/LIN7B/SLC18A3/WNT7A/P2RX1/SNPH/SYNJ1/SLC6A8/GRM4/NOS1/SYT9/SLC17A7/SLC1A7/P2RY1/DOC2B/RIMS2/GABRQ/NRXN2/SLC4A8/CTBP2/NRXN1/TACR2/SLC32A1/TSPOAP1/ADRA1A/BAIAP3/NAAA/CHRNB4/PER2/RAB3GAP1/SYT4/CADPS/GPER1/RIMS3/SYN2/PIP5K1C/ATP2A2/SEPTIN5/PSEN1/STXBP1/ITGB1/SNCAIP/GRIK5/SNAP47/SLC…	97
hsa04930	Type II diabetes mellitus	22/2329	46/8163	0.00418936	0.0274362	0.01885	776/5581/773/5590/2645/8913/8651/3101/774/3098/6833/3767/3551/5595/5315/389692/5599/7124/2475/3643/5290/5580	22		GO:0050708	regulation of protein secretion	122/5237	279/18862	6.52954e-09	7.93811e-07	6.26032e-07	LRP5/DNM1L/TGFB1/PPARD/CACNA1D/PRKCE/ADORA2A/CACNA1A/PLA2G6/GPR68/BRSK2/OXCT1/LLGL2/TCIRG1/MYH10/GCK/EIPR1/RPH3AL/PTPN23/TGFB3/ITPR1/MYO18A/ADCY8/ANO1/RAPGEF4/TGFB2/PFKL/ADCY5/CD200/RAB11FIP1/SYT9/EFNA5/SOX4/RAPGEF3/PICK1/DOC2B/PAM/CAMK2N1/SRI/CHGA/HADH/ARF6/FAM3D/BAIAP3/PER2/GPER1/CPT1A/SLC12A2/GIPR/KLF7/RAB11FIP3/ACVR1C/GOLPH3/ABCC8/RAB11FIP5/IL12A/PSMD9/GHSR/KCNJ11/IGF1/TIAM1/UCP2/ALOX5/ARFIP1…	122
hsa04218	Cellular senescence	60/2329	156/8163	0.0043861	0.0274382	0.0188513	5499/4773/7040/1869/208/1978/776/207/10000/1870/10758/5894/4790/7043/3708/7042/8900/4605/894/10912/5606/678/4776/472/5883/805/4087/163688/1021/5595/7416/292/7419/3709/823/5933/5501/4683/22808/4088/291/7248/23291/7048/8878/5530/2475/5290/1647/293/1432/28996/1019/1026/8945/1875/896/9261/1871/10114	60		GO:0048638	regulation of developmental growth	136/5237	319/18862	6.53136e-09	7.93811e-07	6.26032e-07	STK3/LATS1/DCC/PTPRS/NPPC/PPARD/OLFM1/RTN4/DSCAM/FGF8/ACTN3/RNF157/NEDD4L/DUSP9/SEMA6B/AKT1/MBD5/AGRN/BDNF/SEMA6A/RAI1/WWC1/SYT2/LGMN/CDKN1B/HLX/PPARA/NDEL1/DISC1/PLCB1/ARHGAP4/PLXNA3/NRCAM/RBPJ/ACACB/CPNE5/FOXC1/FSTL4/PTCH1/SYT17/SHTN1/LPAR3/JARID2/DLL1/CHD7/GDF15/TP73/DPYSL2/CDKL5/CYFIP1/RTN4R/SEMA5B/DBN1/RIMS2/RUNX1/SMURF1/SIX4/CXCL12/DUSP10/SPAG9/SEMA3A/SYT4/FGFR3/SEMA4B/CAV3/YY1/AKAP6/TBX2/M…	136
hsa00051	Fructose and mannose metabolism	17/2329	33/8163	0.00440929	0.0274382	0.0188513	2762/5210/5211/229/197258/3101/3098/231/5209/29926/5213/5208/5214/7264/226/3795/57016	17		GO:0099173	postsynapse organization	79/5237	161/18862	7.08716e-09	8.35089e-07	6.58585e-07	DNAJA3/DNM1L/ZMYND8/PTPRS/CUX2/SHANK3/FZD9/SRCIN1/NRP2/NTNG2/KALRN/FYN/IGF1R/ACTB/ACTN1/LGMN/SHISA7/KIF1A/PPFIA2/WNT7A/ZDHHC2/CAMK2B/ARHGAP22/ITGA3/CHRNB1/CDKL5/RELN/SPTBN2/PICK1/DBN1/DGKB/NRXN2/NRXN1/HDAC6/ARC/ARF6/CDH2/TANC1/ITPKA/CRKL/CAPRIN1/EEF2K/GHSR/TIAM1/CNKSR2/EPHB2/CTNND2/DOCK10/ACTG1/ARHGAP44/DIP2A/EPHA4/ZDHHC12/EPHB3/LZTS3/CFL1/EPHA7/OPHN1/TANC2/SSH1/GRID2/INA/LRRK2/HOMER1/PTPRD/GRIN2…	79
hsa00515	Mannose type O-glycan biosynthesis	13/2329	23/8163	0.00446997	0.0274382	0.0188513	729920/120071/2526/11041/27087/6487/9215/8704/9486/148789/10585/135152/84892	13		GO:0002790	peptide secretion	164/5237	401/18862	7.13525e-09	8.35089e-07	6.58585e-07	LRP5/DNM1L/TGFB1/PPARD/CACNA1D/ADCYAP1/HNF1B/SVBP/SCG2/KALRN/PRKCE/ADORA2A/CACNA1A/SMPD3/PLA2G6/GPR68/BRSK2/OXCT1/LLGL2/RAB3A/PAX8/TCIRG1/MYH10/RAB12/GCK/RAF1/EIPR1/RPH3AL/PTPN23/COMP/TGFB3/ITPR1/MYO18A/ADCY8/ANO1/RAPGEF4/TGFB2/PFKL/ADCY5/CD200/RAB11FIP1/ITSN1/MIA3/CHD7/SYT9/EFNA5/SOX4/CRHR1/RAPGEF3/PICK1/DOC2B/RIMS2/PAM/NECAB3/TACR2/CAMK2N1/SRI/ABCA1/OLFM2/CHGA/HADH/ARF6/FAM3D/BAIAP3/LTBP2/PER2/…	164
hsa00520	Amino sugar and nucleotide sugar metabolism	23/2329	49/8163	0.00462631	0.0274382	0.0188513	2762/5236/2645/197258/5238/2585/3101/2584/6675/3098/51706/606495/29926/7360/55577/91373/2821/3073/55907/1727/2592/7264/1118	23		GO:0060079	excitatory postsynaptic potential	55/5237	100/18862	8.69549e-09	9.9919e-07	7.88002e-07	ZMYND8/CHRND/CUX2/SHANK3/SEZ6/GRIN2D/SLC29A1/ADORA2A/AKT1/PRKCZ/CELF4/CHRNA1/GRIK2/WNT7A/P2RX1/CACNB3/P2RX3/IGSF11/CHRNB1/P2RX6/GRIN2A/RELN/DMPK/RIMS2/GRIN1/CHRNA4/NRXN1/CHRNB4/RAB3GAP1/ADORA1/TMEM25/PTK2B/CHRNA6/CHRNG/GRIK5/ARRB2/P2RX5/SH3GL1/GRIN2C/SSH1/GRID2/PPP3CA/LRRK2/HCRT/GRIN2B/DRD2/S1PR2/DLG4/TMEM108/CHRNA5/STX1A/CHRNA3/P2RX4/CHRNA9/APP	55
hsa05030	Cocaine addiction	23/2329	49/8163	0.00462631	0.0274382	0.0188513	2906/1644/2912/627/2891/4790/64764/111/2913/2903/2902/8787/90993/6571/6531/2905/2770/1385/2904/1813/468/1742/2778	23		GO:0050796	regulation of insulin secretion	85/5237	178/18862	9.95314e-09	1.12328e-06	8.85867e-07	LRP5/PPARD/CACNA1D/PRKCE/CACNA1A/PLA2G6/GPR68/BRSK2/OXCT1/TCIRG1/GCK/EIPR1/ITPR1/ADCY8/ANO1/RAPGEF4/PFKL/ADCY5/SYT9/EFNA5/SOX4/RAPGEF3/PICK1/DOC2B/CAMK2N1/SRI/CHGA/HADH/FAM3D/BAIAP3/PER2/GPER1/CPT1A/GIPR/KLF7/ACVR1C/ABCC8/PSMD9/GHSR/KCNJ11/TIAM1/UCP2/ALOX5/SREBF1/NOS2/NEUROD1/LRP1/SLC25A5/ITPR2/ARL2/PTPN11/SNAP25/CFTR/FOXA2/CACNA2D2/PFKFB2/KCNB1/TNF/AACS/STXBP4/ARNTL/SLC25A4/INHBB/HIF1A/MTNR1B/AD…	85
hsa04070	Phosphatidylinositol signaling system	40/2329	97/8163	0.00468257	0.0274382	0.0188513	5287/8776/9162/8821/8871/55529/3707/5289/23236/3708/9108/8867/5336/3705/1607/64419/8760/3635/3706/8525/5298/23396/1609/84812/90809/805/163688/117283/8527/3709/5332/3636/3631/9107/22876/5290/9110/54928/9677/8394	40		GO:0060560	developmental growth involved in morphogenesis	102/5237	225/18862	1.164e-08	1.29061e-06	1.01783e-06	AUTS2/DCC/PTPRS/OLFM1/RTN4/WNT7B/NRP2/DSCAM/RNF157/NEDD4L/SEMA6B/PRKCZ/DDR1/DCLK1/PLXNA1/BDNF/SEMA6A/SYT2/NDEL1/COBL/DISC1/ARHGAP4/PLXNA3/NRCAM/CPNE5/HSP90AB1/LRP6/FSTL4/SYT17/SHTN1/LPAR3/SIRT6/DPYSL2/CDKL5/CYFIP1/RTN4R/SEMA5B/ESR1/DBN1/SLIT1/RIMS2/SMURF1/SIX4/HDAC6/CXCL12/SPAG9/SEMA3A/SYT4/SEMA4B/TBX2/MACF1/SPG11/SEMA3B/SEMA7A/RND2/MAP2/EPB41L5/PLXNA4/TIAM1/USP9X/SEMA6D/MAGI2/BIN3/LRP1/NOTCH1/IS…	102
hsa05412	Arrhythmogenic right ventricular cardiomyopathy	33/2329	77/8163	0.00484045	0.0278743	0.019151	3728/776/89/3679/27092/60/4000/3680/6932/3691/3675/784/27091/1605/1495/1000/488/3688/5318/1756/3693/71/781/9254/55799/487/6442/10369/1829/6262/489/1832/6934	33		GO:0106027	neuron projection organization	51/5237	91/18862	1.28306e-08	1.39809e-06	1.10259e-06	DNM1L/ZMYND8/CUX2/SHANK3/SRCIN1/KALRN/FYN/ABCD2/IGF1R/LGMN/KIF1A/PPFIA2/WNT7A/CAMK2B/ITGA3/ATP1A3/RELN/PICK1/DBN1/HDAC6/ARC/TANC1/ITPKA/CAPRIN1/EEF2K/PSEN1/TIAM1/EPHB2/CTNND2/DOCK10/PLS1/ARHGAP44/DIP2A/EPHA4/EPHB3/LZTS3/CFL1/TANC2/LRRK2/HOMER1/GRIN2B/SIPA1L1/INSR/EFNA1/DLG4/MAP1A/CTTN/EPHB1/LRP8/ZNF804A/APP	51
hsa05131	Shigellosis	89/2329	247/8163	0.00565861	0.0320335	0.0220085	9181/7188/5747/57180/208/7335/5581/6714/207/10000/63916/375189/60/9267/87/441925/340061/5289/653857/4790/23236/57521/3708/55062/9564/9265/115004/5336/9844/3101/831/382/100132074/1729/10801/472/3098/84812/1399/10616/29895/10241/4636/55964/3688/27128/3551/929/92610/5595/7416/23157/3021/71/8717/3709/257397/823/440093/7323/8737/5332/5599/596/7124/124404/23291/84557/81/83660/8878/4792/55752/6093/7316/…	89		GO:0090276	regulation of peptide hormone secretion	96/5237	209/18862	1.38207e-08	1.48046e-06	1.16755e-06	LRP5/PPARD/CACNA1D/ADCYAP1/KALRN/PRKCE/CACNA1A/PLA2G6/GPR68/BRSK2/OXCT1/PAX8/TCIRG1/GCK/EIPR1/ITPR1/ADCY8/ANO1/RAPGEF4/PFKL/ADCY5/ITSN1/CHD7/SYT9/EFNA5/SOX4/RAPGEF3/PICK1/DOC2B/CAMK2N1/SRI/CHGA/HADH/FAM3D/BAIAP3/PER2/GPER1/CPT1A/GIPR/KLF7/ACVR1C/ABCC8/PSMD9/GHSR/KCNJ11/APLN/TIAM1/UCP2/ALOX5/SREBF1/NOS2/NEUROD1/LRP1/SLC25A5/ILDR1/ITPR2/ARL2/PTPN11/SNAP25/CFTR/FOXA2/CACNA2D2/PFKFB2/GHRHR/KCNB1/TNF/…	96
hsa04750	Inflammatory mediator regulation of TRP channels	40/2329	98/8163	0.00577423	0.0321432	0.0220839	5499/5581/6714/41/8398/4914/283748/23236/3708/114/816/115/111/8989/5336/109/5606/3269/113/55515/805/163688/3479/5583/79054/3709/5501/5332/5599/818/815/196883/624/5290/5732/1432/162514/5580/2778/623	40		GO:0030010	establishment of cell polarity	69/5237	137/18862	1.6296e-08	1.71651e-06	1.35371e-06	PTK2/PARD3/RIPOR2/SIPA1L3/FAM89B/PARD3B/PRKCZ/CDH5/FRMD4B/BRSK2/SDCCAG8/WWC1/CYTH1/LLGL2/TCIRG1/NDEL1/HES1/WNT7A/MARK2/MYO18A/HSP90AB1/SHTN1/CYTH3/SLC9A3R1/DOCK8/UST/KIF25/FSCN1/CCR7/HTT/INSC/PRKCI/CYRIB/DOCK2/ARF6/HES5/MCPH1/CRKL/GOLPH3/PTK2B/CDK5RAP2/ITGB1/GSN/JAM3/MISP/LLGL1/NUMA1/SPRY1/BCAS3/FBXW11/AMOT/OPHN1/TCF15/CAMSAP3/ROCK1/RAB11FIP2/FRMD4A/SCRIB/MYH9/AMOTL1/ALPK2/PATJ/CYP26B1/STK11/MAP4…	69
hsa04014	Ras signaling pathway	85/2329	235/8163	0.00601808	0.0326204	0.0224118	7010/208/2264/283455/2253/8844/2784/207/10000/9610/8398/3480/4914/4254/2250/627/5155/8817/283748/5900/5894/9771/4790/57186/7535/4233/2885/1946/5336/2903/5899/5923/253959/2902/382/54331/27/2261/1945/2260/57148/284/805/163688/3479/25759/7074/3551/5595/7423/23179/64926/5869/2254/5781/2782/5599/5922/100271927/22808/1944/51378/6464/94235/5228/2277/399694/5337/285/2904/9965/5878/5898/3643/2786/5290/194…	85		GO:0042692	muscle cell differentiation	149/5237	362/18862	2.1062e-08	2.18216e-06	1.72094e-06	TRIM72/NFATC2/TGFB1/FLNC/RIPOR2/MYO18B/LDB3/OBSCN/CD9/TCAP/AKT1/RORA/HDAC5/BDNF/PDGFB/FHL2/RBM4/WFIKKN2/PPARA/EHD1/TCF3/CDH15/RBM24/HDAC4/TMOD1/HES1/SORBS2/COMP/BOC/RBPJ/WNT5B/ADGRB3/MYMX/DLL1/NOS1/GDF15/SLC9A1/CHRNB1/NIBAN2/MYOF/MRTFA/DMPK/TMEM119/SORT1/RARB/SIX4/TMOD2/SYNE1/OLFM2/ADRA1A/CTNNA1/SPAG9/CDH2/PGM5/TANC1/PLD3/PLPP7/GPER1/PTBP1/NFATC4/KRT8/CAV3/ACVR1/CALR/MEGF10/YY1/AKAP6/ATP2A2/TBX2/…	149
hsa04721	Synaptic vesicle cycle	33/2329	78/8163	0.00613525	0.0326204	0.0224118	161/8775/9114/50617/773/245973/10814/5864/10312/535/6572/57030/6512/774/140679/534/51606/6812/533/6534/6571/1213/6616/23545/6531/1785/2054/8218/10815/6857/57084/6804/9550	33		GO:0099565	chemical synaptic transmission, postsynaptic	56/5237	105/18862	2.76502e-08	2.81854e-06	2.22281e-06	ZMYND8/CHRND/CUX2/SHANK3/SEZ6/GRIN2D/SLC29A1/ADORA2A/AKT1/PRKCZ/CELF4/CHRNA1/GRIK2/WNT7A/P2RX1/CACNB3/P2RX3/IGSF11/CHRNB1/P2RX6/GRIN2A/RELN/DMPK/RIMS2/GRIN1/CHRNA4/NRXN1/CHRNB4/RAB3GAP1/ADORA1/TMEM25/PTK2B/CHRNA6/CHRNG/GRIK5/ARRB2/P2RX5/SH3GL1/GRIN2C/SSH1/GRID2/PPP3CA/LRRK2/HCRT/GRIN2B/DRD2/S1PR2/INSYN1/DLG4/TMEM108/CHRNA5/STX1A/CHRNA3/P2RX4/CHRNA9/APP	56
hsa05226	Gastric cancer	57/2329	149/8163	0.00615296	0.0326204	0.0224118	4041/7015/7040/1869/208/8326/3728/7477/2253/207/10000/80326/2250/1870/1027/8817/5894/7976/6932/7476/7043/81029/4040/7042/4233/2885/10297/5915/10912/1495/8313/999/4087/25759/324/5595/1857/2254/596/54361/4088/6464/1452/7048/399694/9965/673/2475/5290/1647/1026/6654/7479/7484/7483/6934/1871	57		GO:0032956	regulation of actin cytoskeleton organization	145/5237	352/18862	3.05499e-08	3.06469e-06	2.41694e-06	PREX1/PPM1F/CARMIL1/LATS1/TEK/AVIL/CORO2B/NTRK3/SHANK3/ARHGEF10L/HIP1R/PRKCE/ADD2/ARHGAP40/CCL24/TJP1/SVIL/PFN4/PDXP/ARHGAP18/ARHGAP35/CDC42EP3/ARHGEF18/TMOD1/SPTB/TGFB3/SYNPO2/FERMT2/CORO1B/ARAP1/GRHL3/SSH2/SORBS3/MET/CDK10/MYO1C/ARHGAP6/MDK/SIGLEC15/SLC9A1/GRB2/EFNA5/CYFIP1/KANK4/RAPGEF3/SPTBN2/FSCN1/PICK1/DBN1/CCR7/BAIAP2L1/PAM/SPTBN5/CYRIB/TMOD2/RND3/NCK2/ARF6/RHOBTB2/CXCL12/SPTBN1/ID1/ABL2/C…	145
hsa04144	Endocytosis	90/2329	251/8163	0.00630394	0.0328987	0.0226029	56288/57180/161/84440/2264/64750/80230/440073/23327/6714/23362/3800/5590/3480/10564/8027/116987/9267/9829/116988/9922/11031/10938/653857/79720/26119/116985/3482/80223/50807/9265/116983/30011/2868/10617/868/64411/57154/5584/382/9146/22905/2261/859/23396/27131/9727/26056/2869/4087/60682/51100/408/27128/56904/409/28964/8853/5869/1213/30846/6455/27183/8411/51324/93661/4088/1785/156/11311/7048/5337/58…	90		GO:0099003	vesicle-mediated transport in synapse	89/5237	194/18862	4.92929e-08	4.86767e-06	3.83884e-06	DNM1L/NAPA/DDC/GAK/OTOF/ADORA2A/NCS1/CPLX2/BRSK2/SYN1/SYT8/SYNJ2/SYT2/DNAJC6/RAB3A/PPFIA2/WNT7A/P2RX1/DENND1A/RAPGEF4/SNPH/SYNJ1/ITSN1/SYT9/CYFIP1/SLC17A7/P2RY1/DOC2B/PRKAR1B/RIMS2/SLC4A8/CTBP2/SLC32A1/ADRA1A/ARC/ARF6/CDH2/RAB3GAP1/CADPS/PACSIN1/RIMS3/SYN2/PIP5K1C/DGKQ/ATP2A2/CLSTN1/SEPTIN5/PSEN1/STXBP1/HPCA/BSN/GRIK5/SNAP47/SYT12/GIT1/SLC18A2/SNAP25/CSPG5/SH3GL1/DTNBP1/SYT6/PICALM/NUMB/DNM2/AP3D…	89
hsa04340	Hedgehog signaling pathway	25/2329	56/8163	0.00720472	0.0369737	0.0254027	2121/23295/64750/1455/91653/5727/57154/894/64399/408/409/53944/596/23288/23291/156/1452/8405/1954/2619/1454/8452/23432/132884/8945	25		GO:0099518	vesicle cytoskeletal trafficking	42/5237	72/18862	5.129e-08	4.98697e-06	3.93293e-06	DYNC1H1/MYO7B/MYO7A/MYO1D/KIF13A/BICDL2/HAP1/PRKCZ/KIF3B/MYO1H/KIF1A/NDEL1/PPFIA2/BORCS5/MYO19/BICDL1/MYO1E/MYO1C/HTT/MYO15A/TRAK1/SYT4/MYO1B/CNIH2/AP3B2/MAP2/BLOC1S4/DYNC1I1/MYO5B/DTNBP1/RAB1A/FBXW11/MYO6/MYO1A/AP3D1/ACTN4/TANC2/MYO5C/FNBP1L/STK11/BLOC1S3/AP3B1	42
hsa04935	Growth hormone synthesis, secretion and action	47/2329	120/8163	0.00740203	0.0369737	0.0254027	5747/208/776/207/10000/6774/5894/112609/23236/64764/3708/114/8651/9564/115/111/2885/5336/109/5606/6752/113/1399/6416/2693/3479/25759/90993/5595/3709/5332/5599/2692/55811/6464/2770/399694/2691/1385/196883/468/2475/5290/1432/6654/6772/2778	47		GO:0046879	hormone secretion	127/5237	302/18862	5.33308e-08	5.10683e-06	4.02746e-06	LRP5/PPARD/SELENOM/CACNA1D/ADCYAP1/HNF1B/KALRN/PRKCE/CACNA1A/SMPD3/PLA2G6/GPR68/BRSK2/OXCT1/PAX8/TCIRG1/GCK/RAF1/EIPR1/ITPR1/ADCY8/ANO1/RAPGEF4/PFKL/ADCY5/RAB11FIP1/ITSN1/CHD7/SYT9/EFNA5/NIBAN2/SOX4/CRHR1/RAPGEF3/GALR1/PICK1/P2RY1/DOC2B/RIMS2/TACR2/CAMK2N1/SRI/CHGA/HADH/FAM3D/BAIAP3/PER2/GPER1/CPT1A/GIPR/LIF/KLF7/RAB11FIP3/ACVR1C/ABCC8/RAB11FIP5/ADORA1/PSMD9/GHSR/SMAD2/KCNJ11/APLN/TIAM1/UCP2/ALOX…	127
hsa01250	Biosynthesis of nucleotide sugars	18/2329	37/8163	0.00741688	0.0369737	0.0254027	2762/5236/2645/197258/5238/2585/3101/2584/6675/3098/29926/7360/55577/91373/2821/55907/2592/7264	18		GO:0007517	muscle organ development	132/5237	317/18862	5.91195e-08	5.54787e-06	4.37528e-06	MYLK2/EVC/MYLK/TRIM72/CHRND/TGFB1/RIPOR2/LAMA5/DCANP1/FGF8/ACTN3/ZBTB18/TCAP/SVIL/ITGA7/CHRNA1/MYOM2/HLX/TEAD4/MEF2D/RBM24/FOXL2/HDAC4/CTF1/TAFAZZIN/RBPJ/FOXC1/TGFB2/MYMX/ASB2/HIVEP3/DLL1/CHD7/NEURL1/SIRT6/DLL4/BCL9L/NIBAN2/LEMD2/PRR14/JPH1/ATF3/SIX4/USP2/SRI/DAG1/POU4F1/GPC1/FHL1/CAV3/LIF/STRA6/MEGF10/ASS1/PAX3/MYF6/CFLAR/MYLPF/FLNB/ACTA1/FBXO22/ZNF609/TCF12/IGF1/PKP2/POU6F1/LARGE1/TNNT2/SIRT2/D…	132
hsa05130	Pathogenic Escherichia coli infection	72/2329	197/8163	0.00827438	0.039999	0.0274812	9181/57180/4642/4651/6714/2534/7082/60/283446/9267/4628/653857/4790/2768/4643/9265/9368/4641/23191/9632/57121/55971/9871/8440/382/10383/7846/4430/9138/10381/3688/1364/27128/3654/3551/84617/5595/71/8717/257397/5781/4645/8737/5599/10458/7124/5861/7277/4646/4640/5777/347688/53842/55930/4792/7430/347733/84790/6093/9080/4627/1365/1366/3059/1147/1432/2017/100506658/26999/23118/7186/23562	72		GO:0009306	protein secretion	149/5237	367/18862	5.96923e-08	5.54787e-06	4.37528e-06	LRP5/DNM1L/TGFB1/PPARD/CACNA1D/ADCYAP1/HNF1B/SVBP/SCG2/PRKCE/ADORA2A/CACNA1A/PLA2G6/GPR68/BRSK2/OXCT1/LLGL2/RAB3A/TCIRG1/MYH10/RAB12/GCK/RAF1/EIPR1/RPH3AL/PTPN23/COMP/TGFB3/ITPR1/MYO18A/ADCY8/ANO1/RAPGEF4/TGFB2/PFKL/ADCY5/CD200/RAB11FIP1/MIA3/SYT9/EFNA5/SOX4/RAPGEF3/PICK1/DOC2B/RIMS2/PAM/NECAB3/TACR2/CAMK2N1/SRI/ABCA1/OLFM2/CHGA/HADH/ARF6/FAM3D/BAIAP3/LTBP2/PER2/RAB3D/GPER1/CPT1A/SLC12A2/GIPR/KLF…	149
hsa05032	Morphine addiction	37/2329	91/8163	0.00832332	0.039999	0.0274812	2784/773/2563/5137/5138/5151/114/9568/27115/115/111/3763/2868/774/109/55879/140679/54331/113/2775/5142/5139/134/2869/408/409/3760/2782/5144/94235/2770/156/196883/2786/2778/5150/5143	37		GO:1901653	cellular response to peptide	157/5237	391/18862	6.2751e-08	5.74763e-06	4.53282e-06	ARHGEF2/PTK2/ARID1B/TRIM72/SRSF5/AKT2/FUT7/APPL2/SORL1/ATP6V0D1/SRC/FYN/ATP6V0A4/CACNA1A/NFE2L2/SLC39A14/AKT1/PRKCZ/SMPD3/MBD5/FBN1/ATP6V1C2/IGF1R/HDAC5/ABCC1/STAT3/LGMN/TCIRG1/RAB31/RAB12/NDEL1/GCK/ATP6V0A1/NFKB1/JAK3/KLF15/ADCY8/ANO1/SOCS1/PARP1/BCAR1/ADCY9/WDTC1/ADCY5/KAT2B/AHSG/MYO1C/ATP1A3/GDF15/SLC9A1/INSIG1/GRB2/DDX11/CYFIP1/CRHR1/PCSK9/ADCY3/PRKAR1B/BAIAP2L1/PRKCI/RANGAP1/ATP6V1G2/MAX/SIK…	157
hsa04921	Oxytocin signaling pathway	58/2329	154/8163	0.00838302	0.039999	0.0274812	85366/5499/4638/3759/4773/776/6714/27092/60/283748/5894/23236/3768/3708/114/816/115/111/784/3763/2977/27091/109/113/2775/4878/4776/814/29904/805/163688/3760/5595/71/781/3709/9254/5501/51422/5332/55799/818/2770/815/91807/5530/196883/10369/6093/4846/5020/5564/1026/4882/2778/6262/1827/3761	58		GO:0031589	cell-substrate adhesion	146/5237	359/18862	7.13489e-08	6.44179e-06	5.08026e-06	PREX1/PPM1F/CARMIL1/PTK2/TEK/CORO2B/PPARD/SRCIN1/RREB1/THBS3/JUP/LAMA5/PTPRK/NTNG2/ONECUT2/LAMB3/ACTN3/PRKCE/SRC/ATRNL1/PRKCZ/DDR1/RIN2/ITGA7/MADCAM1/LIMS2/COL13A1/PDGFB/PLAU/BCR/SPOCK2/FUT1/ACTN1/MICALL2/ACVRL1/TBCD/DISC1/PPFIA2/TTYH1/UNC13D/MUC4/FERMT2/ITGB4/DUSP3/ITGA3/SPOCK1/SORBS3/ARHGAP6/ARHGEF7/MDK/MAP4K4/SLC9A1/EFNA5/P4HB/OLFM4/NPNT/CCR7/LIMS1/CDH13/DAG1/MELTF/COL16A1/ID1/MINK1/LAMB4/CALR…	146
hsa04371	Apelin signaling pathway	53/2329	139/8163	0.00866741	0.0402481	0.0276523	85366/4638/208/8877/3991/5581/2784/207/10000/10014/441925/4209/5289/5894/9759/23236/3708/114/115/111/4842/6548/109/4854/54331/113/999/814/805/4087/163688/8862/5595/4843/3709/2782/51422/5332/22808/4088/55811/94235/2770/6696/84557/91807/196883/2475/2786/4635/4846/5564/6262	53		GO:0035592	establishment of protein localization to extracellular region	149/5237	368/18862	7.31089e-08	6.50772e-06	5.13225e-06	LRP5/DNM1L/TGFB1/PPARD/CACNA1D/ADCYAP1/HNF1B/SVBP/SCG2/PRKCE/ADORA2A/CACNA1A/PLA2G6/GPR68/BRSK2/OXCT1/LLGL2/RAB3A/TCIRG1/MYH10/RAB12/GCK/RAF1/EIPR1/RPH3AL/PTPN23/COMP/TGFB3/ITPR1/MYO18A/ADCY8/ANO1/RAPGEF4/TGFB2/PFKL/ADCY5/CD200/RAB11FIP1/MIA3/SYT9/EFNA5/SOX4/RAPGEF3/PICK1/DOC2B/RIMS2/PAM/NECAB3/TACR2/CAMK2N1/SRI/ABCA1/OLFM2/CHGA/HADH/ARF6/FAM3D/BAIAP3/LTBP2/PER2/RAB3D/GPER1/CPT1A/SLC12A2/GIPR/KLF…	149
hsa04928	Parathyroid hormone synthesis, secretion and action	42/2329	106/8163	0.00872623	0.0402481	0.0276523	4041/4326/4209/5894/23236/64764/3708/114/4040/115/111/2768/9368/109/113/5142/2260/9138/11214/4325/408/409/90993/5595/3727/3709/5332/5144/596/2770/1385/196883/5337/673/468/860/4324/1026/2778/8600/4929/5143	42		GO:0051146	striated muscle cell differentiation	115/5237	269/18862	7.82706e-08	6.87042e-06	5.41829e-06	TRIM72/NFATC2/TGFB1/FLNC/RIPOR2/MYO18B/LDB3/OBSCN/CD9/TCAP/AKT1/HDAC5/BDNF/FHL2/WFIKKN2/PPARA/EHD1/RBM24/HDAC4/TMOD1/SORBS2/COMP/RBPJ/ADGRB3/MYMX/DLL1/NOS1/GDF15/SLC9A1/CHRNB1/NIBAN2/MYOF/DMPK/TMEM119/SORT1/RARB/SIX4/TMOD2/ADRA1A/SPAG9/CDH2/PGM5/TANC1/PLD3/PLPP7/KRT8/CAV3/ACVR1/CALR/YY1/AKAP6/ALPK3/LMOD1/MYF6/AKAP13/CFLAR/SYNPO2L/ACTA1/FBXO22/MAP2K4/CSRP1/RBM38/KRT19/IGF1/KDM6B/ADAM12/TNNT2/ARRB2…	115
hsa05145	Toxoplasmosis	44/2329	112/8163	0.00879673	0.0402481	0.0276523	7040/208/3911/3914/207/10000/3918/6774/3459/4790/3588/7043/8651/3460/7042/23643/959/958/330/5606/2775/22798/10319/3592/3688/3654/3716/3551/240/5595/4843/5599/596/7124/3910/2770/4792/3949/3458/1147/1432/6772/23118/3312	44		GO:0050807	regulation of synapse organization	92/5237	204/18862	8.03646e-08	6.9576e-06	5.48705e-06	DNM1L/ZMYND8/PTPRS/CUX2/SHANK3/SRCIN1/LRTM2/NRP2/VSTM5/NTNG2/KALRN/FYN/DAB2IP/AGRN/MDGA1/NTRK1/BDNF/PCDH8/KIF1A/ROBO2/CLSTN2/DISC1/PPFIA2/WNT7A/CAMK2B/ADGRB3/ARHGAP22/DLG5/ITSN1/NEURL1/CDKL5/CYFIP1/NECTIN1/RELN/DMPK/DBN1/SLIT1/NEUROD2/DGKB/CLSTN3/NRXN1/FLRT2/SIX4/DAG1/ARC/ARF6/CDH2/TUBA1A/ITPKA/NFATC4/CAMKV/CAPRIN1/EEF2K/CLSTN1/GHSR/TIAM1/EPHB2/ARHGAP44/ADGRB1/EPHA4/EPHB3/FRMPD4/LZTS3/CFL1/TNF/EP…	92
hsa05100	Bacterial invasion of epithelial cells	32/2329	77/8163	0.00939846	0.0424201	0.0291446	5747/57180/6714/63916/60/653857/9564/4233/9844/1495/999/10801/859/1399/55964/3688/25759/23157/71/1213/6464/1785/124404/399694/55752/8218/5290/5829/3059/23607/26084/2017	32		GO:0030900	forebrain development	145/5237	357/18862	8.67703e-08	7.41066e-06	5.84435e-06	KDM2B/NCOA1/SYNE2/ATP2B4/PTPRS/E2F1/SHANK3/MYO1D/RTN4/GATA2/ALK/HAP1/WNT7B/NRP2/ADCYAP1/FGF8/SRC/FYN/ATOH1/DAB2IP/TRAPPC9/DCLK1/CNP/UNCX/FUT1/BTBD3/ZMIZ1/KIF1A/ARHGAP35/ROBO2/NDEL1/DNAH5/BCL11B/DISC1/PLCB1/HES1/WNT7A/PLXNA3/RBPJ/TACC2/LRP6/CHD5/CHD7/FOXG1/WDR62/NME1/RELN/RTN4R/TRA2B/SUN2/LHX3/SLIT1/TAL2/RARB/TACC1/SLC32A1/NUMBL/SSTR2/CXCL12/DYNC2H1/CDH2/POU4F1/HES5/SEMA3A/CDH1/ROBO1/RAB3GAP1/GNAO…	145
hsa04151	PI3K-Akt signaling pathway	121/2329	354/8163	0.0103069	0.0458999	0.0315354	5747/7010/208/1978/7059/3911/2264/2253/3914/2784/207/10000/3679/3918/3480/4914/4254/2250/627/5155/200186/5529/1027/8817/5522/3680/5894/5527/4790/57521/3718/64764/1311/3326/3691/3675/1288/4233/23566/7060/3562/2885/54541/1946/5649/57121/1278/7148/894/23035/1298/5516/54331/5526/2261/1945/2260/22798/10319/118788/284/9223/3688/3479/1286/3716/3551/1021/90993/9863/5595/3693/3164/1293/7423/2254/2065/4602…	121		GO:0071692	protein localization to extracellular region	151/5237	375/18862	9.0427e-08	7.61998e-06	6.00943e-06	LRP5/DNM1L/TGFB1/PPARD/CACNA1D/ADCYAP1/HNF1B/SVBP/SCG2/PRKCE/ADORA2A/CACNA1A/FBN1/PLA2G6/GPR68/BRSK2/OXCT1/LLGL2/RAB3A/TCIRG1/MYH10/RAB12/GCK/RAF1/EIPR1/RPH3AL/PTPN23/COMP/TGFB3/ITPR1/MYO18A/ADCY8/ANO1/RAPGEF4/TGFB2/PFKL/ADCY5/CD200/RAB11FIP1/MIA3/SYT9/EFNA5/SOX4/RAPGEF3/PICK1/DOC2B/RIMS2/PAM/NECAB3/TACR2/CAMK2N1/SRI/ABCA1/OLFM2/CHGA/HADH/ARF6/FAM3D/BAIAP3/LTBP2/PER2/RAB3D/GPER1/CPT1A/SLC12A2/GIP…	151
hsa04922	Glucagon signaling pathway	42/2329	107/8163	0.0104868	0.0460866	0.0316636	208/5256/207/10000/200186/5465/5834/5836/2645/23236/64764/3708/32/816/5211/5160/102724428/3276/31/23235/1374/805/163688/90993/2642/5213/5315/3709/51422/5332/5162/818/815/5214/5530/1385/468/126129/5564/3939/2778/55671	42		GO:0034332	adherens junction organization	39/5237	66/18862	9.44269e-08	7.85234e-06	6.19268e-06	JUP/SRC/TJP1/CDH5/ACTB/CDH15/TBCD/CDH12/PTPN23/FERMT2/CDH22/DLG5/CDH7/NECTIN1/DCHS1/NUMBL/CDH13/PLEKHA7/CTNNA1/CDH2/CDH1/PIP5K1C/CADM1/JAM3/ADD1/EPHA4/INAVA/CDH11/CDHR3/NUMB/RDX/CDH19/CAMSAP3/CDH20/KIFC3/CDH24/CADM2/AFDN/DSP	39
hsa04924	Renin secretion	29/2329	69/8163	0.0109212	0.0473726	0.0325472	3759/776/116/1179/3778/5137/23236/3708/111/2977/4878/1636/5139/134/805/163688/84876/117/5593/3709/5332/2770/5530/1385/358/5732/2778/5972/1907	29		GO:0099504	synaptic vesicle cycle	82/5237	177/18862	9.65205e-08	7.87632e-06	6.21159e-06	DNM1L/NAPA/DDC/GAK/OTOF/ADORA2A/NCS1/CPLX2/BRSK2/SYN1/SYT8/SYNJ2/SYT2/DNAJC6/RAB3A/PPFIA2/WNT7A/P2RX1/DENND1A/RAPGEF4/SNPH/SYNJ1/ITSN1/SYT9/CYFIP1/SLC17A7/P2RY1/DOC2B/PRKAR1B/RIMS2/SLC4A8/CTBP2/SLC32A1/ADRA1A/ARF6/CDH2/RAB3GAP1/CADPS/PACSIN1/RIMS3/SYN2/PIP5K1C/DGKQ/ATP2A2/SEPTIN5/PSEN1/STXBP1/BSN/GRIK5/SNAP47/SYT12/GIT1/SLC18A2/SNAP25/CSPG5/SH3GL1/DTNBP1/SYT6/PICALM/DNM2/AP3D1/ADRA2A/OPHN1/LRRK2/…	82
hsa05214	Glioma	31/2329	75/8163	0.0114513	0.0485978	0.033389	1869/208/207/10000/3480/5155/1870/5894/816/2885/5336/10912/814/805/163688/3479/25759/1021/5595/818/6464/399694/815/673/2475/5290/1647/1019/1026/6654/1871	31		GO:0050772	positive regulation of axonogenesis	44/5237	78/18862	9.72078e-08	7.87632e-06	6.21159e-06	DSCAM/PLXNA1/BDNF/PLXND1/ROBO2/NDEL1/SKIL/MAP6/DISC1/PLXNA3/SHTN1/LPAR3/CDKL5/CYFIP1/DBN1/TIAM2/CXCL12/ROBO1/MACF1/SEMA7A/RND2/PLXNA4/TIAM1/LRP1/ISLR2/PLXNB1/PLXNB2/ARHGDIA/SRF/SEMA4D/CHODL/NIN/SLIT2/MEGF8/L1CAM/LIMK1/AMIGO1/SEMA5A/METRN/STK11/GOLGA4/PLXNA2/EIF4G2/PLXNC1	44
hsa00532	Glycosaminoglycan biosynthesis - chondroitin sulfate / dermatan sulfate	2329-11-01	20/8163	0.0114947	0.0485978	0.033389	166012/50515/9469/64131/79586/10090/55790/55454/51363/55501/56548	11		GO:0031532	actin cytoskeleton reorganization	54/5237	103/18862	1.03933e-07	8.31463e-06	6.55726e-06	CDC42BPG/AUTS2/TEK/NTRK3/TJP1/BRSK2/MICALL2/BCAR1/THSD7A/ARAP1/FARP2/MDK/GRB2/EFS/RAPGEF3/BAIAP2L1/CDC42BPA/TNIK/THSD7B/ABL2/MINK1/PHACTR1/PDLIM4/PTK2B/CDC42BPB/GSN/ATP2C1/NEDD9/FLNA/DTNBP1/BAIAP2/MKLN1/ARHGDIA/INSRR/SHC1/BCAS3/EZR/SIPA1L1/F11R/PLEK2/RALA/S1PR2/MYH9/PARVG/CLDN3/HCLS1/PHPT1/CD2AP/PTPN1/NOTCH2/CTTN/RICTOR/PARVA/PIP5K1A	54
hsa04915	Estrogen signaling pathway	52/2329	138/8163	0.0119634	0.0499472	0.0343161	8648/208/6714/5914/207/10000/4318/5894/23236/64764/3708/114/9568/3326/2100/115/111/3763/2885/9166/7031/109/2099/390792/2289/113/2775/2852/805/163688/3880/25759/3760/90993/5595/3709/5332/596/6464/2770/2911/399694/1385/196883/468/5290/4846/6654/5580/2778/8202/3312	52		GO:0001505	regulation of neurotransmitter levels	94/5237	211/18862	1.18877e-07	9.39127e-06	7.40634e-06	DNM1L/PPFIA4/SLC29A1/NAPA/OTOF/PRIMA1/ADORA2A/RPH3A/ASIC1/NCS1/CPLX2/SLC29A4/MCTP1/SYN1/SYT8/SYT2/RAB3A/HRH3/PPFIA2/LIN7B/SLC18A3/WNT7A/P2RX1/SNPH/SYNJ1/GRM4/NOS1/SYT9/DAGLA/ZNF219/SLC1A7/P2RY1/DOC2B/RIMS2/NRXN2/SLC4A8/CTBP2/NRXN1/TACR2/SLC32A1/TSPOAP1/ADRA1A/BAIAP3/NAAA/CHRNB4/PER2/RAB3GAP1/SYT4/CADPS/GPER1/RIMS3/SYN2/PIP5K1C/ATP2A2/SEPTIN5/PSEN1/STXBP1/ITGB1/SNCAIP/GRIK5/SNAP47/SYT12/GIT1/SLC18…	94
hsa04142	Lysosome	50/2329	132/8163	0.0121433	0.0499585	0.0343238	9114/50617/4669/23457/5641/2799/10312/3425/410/535/7805/130340/2548/3482/6272/162/51606/1657/2720/20/23335/8120/26503/533/55353/11154/1213/2581/5660/9516/968/411/3073/8763/23545/967/8943/23553/950/8218/9583/285362/4758/23312/8905/22901/164/1075/8546/175	50		GO:0050803	regulation of synapse structure or activity	95/5237	214/18862	1.25262e-07	9.77353e-06	7.70781e-06	DNM1L/ZMYND8/PTPRS/CUX2/SHANK3/SRCIN1/LRTM2/NRP2/VSTM5/NTNG2/KALRN/FYN/DAB2IP/AGRN/MDGA1/NTRK1/BDNF/PCDH8/KIF1A/ROBO2/CLSTN2/DISC1/PPFIA2/WNT7A/CAMK2B/ADGRB3/ARHGAP22/DLG5/ITSN1/NEURL1/CDKL5/CYFIP1/SLC17A7/NECTIN1/RELN/DMPK/DBN1/SLIT1/NEUROD2/DGKB/CLSTN3/NRXN1/FLRT2/SIX4/DAG1/ARC/ARF6/CDH2/TUBA1A/ITPKA/NFATC4/CAMKV/CAPRIN1/EEF2K/CLSTN1/GHSR/TIAM1/EPHB2/ARHGAP44/ADGRB1/EPHA4/EPHB3/FRMPD4/LZTS3/CFL…	95
hsa05410	Hypertrophic cardiomyopathy	36/2329	90/8163	0.0122653	0.0499585	0.0343238	7040/776/3679/27092/60/4000/3680/7043/3691/3675/7042/784/27091/1605/1636/488/3688/3479/7139/1756/3693/71/781/7168/9254/51422/7124/55799/487/6442/10369/5564/7171/6262/489/7170	36		GO:0009914	hormone transport	129/5237	312/18862	1.34811e-07	1.03903e-05	8.1942e-06	LRP5/PPARD/SELENOM/CACNA1D/ADCYAP1/HNF1B/KALRN/PRKCE/CACNA1A/SMPD3/PLA2G6/GPR68/BRSK2/OXCT1/PAX8/TCIRG1/GCK/RAF1/SLC16A2/EIPR1/ITPR1/ADCY8/ANO1/RAPGEF4/PFKL/ADCY5/RAB11FIP1/ITSN1/CHD7/SYT9/EFNA5/NIBAN2/SOX4/CRHR1/RAPGEF3/GALR1/PICK1/P2RY1/DOC2B/RIMS2/TACR2/CAMK2N1/SRI/CHGA/HADH/FAM3D/BAIAP3/PER2/GPER1/SLC7A5/CPT1A/GIPR/LIF/KLF7/RAB11FIP3/ACVR1C/ABCC8/RAB11FIP5/ADORA1/PSMD9/GHSR/SMAD2/KCNJ11/APLN/…	129
hsa00512	Mucin type O-glycan biosynthesis	17/2329	36/8163	0.0130799	0.0526346	0.0361625	9334/55568/117248/2590/6483/374378/57452/50614/11226/192134/10610/114805/56913/256435/442117/27090/51809	17		GO:0046883	regulation of hormone secretion	111/5237	260/18862	1.42412e-07	1.08439e-05	8.55195e-06	LRP5/PPARD/CACNA1D/ADCYAP1/KALRN/PRKCE/CACNA1A/PLA2G6/GPR68/BRSK2/OXCT1/PAX8/TCIRG1/GCK/EIPR1/ITPR1/ADCY8/ANO1/RAPGEF4/PFKL/ADCY5/RAB11FIP1/ITSN1/CHD7/SYT9/EFNA5/SOX4/CRHR1/RAPGEF3/GALR1/PICK1/P2RY1/DOC2B/TACR2/CAMK2N1/SRI/CHGA/HADH/FAM3D/BAIAP3/PER2/GPER1/CPT1A/GIPR/LIF/KLF7/RAB11FIP3/ACVR1C/ABCC8/RAB11FIP5/ADORA1/PSMD9/GHSR/KCNJ11/APLN/TIAM1/UCP2/ALOX5/SREBF1/NOS2/NEUROD1/LRP1/SLC25A5/ILDR1/ITP…	111
hsa04720	Long-term potentiation	28/2329	67/8163	0.013363	0.053134	0.0365055	5499/2906/2891/5894/23236/3708/114/816/2903/10411/2902/6195/814/805/163688/5595/3709/5501/5332/2905/818/27330/2911/815/5530/2904/673/468	28		GO:0006470	protein dephosphorylation	133/5237	325/18862	1.7598e-07	1.32404e-05	1.04419e-05	CDKN3/PPM1F/PPP1CA/CDC25B/PTPRS/TGFB1/PPM1L/PTPRR/PTP4A3/EYA2/PTPRK/MFHAS1/DUSP9/MTMR1/LRRK1/TIMM50/CDH5/DUSP8/ELFN2/PPP2R5E/PDXP/DNAJC6/PPP2R2C/NUAK1/PPP6R3/PPP2R5C/PTPRF/PTPN23/PTPN4/DUSP14/CABIN1/HSP90AB1/MTMR7/DUSP3/PTPRU/SSH2/CDC14A/DUSP15/CDC14B/PDP1/DMPK/PTPN21/SAG/HTT/MTMR14/ELFN1/CTDSP2/PHLPP2/PPM1H/PPP4R1/DUSP10/SBF1/PPP1R14A/PPP2CB/PHACTR2/RCAN2/TNS2/PPP2R5B/PTBP1/PHACTR1/EYA4/RNGTT/PP…	133
hsa05110	Vibrio cholerae infection	22/2329	50/8163	0.0137805	0.0541493	0.0372031	9114/50617/7082/245973/60/3784/10312/535/11015/115/5336/109/534/51606/6558/533/29927/71/1080/23545/2778/9550	22		GO:0070252	actin-mediated cell contraction	60/5237	120/18862	1.90627e-07	1.41736e-05	1.11779e-05	MYLK2/CCDC88C/SNTA1/KCNJ2/JUP/CACNA1D/ACTN3/NEDD4L/TCAP/FGF12/KCNQ1/STC1/TMOD1/CACNA1G/ATP1A1/SHTN1/SLC9A1/TNNC2/KCNE3/SRI/PDE4B/CAV3/ATP2A2/ADORA1/MYL1/ACTA1/EPB41L5/GJC1/KCNN2/PKP2/MYBPC2/GSN/TNNT2/KCNJ3/DMD/CACNA2D1/TPM1/FLNA/EMP2/PDE4D/TNNI1/LIMCH1/NEB/ATP2A1/RANGRF/KCNH2/HCN4/SCN3B/PIK3CA/MYL4/ANK2/DSG2/SCN4B/TPM4/RYR2/TPM3/PARVA/DSP/TNNT1/AKAP9	60
hsa00600	Sphingolipid metabolism	23/2329	53/8163	0.0144267	0.0560293	0.0384948	9334/10715/8877/9514/55512/64781/410/56624/2720/91012/29956/8612/8560/340485/259230/2581/5660/204219/3073/123099/4758/253782/129807	23		GO:0097061	dendritic spine organization	45/5237	82/18862	2.08984e-07	1.53579e-05	1.21118e-05	DNM1L/ZMYND8/CUX2/SHANK3/SRCIN1/KALRN/FYN/IGF1R/LGMN/KIF1A/PPFIA2/WNT7A/CAMK2B/ITGA3/RELN/PICK1/DBN1/HDAC6/ARC/TANC1/ITPKA/CAPRIN1/EEF2K/TIAM1/EPHB2/CTNND2/DOCK10/ARHGAP44/DIP2A/EPHA4/EPHB3/LZTS3/CFL1/TANC2/LRRK2/HOMER1/GRIN2B/SIPA1L1/INSR/EFNA1/DLG4/CTTN/EPHB1/LRP8/ZNF804A	45
hsa04512	ECM-receptor interaction	35/2329	88/8163	0.014766	0.0566878	0.0389471	7059/3911/3914/3679/3918/375790/3680/1311/3691/3675/3339/1288/7060/255743/5649/1278/80144/7148/1605/1298/22798/10319/3688/1286/3693/1293/1299/1284/961/3910/6696/9899/7057/341640/948	35		GO:1990138	neuron projection extension	76/5237	164/18862	2.75528e-07	2.00153e-05	1.57849e-05	AUTS2/PTPRS/OLFM1/RTN4/NRP2/DSCAM/RNF157/NEDD4L/SEMA6B/PRKCZ/DDR1/DCLK1/PLXNA1/SEMA6A/SYT2/NDEL1/DISC1/ARHGAP4/PLXNA3/NRCAM/CPNE5/HSP90AB1/SYT17/SHTN1/DPYSL2/CDKL5/CYFIP1/RTN4R/SEMA5B/DBN1/SLIT1/RIMS2/SMURF1/CXCL12/SPAG9/SEMA3A/SYT4/SEMA4B/MACF1/SPG11/SEMA3B/SEMA7A/MAP2/PLXNA4/TIAM1/USP9X/SEMA6D/LRP1/ISLR2/POU4F3/DRAXIN/DIP2B/SRF/SEMA4D/DNM2/SLC23A2/SLIT2/KIAA0319/RYK/MEGF8/ITSN2/L1CAM/SYT1/SEMA3…	76
hsa04666	Fc gamma R-mediated phagocytosis	38/2329	97/8163	0.0149357	0.0566878	0.0389472	57180/208/4651/8877/5581/207/10000/8398/283748/5894/653857/7410/50807/5336/382/3635/23396/1399/8612/2934/3985/5595/4067/4082/1073/65108/8853/7408/1072/3636/10451/1785/5337/5290/3984/9846/5580/8394	38		GO:0060996	dendritic spine development	51/5237	98/18862	3.15479e-07	2.26571e-05	1.78683e-05	DNM1L/ZMYND8/PTPRS/CUX2/SHANK3/SRCIN1/SDK1/KALRN/KIF1A/IQSEC1/DISC1/PPFIA2/WNT7A/CAMK2B/FSTL4/DLG5/ASAP1/ITSN1/NEURL1/CDKL5/RELN/DBN1/HDAC6/NCK2/ARC/ARF6/FOXO6/ITPKA/CAPRIN1/EEF2K/PSEN1/TIAM1/EPHB2/CTNND2/DOCK10/ARHGAP44/DIP2A/EPHA4/EPHB3/LZTS3/CFL1/TANC2/CAMK2A/LRRK2/SIPA1L1/MTOR/EFNA1/DLG4/EPHB1/LRP8/EIF4G2	51
hsa04722	Neurotrophin signaling pathway	45/2329	119/8163	0.0172626	0.0647833	0.0445092	4916/208/207/10000/4914/627/5894/4790/816/7161/2885/4215/5336/2889/6272/4217/6195/814/1399/5663/805/163688/25759/3654/3551/5595/5781/5599/596/396/818/27330/57498/6464/399694/815/4792/673/468/5290/1432/6654/5580/9252/9261	45		GO:0016311	dephosphorylation	187/5237	491/18862	3.26545e-07	2.31883e-05	1.82873e-05	CDKN3/PPM1F/PPP1CA/CDC25B/PTPRS/TGFB1/MYO1D/THNSL2/PPM1L/PTPRR/PTP4A3/EYA2/PTPRK/PXYLP1/MFHAS1/DLG2/PON1/SRC/DUSP9/MTMR1/LRRK1/TIMM50/CDH5/PFKFB4/DUSP8/CDK5RAP3/ELFN2/INPP4B/PPP2R5E/SYNJ2/PDXP/DNAJC6/RIMBP2/PPP2R2C/PIP4P2/NUAK1/PPP6R3/PPP2R5C/PTPRF/PTPN23/PTPN4/NT5E/NT5DC3/DUSP14/CABIN1/HSP90AB1/MTMR7/DUSP3/MPHOSPH10/ATP1A1/PTPRU/TGFB2/SSH2/SYNJ1/CDC14A/ELL/DUSP15/SMG6/SH2D4A/CDC14B/PDP1/DMPK/PTP…	187
hsa04064	NF-kappa B signaling pathway	40/2329	104/8163	0.0177536	0.0658855	0.0452664	7188/9020/5328/4790/29775/142/1457/7535/23643/5336/23085/959/958/84433/330/10912/79092/6387/472/51588/8837/3654/3551/929/4067/8717/257397/8737/596/283106/7124/4791/128178/4792/1647/1147/55367/8600/23118/7186	40		GO:0008361	regulation of cell size	79/5237	173/18862	3.44265e-07	2.40681e-05	1.8981e-05	DCC/PTPRS/SHANK3/OLFM1/RTN4/DSCAM/GNB3/SEMA6B/AKT1/AKT3/KCNMA1/SLC12A7/BDNF/SEMA6A/NDEL1/DISC1/VAV2/RPTOR/ARHGAP4/PLXNA3/NRCAM/HSP90AB1/FSTL4/RAP1GAP2/SHTN1/WDTC1/LPAR3/SLC9A3R1/DPYSL2/CDKL5/CYFIP1/RTN4R/SEMA5B/DBN1/CXCL12/SEMA3A/SEMA4B/SLC12A2/CAV3/MACF1/SEMA3B/SEMA7A/RND2/MAP2/PLXNA4/SEMA6D/LRP1/ISLR2/ADD1/SLC12A4/KCNN4/DRAXIN/SCTR/VAV3/DIP2B/SRF/EPHA7/SEMA4D/TSC1/DNM2/RDX/SPP1/CREB1/KIAA0319/R…	79
hsa04392	Hippo signaling pathway - multiple species	14/2329	29/8163	0.0188244	0.0690918	0.0474693	6788/9113/25937/8994/23286/7004/54798/166824/7003/79981/8642/55233/7005/1454	14		GO:1902903	regulation of supramolecular fiber organization	147/5237	370/18862	3.46549e-07	2.40681e-05	1.8981e-05	ARHGEF2/PREX1/PPM1F/CARMIL1/LATS1/AVIL/CORO2B/SHANK3/ARHGEF10L/HIP1R/PRKCE/ADD2/ARHGAP40/CCL24/TJP1/SVIL/CDH5/PFN4/CLIP1/PDXP/ARHGAP18/MAPRE1/ARHGAP35/CDC42EP3/TBCD/ARHGEF18/TMOD1/SPTB/TGFB3/SYNPO2/FERMT2/CORO1B/ARAP1/SSH2/SORBS3/MET/MYO1C/ARHGAP6/SLC9A1/GRB2/CYFIP1/KANK4/RAPGEF3/SPTBN2/APC2/PICK1/DBN1/CCR7/BAIAP2L1/SPTBN5/CYRIB/HDAC6/TMOD2/NCK2/ARF6/CXCL12/NAV3/SPTBN1/ID1/CAV3/KATNB1/LMOD1/TRIOB…	147
hsa04670	Leukocyte transendothelial migration	43/2329	114/8163	0.0205276	0.0739719	0.0508222	1535/5747/5175/1003/60/4318/83692/87/2909/7410/9564/11069/5336/10411/1495/6387/29895/4636/2185/3688/1364/83700/71/4267/5781/7408/10451/2770/81/53842/7430/6093/50848/9080/5290/1365/1366/5829/4301/1432/7852/100506658/23562	43		GO:0051261	protein depolymerization	56/5237	112/18862	4.81502e-07	3.28925e-05	2.59404e-05	ARHGEF2/CARMIL1/AVIL/GAK/KIF19/ADD2/NCKAP5L/SVIL/KIF2A/PDXP/DNAJC6/TMOD1/SPTB/MICAL3/SYNJ1/SPTBN2/APC2/SPTBN5/HDAC6/TMOD2/NAV3/SPTBN1/KATNB1/LMOD1/TRIOBP/NES/SPTBN4/STMN2/GSN/MICAL2/APC/CLASP2/CFL2/CRACD/STMN1/ADD1/SH3GL1/CFL1/VPS4A/CAPZA3/PPP1R9B/RDX/TMOD3/STMND1/CAMSAP3/MAP1S/LIMA1/CAPZB/PIK3CA/MICAL1/SEMA5A/KIF24/STMN3/ADD3/MAP1A/HSPA8	56
hsa05031	Amphetamine addiction	28/2329	69/8163	0.020597	0.0739719	0.0508222	5499/2906/776/1644/2891/64764/816/111/2903/2902/23237/814/805/163688/90993/6571/5501/6531/2905/818/815/5530/1385/2904/468/2892/6804/2778	28		GO:0050806	positive regulation of synaptic transmission	68/5237	144/18862	4.84019e-07	3.28925e-05	2.59404e-05	DNM1L/SHANK3/GRIN2D/HAP1/ADCYAP1/PRKCE/ADORA2A/PRKCZ/CACNG4/NTRK1/CRTC1/LGMN/SHISA7/GRIK2/CLSTN2/CYP46A1/ZDHHC2/ADCY8/SLC24A1/IGSF11/CACNG5/GRIN2A/RELN/SLC24A2/ROR2/RIMS2/SLC4A8/CLSTN3/NRXN1/TACR2/ADRA1A/ARC/BAIAP3/RAB3GAP1/GPER1/RIMS3/NFATC4/CA7/CLSTN1/ADORA1/STXBP1/PTK2B/EPHB2/ARRB2/SYT12/CRHR2/SNAP25/EPHA4/YTHDF1/ZDHHC12/DTNBP1/TNF/GRIN2C/NPTN/SQSTM1/CREB1/GRIN2B/CACNG2/CRH/DRD2/SYT1/DLG4/NPS/…	68
hsa04972	Pancreatic secretion	39/2329	102/8163	0.0210857	0.0749214	0.0514745	492/491/493/51032/1179/3778/3784/23236/3708/114/483/476/115/111/478/5644/6548/5407/109/113/9545/6558/488/490/885/1358/3709/1080/5332/6344/6522/487/196883/1506/23439/2778/6262/489/8671	39		GO:0031345	negative regulation of cell projection organization	81/5237	180/18862	5.21575e-07	3.50676e-05	2.76558e-05	DCC/PTPRS/PRAG1/RTN4/GAK/EVI5L/FYN/SEMA6B/SEMA6A/CBFA2T2/ARHGAP24/LINGO1/ARHGAP4/PLXNA3/FSTL4/ITGA3/SPOCK1/CDK10/RGMA/TLX2/RTN4R/SEMA5B/OMG/RTN4RL2/KREMEN1/ARF6/RAP1GAP/SEMA3A/CARM1/ID1/SEMA4B/NFATC4/SEMA3B/SEMA7A/CERS2/MAP2/TBC1D30/PSEN1/GFI1/STMN2/ITM2C/EPHB2/LIMK2/SEMA6D/LRP1/ARHGAP44/FLNA/EVL/EPHA4/PTPN9/MYLIP/DRAXIN/PTPRG/DENND5A/CRMP1/DIP2B/ARHGDIA/EPHA7/SEMA4D/TSC1/DNM2/SPP1/SLIT2/PPP3CA/L…	81
hsa00601	Glycosphingolipid biosynthesis - lacto and neolacto series	13/2329	27/8163	0.0238561	0.083873	0.0576247	2529/84002/2523/2526/53947/10317/6487/8708/8704/79369/10678/8706/6484	13		GO:0071375	cellular response to peptide hormone stimulus	131/5237	325/18862	5.88503e-07	3.91509e-05	3.0876e-05	PTK2/ARID1B/TRIM72/SRSF5/AKT2/FUT7/APPL2/SORL1/ATP6V0D1/SRC/FYN/ATP6V0A4/NFE2L2/SLC39A14/AKT1/PRKCZ/MBD5/FBN1/ATP6V1C2/IGF1R/HDAC5/STAT3/TCIRG1/RAB31/RAB12/NDEL1/GCK/ATP6V0A1/NFKB1/JAK3/ADCY8/SOCS1/PARP1/BCAR1/ADCY9/WDTC1/ADCY5/KAT2B/AHSG/MYO1C/GDF15/SLC9A1/INSIG1/GRB2/CYFIP1/CRHR1/PCSK9/ADCY3/PRKAR1B/BAIAP2L1/PRKCI/RANGAP1/ATP6V1G2/MAX/SIK2/ATP6V1H/LPL/ADCY7/TNS2/ZBTB7B/GPER1/SNX5/ASS1/EEF2K/CFL…	131
hsa04141	Protein processing in endoplasmic reticulum	61/2329	171/8163	0.0241988	0.0841915	0.0578435	64374/10956/7353/4780/55666/55741/3326/267/6748/10299/3300/6238/23471/54788/79748/5034/9632/9871/1409/258010/6185/8720/811/4217/11231/7991/80700/29927/51035/84447/823/7323/81567/3998/5599/596/9451/85479/5886/10961/10273/10277/5887/7095/9709/201595/7327/56886/2081/25956/468/10525/7326/10130/80267/55968/54431/7186/80343/3312/91319	61		GO:0099515	actin filament-based transport	17/5237	21/18862	6.05977e-07	3.98935e-05	3.14616e-05	MYO7B/MYO7A/SYNE2/MYO1D/MYO1H/MYO19/MYO1E/MYO1C/SUN2/MYO15A/MYO1B/MYO5B/MYO6/MYO1A/ACTN4/MYO5C/FNBP1L	17
hsa05221	Acute myeloid leukemia	27/2329	67/8163	0.0249955	0.0857543	0.0589172	5467/208/1978/3728/1053/5914/207/10000/6774/5894/4790/6932/8900/3562/2885/861/862/8864/3551/929/5595/673/2475/5290/1147/6654/6934	27		GO:0045785	positive regulation of cell adhesion	164/5237	425/18862	6.67486e-07	4.34898e-05	3.42979e-05	DNAJA3/PREX1/PPM1F/CARMIL1/TEK/RREB1/FUT7/JUP/FRMD5/PRKCE/SRC/FYN/RARA/AKT1/PRKCZ/TJP1/RIN2/LIMS2/PIEZO1/PDGFB/BMP7/FLCN/SPOCK2/FUT1/HLX/ZMIZ1/ITPKB/EBI3/IL27RA/DISC1/CCDC88B/IGFBP2/PTPN23/HES1/JAK3/UNC13D/FUT4/FERMT2/SOCS1/PTPRU/ITGA3/TGFB2/ZAP70/ADAM19/CYTH3/ARHGEF7/MDK/MAP4K4/GRB2/DOCK8/PODXL/BTLA/P4HB/OLFM4/SOX4/NPNT/CD276/CCR7/CD40LG/RUNX1/CTLA4/VSIR/CARD11/CYRIB/LIMS1/TNFRSF18/CDH13/NCK2/DA…	164
hsa05215	Prostate cancer	37/2329	97/8163	0.0251614	0.0857543	0.0589172	1869/208/207/10000/3480/5155/5328/4318/1870/1027/354/5894/4790/64764/6932/3326/2885/2260/3479/2119/2950/3551/90993/5595/596/3645/4792/1385/673/468/2475/5290/1147/1026/6654/6934/1871	37		GO:0010970	transport along microtubule	72/5237	156/18862	6.794e-07	4.38144e-05	3.45538e-05	DYNC1H1/BICD2/SYNE2/KIF13A/BICDL2/HAP1/DLG2/DST/KIF5C/PRKCZ/KIF3B/IFT46/TMEM201/TRIP11/IFT140/KIF1A/NDEL1/TTC21B/CEP131/BORCS5/IFT81/DYNC2I1/BICDL1/SUN2/TTC30B/HTT/MREG/DYNC2H1/PURA/HSPB1/TRAK1/TNPO1/SPG11/CNIH2/AP3B2/MAP2/DYNC1I2/BLOC1S4/HNRNPU/IFT122/DYNC1I1/SYBU/DTNBP1/RAB1A/ARL3/BICD1/LRPPRC/TRAF3IP1/DYNLT2B/FBXW11/HIF1A/AP3D1/ARHGAP21/RAB6A/AGBL4/TUB/CAMSAP3/MAP1S/PEX14/TMEM108/KIF3C/CALY/MA…	72
hsa04012	ErbB signaling pathway	33/2329	85/8163	0.0255441	0.0861792	0.0592092	5747/208/1978/6714/207/10000/1027/5894/816/2885/5336/868/8440/685/27/1399/10718/6416/25759/5595/2065/5599/818/6464/399694/815/673/2475/5290/2066/1026/6654/56924	33		GO:0008154	actin polymerization or depolymerization	93/5237	215/18862	7.06149e-07	4.50794e-05	3.55515e-05	PREX1/CARMIL1/LATS1/AVIL/HIP1R/PRKCE/ADD2/ARHGAP40/CCL24/SVIL/PFN4/PDXP/ARHGAP18/MICALL2/ARHGAP35/PSTPIP1/CDC42EP3/COBL/TMOD1/SPTB/CORO1B/MICAL3/SSH2/MYO1C/ARHGAP6/GRB2/CYFIP1/KANK4/SPTBN2/PICK1/DBN1/CORO7/CCR7/BAIAP2L1/SPATC1L/SPTBN5/CYRIB/TMOD2/NCK2/ARF6/CXCL12/DIAPH1/SPTBN1/LMOD1/TRIOBP/KANK3/SPTBN4/FCHSD2/GHSR/PTK2B/GSN/ARFIP1/MICAL2/FHOD3/CDC42EP4/CFL2/CRACD/ELN/SNX9/ADD1/EVL/VASP/BAIAP2/CFL…	93
hsa05022	Pathways of neurodegeneration - multiple diseases	155/2329	476/8163	0.0263128	0.0878848	0.060381	8632/4041/9776/2906/8326/84701/776/9001/7477/3800/8701/4741/80326/7133/627/5695/441925/127602/5714/2891/4713/55669/5289/1767/5894/5707/4790/7976/23236/55626/27019/7476/10540/3708/816/81029/23130/146754/55062/4040/1457/4723/3831/4700/4842/7345/2903/6712/4716/10297/774/5630/56901/3064/9377/5689/2902/5606/8313/10383/7846/4217/488/80208/5715/5413/25981/10381/5663/1616/805/163688/9627/3028/84617/324/5…	155		GO:0110053	regulation of actin filament organization	113/5237	273/18862	7.36591e-07	4.65525e-05	3.67132e-05	PREX1/PPM1F/CARMIL1/LATS1/AVIL/CORO2B/SHANK3/ARHGEF10L/HIP1R/PRKCE/ADD2/ARHGAP40/CCL24/TJP1/SVIL/PFN4/PDXP/ARHGAP18/ARHGAP35/CDC42EP3/ARHGEF18/TMOD1/SPTB/TGFB3/SYNPO2/FERMT2/CORO1B/ARAP1/SSH2/SORBS3/MET/MYO1C/ARHGAP6/SLC9A1/GRB2/CYFIP1/KANK4/RAPGEF3/SPTBN2/PICK1/DBN1/CCR7/BAIAP2L1/SPTBN5/CYRIB/TMOD2/NCK2/ARF6/CXCL12/SPTBN1/ID1/LMOD1/TRIOBP/KANK3/SYNPO2L/SPTBN4/FCHSD2/PTK2B/SERPINF2/GSN/ARFIP1/SYN…	113
hsa04970	Salivary secretion	35/2329	92/8163	0.0300503	0.0976129	0.0670646	492/491/493/3778/727897/23236/3708/114/483/476/115/111/2977/4842/478/6548/109/4025/1755/148/113/54831/6558/805/163688/490/5593/3709/5332/3783/6522/5592/196883/23439/2778	35		GO:0036293	response to decreased oxygen levels	142/5237	360/18862	8.83432e-07	5.52801e-05	4.35961e-05	AQP3/DNM1L/TEK/LONP1/TERT/NPPC/E2F1/PPARD/EIF4EBP1/NOL3/COX4I2/PTGIS/SLC29A1/LIMD1/CBFA2T3/PRKCE/SRC/NFE2L2/CLCA1/AKT1/RORA/KCNMA1/DNMT3B/BMP7/PLAU/LMNA/PSMB7/STC1/PSMD8/PPARA/RAF1/PSMD1/KCNMB1/EGLN3/BNIP3L/TGFB3/ITPR1/RBPJ/TGFB2/CACNB3/P2RX3/NOS1/SLC9A1/DDIT4/P4HB/FMN2/APOLD1/PICK1/OPRD1/PSMB1/PAM/CHRNA4/BACH1/B3GAT1/CXCL12/VASN/STC2/SUV39H1/ATM/EEF2K/ADORA1/ELOB/PSMD9/CFLAR/PTK2B/IRAK1/UCP2/PDL…	142
hsa05235	PD-L1 expression and PD-1 checkpoint pathway in cancer	34/2329	89/8163	0.0302371	0.0976129	0.0670646	4773/208/238/207/10000/6774/3459/5894/4790/919/3460/1457/7535/4215/5606/27436/3716/3551/916/5595/5781/283106/5777/3091/4792/5530/2475/5290/3458/1147/10125/1432/116071/6772	34		GO:0150115	cell-substrate junction organization	53/5237	106/18862	9.65662e-07	5.98332e-05	4.71869e-05	PPM1F/PTK2/TEK/CORO2B/PTPRK/LAMB3/ACTN3/DST/SRC/LAMC2/BCR/ACTN1/IQSEC1/PLEC/ACVRL1/FERMT2/ITGB4/DUSP3/ARHGAP6/ARHGEF7/MAP4K4/SLC9A1/EFNA5/LIMS1/ARF6/COL16A1/CD151/MACF1/EPB41L5/CORO1C/PTK2B/LRP1/CLASP2/MAPRE2/ACTG1/BCL2/DUSP22/WNT4/LIMCH1/SORBS1/SMAD3/TSC1/BCAS3/CAMSAP3/ROCK1/RAB8B/CTTN/LDB1/THBS1/RHOD/PIP5K1A/FAM107A/GPM6B	53
hsa04927	Cortisol synthesis and secretion	26/2329	65/8163	0.0302965	0.0976129	0.0670646	776/5151/23236/64764/8913/3708/114/8911/115/111/949/109/113/84876/90993/3164/4158/3709/5332/5087/1385/3777/196883/3949/468/2778	26		GO:0071560	cellular response to transforming growth factor beta stimulus	105/5237	251/18862	9.89845e-07	6.04034e-05	4.76366e-05	FURIN/PMEPA1/LATS1/PTK2/PARD3/TGFB1/APPL2/SMURF2/PTPRK/ONECUT2/SPRED2/SRC/RASL11B/FYN/FAM89B/ZNF451/PRKCZ/CHST11/FBN1/CDH5/WNT10A/SNX25/FLCN/PDE2A/WFIKKN2/PPARA/ZMIZ1/SKIL/ACVRL1/ARHGEF18/WNT7A/TGFB3/HSP90AB1/FERMT2/PARP1/ITGA3/TGFB2/DKK3/DUSP15/GDF15/BCL9L/CGN/SMAD1/LRG1/COL1A2/SMURF1/LIMS1/LTBP3/VASN/LTBP2/ZFP36L2/ID1/CAV3/ACVR1/CRKL/PDE3A/ZYX/CFLAR/EPB41L5/OVOL2/SMAD2/USP9X/DAND5/SOX5/ARRB2/IT…	105
hsa05210	Colorectal cancer	33/2329	86/8163	0.0303944	0.0976129	0.0670646	1630/7040/208/207/10000/5900/5894/6932/7043/7042/2885/5899/10297/10912/8313/4087/324/5595/5599/596/4088/7048/26060/673/5898/2475/5290/10018/1647/1026/6654/27113/6934	33		GO:0051058	negative regulation of small GTPase mediated signal transduction	33/5237	56/18862	9.9398e-07	6.04034e-05	4.76366e-05	RIPOR2/DAB2IP/FLCN/ARHGAP24/ARHGAP35/ITGA3/TGFB2/RASIP1/MET/RAPGEF1/STAMBP/ARHGAP42/CYRIB/ADRA1A/PPP2CB/ABL2/ARHGAP12/TIMP2/EPHB2/RASAL3/ARHGAP44/STMN1/CGNL1/RASA2/RASA4B/SPRY1/TNFAIP1/SLIT2/HEG1/CUL3/CD2AP/STMN3/ARHGAP25	33
hsa04062	Chemokine signaling pathway	67/2329	192/8163	0.0307087	0.0976828	0.0671127	57580/5747/56288/208/2784/6714/6369/207/10000/5590/6774/5894/4790/7410/23236/3718/114/9564/115/111/2885/5336/9844/2868/109/1236/1794/6346/6387/54331/113/1399/2869/2185/408/25759/7074/3551/409/5595/4067/6370/2782/5332/10451/6464/94235/10803/2770/156/399694/4792/196883/6093/673/10344/2786/5290/5829/6011/56477/1147/131890/6654/6772/5580/7852	67		GO:0071559	response to transforming growth factor beta	107/5237	257/18862	1.0295e-06	6.19662e-05	4.88691e-05	FURIN/PMEPA1/LATS1/PTK2/PARD3/TGFB1/APPL2/SMURF2/PTPRK/ONECUT2/SPRED2/SRC/RASL11B/FYN/FAM89B/ZNF451/PRKCZ/CHST11/FBN1/CDH5/WNT10A/SNX25/FLCN/PDE2A/WFIKKN2/PPARA/ZMIZ1/SKIL/ACVRL1/ARHGEF18/WNT7A/TGFB3/HSP90AB1/FERMT2/PARP1/ITGA3/TGFB2/DKK3/DUSP15/GDF15/BCL9L/CGN/SMAD1/LRG1/COL1A2/SMURF1/LIMS1/LTBP3/VASN/LTBP2/ZFP36L2/ID1/CAV3/ACVR1/CRKL/PDE3A/ZYX/CFLAR/EPB41L5/OVOL2/SMAD2/USP9X/DAND5/SOX5/ARRB2/IT…	107
hsa04210	Apoptosis	49/2329	136/8163	0.0336805	0.106125	0.072913	208/1677/153090/207/10000/4914/9020/60/4000/5894/4790/3708/63970/142/3562/330/10912/7846/4217/472/5551/8837/1616/3551/5595/71/8717/3709/823/8737/5599/596/9451/7124/7277/317/4792/84790/2081/8739/468/5290/10018/1647/1147/55367/27113/1075/7186	49		GO:1902414	protein localization to cell junction	54/5237	109/18862	1.10978e-06	6.61682e-05	5.2183e-05	MARVELD3/PECAM1/DLG2/KIF5C/PRKCZ/TJP1/ANKS1B/CDH5/CACNG4/ACTB/ARHGEF18/WNT7A/TAMALIN/ZDHHC2/FERMT2/DLG5/TJP3/CACNG5/GRIN2A/NECTIN1/DBN1/NRXN2/CLSTN3/NRXN1/DAG1/HSPB1/GRIP2/CLSTN1/CNIH2/GHSR/BSN/JAK1/JAM3/ACTG1/ARHGAP44/SNAP25/FLNA/CGNL1/ZDHHC12/GRIN2C/NPTN/LSR/GRIP1/CACNG2/F11R/CPLX1/HEG1/DLG3/SCRIB/DLG4/ADAM22/MAP1A/DSP/KIF17	54
hsa04979	Cholesterol metabolism	21/2329	51/8163	0.0352285	0.109966	0.0755516	114879/3990/26119/949/9218/255738/6272/19/4023/27141/1581/7416/4035/706/7419/51129/29116/9388/3949/4043/948	21		GO:0090257	regulation of muscle system process	102/5237	243/18862	1.16382e-06	6.87414e-05	5.42123e-05	MYLK2/KCNJ2/ATP2B4/JUP/NOL3/PDE9A/DCANP1/SPHK1/ACTN3/KCNMA1/TNFRSF1B/LMNA/KCNQ1/STC1/PPARA/HDAC4/P2RX1/CAMK2B/PARP1/ATP1A1/JARID2/NOS1/SLC9A1/TNNC2/ADRA2B/DMPK/ARHGAP42/TACR2/SRI/ADRA1A/CHGA/DAG1/SSTR2/ANXA6/NPPA/PDE4B/GPER1/CAV3/YY1/AKAP6/ATP2A2/ADORA1/GHSR/MYL5/CALM2/TNNI3K/IGF1/PKP2/ATP2B1/TNNT2/GTF2IRD1/DMD/TIFAB/CDK9/KCNB2/PVALEF/TBXA2R/TPM1/NOTCH1/UTRN/KLF4/PDE4D/TNNI1/MYBPH/SMAD3/SRF/CAMK2…	102
hsa04923	Regulation of lipolysis in adipocytes	23/2329	57/8163	0.0361723	0.111866	0.0768574	208/3991/207/10000/11343/114/115/111/109/5742/113/4878/134/5593/63924/2770/7253/5592/196883/3643/5290/2778/11145	23		GO:0060078	regulation of postsynaptic membrane potential	64/5237	136/18862	1.20613e-06	7.0581e-05	5.56631e-05	ZMYND8/CHRND/CUX2/SHANK3/SEZ6/GRIN2D/SLC29A1/ADCYAP1/ADORA2A/GRIK3/AKT1/PRKCZ/CELF4/CHRNA1/GRIK2/WNT7A/P2RX1/CACNB3/P2RX3/IGSF11/CHRNB1/P2RX6/GRIN2A/RELN/DMPK/RIMS2/GRIN1/CHRNA4/NRXN1/CHRNB4/RAB3GAP1/ADORA1/TMEM25/PTK2B/CHRNA6/CHRNG/GRIK5/ARRB2/P2RX5/GRID1/SH3GL1/GRIN2C/GRM1/KCND2/SSH1/GRID2/PPP3CA/LRRK2/HCRT/GRIN2B/DRD2/S1PR2/FGF14/INSYN1/DLG4/GRIA3/TMEM108/CHRNA5/STX1A/CHRNA3/P2RX4/CHRNA9/CHRM1…	64
hsa04150	mTOR signaling pathway	55/2329	156/8163	0.0387696	0.118799	0.0816202	4041/208/1978/8326/7477/207/10000/245973/3480/9675/80326/6249/201163/5894/7976/57521/7476/81029/4040/2885/54541/92335/57600/534/51606/55615/8140/6195/3479/3551/652968/5595/1857/81617/253314/9663/6520/54361/7124/7248/27330/79726/9681/673/2475/3643/5290/1147/6794/6654/7479/253260/7484/7483/9550	55		GO:0061387	regulation of extent of cell growth	52/5237	104/18862	1.21803e-06	7.06235e-05	5.56966e-05	DCC/PTPRS/OLFM1/RTN4/DSCAM/SEMA6B/BDNF/SEMA6A/NDEL1/DISC1/ARHGAP4/PLXNA3/NRCAM/FSTL4/SHTN1/LPAR3/DPYSL2/CDKL5/CYFIP1/RTN4R/SEMA5B/DBN1/CXCL12/SEMA3A/SEMA4B/MACF1/SEMA3B/SEMA7A/RND2/MAP2/PLXNA4/SEMA6D/LRP1/ISLR2/DRAXIN/DIP2B/SRF/EPHA7/SEMA4D/DNM2/SPP1/KIAA0319/RYK/MEGF8/L1CAM/SEMA3F/LIMK1/SEMA5A/GOLGA4/CTTN/MT3/EIF4G2	52
hsa04540	Gap junction	33/2329	88/8163	0.0421823	0.128081	0.0879975	6714/7082/5155/5894/23236/3708/114/115/111/2977/2885/109/10383/113/7846/10381/84617/5595/5593/3709/5332/7277/10746/2770/2911/347688/347733/5592/84790/196883/1813/6654/2778	33		GO:0001885	endothelial cell development	37/5237	66/18862	1.23199e-06	7.07831e-05	5.58225e-05	PTPRS/PECAM1/WNT7B/CLIC4/VEZF1/TJP1/CDH5/PDE2A/STC1/PLCB1/FASN/WNT7A/MET/TJP3/RAPGEF1/RAPGEF3/CCM2/COL22A1/IKBKB/ADD1/PDE4D/GSTM3/TNF/PLOD3/RDX/PPP1R16B/EZR/ROCK1/F11R/CNMD/S1PR2/HEG1/CLDN3/PROC/AFDN/ARHGEF26/ENG	37
hsa00061	Fatty acid biosynthesis	2329-09-01	18/8163	0.0440608	0.131583	0.0904034	2194/32/7923/31/197322/54995/27349/2180/2181	9		GO:0031333	negative regulation of protein-containing complex assembly	65/5237	139/18862	1.31769e-06	7.50251e-05	5.91678e-05	CARMIL1/PMEPA1/AVIL/EIF4EBP1/HIP1R/SORL1/SRC/ADD2/PRKCZ/SVIL/CDH5/PFN4/MAPRE1/RAF1/TBCD/TMOD1/SPTB/SSH2/KANK4/SPTBN2/OPRD1/SPTBN5/CYRIB/HDAC6/TMOD2/SVIP/DACT1/SPTBN1/LMOD1/TRIOBP/DYRK1A/PEX5/LCMT1/KANK3/MAP2/SPTBN4/CTNNBIP1/STXBP1/STMN2/GSN/THRA/FHOD3/SIRT2/JAM3/CRACD/STMN1/ADD1/CLU/KIF14/RIOK3/CAPZA3/TRAF3IP1/RDX/TMOD3/EML2/SSH1/SLIT2/HSF1/CAPZB/CLDN7/ISL1/TMSB10/ADD3/LDLRAD4/PRKCD	65
hsa05120	Epithelial cell signaling in Helicobacter pylori infection	27/2329	70/8163	0.0441235	0.131583	0.0904034	9114/6714/50617/7082/245973/9020/10312/535/4790/4233/5336/534/51606/6416/533/3551/4067/83700/28964/5781/5599/23545/4792/50848/1147/1432/9550	27		GO:0010976	positive regulation of neuron projection development	70/5237	153/18862	1.43586e-06	8.10235e-05	6.38985e-05	DNM1L/AVIL/CUX2/NTRK3/SERPINI1/ALK/ADCYAP1/NEGR1/KALRN/FYN/NFE2L2/DAB2IP/NTRK1/CRTC1/BDNF/BMP7/CBFA2T2/CNTN1/ARHGAP35/NDEL1/COBL/DISC1/CREB3L2/MARK2/CAMK2B/ITGA3/MDK/NME1/CYFIP1/RAPGEF1/RELN/ROR2/DBN1/PRKCI/PTK6/SCARF1/PPP2R5B/ITPKA/ABL2/PACSIN1/KATNB1/ENC1/CAPRIN1/EEF2K/GRN/CFLAR/PTK2B/STMN2/TIAM1/MAGI2/LRP1/LYN/ATP8A2/FLNA/NDRG4/PLXNB2/NDNF/ARSB/KIDINS220/NPTN/SCARB2/MTOR/ALKAL1/TMEM30A/DPYSL3/…	70
hsa04310	Wnt signaling pathway	59/2329	170/8163	0.0449568	0.132881	0.0912957	4041/440193/4773/5467/8326/7090/7477/164284/80326/84133/7976/23236/6907/6932/7476/816/81029/4040/1457/59352/10297/4920/7088/1488/894/8313/4776/79816/147111/5663/166336/56998/324/1501/1857/85409/5332/5599/283106/54361/4088/23002/818/23291/1452/79718/815/5530/55366/6259/8607/1454/7479/8945/896/7484/7483/6934/147495	59		GO:0010256	endomembrane system organization	181/5237	482/18862	1.46115e-06	8.1721e-05	6.44486e-05	EPB41L3/COG4/TRIM72/SUN5/AKT2/RTN4/GET4/GAK/CCDC136/SUN1/OTOF/ATP8B1/DOP1B/SNX33/FBXW8/ABCD2/AKT1/NPLOC4/GOLGA5/MTSS1/SYNGR2/ARFGEF2/TRIP11/STAM/LMNA/STX18/ZPBP/PACSIN2/RAB3A/FA2H/NDEL1/XKR5/VPS37B/MYO18A/COL5A1/FAM174B/TRAPPC12/A4GALT/SHTN1/TGFB2/SYNJ1/NEK6/ASAP1/PRX/SLC9A3R1/ATL1/TRAM1/ARHGEF7/MIA3/LMAN1L/ATP8B2/ZNF385A/NUP93/LEMD2/MYOF/REEP1/SUN2/DMPK/PDE4DIP/BAIAP2L1/XKR7/HTT/SEC16B/SPTBN5/LY…	181
hsa04136	Autophagy - other	14/2329	32/8163	0.0470731	0.137916	0.0947548	9776/441925/285973/5289/57521/23130/55062/5516/84971/11345/11337/2475/60673/115201	14		GO:0018108	peptidyl-tyrosine phosphorylation	144/5237	369/18862	1.51262e-06	8.38574e-05	6.61334e-05	ARHGEF2/PTK2/TEK/CSPG4/TGFB1/NTRK3/SRCIN1/PECAM1/FGFR4/ALK/FGF8/PRKCE/SRC/FYN/LRRK1/PRKCZ/DDR1/IGF1R/NTRK1/KITLG/DYRK2/BDNF/PDGFB/STAT3/CNTN1/MVP/PARP9/HES1/JAK3/CTF1/FBXW7/SOCS1/ZAP70/MET/THBS4/NEURL1/IL3/STK16/EFNA5/RELN/CBLB/ROR2/CD40/PTK6/NCAPG2/TNFRSF18/ADRA1A/NCK2/MAP2K3/BTC/HES5/CLK3/PPP2R5B/PKDCC/DDR2/TIE1/ABL2/AATK/FGFR3/FGFR1/ACE/LIF/ACVR1/DGKQ/NOD2/DYRK1A/ADORA1/IL12A/CLK4/SH3BP5/MAP2K…	144
hsa04120	Ubiquitin mediated proteolysis	50/2329	142/8163	0.0480587	0.139579	0.0958975	23295/64750/23327/26259/11060/51434/55294/8651/89910/140739/868/997/63893/57154/8925/330/23221/51343/55070/7328/51588/6923/9690/326/92912/10393/9817/84447/7323/10273/10277/51433/7324/8065/7317/23291/4281/23759/8924/27339/7327/6921/25847/51529/7316/8452/8881/7326/8945/10401	50		GO:0007188	adenylate cyclase-modulating G protein-coupled receptor signaling pathway	97/5237	230/18862	1.63854e-06	9.00484e-05	7.10159e-05	ATP2B4/ADGRL3/CACNA1D/GPR78/GRM2/ADCYAP1/ADORA2A/ADGRB2/ADGRE5/GRIK3/GPR4/HTR1D/PDE2A/PALM/HRH3/MRAP2/GRM8/ADCY8/CALCB/ADGRB3/GNAZ/ADCY9/ADCY5/GNA12/LPAR3/SLC9A3R1/GRM4/OXER1/GRM3/CRHR1/GALR1/ADRA2B/GNAT1/ADCY3/P2RY1/OPRD1/ABCA1/ADRA1A/CHGA/SSTR2/ADGRD1/GNG2/ADCY7/AVPR2/GNAO1/GNA15/ADM2/PDE4B/GPER1/GIPR/ADGRG1/PTH2R/GPR12/PTGIR/ADGRF1/ADORA1/AKAP13/GRK5/ADCYAP1R1/CRHR2/TBXA2R/GCGR/MC2R/ADGRB1/FLN…	97
hsa04211	Longevity regulating pathway	33/2329	89/8163	0.0492214	0.141724	0.0973708	9776/208/1978/207/10000/3480/4790/57521/64764/114/115/111/109/113/814/3479/90993/6648/253314/79813/51422/79602/7248/26060/1385/196883/468/2475/3643/5290/60673/5564/6794	33		GO:0050773	regulation of dendrite development	49/5237	97/18862	1.67102e-06	9.06773e-05	7.15118e-05	PREX1/DNM1L/DCC/CUX2/SEZ6/ALK/KALRN/NEDD4L/FBXW8/DAB2IP/CRTC1/BMP7/CSMD3/HECW2/COBL/CUX1/FBXO31/CAMK2B/ADGRB3/LZTS1/CDKL5/CYFIP1/TLX2/RELN/DBN1/ARF6/TNIK/CARM1/ITPKA/ID1/PACSIN1/NFATC4/CRKL/CAPRIN1/EEF2K/TIAM1/EPHA4/SEMA4D/PPP3CA/KIAA0319/PTPRD/SIPA1L1/NEUROG3/BCL11A/PQBP1/STK11/CHRNA3/LRP8/NSMF	49
hsa04962	Vasopressin-regulated water reabsorption	18/2329	44/8163	0.0522288	0.149097	0.102437	1778/360/64764/10540/115/109/1783/79659/554/1781/90993/5869/1780/396/1385/5878/2778/51626	18		GO:0001501	skeletal system development	182/5237	486/18862	1.67868e-06	9.06773e-05	7.15118e-05	LRP5/EVC/TEK/NPPC/TGFB1/THBS3/MTHFD1L/CMKLR1/WNT7B/UFD1/DCANP1/FGF8/SRC/PHEX/LRRK1/SLC39A14/SMPD3/CHST11/FBN1/BMP1/SLC38A10/GPR68/SULF2/COL13A1/BMP7/RAI1/TRIP11/ADAMTS7/KIAA1217/MMP9/IFT140/UNCX/AMER1/LTF/WFIKKN2/STC1/TEAD4/FGF18/SNAI1/COL27A1/ANKRD11/MEF2D/FOXP1/ACVRL1/HDAC4/SERPINH1/TLE5/DYNC2I1/CREB3L2/COMP/WNT7A/TGFB3/FBXW7/XYLT1/WNT5B/FOXC1/LRP6/TGFB2/SP5/AHSG/MDK/CHD7/SIGLEC15/INSIG1/SPP2/Z…	182
hsa05132	Salmonella infection	83/2329	249/8163	0.0527593	0.149336	0.102601	1778/5287/57180/208/2318/60412/257364/207/3800/10000/63916/375189/60/9267/5289/5894/653857/4790/6932/10540/3326/3831/9265/23643/5420/9844/23191/1783/330/382/5606/79659/10383/7846/10381/29895/2317/26263/6416/4636/1781/27128/3654/3551/929/84617/23207/5595/71/8717/79026/5869/1780/257397/2316/51429/8737/5599/596/64837/7124/7277/23265/1785/4646/9842/347688/4792/347733/84790/5585/5878/5898/5290/1147/27…	83		GO:0006941	striated muscle contraction	78/5237	176/18862	1.74821e-06	9.36329e-05	7.38428e-05	MYLK2/SNTA1/KCNJ2/CHRND/JUP/CACNA1D/ACTN3/MB/NEDD4L/TCAP/CHRNA1/FGF12/KCNQ1/STC1/DTNA/HDAC4/TAFAZZIN/CACNA1G/ATP1A1/GAA/NOS1/SLC9A1/CHRNB1/TNNC2/DMPK/KCNE3/SRI/ADRA1A/CHGA/MAP2K3/JSRP1/NPPA/PDE4B/CAV3/ATP2A2/ADORA1/MYL1/CALM2/GJC1/TNNI3K/KCNN2/PKP2/SMPX/GSN/TNNT2/KCNJ3/DMD/VEGFB/PVALEF/CACNA2D1/ATP8A2/TPM1/FLNA/PDE4D/TNNI1/MYBPH/STAC2/GRK2/ATP2A1/RANGRF/KCNH2/HCN4/SCN3B/HOMER1/MTOR/PIK3CA/MYL4/AN…	78
hsa04270	Vascular smooth muscle contraction	47/2329	134/8163	0.0573938	0.161088	0.110675	85366/5499/4638/4880/776/5581/135/3778/8398/283748/4628/5894/3779/23236/3708/114/797/115/111/2768/2977/109/148/94274/113/4878/79924/9138/5739/805/163688/10242/5583/5595/3709/5501/5332/91807/5592/196883/6093/673/4627/4882/5580/2778/1907	47		GO:1904375	regulation of protein localization to cell periphery	58/5237	121/18862	1.78902e-06	9.50135e-05	7.49315e-05	ATP2B4/TGFB1/PRKCE/AKT1/PRKCZ/ACTB/MRAP2/LDLRAP1/TAMALIN/ZDHHC2/ITGA3/PRKCI/DAG1/ARF6/SPTBN1/PKDCC/GPER1/ABCA2/DPP10/GHSR/KCNJ11/LRRC15/ITGB1/PRKCH/EPHB2/LRP1/PLS1/ZDHHC8/NKD2/MISP/ARHGAP44/AGR2/CLTC/EPB41/PTPN9/VPS4A/PICALM/SORBS1/TNF/NUMA1/NUMB/PPP1R9B/STAC2/GNAI1/RANGRF/APPL1/SQSTM1/EZR/PID1/TREM2/CACNG2/TMBIM1/RAB11FIP2/IFNG/EPHA2/PPP2R5A/ACSL3/LZTFL1	58
hsa04920	Adipocytokine signaling pathway	26/2329	69/8163	0.062464	0.171348	0.117724	208/207/10000/7133/6774/5465/4790/32/1374/3551/8717/5781/51422/5599/7124/79602/4792/2180/2475/126129/1147/5564/6794/2181/7186/948	26		GO:0032147	activation of protein kinase activity	130/5237	328/18862	1.87248e-06	9.86175e-05	7.77738e-05	PBK/STK3/CSPG4/NTRK3/UBE2V1/ALK/KSR1/SRC/DUSP9/DAB2IP/AKT1/PRKCZ/NTRK1/MAP3K14/PDGFB/RAF1/CLSPN/RPTOR/CARD10/TGFB3/MARK2/ADCY8/MAPKAPK5/SOCS1/TGFB2/ADCY9/ADCY5/LPAR3/GRM4/MAP4K4/MUC20/GDF15/TP73/MAP3K3/EFNA5/STRADA/RAPGEF1/ADRA2B/ADCY3/PRKAR1B/CD40LG/MAP3K21/GADD45G/MAP2K3/CARD14/SPAG9/TNIK/PRDX2/PRR5/ADCY7/MINK1/MAP3K5/MAP4K2/DGKQ/CRKL/NOD2/NRG3/ADORA1/MAP2K4/ANGPT1/PSEN1/DAXX/PTK2B/ARRB1/IGF1/S…	130
hsa05211	Renal cell carcinoma	26/2329	69/8163	0.062464	0.171348	0.117724	7040/208/207/10000/5155/201163/5894/112399/7043/7042/4233/2885/2889/1399/6923/2034/5546/5595/5781/3091/6921/673/5290/1026/6654/56924	26		GO:0055001	muscle cell development	75/5237	168/18862	1.96003e-06	0.000102375	8.07371e-05	NFATC2/FLNC/RIPOR2/MYO18B/LDB3/OBSCN/TCAP/FHL2/WFIKKN2/PPARA/HDAC4/TMOD1/HES1/SORBS2/COMP/CHRNB1/NIBAN2/MYOF/SIX4/TMOD2/ADRA1A/PGM5/NFATC4/KRT8/CAV3/MEGF10/YY1/AKAP6/ATP2A2/ALPK3/LMOD1/MYF6/AKAP13/CFLAR/SYNPO2L/ACTA1/FBXO22/MAP2K4/CSRP1/KRT19/IGF1/TNNT2/FHOD3/DMD/BIN3/CFL2/HNRNPU/TPM1/NOTCH1/DYSF/BCL2/NEB/SRF/CSRP2/TMOD3/MYLK3/SIX1/PPP3CA/HOMER1/PRKAR1A/CTDP1/HDAC9/MTOR/MYOZ2/SMYD3/ANK2/MYOG/ALPK…	75
hsa00531	Glycosaminoglycan degradation	2329-09-01	19/8163	0.0630774	0.171348	0.117724	4669/2799/3425/2720/10855/411/3073/23553/60495	9		GO:0072521	purine-containing compound metabolic process	173/5237	460/18862	2.22198e-06	0.000115106	9.0777e-05	NPPC/TGFB1/SULT4A1/DCAKD/PDE9A/PPCDC/AK9/CBFA2T3/ACTN3/GUCA2A/DLG2/OGDH/GUCA1B/RORA/AMPD3/PFKFB4/ACOT11/ZBTB20/AMPD2/FLCN/MACROD2/PDE2A/PGM1/PPARA/NUDT18/MFN1/ACSF2/MVK/GCK/PDE8A/HDAC4/NT5E/FASN/ACACB/ADCY8/PDE7B/FHIT/PARP1/PFKL/ADCY9/PDE5A/ALDOB/ADCY5/ADA2/GCKR/ACOT7/GUCY1A2/PEMT/NOS1/AAAS/DDIT4/NME1/GUK1/HINT1/NUP93/PDHA1/PDP1/HK3/HSD17B8/MPP1/ENO4/ADCY3/FOXK2/CARD11/PAPSS2/ACACA/SLC4A1/GALK1/S…	173
hsa00513	Various types of N-glycan biosynthesis	16/2329	39/8163	0.0634099	0.171348	0.117724	4122/4247/283358/64377/6185/4245/6487/338707/284004/7991/8704/83539/3073/25834/201595/4124	16		GO:0001667	ameboidal-type cell migration	177/5237	473/18862	2.44757e-06	0.000125761	9.91807e-05	LRP5/PPM1F/PRCP/PTK2/TEK/MARVELD3/ATP2B4/TGFB1/PPARD/PTPRR/RREB1/JUP/LAMA5/RTN4/GATA2/APPL2/PTP4A3/NRP2/SMURF2/FGF8/SVBP/SCG2/PRKCE/SRC/NFE2L2/DAB2IP/SEMA6B/AKT1/AKT3/CDH5/RIN2/KITLG/TMEM201/HDAC5/STARD13/PDGFB/SEMA6A/BMP7/MMP9/ADGRA2/SASH1/FUT1/LGMN/PLXND1/STC1/FGF18/IQSEC1/FOXP1/ACVRL1/PTPN23/CARD10/WNT7A/ARHGAP4/FBXW7/MCC/KANK2/ITGB4/CORO1B/BCAR1/ITGA3/TGFB2/MET/GNA12/ARHGEF7/MIA3/MAP4K4/SCARB…	177
hsa00310	Lysine degradation	24/2329	63/8163	0.0636141	0.171348	0.117724	8085/7799/64324/80854/79823/3033/54904/6839/501/11105/387893/55526/5352/6419/79813/8985/85007/51111/84787/64754/51268/79709/38/7468	24		GO:0048675	axon extension	55/5237	114/18862	2.54668e-06	0.000129375	0.00010203	AUTS2/PTPRS/OLFM1/RTN4/NRP2/DSCAM/SEMA6B/DCLK1/SEMA6A/NDEL1/DISC1/ARHGAP4/PLXNA3/NRCAM/HSP90AB1/SHTN1/DPYSL2/CDKL5/CYFIP1/RTN4R/SEMA5B/DBN1/SLIT1/CXCL12/SEMA3A/SEMA4B/MACF1/SPG11/SEMA3B/SEMA7A/MAP2/PLXNA4/USP9X/SEMA6D/LRP1/ISLR2/POU4F3/DRAXIN/DIP2B/SRF/SEMA4D/DNM2/SLIT2/KIAA0319/RYK/MEGF8/L1CAM/SEMA3F/LIMK1/SEMA5A/SLIT3/GOLGA4/CTTN/MT3/EIF4G2	55
hsa05166	Human T-cell leukemia virus 1 infection	74/2329	222/8163	0.0643985	0.171514	0.117838	8295/7015/4773/7040/1869/208/55697/8379/207/10000/9020/23373/200186/1870/6929/51434/4790/3718/64764/7043/114/7042/115/111/8850/8900/4215/109/958/894/113/4776/811/472/6416/4087/3716/10393/3551/916/90993/5595/7416/9519/292/8498/706/7419/5599/7124/4791/4088/51433/10524/6722/291/4801/7048/83660/4792/5530/1385/25847/196883/51529/468/5290/8881/1147/293/1019/1026/896/1871	74		GO:0018212	peptidyl-tyrosine modification	144/5237	372/18862	2.55883e-06	0.000129375	0.00010203	ARHGEF2/PTK2/TEK/CSPG4/TGFB1/NTRK3/SRCIN1/PECAM1/FGFR4/ALK/FGF8/PRKCE/SRC/FYN/LRRK1/PRKCZ/DDR1/IGF1R/NTRK1/KITLG/DYRK2/BDNF/PDGFB/STAT3/CNTN1/MVP/PARP9/HES1/JAK3/CTF1/FBXW7/SOCS1/ZAP70/MET/THBS4/NEURL1/IL3/STK16/EFNA5/RELN/CBLB/ROR2/CD40/PTK6/NCAPG2/TNFRSF18/ADRA1A/NCK2/MAP2K3/BTC/HES5/CLK3/PPP2R5B/PKDCC/DDR2/TIE1/ABL2/AATK/FGFR3/FGFR1/ACE/LIF/ACVR1/DGKQ/NOD2/DYRK1A/ADORA1/IL12A/CLK4/SH3BP5/MAP2K…	144
hsa03460	Fanconi anemia pathway	21/2329	54/8163	0.064703	0.171514	0.117838	2188/6119/2175/6117/3280/2176/2067/197342/641/7398/2189/51455/22909/5980/2187/83990/29935/146956/2072/5889/80233	21		GO:0007219	Notch signaling pathway	81/5237	186/18862	2.60179e-06	0.000130503	0.00010292	PRAG1/GATA2/DLK1/GMDS/SRC/ATOH1/AKT1/BMP7/CBFA2T2/WWC1/STAT3/LLGL2/CNTN1/PLXND1/MFNG/SNAI1/WWP2/ZMIZ1/ROBO2/NEURL1B/HES1/SORBS2/FBXW7/RBPJ/FOXC1/TGFB2/TMEM100/KAT2B/DLL1/MDK/NEURL1/LFNG/DLL4/NIBAN2/CHAC1/PRKCI/TSPAN15/DLL3/HES5/NOTCH3/ROBO1/EPN2/NOD2/TBX2/SLC35C2/NRARP/PSEN1/ARRB1/PERP/MIB1/KRT19/MAML3/SREBF2/MIB2/HEYL/NOTCH1/LLGL1/SLC35C1/TP63/TSPAN14/HES7/ANGPT4/APH1B/PBX1/TGFBR2/JAG2/NFKBIA/AN…	81
hsa05010	Alzheimer disease	123/2329	384/8163	0.0681866	0.179325	0.123205	4041/9776/2906/208/8326/57142/201266/84701/776/7477/23516/207/3800/10000/80326/5695/441925/5714/4713/5289/5894/5707/4790/7976/23236/55626/7476/3708/81029/23130/55062/4040/1457/4723/3831/4700/4842/55630/2903/4716/10297/56901/9377/5689/2902/4023/8313/10383/7846/4217/488/5715/10381/5663/805/163688/3028/3551/84617/324/5595/1857/4843/7416/4035/5702/292/518/7419/3709/823/10975/498/64116/5332/5599/28310…	123		GO:0001666	response to hypoxia	136/5237	348/18862	2.67061e-06	0.000132108	0.000104186	AQP3/DNM1L/TEK/LONP1/TERT/NPPC/E2F1/PPARD/EIF4EBP1/NOL3/COX4I2/PTGIS/SLC29A1/LIMD1/CBFA2T3/PRKCE/SRC/NFE2L2/CLCA1/AKT1/RORA/KCNMA1/DNMT3B/BMP7/PLAU/LMNA/PSMB7/STC1/PSMD8/PPARA/RAF1/PSMD1/KCNMB1/EGLN3/BNIP3L/TGFB3/ITPR1/RBPJ/TGFB2/P2RX3/NOS1/SLC9A1/DDIT4/P4HB/FMN2/APOLD1/OPRD1/PSMB1/PAM/CHRNA4/BACH1/B3GAT1/CXCL12/VASN/STC2/SUV39H1/ATM/ADORA1/ELOB/PSMD9/CFLAR/PTK2B/IRAK1/UCP2/PDLIM1/EPAS1/ALAS1/SIR…	136
hsa04916	Melanogenesis	36/2329	101/8163	0.0713029	0.186056	0.127829	8326/7477/4254/80326/5894/7976/23236/64764/6932/7476/114/816/81029/115/111/109/113/2775/805/163688/90993/5595/1857/5332/54361/1638/818/2770/815/1385/196883/7479/2778/7484/7483/6934	36		GO:0050919	negative chemotaxis	28/5237	46/18862	2.6756e-06	0.000132108	0.000104186	LRTM2/NRP2/SEMA6B/SEMA6A/ROBO2/PLXNA3/LGR6/SEMA5B/SLIT1/FLRT2/SEMA3A/ROBO1/SEMA4B/SEMA3B/NRG3/SEMA7A/PLXNA4/SEMA6D/EPHA7/SEMA4D/DPP4/SLIT2/RYK/UNC5C/SEMA3F/LRTM1/SEMA5A/SLIT3	28
hsa04115	p53 signaling pathway	27/2329	73/8163	0.0722978	0.186891	0.128403	3732/56475/63970/7161/894/10912/901/472/50484/64065/3479/1021/575/55240/596/84883/317/1647/9538/55367/1019/1026/64393/27113/7057/896/8493	27		GO:1901888	regulation of cell junction assembly	84/5237	195/18862	2.91152e-06	0.000142642	0.000112493	PPM1F/PTK2/TEK/PTPRS/CUX2/LRTM2/VSTM5/NTNG2/SRC/TJP1/AGRN/MDGA1/NTRK1/BDNF/SNAI1/ROBO2/CLSTN2/ACVRL1/WNT7A/FERMT2/ADGRB3/DUSP3/DLG5/MYO1C/ARHGAP6/MAP4K4/SLC9A1/EFNA5/RAPGEF1/NECTIN1/SLIT1/RUNX1/CLSTN3/NRXN1/FLRT2/SIX4/LIMS1/ARF6/COL16A1/ACE/MACF1/EEF2K/CLSTN1/EPB41L5/CORO1C/GHSR/PRKCH/EPHB2/IKBKB/LRP1/CLASP2/ACTG1/ADGRB1/EPHB3/DUSP22/WNT4/LIMCH1/TNF/SMAD3/EPHA7/SEMA4D/TSC1/BCAS3/CBFB/SIX1/LINGO2/…	84
hsa04917	Prolactin signaling pathway	26/2329	70/8163	0.0733016	0.186891	0.128403	208/6714/207/10000/6774/2645/5894/4790/2100/8651/2885/2099/894/25759/5595/5599/5618/6464/399694/9655/2592/5290/1432/6654/6772/8600	26		GO:0070482	response to oxygen levels	148/5237	385/18862	2.9441e-06	0.000143128	0.000112877	AQP3/DNM1L/TEK/LONP1/TERT/NPPC/E2F1/PPARD/EIF4EBP1/NOL3/COX4I2/PTGIS/SLC29A1/POLG/LIMD1/CBFA2T3/ATP6V0D1/PRKCE/SRC/NFE2L2/CLCA1/AKT1/RORA/KCNMA1/DNMT3B/BMP7/PLAU/LMNA/PSMB7/STC1/PSMD8/PPARA/RAF1/PSMD1/KCNMB1/EGLN3/BNIP3L/TGFB3/ITPR1/RBPJ/TGFB2/CACNB3/P2RX3/NOS1/SLC9A1/DDIT4/P4HB/FMN2/APOLD1/PICK1/OPRD1/PSMB1/PAM/CHRNA4/BACH1/B3GAT1/CXCL12/VASN/STC2/SUV39H1/ATM/EEF2K/ADORA1/ELOB/PSMD9/CFLAR/PTK2B/…	148
hsa05230	Central carbon metabolism in cancer	26/2329	70/8163	0.0733016	0.186891	0.128403	4916/208/207/10000/4914/2645/5894/5211/4233/51548/5160/3101/2261/8140/2260/3098/5595/5213/5315/5162/3091/5214/2475/5290/6510/3939	26		GO:0007266	Rho protein signal transduction	62/5237	134/18862	3.54677e-06	0.000170954	0.000134821	ARHGEF2/P2RY8/RIPOR2/PRAG1/GPR4/STARD13/BCR/FLCN/ARHGAP35/CDC42EP3/RAF1/ARHGEF18/ARHGEF25/ARHGEF28/ARHGAP4/KANK2/SHTN1/ITGA3/RASIP1/MET/GNA12/ARHGAP6/RTN4R/RASGRF1/ARHGAP42/COL1A2/ABCA1/ADRA1A/CDH13/CTNNAL1/ARHGEF3/ROBO1/EPS8L2/ABL2/ARHGEF1/ADGRG1/AKAP13/SYNPO2L/ARRB1/PLEKHG5/CDC42EP4/STMN1/NET1/CFL1/CELSR1/STARD8/ARHGAP1/ARHGDIA/ADRA2A/OPHN1/TNFAIP1/RHOV/ARHGEF10/ROCK1/F11R/HEG1/CUL3/LIMK1/CDC42…	62
hsa05033	Nicotine addiction	16/2329	40/8163	0.0786455	0.198997	0.13672	2906/773/2563/2891/57030/2903/774/55879/2902/1137/140679/8973/2905/2904/57084/2892	16		GO:0007009	plasma membrane organization	55/5237	115/18862	3.57056e-06	0.000170954	0.000134821	EPB41L3/TRIM72/AKT2/OTOF/ATP8B1/SNX33/ABCD2/AKT1/MTSS1/PACSIN2/RAB3A/FA2H/XKR5/COL5A1/A4GALT/TGFB2/ASAP1/PRX/SLC9A3R1/MYOF/BAIAP2L1/XKR7/XKR4/SLC4A1/ANXA6/SPTBN1/PACSIN1/MICALL1/CAV3/ATP2A2/PLSCR5/SH3GLB1/GSN/PLEKHM2/BIN3/DEGS1/TMEFF2/EHD2/SNX9/ANO7/CLU/DYSF/BAIAP2/PLSCR1/ABCA7/DNM2/ANO9/STX2/MYH9/ANK2/PLSCR2/FNBP1L/PRKCD/CXCR4/MTSS2	55
hsa05163	Human cytomegalovirus infection	74/2329	225/8163	0.0831036	0.208696	0.143384	7188/5747/4773/1869/208/1978/2784/6714/207/10000/1870/6774/340061/5894/4790/3588/23236/64764/3708/114/9564/115/111/2768/115004/2885/109/6387/54331/113/2775/9138/4776/811/1399/11214/805/2185/163688/3716/3551/1021/90993/5595/8717/3709/8737/2782/5332/7124/7248/94235/2770/6892/4792/5530/1385/196883/6093/468/2475/2786/5290/5829/5732/1147/1432/1019/1026/6654/2778/7852/7186/1871	74		GO:0048167	regulation of synaptic plasticity	77/5237	176/18862	3.68291e-06	0.000175008	0.000138018	SHANK3/GRIN2D/ADORA2A/PRKCZ/CPLX2/MCTP1/CRTC1/SORCS2/LGMN/RAB3A/SHISA7/GRIK2/CNTN4/CYP46A1/ZDHHC2/ADCY8/CAMK2B/SLC24A1/ABHD6/LZTS1/P2RX3/IGSF11/NEURL1/GRID2IP/GRIN2A/RELN/ERC1/SLC24A2/PICK1/RASGRF1/DBN1/NEUROD2/RIMS2/GRIN1/ARC/HRH1/RAB3GAP1/ITPKA/RIMS3/NFATC4/ADORA1/PSEN1/STXBP1/PTK2B/SYNGR1/EPHB2/SYT12/VGF/CRHR2/SNAP25/ADGRB1/EPHA4/YTHDF1/KCNB1/SCTR/GRIN2C/SRF/NPTN/CAMK2A/SQSTM1/SSH1/GRID2/CREB1…	77
hsa04912	GnRH signaling pathway	33/2329	93/8163	0.0860353	0.214446	0.147335	776/6714/283748/5894/23236/3708/114/816/115/111/2885/4215/109/5606/113/6416/805/2185/163688/5595/3709/5332/5599/818/10746/815/196883/5337/468/1432/6654/5580/2778	33		GO:0007179	transforming growth factor beta receptor signaling pathway	86/5237	202/18862	3.95366e-06	0.000186471	0.000147059	FURIN/PMEPA1/LATS1/PTK2/PARD3/TGFB1/APPL2/SMURF2/PTPRK/ONECUT2/SPRED2/SRC/RASL11B/FAM89B/ZNF451/PRKCZ/CHST11/FBN1/CDH5/SNX25/FLCN/WFIKKN2/PPARA/ZMIZ1/SKIL/ACVRL1/ARHGEF18/TGFB3/HSP90AB1/FERMT2/PARP1/ITGA3/TGFB2/DKK3/DUSP15/GDF15/BCL9L/CGN/SMAD1/LRG1/COL1A2/SMURF1/LTBP3/VASN/LTBP2/ID1/CAV3/ACVR1/ZYX/SMAD2/USP9X/DAND5/ARRB2/ITGB5/CITED2/VEPH1/ADAMTSL2/TGFBR3/DUSP22/STUB1/SMAD3/DNM2/SPRY1/SLC2A10/TG…	86
hsa00561	Glycerolipid metabolism	23/2329	62/8163	0.0894058	0.221196	0.151972	56894/56895/3990/9162/11343/10555/150763/5407/1607/4023/8525/1609/231/8612/501/137964/10327/8527/9663/2712/9388/57016/80168	23		GO:0009100	glycoprotein metabolic process	159/5237	421/18862	4.26643e-06	0.000199732	0.000157517	CRPPA/B4GALT5/CSPG4/PPARD/CHST13/FUT7/XXYLT1/OS9/B3GNT5/PXYLP1/GALNT10/MAN2A2/GAL3ST1/MGAT2/EOGT/HS6ST1/EDEM2/CHST11/MUC5B/TMTC1/GALNT15/SULF2/MGAT3/TRIP11/SPOCK2/NECAB2/FUT1/IDUA/EXTL3/GLCE/PLCB1/JAK3/GALNT2/PAWR/CHST8/TET3/CHST3/B3GNT9/LARGE2/MUC4/ST8SIA4/XYLT1/FUT4/POFUT2/AMFR/MARCHF6/PGM3/ST3GAL2/B4GAT1/CHPF/TMTC2/MUC20/UST/GALNT18/TET1/CCR7/NECAB3/B3GAT1/AATF/RPN2/ST3GAL5/GPC1/MGAT1/TRAK1/ST…	159
hsa04933	AGE-RAGE signaling pathway in diabetic complications	35/2329	100/8163	0.0934506	0.229504	0.15768	7040/208/5581/207/10000/5590/6774/1027/4790/23236/7043/7042/1288/5336/1278/1729/84812/4087/1286/5595/7423/5332/5599/596/1284/7124/4088/2277/7048/5290/4846/1432/1019/6772/5580	35		GO:0010977	negative regulation of neuron projection development	61/5237	132/18862	4.44801e-06	0.000206702	0.000163013	DCC/PTPRS/PRAG1/RTN4/GAK/SEMA6B/SEMA6A/CBFA2T2/LINGO1/ARHGAP4/PLXNA3/FSTL4/SPOCK1/RGMA/RTN4R/SEMA5B/OMG/RTN4RL2/KREMEN1/ARF6/SEMA3A/CARM1/SEMA4B/SEMA3B/SEMA7A/CERS2/MAP2/PSEN1/GFI1/STMN2/ITM2C/EPHB2/SEMA6D/LRP1/FLNA/EPHA4/PTPN9/MYLIP/DRAXIN/PTPRG/DENND5A/CRMP1/DIP2B/ARHGDIA/EPHA7/SEMA4D/TSC1/SPP1/LRRK2/KIAA0319/RYK/INPP5F/TSKU/SEMA3F/EFNA1/DPYSL3/SEMA5A/DAB1/BCL11A/NEU4/MT3	61
hsa04744	Phototransduction	2329-12-01	29/8163	0.0947144	0.23091	0.158646	2979/5158/9187/2779/6295/1258/805/163688/8787/2782/6011/131890	12		GO:0009187	cyclic nucleotide metabolic process	25/5237	40/18862	4.65561e-06	0.000213213	0.000168149	NPPC/PDE9A/RORA/CNP/AMPD2/PDE2A/PDE8A/ADCY8/PDE7B/ADCY9/PDE5A/ADCY5/GUCY1A2/ADCY3/ADCY7/NPPA/PDE4B/PDE4D/ADCY10/ADCY4/EPHA2/GUCY2C/NPR2/PDE7A/PDE4C	25
hsa03440	Homologous recombination	16/2329	41/8163	0.0960812	0.232108	0.159469	6119/6117/641/472/8438/4683/7979/7516/10714/5890/83990/29935/5424/146956/5889/57804	16		GO:0071526	semaphorin-plexin signaling pathway	25/5237	40/18862	4.65561e-06	0.000213213	0.000168149	NRP2/SEMA6B/PLXNA1/SEMA6A/PLXND1/PLXNA3/MET/FARP2/SEMA5B/SEMA3A/SEMA4B/SEMA3B/SEMA7A/PLXNA4/SEMA6D/FLNA/PLXNB1/PLXNB2/ARHGDIA/SEMA4D/NCAM1/SEMA3F/SEMA5A/PLXNA2/PLXNC1	25
hsa04110	Cell cycle	43/2329	126/8163	0.0978077	0.232108	0.159469	994/7040/1869/27127/8379/5885/1870/1027/7027/51434/8318/7043/7042/8556/8900/8555/7029/894/10912/51343/10274/472/4087/10393/1021/990/5933/4088/51433/8317/25847/51529/4174/7534/8881/1647/1019/7709/1026/1875/896/4173/1871	43		GO:0090630	activation of GTPase activity	55/5237	116/18862	4.96726e-06	0.000225849	0.000178114	NTRK3/SGSM1/AKT2/TBC1D14/TBC1D22A/EVI5L/SIPA1L3/TBC1D2B/TBC1D2/BCR/ARHGAP24/GMIP/ABR/NDEL1/RAP1GAP2/ARHGAP22/RALGAPA2/RAPGEF1/APC2/RASGRF1/RALGAPA1/ARHGAP42/CCR7/TIAM2/RANGAP1/RAP1GAP/TBC1D8/CRKL/RABGAP1L/RALGAPB/TBC1D30/CORO1C/PTK2B/TIAM1/TBC1D1/TBC1D16/NEDD9/GARNL3/TSC1/BCAS3/ARHGEF19/TBC1D21/USP6NL/ARHGEF10/SIPA1L2/SIPA1L1/TBC1D4/SCRIB/EPHA2/RASGRP1/ARHGEF26/PIP5K1A/MTSS2/ARHGAP25/EVI5	55
hsa04137	Mitophagy - animal	26/2329	72/8163	0.0986806	0.232108	0.159469	1869/6714/441925/285973/55669/55626/665/7942/1457/54543/10241/10370/5599/283106/9451/22808/8887/11345/3091/84557/8878/11337/7316/468/9101/192111	26		GO:0007044	cell-substrate junction assembly	49/5237	100/18862	5.08881e-06	0.000229723	0.000181169	PPM1F/PTK2/TEK/CORO2B/PTPRK/LAMB3/ACTN3/DST/SRC/LAMC2/BCR/ACTN1/PLEC/ACVRL1/FERMT2/ITGB4/DUSP3/ARHGAP6/ARHGEF7/MAP4K4/SLC9A1/EFNA5/LIMS1/COL16A1/CD151/MACF1/EPB41L5/CORO1C/PTK2B/LRP1/CLASP2/ACTG1/BCL2/DUSP22/WNT4/LIMCH1/SORBS1/SMAD3/TSC1/BCAS3/CAMSAP3/ROCK1/CTTN/LDB1/THBS1/RHOD/PIP5K1A/FAM107A/GPM6B	49
hsa05218	Melanoma	26/2329	72/8163	0.0986806	0.232108	0.159469	1869/208/2253/207/10000/3480/2250/5155/1870/8817/5894/4233/10912/999/2260/3479/1021/5595/2254/9965/673/5290/1647/1019/1026/1871	26		GO:1903793	positive regulation of anion transport	177/5237	478/18862	5.14839e-06	0.000229975	0.000181368	DNM1L/ATG13/TERT/TGFB1/E2F1/PPARD/AKT2/JUP/ADCYAP1/SORL1/IPO5/PON1/PRKCE/SRC/FYN/ADORA2A/NFE2L2/AKT1/PRKCZ/EDEM2/PLA2G6/GPR68/ICE1/ACTB/OXCT1/MYH10/MICALL2/TFDP1/GCK/CEP131/RPH3AL/PTPN23/TGFB3/FBXW7/LDLRAP1/MYO18A/ZDHHC2/KLF15/ADCY8/ANO1/HSP90AB1/PTCH1/CPSF6/TGFB2/CACNB3/MYO1C/ITSN1/TP73/SOX4/RAPGEF3/GALR1/TFDP2/DOC2B/SEC16B/PRKCI/TACR2/CAMK2N1/AZIN1/SRI/ABCA1/ARF6/TOMM7/CXCL12/BAIAP3/CDH1/ATP8A1…	177
hsa05223	Non-small cell lung cancer	26/2329	72/8163	0.0986806	0.232108	0.159469	1869/208/238/207/3800/10000/1870/6774/5894/3718/2272/4233/2885/5336/5915/10912/27436/1021/5595/673/5290/1647/1019/1026/6654/1871	26		GO:0030050	vesicle transport along actin filament	15/5237	19/18862	5.16715e-06	0.000229975	0.000181368	MYO7B/MYO7A/MYO1D/MYO1H/MYO19/MYO1E/MYO1C/MYO15A/MYO1B/MYO5B/MYO6/MYO1A/ACTN4/MYO5C/FNBP1L	15
hsa00604	Glycosphingolipid biosynthesis - ganglio series	2329-07-01	15/8163	0.10489	0.244987	0.168318	6483/8869/2720/81849/3073/256435/27090	7		GO:0006163	purine nucleotide metabolic process	165/5237	441/18862	5.35493e-06	0.000236666	0.000186644	NPPC/TGFB1/SULT4A1/DCAKD/PDE9A/PPCDC/AK9/CBFA2T3/ACTN3/GUCA2A/DLG2/OGDH/GUCA1B/RORA/AMPD3/PFKFB4/ACOT11/ZBTB20/AMPD2/FLCN/PDE2A/PGM1/PPARA/NUDT18/MFN1/ACSF2/MVK/GCK/PDE8A/HDAC4/NT5E/FASN/ACACB/ADCY8/PDE7B/FHIT/PARP1/PFKL/ADCY9/PDE5A/ALDOB/ADCY5/GCKR/ACOT7/GUCY1A2/NOS1/AAAS/DDIT4/NME1/GUK1/HINT1/NUP93/PDHA1/PDP1/HK3/HSD17B8/MPP1/ENO4/ADCY3/FOXK2/CARD11/PAPSS2/ACACA/SLC4A1/GALK1/SULT2B1/ADCY7/NPPA/…	165
hsa00564	Glycerophospholipid metabolism	34/2329	98/8163	0.107611	0.248446	0.170694	1119/9489/375775/56894/56895/8398/9162/283748/10555/150763/6901/81490/10400/9791/151056/1607/10908/8760/23646/8525/1609/8612/137964/56261/5833/2820/8527/9663/254531/10390/5337/1120/1103/11145	34		GO:0043434	response to peptide hormone	163/5237	435/18862	5.51207e-06	0.000241919	0.000190787	LRP5/PTK2/TEK/ARID1B/TRIM72/SRSF5/AKT2/FUT7/APPL2/SORL1/ATP6V0D1/SRC/FYN/ATP6V0A4/PHEX/NFE2L2/SLC39A14/AKT1/PRKCZ/MBD5/FBN1/ATP6V1C2/IGF1R/HDAC5/BMP7/STAT3/TCIRG1/PPARA/RAB31/RAB12/NDEL1/GCK/ATP6V0A1/NFKB1/JAK3/KLF15/ADCY8/LRP6/SOCS1/PARP1/BCAR1/ADCY9/WDTC1/ADCY5/KAT2B/AHSG/VPS13C/MYO1C/GDF15/SLC9A1/INSIG1/GRB2/CYFIP1/CRHR1/TFF1/PCSK9/ADCY3/SORT1/PRKAR1B/BAIAP2L1/PRKCI/RANGAP1/DAG1/ATP6V1G2/CXCL1…	163
hsa01212	Fatty acid metabolism	21/2329	57/8163	0.107858	0.248446	0.170694	2194/36/7923/51/3033/31/1374/197322/54995/79071/27349/6319/10449/9524/8310/2180/126129/51144/2181/3295/38	21		GO:0010810	regulation of cell-substrate adhesion	91/5237	218/18862	5.61971e-06	0.000244942	0.000193171	PREX1/PPM1F/CARMIL1/PTK2/TEK/CORO2B/RREB1/JUP/ONECUT2/PRKCE/SRC/PRKCZ/DDR1/RIN2/LIMS2/PDGFB/PLAU/SPOCK2/FUT1/ACVRL1/TBCD/DISC1/UNC13D/FERMT2/DUSP3/ITGA3/SPOCK1/ARHGAP6/ARHGEF7/MDK/MAP4K4/SLC9A1/EFNA5/P4HB/OLFM4/NPNT/CCR7/LIMS1/CDH13/DAG1/MELTF/COL16A1/MINK1/CALR/CRKL/MACF1/TRIOBP/PLEKHA2/EPB41L5/CORO1C/PTK2B/CD3E/CDK6/LRP1/ACER2/CCL25/CLASP2/ACTG1/NEDD9/NOTCH1/ARL2/UTRN/AGR2/FLNA/EMP2/CSPG5/NEXMI…	91
hsa00511	Other glycan degradation	2329-08-01	18/8163	0.110795	0.253462	0.174141	23324/2720/284004/3073/4758/129807/4123/175	8		GO:0035249	synaptic transmission, glutamatergic	45/5237	90/18862	6.20959e-06	0.000268799	0.000211986	SHANK3/NAPA/GRM2/ADCYAP1/ADORA2A/GRIK3/CACNG4/DGKI/NTRK1/GRIA2/GRIK2/DISC1/GRM8/P2RX1/GRM4/GRM3/SLC17A7/CACNG5/RELN/ROR2/CLSTN3/NRXN1/CDH2/RAB3GAP1/DGKZ/ADORA1/CNIH2/PSEN1/STXBP1/PTK2B/GRIK5/GRID1/CNIH3/TNF/GRM1/OPHN1/DRD3/GRID2/LRRK2/HOMER1/CACNG2/DRD2/SYT1/NPS/SLC17A6	45
hsa05135	Yersinia infection	46/2329	137/8163	0.111641	0.253659	0.174276	5747/4773/57180/208/6714/207/10000/63916/60/653857/4790/7410/64283/9564/7535/8874/9844/382/5606/9138/23396/6195/1399/6416/2185/3688/3654/3551/5595/71/5599/10458/7124/10451/27330/4792/6093/5585/5290/3984/5829/1147/1432/8394/23118/7186	46		GO:1904377	positive regulation of protein localization to cell periphery	36/5237	67/18862	6.45558e-06	0.000277546	0.000218884	ATP2B4/PRKCE/AKT1/ZDHHC2/ITGA3/PRKCI/ARF6/SPTBN1/GPER1/DPP10/KCNJ11/ITGB1/PRKCH/EPHB2/LRP1/PLS1/ZDHHC8/NKD2/AGR2/EPB41/PTPN9/SORBS1/TNF/NUMA1/PPP1R9B/STAC2/GNAI1/RANGRF/SQSTM1/EZR/TREM2/CACNG2/RAB11FIP2/IFNG/EPHA2/ACSL3	36
hsa00562	Inositol phosphate metabolism	26/2329	73/8163	0.113275	0.255635	0.175633	5287/8776/8821/8871/3707/5289/23236/9108/8867/5336/3705/64419/3635/9651/3706/5298/23396/84812/5332/3636/3631/9107/22876/5290/9110/8394	26		GO:0007638	mechanosensory behavior	5237-11-01	12/18862	6.71418e-06	0.000286599	0.000226024	SHANK3/DCANP1/STRBP/HTT/NRXN2/NRXN1/STRA6/CNTNAP2/TIFAB/DRD2/NEUROG1	11
hsa05202	Transcriptional misregulation in cancer	63/2329	193/8163	0.116012	0.260053	0.178669	5747/3728/1053/5914/3480/4914/5328/4318/5090/1027/7849/2120/6929/64919/221037/4790/54738/4233/8900/4298/3562/79058/4086/4299/958/861/51804/894/862/330/10912/4149/8938/8864/4005/2118/472/5077/3398/3479/2119/5546/929/1025/3021/440093/2138/5087/4300/7048/6495/5218/171558/8013/1647/2892/860/64332/7709/1026/8861/5079/7468	63		GO:0048041	focal adhesion assembly	43/5237	85/18862	6.75685e-06	0.000286599	0.000226024	PPM1F/PTK2/TEK/CORO2B/PTPRK/ACTN3/SRC/BCR/ACTN1/ACVRL1/FERMT2/DUSP3/ARHGAP6/ARHGEF7/MAP4K4/SLC9A1/EFNA5/LIMS1/COL16A1/MACF1/EPB41L5/CORO1C/PTK2B/LRP1/CLASP2/ACTG1/BCL2/DUSP22/WNT4/LIMCH1/SORBS1/SMAD3/TSC1/BCAS3/CAMSAP3/ROCK1/CTTN/LDB1/THBS1/RHOD/PIP5K1A/FAM107A/GPM6B	43
hsa04966	Collecting duct acid secretion	2329-11-01	27/8163	0.118064	0.262888	0.180617	9114/50617/245973/10723/10312/535/1188/534/6521/23545/9550	11		GO:0043254	regulation of protein-containing complex assembly	166/5237	446/18862	7.1237e-06	0.000300145	0.000236707	PREX1/CARMIL1/PMEPA1/LATS1/AVIL/TGFB1/EIF4EBP1/NAPA/HIP1R/SORL1/PRKCE/SRC/RPA3/ADD2/ARHGAP40/CCL24/DAB2IP/PRKCZ/SVIL/CDH5/PFN4/PIEZO1/CLIP1/ICE1/SPIDR/RAB3A/ARHGAP18/MAPRE1/CDC42EP3/RAF1/TBCD/RPA1/TMOD1/SPTB/TRAPPC12/FERMT2/PARP1/CORO1B/SSH2/RASIP1/MET/ASAP1/MYO1C/FARP2/ERCC1/DHX33/GRB2/CYFIP1/KANK4/BMF/SPTBN2/RALB/FSCN1/PICK1/ESR1/FNIP2/DBN1/OPRD1/CCR7/BAIAP2L1/SPTBN5/CYRIB/ZDHHC1/HDAC6/TMOD2/AB…	166
hsa04664	Fc epsilon RI signaling pathway	24/2329	68/8163	0.135187	0.299024	0.205443	208/2534/207/10000/283748/5894/7410/3562/2885/5336/5606/3635/6416/240/241/5595/4067/5599/7124/10451/5290/9846/1432/6654	24		GO:0051098	regulation of binding	137/5237	357/18862	7.4949e-06	0.000313694	0.000247392	PPP1CA/STK3/TERT/TGFB1/E2F1/RIPOR2/SUMO3/HIP1R/SORL1/PON1/SRC/ADD2/RARA/AKT1/HDAC5/ACTB/BDNF/PDGFB/MMP9/GREM2/PCBD1/WFIKKN2/PLXND1/MFNG/ZBTB7C/PPARA/MAPRE1/STING1/PARP9/DISC1/PTPRF/HDAC4/TLE5/HES1/FBXW7/LDLRAP1/MARK2/EIF3E/FOXC1/HSP90AB1/PRMT7/AMFR/PARP1/MET/DNAJB2/ARHGEF7/DDX11/NME1/NSD1/NIBAN2/RALB/CBLB/PCSK9/P2RY1/CTBP2/SRI/ZNF618/POU4F1/PPP2CB/DACT1/PER2/CARM1/ID1/ACE/NFATC4/LIF/ATP2A2/NES/MA…	137
hsa04080	Neuroactive ligand-receptor interaction	113/2329	362/8163	0.136536	0.30002	0.206128	4295/6866/56288/1144/2906/286530/2912/116/135/2899/64106/2563/1134/3352/2891/130576/11255/2898/84634/51289/2918/165829/5023/9568/797/23566/2914/5024/5644/1140/9127/7068/2913/1394/2903/2587/151/5028/4985/55879/2902/1137/6865/148/6752/3269/5031/554/2832/1143/79924/2696/5746/5739/134/2693/8973/8862/885/117/7067/1146/2901/5026/2894/2834/7425/1395/6915/2642/4158/706/57105/2862/2692/2908/257313/6344/29…	113		GO:0060997	dendritic spine morphogenesis	33/5237	60/18862	8.02111e-06	0.000332029	0.000261851	DNM1L/CUX2/SHANK3/SRCIN1/KALRN/KIF1A/PPFIA2/WNT7A/CAMK2B/RELN/DBN1/HDAC6/ARC/ITPKA/CAPRIN1/EEF2K/TIAM1/EPHB2/CTNND2/DOCK10/ARHGAP44/DIP2A/EPHA4/EPHB3/LZTS3/CFL1/TANC2/LRRK2/SIPA1L1/EFNA1/DLG4/EPHB1/LRP8	33
hsa04625	C-type lectin receptor signaling pathway	35/2329	104/8163	0.145973	0.316591	0.217513	4773/208/8844/6714/207/10000/9020/5894/4790/3708/5336/868/4776/3592/805/163688/3551/4046/5595/3709/5781/5599/7124/4791/22808/4792/5530/1263/5290/1147/1432/6772/5580/9261/53342	35		GO:0016079	synaptic vesicle exocytosis	50/5237	104/18862	8.09057e-06	0.000332029	0.000261851	DNM1L/NAPA/OTOF/ADORA2A/NCS1/CPLX2/SYN1/SYT8/SYT2/RAB3A/PPFIA2/WNT7A/P2RX1/SNPH/SYNJ1/SYT9/P2RY1/DOC2B/RIMS2/SLC4A8/CTBP2/ADRA1A/RAB3GAP1/CADPS/RIMS3/PIP5K1C/ATP2A2/SEPTIN5/PSEN1/STXBP1/GRIK5/SNAP47/SYT12/GIT1/SNAP25/CSPG5/DTNBP1/SYT6/ADRA2A/LRRK2/STXBP5L/STX2/CPLX1/DRD2/SYT1/CHRNA5/ERC2/BACE1/STX1A/DOC2A	50
hsa04660	T cell receptor signaling pathway	35/2329	104/8163	0.145973	0.316591	0.217513	4773/208/2534/207/10000/9020/5894/4790/7410/919/7535/2885/868/959/1493/84433/8440/3551/916/5595/7006/5599/7124/10451/5777/4792/5530/5290/3458/1147/10125/1432/1019/6654/56924	35		GO:0035335	peptidyl-tyrosine dephosphorylation	50/5237	104/18862	8.09057e-06	0.000332029	0.000261851	CDKN3/CDC25B/PTPRS/PTPRR/PTP4A3/EYA2/PTPRK/DUSP9/MTMR1/TIMM50/DUSP8/DNAJC6/PTPRF/PTPN23/PTPN4/DUSP14/MTMR7/DUSP3/PTPRU/SSH2/CDC14A/DUSP15/CDC14B/PTPN21/MTMR14/DUSP10/TNS2/EYA4/RNGTT/DUSP18/PTPRE/UBASH3B/PTPRM/PTPN11/PTPN9/DUSP22/EYA1/PTPRG/MTMR6/PTPN14/PTPN6/DUSP26/SSH1/PTPRD/DUSP16/PTPN20/MTMR4/PTPDC1/PTPN1/PTP4A1	50
hsa05415	Diabetic cardiomyopathy	65/2329	203/8163	0.15024	0.323744	0.222427	1535/5499/7040/208/84701/207/10000/5590/4318/5465/4713/4790/23236/7043/816/142/7042/4723/4700/5160/4716/1278/56901/9377/1636/488/5164/4087/7416/292/518/7419/5524/10975/498/5501/5332/5599/5162/4088/818/291/516/487/7048/815/9882/2475/3643/4708/5290/4726/293/7384/4846/54539/1432/25874/5580/6262/1537/489/5972/4710/948	65		GO:0031644	regulation of nervous system process	62/5237	137/18862	8.60673e-06	0.000350932	0.00027676	ZMYND8/PARD3/CUX2/SHANK3/GRIN2D/TNFRSF21/SRC/DLGAP4/PRKCZ/CELF4/CACNG4/MGLL/NPTX1/TNFRSF1B/FGF12/NPTX2/WNT7A/BEGAIN/TMEM100/CACNB3/P2RX3/IGSF11/SLC9A1/TYMP/CACNG5/RELN/DMPK/OPRD1/RIMS2/GRIN1/NRXN1/DAG1/NPTXR/ADORA1/CNIH2/GHSR/TMEM25/PTK2B/TENM4/CCK/SH3GL1/EIF2AK3/GRM1/MTNR1B/SSH1/CARTPT/LRRK2/HOMER1/HCRT/S1PR2/MTOR/ZFHX2/DLG4/TMEM108/NOS3/DLGAP1/OXT/SPX/STX1A/CTSC/APP/AKAP9	62
hsa01232	Nucleotide metabolism	29/2329	85/8163	0.152566	0.326648	0.224423	221264/7371/272/271/4907/51816/1890/4830/2987/7378/1503/132/50484/1633/377841/3614/204/26289/54963/9583/2766/3704/205/122481/955/957/122622/7298/115024	29		GO:0032272	negative regulation of protein polymerization	40/5237	78/18862	9.16782e-06	0.000371414	0.000292913	CARMIL1/AVIL/HIP1R/ADD2/SVIL/CDH5/PFN4/MAPRE1/TBCD/TMOD1/SPTB/SSH2/KANK4/SPTBN2/SPTBN5/CYRIB/TMOD2/SPTBN1/LMOD1/TRIOBP/DYRK1A/KANK3/MAP2/SPTBN4/STMN2/GSN/FHOD3/CRACD/STMN1/ADD1/CAPZA3/RDX/TMOD3/EML2/SSH1/SLIT2/CAPZB/TMSB10/ADD3/PRKCD	40
hsa01521	EGFR tyrosine kinase inhibitor resistance	27/2329	79/8163	0.160527	0.341504	0.234629	208/1978/6714/207/10000/3480/5155/6774/5894/4233/2885/5336/2261/3479/25759/3716/5595/2065/253314/596/6464/399694/673/2475/5290/10018/6654	27		GO:0031667	response to nutrient levels	167/5237	451/18862	9.40988e-06	0.000378793	0.000298731	AQP3/NCOA1/PIK3C2B/DNM1L/PAX2/PPARD/EIF4EBP1/APPL2/ADCYAP1/SORL1/PON1/GAS2L1/SRC/PHEX/NFE2L2/AKT1/DNMT3B/CLEC16A/NNT/NTRK1/BRSK2/BMP7/FLCN/OXCT1/BECN2/STK24/STC1/PPARA/NUAK1/PIK3C3/DAPL1/AMBRA1/IGFBP2/RPTOR/TFEB/ACACB/KANK2/WIPI1/CACNB3/CLPS/SGIP1/ERCC1/PEMT/GDF15/SLC39A4/SIRT6/RALB/PICK1/LOC102724428/PCSK9/FOXK2/UPP1/CD40/ATF3/SSTR2/MAX/SIK2/LPL/OGG1/ALPL/CIDEB/STC2/HLCS/FOXA3/CPT1A/GIPR/MAP3K5/…	167
hsa05219	Bladder cancer	15/2329	41/8163	0.165103	0.345709	0.237519	1869/6714/4318/1870/5894/1890/999/2261/5595/673/1019/1026/7057/9252/1871	15		GO:0035637	multicellular organismal signaling	85/5237	203/18862	9.76526e-06	0.00039061	0.000308051	ATP2B3/KCNJ2/ATP2B2/ATP2B4/NPPC/JUP/CACNA1D/KCNA2/CACNG4/CHRNA1/FGF12/KCNQ1/GRIK2/KCNIP3/CACNA1G/KCNJ12/ITPR1/P2RX1/CACNA1I/ATP1B3/ATP1A1/GPR88/NFASC/CACNB3/P2RX3/NOS1/ATP1A3/SLC9A1/TYMP/CACNG5/SCN8A/KCNH6/DMPK/KCNE3/SRI/KCNIP2/TMEM65/NPPA/GPER1/ATP2A2/SPTBN4/GHSR/CALM2/GJC1/ASPH/KCNJ11/KCNMB2/TNNI3K/KCNN2/PKP2/ATP2B1/SCN3A/KCNIP1/CNTNAP2/KCNJ3/JAM3/CACNA2D1/ITPR2/FLNA/CACNA2D2/PDE4D/CACNA2D3/ATP…	85
hsa04914	Progesterone-mediated oocyte maturation	34/2329	102/8163	0.165609	0.345709	0.237519	994/208/8379/207/10000/3480/51434/5894/114/3326/115/111/8900/109/51343/113/6195/6793/3479/10393/5595/5599/51433/27330/2770/25847/196883/51529/673/64506/5290/8881/80315/1432	34		GO:0043405	regulation of MAP kinase activity	120/5237	307/18862	9.95119e-06	0.000395544	0.000311942	PBK/CSPG4/TGFB1/NTRK3/UBE2V1/ALK/SORL1/SPRED2/KSR1/SRC/DUSP9/DAB2IP/DUSP8/IGF1R/CDK5RAP3/KITLG/PDGFB/BMP7/SASH1/FGF18/TPD52L1/RGS3/TGFB3/DUSP14/MAPKAPK5/DUSP3/LPAR3/GRM4/UCHL1/MUC20/GDF15/TP73/ADRA2B/ROR2/CD40LG/CD40/MAP3K21/GADD45G/MAP2K3/DUSP10/SPAG9/TNIK/PRDX2/TRIB1/HGS/ROBO1/NPPA/FGFR1/CAV3/MAP3K5/MAP4K2/CRKL/NOD2/AKAP13/MAP2K4/PSEN1/DAXX/PTK2B/ARRB1/TRIB3/IGF1/SHC2/IRAK1/TIAM1/GSTP1/EPHB2/DU…	120
hsa05146	Amoebiasis	34/2329	102/8163	0.165609	0.345709	0.237519	5747/7040/3911/3914/3918/87/4790/23236/7043/7042/1288/1278/3315/2769/22798/10319/3592/1286/929/4843/5869/5332/1284/7124/3910/81/732/2774/9630/5878/5290/3458/2778/5052	34		GO:1903829	positive regulation of cellular protein localization	116/5237	295/18862	1.00699e-05	0.000396548	0.000312734	ATG13/WWTR1/TERT/ATP2B4/TGFB1/E2F1/AKT2/JUP/RTN4/SORL1/IPO5/SNX33/PRKCE/SRC/FYN/AKT1/CDK5RAP3/MGAT3/NECAB2/MICALL2/TFDP1/GLIS2/PARP9/CD247/CARD10/TRIM8/FBXW7/ZDHHC2/CROCC/TRAPPC12/HSP90AB1/FERMT2/PARP1/ITGA3/CACNB3/MYO1C/TP73/TFDP2/PRKCI/ZDHHC1/ARF6/TOMM7/MARK4/SPTBN1/CDH1/GPER1/LIF/UBL4B/CEP250/DPP10/PSEN1/SH3GLB1/KCNJ11/ITGB1/HPCA/PRKCH/EPHB2/LIMK2/HPS4/APC/SREBF2/LRP1/PLS1/ZDHHC8/NKD2/CD81/USP…	116
hsa04668	TNF signaling pathway	37/2329	112/8163	0.168751	0.35008	0.240522	7188/10059/208/153090/207/10000/9020/7133/4318/4790/64764/330/5606/3976/4217/64127/8837/6416/3551/90993/5595/8717/257397/8737/5599/7124/2277/4792/1385/468/5290/1147/1432/192111/9252/23118/7186	37		GO:0003015	heart process	114/5237	289/18862	1.01019e-05	0.000396548	0.000312734	ATP2B3/MYLK2/DNM1L/SNTA1/KCNJ2/WWTR1/ATP2B2/ATP2B4/NPPC/JUP/CACNA1D/NEDD4L/SRC/FYN/TCAP/CACNG4/FGF12/KCNQ1/STC1/KCNIP3/HDAC4/TAFAZZIN/CACNA1G/KCNJ12/ITPR1/FOXN4/ATP1B3/ATP1A1/TGFB2/GAA/CACNB3/NOS1/ATP1A3/SLC9A1/THRB/CACNG5/KCNH6/DMPK/KCNE3/SRI/ADRA1A/CHGA/MAP2K3/KCNIP2/TMEM65/CELF2/SEMA3A/GNAO1/NPPA/PDE4B/ACE/CAV3/ATP2A2/TBX2/ADORA1/AKAP13/MYL1/SPTBN4/CALM2/GJC1/ASPH/KCNJ11/TNNI3K/KCNN2/PKP2/APLN…	114
hsa05418	Fluid shear stress and atherosclerosis	45/2329	139/8163	0.178927	0.3689	0.253451	9181/1535/5747/4880/208/6612/5175/6714/4780/207/10000/5590/1003/60/5155/4318/4790/3326/119391/2817/859/90/4217/445/51588/6416/805/163688/2950/3551/9817/4257/71/5599/596/2947/7124/8878/5290/3458/1147/387082/4846/1432/4259	45		GO:2001222	regulation of neuron migration	24/5237	39/18862	1.06185e-05	0.000414254	0.000326697	ARHGEF2/NTNG2/DAB2IP/SEMA6A/FBXO31/CAMK2B/SHTN1/MDK/FLRT2/SEMA3A/ULK4/ADGRG1/PHACTR1/NRG3/SCRT2/ZNF609/FLNA/NEXMIF/PLXNB2/CAMK2A/SOX14/ERBB4/IGSF10/NSMF	24
hsa00280	Valine, leucine and isoleucine degradation	17/2329	48/8163	0.183036	0.375055	0.25768	5019/56922/5096/36/3033/593/501/586/3028/197322/594/3157/10449/65985/11112/549/38	17		GO:0009991	response to extracellular stimulus	175/5237	477/18862	1.08961e-05	0.000422473	0.000333179	AQP3/NCOA1/PIK3C2B/DNM1L/PAX2/PPARD/EIF4EBP1/APPL2/ADCYAP1/SORL1/PON1/GAS2L1/SRC/PHEX/NFE2L2/AKT1/DNMT3B/CLEC16A/NNT/NTRK1/BRSK2/BMP7/FLCN/OXCT1/BECN2/STK24/STC1/PPARA/ARHGAP35/NUAK1/PIK3C3/DAPL1/AMBRA1/TLE5/IGFBP2/RPTOR/TFEB/ACACB/KANK2/WIPI1/CACNB3/CLPS/SGIP1/ERCC1/PEMT/GDF15/SLC39A4/SIRT6/RALB/PICK1/LOC102724428/PCSK9/FOXK2/UPP1/CD40/ATF3/SSTR2/MAX/SIK2/LPL/OGG1/ALPL/CIDEB/STC2/HLCS/FOXA3/CPT1…	175
hsa00450	Selenocompound metabolism	2329-07-01	17/8163	0.185187	0.377149	0.259119	7296/10587/51091/9060/9061/11185/22929	7		GO:0097306	cellular response to alcohol	44/5237	89/18862	1.13638e-05	0.000437923	0.000345364	JUP/FDX1/PRKCE/AKT1/SPIDR/SCNN1B/KCNMB1/AKR1C2/ADCY8/LRP6/AKAP8/PTCH1/ADCY5/RECQL5/BLM/ADCY3/DAG1/CTNNA1/ACACA/SCNN1G/GNG2/ADCY7/GRAMD1B/CDH1/OSBPL7/GOLPH3/CYP7A1/ATP2B1/DNMT3A/LANCL2/SOD2/KLF9/ITPR2/GNB1/KLF4/CFTR/HMGCS1/AACS/SLC23A2/GNAI1/AKR1C3/PTGER2/CDK4/LRP8	44
hsa04260	Cardiac muscle contraction	29/2329	87/8163	0.188936	0.382452	0.262763	84701/776/27092/483/476/784/478/6548/27091/9377/488/444/84679/7139/781/7168/10975/9254/55799/487/10369/4635/7384/7171/23439/6262/1537/489/7170	29		GO:0051494	negative regulation of cytoskeleton organization	69/5237	158/18862	1.23694e-05	0.000473787	0.000373647	ARHGEF2/CARMIL1/AVIL/CORO2B/SHANK3/HIP1R/ADD2/TJP1/SVIL/CDH5/PFN4/MAPRE1/NUBP1/TBCD/ARHGEF18/TMOD1/SPTB/CORO1B/ARAP1/SSH2/KAT2B/MET/ARHGAP6/KANK4/SPTBN2/APC2/PICK1/SPTBN5/CYRIB/HDAC6/TMOD2/RBM14/NAV3/SPTBN1/CAV3/KATNB1/LMOD1/TRIOBP/DYRK1A/KANK3/MAP2/SPTBN4/CDK5RAP2/STMN2/GSN/FHOD3/APC/TMEFF2/CLASP2/CRACD/STMN1/ADD1/CGNL1/CAPZA3/ARHGAP28/RDX/DNAI3/TMOD3/EML2/SSH1/SLIT2/CAMSAP3/F11R/LIMA1/CAPZB/PIK…	69
hsa05160	Hepatitis C	50/2329	157/8163	0.199482	0.401368	0.275759	1869/208/207/10000/1870/6774/5522/5465/4939/5894/4790/3646/2885/949/5516/8837/1364/3716/3551/1021/5595/975/8717/8737/9451/5520/7124/4940/3454/317/53842/4792/673/3949/9080/7534/5290/1365/3458/1366/1147/5519/1019/1026/6654/6772/100506658/7186/1871/23562	50		GO:0035023	regulation of Rho protein signal transduction	42/5237	84/18862	1.25103e-05	0.000476295	0.000375625	ARHGEF2/P2RY8/RIPOR2/PRAG1/GPR4/STARD13/BCR/FLCN/ARHGAP35/RAF1/ARHGEF18/ARHGEF25/ARHGEF28/KANK2/ITGA3/RASIP1/MET/RTN4R/RASGRF1/ARHGAP42/ABCA1/ADRA1A/ARHGEF3/ROBO1/EPS8L2/ABL2/ADGRG1/AKAP13/SYNPO2L/ARRB1/STMN1/NET1/STARD8/ARHGDIA/OPHN1/TNFAIP1/ARHGEF10/F11R/HEG1/CUL3/CDC42SE1/GPR20	42
hsa00500	Starch and sucrose metabolism	13/2329	36/8163	0.202471	0.404942	0.278214	5236/5834/5836/2645/2548/3101/2992/3098/7360/2821/11181/93432/8972	13		GO:1903076	regulation of protein localization to plasma membrane	48/5237	100/18862	1.28542e-05	0.000485534	0.000382912	ATP2B4/TGFB1/PRKCE/AKT1/ACTB/MRAP2/LDLRAP1/TAMALIN/ZDHHC2/ITGA3/PRKCI/ARF6/SPTBN1/PKDCC/GPER1/DPP10/KCNJ11/LRRC15/ITGB1/PRKCH/EPHB2/LRP1/PLS1/ZDHHC8/NKD2/ARHGAP44/AGR2/CLTC/PTPN9/VPS4A/PICALM/SORBS1/TNF/NUMB/PPP1R9B/STAC2/RANGRF/APPL1/SQSTM1/EZR/PID1/TREM2/TMBIM1/RAB11FIP2/IFNG/EPHA2/PPP2R5A/ACSL3	48
hsa04114	Oocyte meiosis	42/2329	131/8163	0.209211	0.413149	0.283853	5499/27127/8379/3480/5529/51434/5527/3708/114/816/115/111/109/5516/113/5526/6195/26271/805/163688/3479/10393/5595/3709/5501/51433/818/27330/23291/815/5530/25847/196883/51529/7534/64506/8881/80315/5519/1432/5525/8945	42		GO:0030516	regulation of axon extension	45/5237	92/18862	1.29066e-05	0.000485534	0.000382912	PTPRS/OLFM1/RTN4/DSCAM/SEMA6B/SEMA6A/NDEL1/DISC1/ARHGAP4/PLXNA3/NRCAM/SHTN1/DPYSL2/CDKL5/CYFIP1/RTN4R/SEMA5B/DBN1/CXCL12/SEMA3A/SEMA4B/MACF1/SEMA3B/SEMA7A/MAP2/PLXNA4/SEMA6D/LRP1/ISLR2/DRAXIN/DIP2B/SRF/SEMA4D/DNM2/KIAA0319/RYK/MEGF8/L1CAM/SEMA3F/LIMK1/SEMA5A/GOLGA4/CTTN/MT3/EIF4G2	45
hsa04140	Autophagy - animal	45/2329	141/8163	0.209526	0.413149	0.283853	9776/208/207/10000/3480/441925/285973/5289/5894/55626/57521/3708/23130/58476/55062/54541/64419/5516/8837/7405/51100/5595/84971/116442/5599/596/9451/22808/5861/7248/11345/3091/84557/89849/8878/11337/2081/2475/5290/9110/60673/6794/115201/5580/83452	45		GO:0021537	telencephalon development	94/5237	231/18862	1.38643e-05	0.000518475	0.00040889	KDM2B/NCOA1/SYNE2/ATP2B4/PTPRS/SHANK3/RTN4/ALK/FGF8/ATOH1/DAB2IP/TRAPPC9/UNCX/FUT1/BTBD3/ZMIZ1/ROBO2/NDEL1/DNAH5/BCL11B/DISC1/PLCB1/HES1/PLXNA3/TACC2/LRP6/CHD7/FOXG1/WDR62/NME1/RELN/RTN4R/TRA2B/SUN2/RARB/TACC1/SLC32A1/NUMBL/CXCL12/CDH2/HES5/SEMA3A/ROBO1/ATF5/MCPH1/CCDC85C/DPCD/ADGRG1/PHACTR1/LHX5/CRKL/NRG3/SEMA7A/PSEN1/PLXNA4/FOXP2/CCDC141/NEUROD6/CDK5R2/KDM6B/EPHB2/CNTNAP2/CDK6/EFHC1/NEUROD1/LRP…	94
hsa05231	Choline metabolism in cancer	32/2329	98/8163	0.211204	0.413149	0.283853	1119/208/1978/207/10000/9162/5155/283748/5900/5894/57153/2885/23446/1607/126969/8525/23396/1609/8612/5595/56261/8527/6583/5599/7248/3091/5337/2475/5290/1120/6654/8394	32		GO:0006029	proteoglycan metabolic process	43/5237	87/18862	1.43522e-05	0.000532729	0.000420132	CSPG4/PPARD/CHST13/PXYLP1/HS6ST1/CHST11/SULF2/SPOCK2/IDUA/EXTL3/GLCE/CHST8/CHST3/XYLT1/CHPF/UST/B3GAT1/GPC1/BGN/CSGALNACT1/NDST1/IGF1/CHST9/HS3ST3B1/HPSE/CSPG5/CHST10/NDNF/ARSB/HEXA/SLC2A10/HYAL4/B3GAT2/EGFLAM/CSGALNACT2/CHST15/CNMD/ADAMTS12/CHST12/HS3ST5/BPNT2/CHST7/TCF7L2	43
hsa04213	Longevity regulating pathway - multiple species	21/2329	62/8163	0.211631	0.413149	0.283853	208/207/10000/3480/57521/114/115/111/109/113/3479/81570/6648/3170/51422/196883/2475/3643/5290/5564/3312	21		GO:0043393	regulation of protein binding	82/5237	196/18862	1.4414e-05	0.000532729	0.000420132	PPP1CA/STK3/TERT/HIP1R/SORL1/SRC/ADD2/AKT1/HDAC5/ACTB/BDNF/PDGFB/MMP9/GREM2/PCBD1/WFIKKN2/PLXND1/MFNG/PPARA/MAPRE1/STING1/DISC1/PTPRF/HDAC4/TLE5/LDLRAP1/MARK2/HSP90AB1/PRMT7/AMFR/DNAJB2/DDX11/RALB/CBLB/PCSK9/PPP2CB/DACT1/ID1/ACE/NFATC4/ATP2A2/NES/MAP2/EPB41L5/ANGPT1/PSEN1/CTNNBIP1/TRIB3/TIAM1/ARRB2/MAPK3/LRP1/UBASH3B/TTBK1/ADD1/EPB41/PRMT8/MARK3/DTNBP1/TGFBR3/MAPK8/AKTIP/STUB1/SPPL3/STYX/CRMP1/LR…	82
hsa00030	Pentose phosphate pathway	2329-11-01	30/8163	0.21276	0.413149	0.283853	5236/7086/5211/229/6888/5213/51071/2821/414328/5214/226	11		GO:0060047	heart contraction	110/5237	279/18862	1.46966e-05	0.000540016	0.000425878	ATP2B3/MYLK2/DNM1L/SNTA1/KCNJ2/ATP2B2/ATP2B4/NPPC/JUP/CACNA1D/NEDD4L/TCAP/CACNG4/FGF12/KCNQ1/STC1/KCNIP3/HDAC4/TAFAZZIN/CACNA1G/KCNJ12/ITPR1/FOXN4/ATP1B3/ATP1A1/TGFB2/GAA/CACNB3/NOS1/ATP1A3/SLC9A1/THRB/CACNG5/KCNH6/DMPK/KCNE3/SRI/ADRA1A/CHGA/MAP2K3/KCNIP2/TMEM65/CELF2/SEMA3A/GNAO1/NPPA/PDE4B/ACE/CAV3/ATP2A2/TBX2/ADORA1/MYL1/SPTBN4/CALM2/GJC1/ASPH/KCNJ11/TNNI3K/KCNN2/PKP2/APLN/GSN/ATP2B1/KCNIP1/EP…	110
hsa04380	Osteoclast differentiation	41/2329	128/8163	0.214644	0.414399	0.284711	1535/4773/7040/208/2534/207/10000/9020/2274/3459/4790/8651/3460/7042/2885/5336/814/3716/3551/5595/3727/7006/5599/7124/4791/3454/7048/8878/4792/5530/1385/54209/5290/3458/9846/1147/1432/6772/8600/23118/7186	41		GO:0001952	regulation of cell-matrix adhesion	57/5237	125/18862	1.47873e-05	0.000540208	0.00042603	PPM1F/PTK2/TEK/JUP/ONECUT2/SRC/PRKCZ/DDR1/RIN2/PLAU/FUT1/ACVRL1/DISC1/FERMT2/DUSP3/ARHGAP6/MAP4K4/SLC9A1/EFNA5/CCR7/LIMS1/CDH13/DAG1/COL16A1/MINK1/MACF1/PLEKHA2/EPB41L5/CORO1C/PTK2B/CD3E/CDK6/LRP1/ACER2/CCL25/CLASP2/ACTG1/UTRN/EMP2/NEXMIF/BCL2/DUSP22/WNT4/LIMCH1/SMAD3/TSC1/BCAS3/CAMSAP3/ROCK1/CCL28/GFUS/CASK/LDB1/THBS1/FAM107A/GPM6B/CD36	57
hsa04976	Bile secretion	29/2329	89/8163	0.229385	0.440314	0.302516	114/10864/483/476/115/111/478/6548/949/109/10257/113/1581/3781/2052/1080/6344/6522/200931/8714/196883/358/3949/54575/23439/2778/54600/10720/8671	29		GO:0009150	purine ribonucleotide metabolic process	152/5237	408/18862	1.60679e-05	0.000583617	0.000460265	NPPC/TGFB1/SULT4A1/DCAKD/PDE9A/PPCDC/AK9/CBFA2T3/ACTN3/DLG2/OGDH/RORA/AMPD3/PFKFB4/ACOT11/ZBTB20/AMPD2/FLCN/PDE2A/PGM1/PPARA/NUDT18/MFN1/ACSF2/MVK/GCK/PDE8A/HDAC4/NT5E/FASN/ACACB/ADCY8/PDE7B/PARP1/PFKL/ADCY9/PDE5A/ALDOB/ADCY5/GCKR/ACOT7/GUCY1A2/AAAS/DDIT4/NME1/GUK1/HINT1/NUP93/PDHA1/PDP1/HK3/HSD17B8/MPP1/ENO4/ADCY3/FOXK2/CARD11/PAPSS2/ACACA/SLC4A1/GALK1/SULT2B1/ADCY7/NPPA/ADK/PDE4B/HK1/ACSM6/PDK2…	152
hsa04961	Endocrine and other factor-regulated calcium reabsorption	18/2329	53/8163	0.230928	0.440742	0.30281	492/491/493/161/23236/483/476/115/478/2099/490/1213/5332/1785/8218/624/23439/2778	18		GO:0060537	muscle tissue development	140/5237	371/18862	1.63302e-05	0.000589752	0.000465103	MYLK2/MYLK/CHRND/TGFB1/RIPOR2/MYO18B/EYA2/FGF8/ACTN3/ZBTB18/TCAP/SVIL/CHRNA1/BMP7/FHL2/MYOM2/HLX/PPARA/MEF2D/RBM24/FOXL2/HDAC4/TAFAZZIN/SORBS2/RBPJ/FOXC1/PTCH1/TGFB2/ASB2/JARID2/HIVEP3/DLL1/CHD7/NEURL1/SLC9A1/TP73/SIRT6/DLL4/BCL9L/NIBAN2/LEMD2/SMAD1/RUNX1/ATF3/RARB/SIX4/ADRA1A/POU4F1/GPC1/PGM5/CAV3/ACVR1/STRA6/CALR/MEGF10/YY1/AKAP6/TBX2/ALPK3/MYF6/AKAP13/CFLAR/MYLPF/ACTA1/FBXO22/MAP2K4/GJC1/CSRP1…	140
hsa04960	Aldosterone-regulated sodium reabsorption	13/2329	37/8163	0.235265	0.441557	0.30337	23327/6338/483/476/478/6340/6337/3479/5595/3643/5290/4306/23439	13		GO:0006813	potassium ion transport	94/5237	232/18862	1.7016e-05	0.00061103	0.000481883	KCNAB2/KCNJ2/KCNK9/WNK2/CACNA1D/ADCYAP1/NEDD4L/KCNMA1/KCNA2/SLC12A7/KCNN3/KCNH5/SLC9A9/KCNQ1/KCNN1/WWP2/KCNT1/KCNIP3/KCNQ2/KCNMB1/KCNJ12/KCNF1/SLC24A1/ATP1B3/ATP1A1/KCNJ6/NOS1/ATP1A3/SLC9A1/SLC24A2/KCNH6/KCNE3/KCNIP2/PKD2L1/NPPA/FHL1/SLC12A2/CAV3/AKAP6/SLC24A5/ABCC8/ADORA1/DPP10/KCNQ4/PTK2B/KCNJ11/KCNMB2/ITGB1/KCNN2/KCNIP1/SLC9A7/KCNJ3/KCNB2/SNAP25/FLNA/KCNH7/KCNC4/HCN2/SLC12A4/KCNB1/WNK1/KCNN4/T…	94
hsa00603	Glycosphingolipid biosynthesis - globo and isoglobo series	2329-06-01	15/8163	0.236255	0.441557	0.30337	2523/53947/6483/10317/3073/8706	6		GO:0021700	developmental maturation	106/5237	268/18862	1.77558e-05	0.000633992	0.000499992	PAX2/CDC25B/B4GALT5/NPPC/SEZ6/THBS3/GATA2/MTCH1/DAB2IP/CDH5/AGRN/LTF/PALM/RAB3A/SRRM4/ACVRL1/DISC1/HES1/CNTN2/FEV/NRCAM/RBPJ/ZDHHC2/CAMK2B/XYLT1/ANKS1A/ADGRB3/TGFB2/CATSPER3/FARP2/NEURL1/RELN/PICK1/NEUROD2/BFSP1/FAM210B/DCHS1/NRXN1/DAG1/KCNIP2/BFSP2/HES5/BAIAP3/ATP6AP2/SCARF1/SYT4/FGFR3/NFATC4/AKR1B1/PDE3A/CLSTN1/ROPN1/SLC26A6/FBXO5/SPTBN4/STXBP1/PTK2B/GLDN/CDK5R2/IGF1/RERE/ABHD2/NFIA/EPAS1/CNTNA…	106
hsa00730	Thiamine metabolism	2329-06-01	15/8163	0.236255	0.441557	0.30337	27010/249/204/26289/205/122481	6		GO:0046928	regulation of neurotransmitter secretion	42/5237	85/18862	1.81299e-05	0.000643713	0.000507658	DNM1L/ADORA2A/ASIC1/NCS1/CPLX2/MCTP1/SYN1/RAB3A/PPFIA2/WNT7A/P2RX1/P2RY1/RIMS2/SLC4A8/TACR2/ADRA1A/BAIAP3/CHRNB4/RAB3GAP1/SYT4/GPER1/RIMS3/ATP2A2/SEPTIN5/STXBP1/SNCAIP/SYT12/GIT1/CSPG5/DTNBP1/ADRA2A/CAMK2A/LRRK2/HCRT/STXBP5L/CPLX1/DRD2/SYT1/CHRNA5/BACE1/STX1A/CHRNA3	42
hsa05217	Basal cell carcinoma	21/2329	63/8163	0.236712	0.441557	0.30337	8326/7477/80326/7976/6932/7476/81029/5727/10297/10912/8313/64399/324/1857/54361/1647/1026/7479/7484/7483/6934	21		GO:0008360	regulation of cell shape	66/5237	151/18862	1.828e-05	0.000645416	0.000509002	EPB41L3/PTK2/FGD5/PRAG1/LIMD1/MYO10/FMNL3/FYN/CCL24/COCH/ITGA7/FGD4/PLXNA1/LST1/DNMBP/BRWD1/PALM/PLXND1/ARHGAP18/ERMN/MYH10/ARHGAP35/CDC42EP3/ARHGAP15/PALM2AKAP2/ARHGEF18/PLXNA3/FMNL1/MARK2/FERMT2/ARAP1/SLC9A3R1/SH3KBP1/CFAP410/CYFIP1/P2RY1/RND3/DAG1/RHOBTB2/DIAPH1/RND2/PLXNA4/PTK2B/SHROOM3/CDC42EP4/RHOBTB3/TPM1/EPB41/PLXNB1/PLXNB2/BAIAP2/MKLN1/SEMA4D/RDX/FGD3/EZR/F11R/FGD6/MYH9/CDC42SE1/GAS2/ALD…	66
hsa05144	Malaria	17/2329	50/8163	0.237965	0.441557	0.30337	7040/5175/7059/1311/7043/7042/4233/7060/959/958/3592/4035/975/7124/3458/7057/948	17		GO:0086003	cardiac muscle cell contraction	37/5237	72/18862	1.84765e-05	0.000648732	0.000511617	SNTA1/KCNJ2/JUP/CACNA1D/NEDD4L/FGF12/KCNQ1/STC1/CACNA1G/ATP1A1/SLC9A1/KCNE3/SRI/PDE4B/CAV3/ATP2A2/ADORA1/GJC1/KCNN2/PKP2/GSN/KCNJ3/CACNA2D1/FLNA/PDE4D/ATP2A1/RANGRF/KCNH2/HCN4/SCN3B/PIK3CA/ANK2/DSG2/SCN4B/RYR2/DSP/AKAP9	37
hsa05152	Tuberculosis	56/2329	180/8163	0.242744	0.447936	0.307753	7040/208/8877/8844/9114/6714/50617/207/10000/10312/3459/5289/5894/535/4790/3588/7043/816/3460/7042/9902/51606/64127/3592/4802/805/163688/3654/3716/533/929/4046/5595/4843/8717/5869/5599/596/8411/23545/7124/818/4800/4801/22925/317/815/5530/1385/1054/1263/5878/972/3458/1432/6772	56		GO:0030038	contractile actin filament bundle assembly	49/5237	104/18862	1.97255e-05	0.000684973	0.000540198	PPM1F/CARMIL1/CORO2B/ARHGEF10L/SRC/TJP1/ARHGEF18/TGFB3/FERMT2/ARAP1/SORBS3/MET/ARHGAP6/SLC9A1/RAPGEF3/PHACTR1/ZYX/SYNPO2L/PTK2B/ARRB1/SERPINF2/PDLIM1/ITGB5/TMEFF2/CLASP2/ACTG1/TPM1/ELN/CCDC88A/STMN1/EVL/CGNL1/WNT4/LIMCH1/SORBS1/CD47/SMAD3/SRF/TSC1/ARHGAP28/TNFAIP1/ARHGEF10/ROCK1/F11R/MTOR/CUL3/LIMK1/PXN/FHDC1	49
hsa04514	Cell adhesion molecules	49/2329	157/8163	0.252017	0.462492	0.317754	5802/9369/5175/84628/257194/1003/8174/83692/1272/1013/3680/5792/6900/4897/23114/152404/5818/80381/959/958/1493/9379/64115/9378/1000/4756/999/3688/1364/23705/26047/83700/5797/4267/4684/9672/53842/5789/50848/3897/9080/1365/1366/2734/3384/923/9019/100506658/23562	49		GO:0043149	stress fiber assembly	49/5237	104/18862	1.97255e-05	0.000684973	0.000540198	PPM1F/CARMIL1/CORO2B/ARHGEF10L/SRC/TJP1/ARHGEF18/TGFB3/FERMT2/ARAP1/SORBS3/MET/ARHGAP6/SLC9A1/RAPGEF3/PHACTR1/ZYX/SYNPO2L/PTK2B/ARRB1/SERPINF2/PDLIM1/ITGB5/TMEFF2/CLASP2/ACTG1/TPM1/ELN/CCDC88A/STMN1/EVL/CGNL1/WNT4/LIMCH1/SORBS1/CD47/SMAD3/SRF/TSC1/ARHGAP28/TNFAIP1/ARHGEF10/ROCK1/F11R/MTOR/CUL3/LIMK1/PXN/FHDC1	49
hsa05170	Human immunodeficiency virus 1 infection	65/2329	212/8163	0.266015	0.485514	0.333571	7188/5747/4773/208/2784/207/10000/7133/340061/5894/4790/130340/919/3708/115004/5336/162/5606/54331/2775/4776/811/472/1399/25939/6923/805/2185/163688/3654/3551/916/3985/5595/1073/8717/3709/8737/2782/5599/596/1072/7124/8065/94235/23291/2770/6892/4792/6921/5530/2475/2786/5290/3984/5829/8905/164/1147/1432/8945/7852/23118/7186/56924	65		GO:0007160	cell-matrix adhesion	93/5237	230/18862	2.06838e-05	0.000714325	0.000563346	PPM1F/PTK2/TEK/CORO2B/THBS3/JUP/PTPRK/ONECUT2/ACTN3/SRC/PRKCZ/DDR1/RIN2/ITGA7/MADCAM1/COL13A1/PLAU/BCR/FUT1/ACTN1/ACVRL1/DISC1/PPFIA2/MUC4/FERMT2/ITGB4/DUSP3/ITGA3/ARHGAP6/ARHGEF7/MAP4K4/SLC9A1/EFNA5/NPNT/CCR7/LIMS1/CDH13/DAG1/COL16A1/MINK1/MACF1/PLEKHA2/ZYX/EPB41L5/CORO1C/PTK2B/ITGB1/TIAM1/CD3E/CDK6/ITGB5/LRP1/ACER2/CCL25/JAM3/CLASP2/ACTG1/HPSE/UTRN/EMP2/NEXMIF/BCL2/DUSP22/WNT4/LIMCH1/MKLN1/SORB…	93
hsa04913	Ovarian steroidogenesis	17/2329	51/8163	0.267709	0.48595	0.33387	3480/283748/114/115/111/949/109/113/3479/3292/240/10965/8644/196883/3949/3643/2778	17		GO:0014706	striated muscle tissue development	133/5237	351/18862	2.0851e-05	0.000716186	0.000564813	MYLK2/CHRND/TGFB1/RIPOR2/MYO18B/EYA2/FGF8/ACTN3/ZBTB18/TCAP/SVIL/CHRNA1/BMP7/FHL2/MYOM2/HLX/PPARA/MEF2D/RBM24/FOXL2/HDAC4/TAFAZZIN/SORBS2/RBPJ/FOXC1/TGFB2/ASB2/JARID2/HIVEP3/DLL1/CHD7/NEURL1/SLC9A1/TP73/SIRT6/DLL4/BCL9L/NIBAN2/LEMD2/SMAD1/RUNX1/ATF3/RARB/SIX4/ADRA1A/POU4F1/GPC1/PGM5/CAV3/ACVR1/CALR/MEGF10/YY1/AKAP6/TBX2/ALPK3/MYF6/AKAP13/CFLAR/MYLPF/ACTA1/FBXO22/MAP2K4/GJC1/TENM4/IGF1/PKP2/KDM6B/…	133
hsa04659	Th17 cell differentiation	34/2329	108/8163	0.278937	0.502645	0.34534	4773/7040/5914/6095/6774/3459/10148/9466/4790/919/3718/3326/3460/7535/861/4087/3716/3551/916/5595/5599/4088/3091/7048/4792/5530/2475/3458/246778/1147/50943/1432/3594/6772	34		GO:0003382	epithelial cell morphogenesis	20/5237	31/18862	2.14317e-05	0.000732152	0.000577405	CCDC88C/PALLD/SIPA1L3/ST14/CLIC4/STC1/BCL11B/RILPL1/MET/SPINT2/COL22A1/RAB25/EPB41L5/POF1B/PLOD3/CNMD/HEG1/CLDN3/GRHL2/ARHGEF26	20
hsa05213	Endometrial cancer	19/2329	58/8163	0.279916	0.502645	0.34534	208/207/10000/5894/6932/2885/10297/10912/1495/8313/999/324/5595/673/5290/1647/1026/6654/6934	19		GO:0021559	trigeminal nerve development	5237-10-01	11/18862	2.22593e-05	0.00074829	0.000590132	DCANP1/PLXNA3/POU4F1/SEMA3A/PLXNA4/TIFAB/DRGX/SEMA3F/ISL1/NEUROG1	10
hsa04145	Phagosome	47/2329	152/8163	0.282213	0.504059	0.346312	1535/1778/7059/9114/50617/81035/245973/60/53407/10312/5289/535/1311/7060/4842/949/1783/9902/534/79659/51606/10383/9146/7846/811/10381/1781/3688/533/929/84617/29927/3693/71/5869/1780/8411/23545/7277/347688/22925/347733/84790/5878/7057/948/9550	47		GO:0031223	auditory behavior	5237-10-01	11/18862	2.22593e-05	0.00074829	0.000590132	SHANK3/DCANP1/HTT/NRXN2/NRXN1/STRA6/CNTNAP2/TIFAB/DRD2/NEUROG1	10
hsa04918	Thyroid hormone synthesis	24/2329	75/8163	0.29036	0.515853	0.354415	7038/7849/23236/64764/3708/114/483/476/115/111/478/109/113/90993/6528/3709/5332/7253/1385/196883/468/23439/2778/8458	24		GO:1902287	semaphorin-plexin signaling pathway involved in axon guidance	5237-10-01	11/18862	2.22593e-05	0.00074829	0.000590132	PLXNA1/PLXND1/PLXNA3/SEMA3A/PLXNA4/PLXNB1/PLXNB2/SEMA3F/PLXNA2/PLXNC1	10
hsa04658	Th1 and Th2 cell differentiation	29/2329	92/8163	0.296584	0.524122	0.360097	4773/3459/4790/919/3718/3516/3460/7535/28514/54567/10683/4854/3592/55534/3716/3551/916/5595/4851/5599/3714/4792/5530/3458/1147/4853/1432/3594/6772	29		GO:0051588	regulation of neurotransmitter transport	47/5237	99/18862	2.26021e-05	0.000755795	0.000596051	DNM1L/ADORA2A/ASIC1/NCS1/CPLX2/MCTP1/SYN1/RAB3A/PPFIA2/WNT7A/P2RX1/NOS1/P2RY1/RIMS2/SLC4A8/TACR2/ADRA1A/BAIAP3/CHRNB4/PER2/RAB3GAP1/SYT4/GPER1/RIMS3/ATP2A2/SEPTIN5/STXBP1/ITGB1/SNCAIP/SYT12/GIT1/CSPG5/DTNBP1/ADRA2A/DRD3/CAMK2A/LRRK2/HCRT/STXBP5L/CPLX1/DRD2/SYT1/CHRNA5/BACE1/STX1A/CHRNA3/GPM6B	47
hsa04662	B cell receptor signaling pathway	26/2329	82/8163	0.298211	0.524224	0.360167	4773/208/207/10000/5894/4790/7410/2885/5336/84433/3635/118788/974/3551/5595/4067/27071/975/3636/10451/5777/4792/5530/5290/1147/6654	26		GO:0010811	positive regulation of cell-substrate adhesion	55/5237	121/18862	2.31839e-05	0.000771171	0.000608177	PREX1/PPM1F/CARMIL1/TEK/RREB1/JUP/PRKCE/PRKCZ/RIN2/LIMS2/PDGFB/SPOCK2/FUT1/DISC1/UNC13D/FERMT2/ITGA3/ARHGEF7/MDK/MAP4K4/P4HB/OLFM4/NPNT/CCR7/LIMS1/CDH13/DAG1/COL16A1/CALR/CRKL/TRIOBP/PLEKHA2/EPB41L5/PTK2B/CD3E/CDK6/CCL25/NEDD9/ARL2/UTRN/AGR2/FLNA/EMP2/CSPG5/NDNF/WNT4/SMAD3/TSC1/DNM2/EGFLAM/ROCK1/CCL28/GFUS/HSD17B12/CD36	55
hsa05012	Parkinson disease	80/2329	266/8163	0.306853	0.533716	0.366688	201266/84701/135/4780/23516/3800/5695/5714/4713/55669/5707/3708/816/111/4723/3831/4700/7345/55630/4716/56901/9377/5689/10383/7846/4217/5715/5413/10381/1616/805/163688/9627/84617/9817/7416/5702/292/518/7419/3709/6571/10975/498/64116/5599/64837/9451/6531/2861/7277/7979/818/291/5682/7317/2770/516/347688/317/27173/7327/815/2774/347733/120892/84790/2081/7316/1813/468/4708/4726/293/7326/7384/54539/2778…	80		GO:0060048	cardiac muscle contraction	60/5237	135/18862	2.34559e-05	0.000776132	0.00061209	MYLK2/SNTA1/KCNJ2/JUP/CACNA1D/NEDD4L/TCAP/FGF12/KCNQ1/STC1/HDAC4/TAFAZZIN/CACNA1G/ATP1A1/GAA/NOS1/SLC9A1/KCNE3/SRI/ADRA1A/CHGA/MAP2K3/NPPA/PDE4B/CAV3/ATP2A2/ADORA1/MYL1/CALM2/GJC1/TNNI3K/KCNN2/PKP2/GSN/TNNT2/KCNJ3/DMD/VEGFB/CACNA2D1/TPM1/FLNA/PDE4D/TNNI1/GRK2/ATP2A1/RANGRF/KCNH2/HCN4/SCN3B/MTOR/PIK3CA/MYL4/ANK2/DSG2/SCN4B/CXCR4/P2RX4/RYR2/DSP/AKAP9	60
hsa00565	Ether lipid metabolism	16/2329	49/8163	0.308909	0.533716	0.366688	8540/9514/8398/283748/133121/151056/23646/8612/387521/254531/284161/5050/10390/5337/5051/11145	16		GO:0032271	regulation of protein polymerization	91/5237	225/18862	2.49561e-05	0.000821471	0.000647846	PREX1/CARMIL1/LATS1/AVIL/HIP1R/PRKCE/ADD2/ARHGAP40/CCL24/SVIL/CDH5/PFN4/CLIP1/ARHGAP18/MAPRE1/CDC42EP3/TBCD/TMOD1/SPTB/CORO1B/SSH2/MET/MYO1C/GRB2/CYFIP1/KANK4/SPTBN2/PICK1/DBN1/CCR7/BAIAP2L1/SPTBN5/CYRIB/TMOD2/NCK2/ARF6/NAV3/SPTBN1/CAV3/LMOD1/TRIOBP/DYRK1A/KANK3/MAP2/SPTBN4/FCHSD2/PTK2B/CDK5RAP2/STMN2/GSN/ARFIP1/FHOD3/CDC42EP4/CRACD/ELN/ANKRD53/ARL2/TTBK1/STMN1/SNX9/ADD1/EVL/VASP/BAIAP2/CAPZA3/NU…	91
hsa04370	VEGF signaling pathway	19/2329	59/8163	0.309428	0.533716	0.366688	5747/4773/208/8877/6714/207/10000/283748/5894/5336/3315/25759/5595/5530/5290/5829/4846/1432/9261	19		GO:1903078	positive regulation of protein localization to plasma membrane	32/5237	60/18862	2.54066e-05	0.000831968	0.000656124	ATP2B4/PRKCE/AKT1/ZDHHC2/ITGA3/PRKCI/ARF6/SPTBN1/GPER1/DPP10/KCNJ11/ITGB1/PRKCH/EPHB2/LRP1/PLS1/ZDHHC8/NKD2/AGR2/PTPN9/SORBS1/TNF/PPP1R9B/STAC2/RANGRF/SQSTM1/EZR/TREM2/RAB11FIP2/IFNG/EPHA2/ACSL3	32
hsa04950	Maturity onset diabetes of the young	2329-09-01	26/8163	0.310701	0.533716	0.366688	6928/2645/3280/3171/4760/3170/389692/3174/50674	9		GO:0048013	ephrin receptor signaling pathway	42/5237	86/18862	2.59824e-05	0.000846438	0.000667536	PTK2/AP2A2/KALRN/SRC/FYN/ANKS1B/NTRK1/ACTB/MMP9/VAV2/ARHGEF28/RBPJ/ANKS1A/ITSN1/ARHGEF7/EFNA5/GRIN1/NCK2/EFNA4/PSEN1/EPHB4/TIAM1/EPHB2/EFNB1/LYN/GIT1/ACTG1/PTPN11/EPHA4/EPHB3/EFNA3/VAV3/APH1B/EPHA7/GRIN2B/SIPA1L1/ROCK1/CHN1/EFNA1/EPHA2/EPHB1/EPHA8	42
hsa00920	Sulfur metabolism	2329-04-01	8163-10-01	0.311601	0.533716	0.366688	9060/9061/54928/23474	4		GO:0050731	positive regulation of peptidyl-tyrosine phosphorylation	80/5237	193/18862	2.70832e-05	0.000873296	0.000688717	ARHGEF2/CSPG4/TGFB1/SRCIN1/PECAM1/FGF8/SRC/FYN/LRRK1/KITLG/BDNF/PDGFB/STAT3/CNTN1/PARP9/HES1/CTF1/FBXW7/THBS4/NEURL1/IL3/EFNA5/RELN/CD40/PTK6/NCAPG2/TNFRSF18/ADRA1A/BTC/HES5/FGFR3/ACE/LIF/ACVR1/DGKQ/NOD2/ADORA1/IL12A/ANGPT1/PTK2B/IGF1/CCK/CD3E/ARRB2/DOK7/LYN/BANK1/TEC/CD81/GPRC5B/NEDD9/ERBB3/PTPN11/EPHA4/TNF/ANGPT4/SEMA4D/ADRA2A/TNK2/TREM2/MTOR/CD74/DLG3/HSF1/ALKAL1/IFNG/EFNA1/DLG4/CD24/HCLS1/MIF…	80
hsa05207	Chemical carcinogenesis - receptor activation	64/2329	212/8163	0.318273	0.542363	0.372629	1869/208/1978/776/2253/6714/773/207/10000/2250/6774/8817/5465/5894/4790/64764/114/3326/2100/115/111/28514/2885/54567/119391/774/109/2099/1137/10683/113/1143/6195/408/409/90993/4257/5595/990/2052/2254/9314/596/2947/27330/2770/1385/196883/468/2475/10728/5290/23746/4853/54575/4259/1136/6654/2778/8600/54600/55584/896/10720	64		GO:0060348	bone development	80/5237	193/18862	2.70832e-05	0.000873296	0.000688717	LRP5/TEK/NPPC/THBS3/DCANP1/FGF8/SRC/PHEX/LRRK1/SMPD3/FBN1/SLC38A10/GPR68/SULF2/COL13A1/TRIP11/AMER1/LTF/STC1/FGF18/COL27A1/MEF2D/FOXP1/SERPINH1/COMP/TGFB3/FBXW7/XYLT1/FOXC1/LRP6/SP5/SIGLEC15/INSIG1/ZNF385A/SMAD1/TMEM119/DCHS1/RARB/FOXN3/LTBP3/DYM/MATN1/AXIN2/ALPL/ANXA6/BGN/MCPH1/FGFR3/AKAP13/CSGALNACT1/MMP16/NAB1/IGF1/SPNS2/TIFAB/PTPN11/PLXNB1/INPPL1/SRF/SEMA4D/PTPN6/TGFBR2/SH3PXD2B/TRIM45/MEGF8/…	80
hsa03250	Viral life cycle - HIV-1	20/2329	63/8163	0.328891	0.557612	0.383106	5045/23299/11052/8850/8178/4298/9146/25939/1025/27183/27125/636/51497/4300/7469/6827/55201/22936/4130/7852	20		GO:0035264	multicellular organism growth	58/5237	130/18862	2.77427e-05	0.000890021	0.000701907	WWTR1/NPPC/SELENOM/CLIC4/SMPD3/MBD5/RAI1/LGMN/COMP/PTCH1/WDTC1/ERCC1/CHD7/GDF15/SPTBN2/TAL2/RARB/STK40/CCM2/TNS2/PKDCC/ATF5/ATM/SPTBN4/GHSR/FTO/IGF1/GPAT4/TMED2/PLS1/H3-3B/ATP8A2/PTPN11/ADD1/GHRHR/BCL2/TARBP2/SLC6A3/GHRH/CREB1/SLC25A25/EZR/XRCC2/PLAG1/PLAC8/DRD2/MTOR/HEG1/CTC1/PIK3CA/GRHL2/NOTCH2/CDK4/SOS1/GNAS/ERCC6/STIL/APP	58
hsa04723	Retrograde endocannabinoid signaling	45/2329	148/8163	0.334326	0.563964	0.38747	776/2784/773/2563/11343/2891/4713/23236/3708/114/57406/115/111/4723/4700/3763/747/57030/4716/774/109/56901/55879/140679/54331/113/2775/3760/5595/3709/2782/5332/5599/94235/2770/2911/196883/4708/2786/57084/2892/4726/54539/1432/4710	45		GO:0035315	hair cell differentiation	25/5237	43/18862	2.81321e-05	0.000890239	0.000702079	PDZD7/MYO7A/RIPOR2/ATOH1/TMEM132E/LHFPL5/MYCL/HES1/RBPJ/SLC9A3R1/DLL1/HES5/TRIOBP/USH1C/USH2A/TPRN/PLS1/NOTCH1/POU4F3/ERCC3/MYO6/JAG2/WHRN/ESRP1/PITX2	25
hsa05161	Hepatitis B	49/2329	162/8163	0.34069	0.571812	0.392862	4773/7040/1869/208/6714/207/10000/4318/1870/6774/5894/4790/3718/64764/7043/7042/3339/8900/2885/5606/4776/6416/2185/3654/3716/3551/90993/5595/7419/5599/596/7124/4088/3454/7048/317/4792/1385/673/468/7534/5290/1147/1432/1026/6654/6772/23118/1871	49		GO:0050654	chondroitin sulfate proteoglycan metabolic process	25/5237	43/18862	2.81321e-05	0.000890239	0.000702079	CSPG4/CHST13/PXYLP1/CHST11/SPOCK2/IDUA/CHST3/XYLT1/CHPF/B3GAT1/BGN/CSGALNACT1/CHST9/CSPG5/NDNF/ARSB/HEXA/HYAL4/B3GAT2/EGFLAM/CSGALNACT2/CHST15/CHST12/BPNT2/CHST7	25
hsa01523	Antifolate resistance	2329-10-01	30/8163	0.34275	0.572392	0.39326	4363/4790/10257/3551/7124/8714/6472/10057/1147/7298	10		GO:0007043	cell-cell junction assembly	64/5237	147/18862	2.81721e-05	0.000890239	0.000702079	EPB41L3/MARVELD3/PARD3/PECAM1/JUP/CD9/TJP1/CDH5/ACTB/FLCN/SNAI1/MICALL2/ARVCF/TBCD/CDH12/CDH22/DLG5/MYO1C/CDH7/PKP1/FSCN1/RUNX1/DCHS1/PRKCI/CTNNA1/CDH2/PKP4/ACE/FRMPD2/PIP5K1C/GJC1/CLDN4/PKP2/PRKCH/IKBKB/APC/CTNND2/JAM3/ACTG1/ARL2/POF1B/CDH11/TNF/CDHR3/SRF/LSR/CDH19/CBFB/CLDN22/TLN2/ROCK1/F11R/HEG1/CDH20/CLDN9/CLDN3/CDH24/CLDN7/GRHL2/EPHA2/AFDN/PATJ/OCLN/CLDN14	64
hsa04936	Alcoholic liver disease	43/2329	142/8163	0.350764	0.580686	0.398959	208/207/10000/9020/5465/4790/2194/6932/32/23643/6434/51/5606/31/1374/4217/3592/501/6416/3654/3551/929/6720/8717/257397/6319/8737/9663/51422/5599/7124/79602/4792/23417/8310/126129/727/1147/1432/5564/84818/6934/23118	43		GO:0009612	response to mechanical stimulus	83/5237	202/18862	2.83292e-05	0.000890748	0.00070248	PDZD7/PTK2/KCNJ2/SHANK3/RIPOR2/JUP/DCANP1/SRC/FYN/TCAP/AKT1/NTRK1/MAP3K14/PIEZO1/PDE2A/PIEZO2/RAF1/ABHD12/NFKB1/HDAC4/LHFPL5/IGFBP2/PTCH1/ATP1A1/CACNB3/STRBP/P2RX3/MDK/TRPA1/SLC9A1/SCEL/TMC2/P2RY1/CD40/HTT/NRXN2/NRXN1/DAG1/CXCL12/CDH2/PKD2L1/NPPA/CAV3/STRA6/USP53/ACTA1/MAP2K4/PTK2B/GSN/CNTNAP2/DMD/MAPK3/TIFAB/JUND/ATP8A2/PTPN11/PPL/MAPK8/MAP3K2/TGFBR2/NFKBIA/KIAA0319/ANGPT2/AQP1/F11R/DRD2/CRADD/P…	83
hsa00120	Primary bile acid biosynthesis	2329-06-01	17/8163	0.351194	0.580686	0.398959	9023/9420/10858/80270/1581/3295	6		GO:0048639	positive regulation of developmental growth	72/5237	170/18862	2.8663e-05	0.000896782	0.000707239	PPARD/DSCAM/FGF8/ACTN3/RNF157/NEDD4L/AKT1/AGRN/BDNF/SYT2/HLX/NDEL1/DISC1/PLCB1/RBPJ/ACACB/CPNE5/SYT17/SHTN1/LPAR3/DLL1/CHD7/CDKL5/CYFIP1/DBN1/RIMS2/SMURF1/CXCL12/SYT4/AKAP6/TBX2/MACF1/SEMA7A/RND2/SPTBN4/GHSR/IGF1/LRP1/PLS1/ATP8A2/NOTCH1/AGR2/ISLR2/TGFBR3/GHRHR/BCL2/SLC6A3/SRF/SEMA4D/SLC23A2/ZP3/TGFBR2/GHRH/CREB1/EZR/MEGF8/ITSN2/DRD2/MTOR/L1CAM/INSR/SYT1/LIMK1/ERBB4/BASP1/SEMA5A/MAPK14/DDX39B/ZFPM…	72
hsa04973	Carbohydrate digestion and absorption	15/2329	47/8163	0.354628	0.581776	0.399707	208/776/207/10000/23236/483/476/478/3101/3098/5332/93432/8972/5290/23439	15		GO:0072384	organelle transport along microtubule	40/5237	81/18862	2.89478e-05	0.000901231	0.000710747	DYNC1H1/BICD2/SYNE2/KIF13A/BICDL2/HAP1/PRKCZ/KIF3B/TMEM201/KIF1A/NDEL1/BORCS5/BICDL1/SUN2/HTT/MREG/TRAK1/CNIH2/AP3B2/MAP2/BLOC1S4/DYNC1I1/SYBU/DTNBP1/RAB1A/BICD1/LRPPRC/FBXW11/HIF1A/AP3D1/ARHGAP21/RAB6A/AGBL4/MAP1S/PEX14/KIF3C/STK11/NEFH/BLOC1S3/AP3B1	40
hsa05216	Thyroid cancer	2329-12-01	37/8163	0.356968	0.581776	0.399707	4914/7849/6932/10912/999/8030/5595/673/1647/1026/7170/6934	12		GO:0009101	glycoprotein biosynthetic process	131/5237	347/18862	2.93503e-05	0.000909283	0.000717098	CRPPA/B4GALT5/CSPG4/CHST13/FUT7/XXYLT1/B3GNT5/PXYLP1/GALNT10/MAN2A2/GAL3ST1/MGAT2/EOGT/HS6ST1/CHST11/MUC5B/TMTC1/GALNT15/MGAT3/TRIP11/NECAB2/FUT1/EXTL3/GLCE/PLCB1/JAK3/GALNT2/PAWR/CHST8/TET3/CHST3/B3GNT9/LARGE2/MUC4/ST8SIA4/XYLT1/FUT4/POFUT2/PGM3/ST3GAL2/B4GAT1/CHPF/TMTC2/MUC20/UST/GALNT18/TET1/CCR7/NECAB3/B3GAT1/AATF/RPN2/ST3GAL5/MGAT1/TRAK1/ST6GAL1/BGN/B3GLCT/B3GALT5/ST3GAL3/GOLPH3/ST6GALNAC5/S…	131
hsa01040	Biosynthesis of unsaturated fatty acids	2329-09-01	27/8163	0.357078	0.581776	0.399707	11332/51/79071/10965/6319/9524/8310/51144/3295	9		GO:0032869	cellular response to insulin stimulus	91/5237	226/18862	3.05078e-05	0.000940534	0.000741743	TRIM72/SRSF5/AKT2/FUT7/APPL2/SORL1/ATP6V0D1/SRC/ATP6V0A4/SLC39A14/AKT1/PRKCZ/ATP6V1C2/IGF1R/HDAC5/TCIRG1/RAB31/RAB12/NDEL1/GCK/ATP6V0A1/SOCS1/PARP1/BCAR1/WDTC1/KAT2B/AHSG/MYO1C/SLC9A1/INSIG1/GRB2/CYFIP1/PCSK9/BAIAP2L1/PRKCI/ATP6V1G2/SIK2/ATP6V1H/LPL/TNS2/ZBTB7B/SNX5/EEF2K/CFLAR/PDK2/GHSR/TRIB3/SOGA1/GSTP1/UCP2/ATP2B1/ATP6V0B/SREBF1/APC/PTPRE/PKM/ECHDC3/PTPN11/LPIN2/GHRHR/BAIAP2/C2CD5/SORBS1/ATP6V…	91
hsa00533	Glycosaminoglycan biosynthesis - keratan sulfate	2329-05-01	14/8163	0.36796	0.596595	0.409889	6483/6487/8704/4166/10678	5		GO:0009259	ribonucleotide metabolic process	156/5237	425/18862	3.10371e-05	0.000952205	0.000750948	NPPC/TGFB1/SULT4A1/DCAKD/PDE9A/PPCDC/AK9/CBFA2T3/ACTN3/UCK2/DLG2/OGDH/RORA/AMPD3/PFKFB4/ACOT11/ZBTB20/AMPD2/FLCN/PDE2A/PGM1/PPARA/NUDT18/MFN1/ACSF2/MVK/GCK/PDE8A/HDAC4/NT5E/FASN/ACACB/ADCY8/PDE7B/PARP1/PFKL/ADCY9/PDE5A/ALDOB/ADCY5/GCKR/ACOT7/GUCY1A2/AAAS/DDIT4/NME1/GUK1/HINT1/NUP93/PDHA1/PDP1/HK3/HSD17B8/MPP1/ENO4/ADCY3/FOXK2/UPP1/CARD11/PAPSS2/ACACA/SLC4A1/CTPS1/GALK1/SULT2B1/ADCY7/NPPA/ADK/PDE4…	156
hsa04710	Circadian rhythm	2329-11-01	34/8163	0.371345	0.599175	0.411661	6095/4862/8864/1628/51422/406/23291/1385/1454/5564/8945	11		GO:0014902	myotube differentiation	51/5237	111/18862	3.16955e-05	0.000967707	0.000763173	TRIM72/NFATC2/RIPOR2/CD9/HDAC5/BDNF/EHD1/RBM24/HDAC4/ADGRB3/MYMX/NOS1/GDF15/NIBAN2/MYOF/DMPK/TMEM119/SORT1/SIX4/TANC1/PLD3/PLPP7/CAV3/MYF6/CFLAR/ACTA1/FBXO22/RBM38/IGF1/ADAM12/BIN3/CD81/NOTCH1/EHD2/ADGRB1/BCL2/SIX1/PPP3CA/HOMER1/KCNH1/MAMSTR/HDAC9/MTOR/MYMK/MYH9/SMYD3/MYOG/CYP26B1/MAPK14/MYEF2/DYRK1B	51
hsa05169	Epstein-Barr virus infection	60/2329	202/8163	0.380461	0.610932	0.419739	7188/7874/1869/208/9612/207/10000/9020/1870/6774/1027/5714/4939/5707/4790/919/3280/3718/3516/8900/5336/958/894/10912/5606/9541/811/6416/3654/3716/3551/916/1021/377841/5702/4067/8717/8737/5599/596/7124/4791/4940/7979/3454/317/6892/4792/5290/10018/1647/1147/1432/1019/1026/6772/896/23118/7186/1871	60		GO:0007215	glutamate receptor signaling pathway	29/5237	53/18862	3.20282e-05	0.000967826	0.000763267	SHANK3/GRIN2D/GRM2/FYN/GRIK3/NECAB2/GRIA2/GRIK2/GRM8/PLCB1/GRM4/DAGLA/GRM3/GRIN2A/GRIN1/HOMER2/PTK2B/TIAM1/GRIK5/GRID1/KCNB1/GRIN2C/GRM1/GRID2/HOMER1/GRIN2B/GRIA3/CPEB4/APP	29
hsa05016	Huntington disease	90/2329	306/8163	0.385535	0.61547	0.422857	8632/9776/161/84701/9001/3800/8701/627/5695/441925/127602/5714/2891/4713/5289/1767/5707/23236/55626/27019/64764/10540/3708/23130/146754/55062/4723/3831/4700/4716/774/56901/3064/9377/5689/2902/7052/10383/7846/4217/5715/25981/10381/84617/90993/7416/5702/9519/292/6648/3092/518/7419/1213/10975/498/5332/5599/64837/7277/7979/291/5682/516/347688/317/6874/1385/347733/84790/2904/2081/8218/2475/4708/1742/6…	90		GO:0050432	catecholamine secretion	29/5237	53/18862	3.20282e-05	0.000967826	0.000763267	ADORA2A/KCNA2/SYT8/SYT2/RAB3A/HRH3/SYT17/SYT9/ADRA2B/P2RY1/CHRNA4/CHGA/CXCL12/SYT4/GHSR/SYT12/DTNBP1/SYT6/KCNB1/GRK2/ADRA2A/NISCH/DRD3/CARTPT/CRH/DRD2/SYT1/OXT/STX1A	29
hsa04146	Peroxisome	25/2329	82/8163	0.386972	0.61547	0.422857	11001/8540/225/8528/4598/5826/189/51/51555/5830/4843/6648/5192/55711/10478/55825/23417/8310/2180/5195/2181/51268/5052/3295/8504	25		GO:1902285	semaphorin-plexin signaling pathway involved in neuron projection guidance	5237-11-01	13/18862	3.25775e-05	0.000967826	0.000763267	NRP2/PLXNA1/PLXND1/PLXNA3/SEMA3A/PLXNA4/PLXNB1/PLXNB2/SEMA3F/PLXNA2/PLXNC1	11
hsa04727	GABAergic synapse	27/2329	89/8163	0.391062	0.619026	0.4253	776/9001/2784/6714/773/2563/114/9568/115/111/3763/774/109/55879/140679/54331/113/2775/2782/94235/2770/11345/92745/11337/196883/81539/2786	27		GO:0030041	actin filament polymerization	78/5237	188/18862	3.26182e-05	0.000967826	0.000763267	PREX1/CARMIL1/LATS1/AVIL/HIP1R/PRKCE/ADD2/ARHGAP40/CCL24/SVIL/PFN4/ARHGAP18/MICALL2/PSTPIP1/CDC42EP3/COBL/TMOD1/SPTB/CORO1B/SSH2/MYO1C/ARHGAP6/GRB2/CYFIP1/KANK4/SPTBN2/PICK1/DBN1/CORO7/CCR7/BAIAP2L1/SPTBN5/CYRIB/TMOD2/NCK2/ARF6/DIAPH1/SPTBN1/LMOD1/TRIOBP/KANK3/SPTBN4/FCHSD2/PTK2B/GSN/ARFIP1/FHOD3/CDC42EP4/CRACD/ELN/SNX9/ADD1/EVL/VASP/BAIAP2/CAPZA3/SPIRE2/ARHGAP28/RDX/COTL1/DNAI3/TMOD3/SSH1/SLIT2/…	78
hsa04974	Protein digestion and absorption	31/2329	103/8163	0.397959	0.626973	0.43076	5547/51032/1305/3784/85301/84570/1289/483/476/1288/478/5644/1278/10008/1298/1307/169044/1286/1293/1358/2006/6520/1299/3783/1310/1284/1803/81578/6510/1506/23439	31		GO:0060491	regulation of cell projection assembly	78/5237	188/18862	3.26182e-05	0.000967826	0.000763267	AUTS2/ZMYND8/AVIL/SYNE2/RIPOR2/HAP1/ATP8B1/KCTD17/CDKL1/MYO10/EVI5L/SRC/AGRN/FAM110C/SDCCAG8/ARHGAP24/IFT140/PALM/ARHGAP35/CDC42EP3/NDEL1/COBL/HDAC4/TGFB3/CROCC/ARAP1/CDK10/RABEP2/NEURL1/PODXL/CDKL5/CYFIP1/DCDC2/FSCN1/CCR7/HTT/TENM2/ARF6/RAP1GAP/MARK4/EPS8L2/SEPTIN9/TBC1D30/CORO1C/LIMK2/APC/CDC42EP4/BIN3/WRAP73/FAM98A/CCDC88A/ARHGAP44/VDAC3/EVL/SRF/DYNLT2B/DNM2/BCAS3/RDX/PLEKHM1/PPP1R16B/DEF8/ANL…	78
hsa00640	Propanoate metabolism	2329-10-01	32/8163	0.431572	0.676737	0.46495	32/5096/51/31/593/8801/594/23417/8310/3939	10		GO:0099111	microtubule-based transport	78/5237	188/18862	3.26182e-05	0.000967826	0.000763267	DYNC1H1/BICD2/SYNE2/KIF13A/BICDL2/HAP1/DLG2/DST/KIF5C/PRKCZ/KIF3B/IFT46/TMEM201/TRIP11/IFT140/KIF1A/NDEL1/DNAH5/TTC21B/CEP131/BORCS5/IFT81/DYNC2I1/BICDL1/SLC9A3R1/SUN2/TTC30B/HTT/MREG/DYNC2H1/PURA/HSPB1/TRAK1/DPCD/TNPO1/SPG11/CNIH2/AP3B2/MAP2/DNAAF2/DYNC1I2/BLOC1S4/HNRNPU/IFT122/DYNC1I1/SYBU/DTNBP1/RAB1A/ARL3/BICD1/LRPPRC/TRAF3IP1/ADCY10/DYNLT2B/FBXW11/HIF1A/AP3D1/ARHGAP21/RAB6A/AGBL4/TUB/CAMSAP3…	78
hsa04726	Serotonergic synapse	34/2329	115/8163	0.437452	0.682752	0.469083	776/1644/2784/773/3352/283748/5894/23236/170572/3708/111/3763/10411/774/5742/54331/2775/3781/240/3760/242/5595/3709/6571/2782/5332/94235/2770/3751/673/2786/2778/3359/351	34		GO:0048732	gland development	152/5237	413/18862	3.33275e-05	0.000984251	0.000776221	TG/LRP5/NCOA1/LATS1/TGFB1/SRSF5/AKT2/RREB1/LAMA5/RTN4/NCOR2/GATA2/SLC29A1/MAD1L1/WNT7B/ADCYAP1/HNF1B/ONECUT2/FGF8/KALRN/SRC/AKT1/DDR1/CDK5RAP3/PLXNA1/LIMS2/WNT10A/SULF2/BMP7/ATP2C2/PLXND1/HLX/PAX8/FA2H/OAS2/ARHGAP35/BCL11B/COBL/RAF1/CYP7B1/HES1/FASN/TGFB3/FBXW7/RBPJ/FOXC1/LRP6/PTCH1/TGFB2/MET/IGF2R/DKK3/SLC9A3R1/JARID2/MDK/NEURL1/NME1/PCSK9/ESR1/LHX3/E2F7/PAM/SIX4/DAG1/ARF6/TGM2/PRDX2/SEMA3A/CDH1…	152
hsa03030	DNA replication	2329-11-01	36/8163	0.455884	0.708211	0.486574	6119/6117/23649/5982/10535/10714/4174/29935/5424/57804/4173	11		GO:1905475	regulation of protein localization to membrane	80/5237	194/18862	3.36736e-05	0.000988166	0.000779308	ZMYND8/ATP2B4/TGFB1/E2F1/AKT2/FZD9/PRKCE/FYN/AKT1/PRKCZ/ACTB/NECAB2/SHISA7/TFDP1/MRAP2/LDLRAP1/TAMALIN/ZDHHC2/ITGA3/CACNB3/MYO1C/TP73/TFDP2/PRKCI/DAG1/ARF6/CDH2/GPC1/SPTBN1/PKDCC/GPER1/CRKL/DPP10/GHSR/KCNJ11/LRRC15/ITGB1/HPCA/GSN/PRKCH/EPHB2/LRP1/PLS1/ZDHHC8/NKD2/CD81/ARHGAP44/AGR2/CLTC/PTPN9/MAPK8/BCL2/C2CD5/KCNB1/VPS4A/PICALM/SORBS1/TP63/TNF/NUMB/PPP1R9B/STAC2/RANGRF/APPL1/SQSTM1/SSH1/PDCD5/EZR…	80
hsa00790	Folate biosynthesis	2329-08-01	26/8163	0.473291	0.731849	0.502814	5092/6697/249/231/8644/2643/84105/57016	8		GO:0019693	ribose phosphate metabolic process	159/5237	435/18862	3.37728e-05	0.000988166	0.000779308	NPPC/TGFB1/SULT4A1/DCAKD/PDE9A/PPCDC/AK9/CBFA2T3/ACTN3/UCK2/DLG2/OGDH/RORA/AMPD3/PFKFB4/ACOT11/ZBTB20/AMPD2/FLCN/PDE2A/PGM1/PPARA/PYGL/NUDT18/MFN1/ACSF2/MVK/GCK/PDE8A/HDAC4/NT5E/FASN/ACACB/ADCY8/PDE7B/PARP1/TKT/PFKL/ADCY9/PDE5A/ALDOB/ADCY5/GCKR/ACOT7/GUCY1A2/AAAS/DDIT4/NME1/GUK1/HINT1/NUP93/PDHA1/PDP1/HK3/HSD17B8/MPP1/ENO4/ADCY3/FOXK2/UPP1/CARD11/PAPSS2/ACACA/SLC4A1/CTPS1/GALK1/SULT2B1/ADCY7/NPPA…	159
hsa00620	Pyruvate metabolism	14/2329	47/8163	0.47912	0.737447	0.506661	32/5091/5160/31/501/9380/10327/5315/5162/97/4200/10873/3939/38	14		GO:0042491	inner ear auditory receptor cell differentiation	21/5237	34/18862	3.50927e-05	0.00102089	0.000805118	PDZD7/MYO7A/RIPOR2/ATOH1/LHFPL5/MYCL/HES1/RBPJ/SLC9A3R1/DLL1/HES5/TRIOBP/USH1C/TPRN/PLS1/NOTCH1/POU4F3/MYO6/JAG2/WHRN/ESRP1	21
hsa03320	PPAR signaling pathway	22/2329	75/8163	0.482359	0.739027	0.507746	5467/11001/2172/5465/51/4023/1374/1581/1622/6319/51129/10580/3157/2712/8310/7316/2180/126129/10873/2181/440503/948	22		GO:0071900	regulation of protein serine/threonine kinase activity	177/5237	492/18862	3.52143e-05	0.00102089	0.000805118	CDKN3/LRP5/PBK/STK3/LATS1/CSPG4/ATP2B4/TGFB1/NTRK3/UBE2V1/ALK/SORL1/SPRED2/KSR1/IPO5/SRC/DUSP9/DAB2IP/AKT1/CIT/DUSP8/IGF1R/CDK5RAP3/KITLG/ACTB/PDGFB/BMP7/SASH1/LTF/CDKN1B/FGF18/TPD52L1/CCNY/RGS3/RPTOR/HEXIM1/TGFB3/DUSP14/MAPKAPK5/HSP90AB1/FERMT2/LRP6/DUSP3/KAT2B/RASIP1/PKIB/CCNA1/LPAR3/GRM4/UCHL1/MUC20/GDF15/TP73/BLM/STRADA/RALB/ADRA2B/ROR2/PRKAR1B/CD40LG/CD40/HTT/SPATC1L/MAP3K21/CCND2/GADD45G/CC…	177
hsa03430	Mismatch repair	2329-07-01	23/8163	0.497986	0.756034	0.519431	6119/6117/5982/10714/29935/5424/57804	7		GO:0016049	cell growth	170/5237	470/18862	3.5707e-05	0.00102663	0.000809643	HDGFL2/AUTS2/EPB41L3/KDM2B/KLHL22/PRDM11/IGFBPL1/DCC/PTPRS/TGFB1/PPARD/OLFM1/SH3BP4/RTN4/KMT2D/NRP2/DSCAM/SPHK1/RNF157/NEDD4L/SEMA6B/AKT1/PRKCZ/DDR1/DCLK1/PLXNA1/BDNF/SEMA6A/DCSTAMP/FLCN/RERG/SYT2/EXOSC2/CDKN1B/PPARA/NDEL1/ACVRL1/COBL/NUBP1/EXTL3/DISC1/RPTOR/SORBS2/ARHGAP4/PLXNA3/NRCAM/CPNE5/HSP90AB1/ESR2/BCAR1/FSTL4/SYT17/CSNK2A1/SHTN1/TGFB2/SPOCK1/DNAJB2/LPAR3/WFDC1/SLC9A1/SIRT6/EBAG9/DPYSL2/CD…	170
hsa04614	Renin-angiotensin system	2329-07-01	23/8163	0.497986	0.756034	0.519431	5547/10159/1636/290/2028/5550/5972	7		GO:0051650	establishment of vesicle localization	85/5237	209/18862	3.57371e-05	0.00102663	0.000809643	DYNC1H1/MYO7B/MYO7A/MLPH/MYO1D/KIF13A/EXOC4/BICDL2/HAP1/NAPA/KIF5C/PRKCZ/TRAPPC9/KIF3B/MYO1H/TRIP11/RAB3A/TCIRG1/KIF1A/NDEL1/PPP6R3/PPFIA2/BORCS5/DCTN2/MYO19/GPR143/BICDL1/WIPI1/SYNJ1/MYO1E/MYO1C/SEC24C/HTT/SEC16B/MREG/TRAPPC3/SEC24D/MYO15A/TRAK1/SYT4/MYO1B/MAP4K2/SPG11/CNIH2/SEPTIN5/AP3B2/MAP2/PSEN1/BLOC1S4/LIMK2/TMED2/CNIH3/CLASP2/DYNC1I1/TMED9/MYO5B/DTNBP1/LMAN1/PICALM/PPP6R1/TRAPPC6A/RAB1A/SE…	85
hsa05208	Chemical carcinogenesis - reactive oxygen species	64/2329	223/8163	0.503399	0.760793	0.522701	1535/5747/208/84701/6714/4780/207/10000/9020/4713/5894/4790/1646/4723/4233/4700/2885/119391/4716/4025/56901/9377/27/4217/65010/6416/3551/9817/4257/5595/7416/10327/292/2052/6648/518/7419/5781/10975/498/5599/2947/291/516/3091/4792/8644/5337/673/4708/5290/25865/4726/1147/5770/293/7384/54539/1432/4259/6654/5580/1537/4710	64		GO:0099175	regulation of postsynapse organization	42/5237	87/18862	3.68373e-05	0.00105345	0.000830792	DNM1L/ZMYND8/PTPRS/CUX2/SHANK3/SRCIN1/NRP2/KALRN/FYN/KIF1A/PPFIA2/WNT7A/CAMK2B/ARHGAP22/CDKL5/RELN/DBN1/DGKB/ARC/CDH2/ITPKA/CAPRIN1/EEF2K/GHSR/TIAM1/ARHGAP44/EPHA4/LZTS3/CFL1/EPHA7/TANC2/GRID2/LRRK2/HOMER1/PTPRD/GRIN2B/SIPA1L1/SEMA3F/EFNA1/LRP8/ZNF804A/HSPA8	42
hsa00650	Butanoate metabolism	2329-08-01	27/8163	0.522223	0.781812	0.537142	5019/622/3033/142827/3157/65985/7915/38	8		GO:0043406	positive regulation of MAP kinase activity	92/5237	230/18862	3.73268e-05	0.00106264	0.000838038	PBK/CSPG4/TGFB1/NTRK3/UBE2V1/ALK/KSR1/SRC/DUSP9/DAB2IP/KITLG/PDGFB/SASH1/FGF18/TPD52L1/TGFB3/MAPKAPK5/LPAR3/GRM4/MUC20/GDF15/TP73/ADRA2B/ROR2/CD40LG/CD40/MAP3K21/GADD45G/MAP2K3/SPAG9/TNIK/PRDX2/ROBO1/FGFR1/MAP3K5/MAP4K2/CRKL/NOD2/AKAP13/MAP2K4/PSEN1/DAXX/PTK2B/ARRB1/IGF1/SHC2/IRAK1/TIAM1/MAPK3/DVL3/SBK2/CD81/CXCL17/TAB3/PTPN11/RIPK1/EPHA4/INAVA/ERP29/TNF/SHC1/GFRAL/MAP3K2/MADD/GRM1/ADRA2A/LRRK2/E…	92
hsa00100	Steroid biosynthesis	2329-06-01	20/8163	0.526213	0.781812	0.537142	4047/6309/2222/120227/3930/1595	6		GO:0007178	transmembrane receptor protein serine/threonine kinase signaling pathway	134/5237	358/18862	3.84324e-05	0.0010892	0.000858991	FURIN/PMEPA1/LATS1/PTK2/WWTR1/PARD3/TGFB1/PPM1L/APPL2/SMURF2/PTPRK/ONECUT2/ZC3H3/SORL1/SPRED2/SRC/RASL11B/FAM89B/ZNF451/PRKCZ/SMPD3/CHST11/FBN1/CDH5/SNX25/BMP7/GREM2/FLCN/WFIKKN2/PPARA/ZMIZ1/SKIL/ACVRL1/BTBD11/ARHGEF18/RNF165/HES1/COMP/TGFB3/RBPJ/HSP90AB1/FERMT2/PARP1/ITGA3/TGFB2/TMEM100/DKK3/DUSP15/GDF15/RGMA/BCL9L/NUP93/LEMD2/CGN/SMAD1/ROR2/LRG1/COL1A2/UBE2O/SMURF1/ATOH8/LTBP3/RBM14/VASN/NEO1/H…	134
hsa00670	One carbon pool by folate	2329-06-01	20/8163	0.526213	0.781812	0.537142	25902/10840/160428/441024/6472/7298	6		GO:0150105	protein localization to cell-cell junction	15/5237	21/18862	3.98173e-05	0.0011223	0.000885088	PECAM1/TJP1/CDH5/ACTB/ARHGEF18/DLG5/TJP3/JAK1/ACTG1/FLNA/CGNL1/LSR/F11R/SCRIB/DSP	15
hsa01524	Platinum drug resistance	21/2329	73/8163	0.52667	0.781812	0.537142	208/540/207/10000/2067/119391/330/4217/472/2950/7155/4257/5595/596/2947/5980/317/5290/4259/1026/27113	21		GO:0030832	regulation of actin filament length	77/5237	186/18862	3.99552e-05	0.0011223	0.000885088	PREX1/CARMIL1/LATS1/AVIL/HIP1R/PRKCE/ADD2/ARHGAP40/CCL24/SVIL/PFN4/PDXP/ARHGAP18/ARHGAP35/CDC42EP3/TMOD1/SPTB/CORO1B/SSH2/MYO1C/GRB2/CYFIP1/KANK4/SPTBN2/PICK1/DBN1/CCR7/BAIAP2L1/SPTBN5/CYRIB/TMOD2/NCK2/ARF6/CXCL12/SPTBN1/LMOD1/TRIOBP/KANK3/SPTBN4/FCHSD2/PTK2B/GSN/ARFIP1/FHOD3/CDC42EP4/CFL2/CRACD/ELN/SNX9/ADD1/EVL/VASP/BAIAP2/NEB/CAPZA3/SPIRE2/ARHGAP28/RDX/COTL1/DNAI3/TMOD3/SSH1/SLIT2/TRIM27/LIMA1…	77
hsa04714	Thermogenesis	66/2329	232/8163	0.53673	0.79322	0.54498	57492/84701/3991/11343/60/4713/57521/64764/114/788/115/111/4723/4700/2885/51548/4716/109/56901/9377/5606/113/4878/6597/2260/1374/4217/6195/86/123096/65260/90993/5593/71/518/10975/498/51422/8289/25915/55811/7248/27330/516/137682/10632/29078/1385/6605/5592/196883/2180/2475/4708/126129/4726/656/7384/54539/1432/5564/6654/2778/2181/1537/4710	66		GO:0019216	regulation of lipid metabolic process	148/5237	402/18862	4.12254e-05	0.00115285	0.000909187	NCOA1/PTK2/TEK/AVIL/TGFB1/PPARD/AKT2/FGFR4/NCOR2/ALK/APPL2/TNFRSF21/SPHK1/SORL1/PRKCE/GNB3/SRC/ABCD2/TXNRD1/MTMR1/DAB2IP/AKT1/RORA/SMPD3/ZBTB20/PDGFB/FHL2/PPARA/SNAI1/MVK/BCL11B/NFKB1/VAV2/AMBRA1/TBL1X/FASN/FBXW7/LDLRAP1/ACACB/ABHD6/ATP1A1/WDTC1/NCOA6/DKK3/NPAS2/INSIG1/SCARB1/PDP1/ADGRF5/CCR7/TIAM2/ACOX1/PIK3IP1/ABCA1/C1QTNF2/ACACA/MBTPS1/CCDC3/CARM1/ABCA3/FGFR3/GPER1/DGKZ/CPT1A/DGKQ/NOD2/ID2/ABC…	148
hsa05140	Leishmaniasis	22/2329	77/8163	0.540255	0.794913	0.546143	1535/7040/3459/4790/7043/3460/7042/3592/3688/3654/3716/5595/4843/65108/7124/5777/4792/1917/3458/1432/6772/23118	22		GO:0007189	adenylate cyclase-activating G protein-coupled receptor signaling pathway	62/5237	143/18862	4.33602e-05	0.00120721	0.000952055	ATP2B4/ADGRL3/GPR78/ADCYAP1/ADORA2A/ADGRB2/ADGRE5/GPR4/MRAP2/ADCY8/CALCB/ADGRB3/ADCY9/ADCY5/LPAR3/SLC9A3R1/CRHR1/GALR1/ADRA2B/ADCY3/ABCA1/ADRA1A/CHGA/ADGRD1/GNG2/ADCY7/ADM2/PDE4B/GPER1/ADGRG1/GPR12/PTGIR/ADGRF1/AKAP13/TBXA2R/GCGR/MC2R/ADGRB1/GNB1/PDE4D/GHRHR/GPR6/ADGRD2/ADGRL4/ADGRE2/S1PR4/ADGRG5/ADRA2A/DRD3/GNAL/TSHR/GHRH/LGR4/ADCY4/DRD2/S1PR2/ADGRL2/GPR161/PTGER2/GPR3/GNAS/ADGRL1	62
hsa00534	Glycosaminoglycan biosynthesis - heparan sulfate / heparin	2329-07-01	24/8163	0.549504	0.802373	0.551268	9394/2137/26035/64131/3340/9953/222537	7		GO:0031098	stress-activated protein kinase signaling cascade	107/5237	276/18862	4.36955e-05	0.00121121	0.000955209	TRAF5/PBK/STK3/CCDC88C/MARVELD3/UBE2V1/WNT7B/RELL1/MFHAS1/SPHK1/DUSP9/DAB2IP/AKT1/IGF1R/ANKRD6/SASH1/TPD52L1/GRIK2/NFKB1/PLCB1/WNT7A/DUSP3/KLHL31/TGFB2/DUSP15/MAP4K4/MAP3K3/RAPGEF1/TNIP2/ROR2/PRMT1/CCR7/CD40LG/MAP3K21/GADD45G/MAP2K3/KLHDC10/DUSP10/SPAG9/TNIK/TRIB1/DACT1/SEMA3A/CCM2/ULK4/NPPA/MINK1/CAV3/UNC5CL/MAP3K5/MAP4K2/CRKL/AKR1B1/NOD2/MAP2K4/DAXX/PTK2B/IRAK1/SERPINF2/GSTP1/IKBKB/MAPK3/TRAF4/…	107
hsa05167	Kaposi sarcoma-associated herpesvirus infection	55/2329	194/8163	0.55013	0.802373	0.551268	57580/4773/1869/208/2784/6714/207/10000/5155/1870/6774/441925/3459/5289/5894/4790/6932/3708/5336/54331/4776/6416/805/163688/3716/3551/1021/5595/4067/8717/3709/2782/5599/3454/94235/3091/84557/4792/5530/1385/285/7316/2475/2786/5290/1147/1432/1019/1026/6772/1827/9261/6934/7186/1871	55		GO:0051403	stress-activated MAPK cascade	102/5237	261/18862	4.48004e-05	0.00123641	0.000975085	TRAF5/PBK/STK3/MARVELD3/UBE2V1/WNT7B/RELL1/MFHAS1/SPHK1/DUSP9/DAB2IP/AKT1/IGF1R/ANKRD6/SASH1/TPD52L1/GRIK2/NFKB1/PLCB1/WNT7A/DUSP3/KLHL31/TGFB2/DUSP15/MAP4K4/MAP3K3/RAPGEF1/TNIP2/ROR2/PRMT1/CCR7/CD40LG/MAP3K21/GADD45G/MAP2K3/KLHDC10/DUSP10/SPAG9/TNIK/TRIB1/DACT1/SEMA3A/CCM2/ULK4/NPPA/MINK1/CAV3/UNC5CL/MAP3K5/MAP4K2/CRKL/NOD2/MAP2K4/DAXX/PTK2B/IRAK1/SERPINF2/GSTP1/IKBKB/MAPK3/TRAF4/TAB3/RIPK1/INAV…	102
hsa01230	Biosynthesis of amino acids	21/2329	75/8163	0.584435	0.848171	0.582733	7086/5211/229/5091/387712/445/6888/29920/586/5213/5315/26227/5831/27430/5214/6472/226/440/2805/3421/84706	21		GO:0006022	aminoglycan metabolic process	72/5237	172/18862	4.55041e-05	0.00125037	0.000986097	B4GALT5/CSPG4/TGFB1/CHST13/PXYLP1/HS6ST1/AKT1/NAGLU/SMPD3/CHST11/AGRN/PDGFB/SPOCK2/GNS/IDUA/NFKB1/GLCE/CHST3/B3GNT9/XYLT1/FOXC1/HSPG2/ST3GAL2/B4GAT1/OMD/CHPF/SLC9A1/UST/B3GAT1/GPC1/BGN/B3GALT5/GLB1/ST3GAL3/CSGALNACT1/ANGPT1/B3GALT1/STAB2/NDST1/B4GALT2/CHST9/HS3ST3B1/CHST6/LYG1/HPSE/CLTC/CSPG5/NDNF/ARSB/B3GNT4/HEXA/B3GNT2/CLN6/CEMIP2/PRELP/B3GNT6/SDC3/HYAL4/B3GAT2/EGFLAM/CSGALNACT2/CHST15/ITIH6/B3…	72
hsa00330	Arginine and proline metabolism	14/2329	50/8163	0.586609	0.848171	0.582733	283208/4842/5625/1152/6723/501/29920/1160/4843/5831/55748/4846/2805/6303	14		GO:0048880	sensory system development	137/5237	369/18862	4.95763e-05	0.00134771	0.00106286	LRP5/KDM2B/MYO7A/PAX2/FSCN2/ATP2B4/RP1L1/RAB11FIP4/NRL/ANGPTL7/WNT7B/MEGF11/SDK1/DSCAM/SPRED2/SIPA1L3/MEIS3/CLIC4/NAGLU/CELF4/FBN1/PBX4/PDE6B/TMEM132E/BMP7/JMJD6/IFT140/PBX3/STAT3/SDK2/MYOM2/TCIRG1/ARHGAP35/SKIL/BCL11B/ACVRL1/FOXL2/TMOD1/WNT7A/COL5A1/WNT5B/FOXC1/LRP6/FOXN4/GRHL3/TGFB2/DLL1/CHD7/CRYBA2/DLL4/TULP1/THRB/SLC17A7/NECTIN1/GNAT1/ZHX2/BFSP1/RARB/PRKCI/TTLL5/MAX/POU4F1/FZR1/BFSP2/HES5/SEM…	137
hsa03018	RNA degradation	22/2329	79/8163	0.596172	0.858283	0.58968	25804/23404/115752/5211/6499/154197/387712/167227/118460/11044/4850/5213/10140/9337/64282/4848/5214/694/29883/23019/23658/51010	22		GO:0030042	actin filament depolymerization	31/5237	59/18862	4.96239e-05	0.00134771	0.00106286	CARMIL1/AVIL/ADD2/SVIL/PDXP/TMOD1/SPTB/MICAL3/SPTBN2/SPTBN5/TMOD2/SPTBN1/LMOD1/TRIOBP/SPTBN4/GSN/MICAL2/CFL2/CRACD/ADD1/CFL1/CAPZA3/PPP1R9B/RDX/TMOD3/LIMA1/CAPZB/PIK3CA/MICAL1/SEMA5A/ADD3	31
hsa00760	Nicotinate and nicotinamide metabolism	2329-10-01	36/8163	0.602546	0.863735	0.593427	23475/23530/4907/51548/22933/27231/349565/23409/133686/65220	10		GO:0001508	action potential	59/5237	135/18862	4.96863e-05	0.00134771	0.00106286	SNTA1/KCNAB2/KCNJ2/JUP/CACNA1D/NEDD4L/KCNA2/CHRNA1/FGF12/KCNQ1/GRIK2/CACNA1G/P2RX1/CACNA1I/ATP1A1/GPR88/CACNB3/P2RX3/SLC9A1/SCN8A/CHRNA4/KCNE3/SRI/ADRA1A/KCNIP2/GNA15/GPER1/CAV3/USP53/AKAP6/ATP2A2/GJC1/KCNMB2/KCNN2/PKP2/SCN3A/KCNJ3/DMD/CACNA2D1/FLNA/HCN2/KCNB1/MTNR1B/RANGRF/KCNH2/HCN4/KCND2/SCN3B/GNA14/ANK2/DSG2/NPS/SCN4B/KCNC2/P2RX4/RYR2/DSP/CD36/AKAP9	59
hsa03420	Nucleotide excision repair	13/2329	47/8163	0.607516	0.867138	0.595765	6119/6117/2067/5982/5886/5887/2071/10714/29935/5424/2072/2074/57804	13		GO:0046580	negative regulation of Ras protein signal transduction	27/5237	49/18862	5.05342e-05	0.00136486	0.00107638	RIPOR2/DAB2IP/FLCN/ARHGAP24/ARHGAP35/ITGA3/TGFB2/RASIP1/MET/RAPGEF1/STAMBP/ARHGAP42/ADRA1A/PPP2CB/ABL2/TIMP2/EPHB2/RASAL3/ARHGAP44/STMN1/RASA2/RASA4B/SPRY1/TNFAIP1/HEG1/CUL3/STMN3	27
hsa00240	Pyrimidine metabolism	16/2329	58/8163	0.61274	0.869096	0.59711	221264/7371/4907/1890/4830/7378/1503/50484/1633/377841/54963/9583/955/957/7298/115024	16		GO:0001954	positive regulation of cell-matrix adhesion	29/5237	54/18862	5.09032e-05	0.00136897	0.00107963	PPM1F/TEK/JUP/PRKCZ/RIN2/FUT1/DISC1/FERMT2/MAP4K4/CCR7/LIMS1/CDH13/DAG1/COL16A1/PLEKHA2/EPB41L5/PTK2B/CD3E/CDK6/CCL25/UTRN/EMP2/WNT4/SMAD3/TSC1/ROCK1/CCL28/GFUS/CD36	29
hsa05034	Alcoholism	52/2329	187/8163	0.615348	0.869096	0.59711	5499/2906/2030/1644/84254/2784/135/10014/627/8360/5894/9759/64764/55315/111/2885/2903/2902/10013/54331/2775/814/805/163688/25759/90993/5595/3021/6571/440093/2782/5501/6531/2905/6464/94235/121504/2770/399694/1385/2904/8347/673/1392/9734/1813/468/2786/286436/55506/6654/2778	52		GO:0042063	gliogenesis	109/5237	283/18862	5.12014e-05	0.00137116	0.00108135	PAX2/SYNE2/B4GALT5/CSPG4/PARD3/TGFB1/E2F1/AKT2/RTN4/TNFRSF21/ADCYAP1/CD9/ADORA2A/DAB2IP/AKT1/FGF5/TNFRSF1B/CNP/STAT3/FA2H/ZMIZ1/IFNGR1/DISC1/HES1/KLF15/PRDM8/ITGB4/TGFB2/PRX/DLL1/MDK/TP73/FOXG1/SOX4/RELN/SUN2/PICK1/ROR2/P2RY1/OPALIN/PRKCI/DAG1/DUSP10/CDH2/GPC1/HES5/ADGRG1/LIF/LAMC3/SOX13/CRKL/ABCA2/GRN/EIF2B2/CERS2/EIF2B4/PSEN1/NAB1/PTK2B/TENM4/CDK5R2/ETV5/TIAM1/GSTP1/GSN/PRKCH/CDK6/SIRT2/MAPK3/Z…	109
hsa00260	Glycine, serine and threonine metabolism	2329-11-01	40/8163	0.616694	0.869096	0.59711	189/1757/27232/501/9380/211/26227/55349/6472/29958/51268	11		GO:0007626	locomotory behavior	68/5237	161/18862	5.22589e-05	0.00138682	0.00109371	CDH23/SEZ6/GRIN2D/ALK/MTA1/DSCAM/NEGR1/KALRN/RASD2/PRKCE/ADORA2A/NAGLU/CNP/FGF12/ABHD12/TMOD1/ADCY8/DDHD2/GAA/ADCY5/GPR88/CHD7/ZNF385A/OPRD1/USP2/CXCL12/PUM1/GNAO1/ANKH/SPG11/ID2/ABCA2/PREX2/SPTBN4/GHSR/ARRB2/B4GALT2/ZDHHC8/GIT1/SLC18A2/SNAP25/EPHA4/FOXA2/ALDH1A3/CLN6/SLC6A3/GPR37/APH1B/TSC1/GRM1/DRD3/KCND2/DPP4/LRRK2/INPP5F/DRD2/ZFHX3/MTOR/DLG4/ADAM22/KCNJ10/DAB1/HIPK2/CHRNA3/BTBD9/PAK6/APP/NR4A2	68
hsa03410	Base excision repair	2329-09-01	33/8163	0.628558	0.882095	0.60604	142/4968/252969/23583/4913/10714/27343/5424/57804	9		GO:1902904	negative regulation of supramolecular fiber organization	68/5237	161/18862	5.22589e-05	0.00138682	0.00109371	ARHGEF2/CARMIL1/AVIL/CORO2B/SHANK3/HIP1R/ADD2/TJP1/SVIL/CDH5/PFN4/MAPRE1/TBCD/ARHGEF18/TMOD1/SPTB/CORO1B/ARAP1/SSH2/MET/ARHGAP6/KANK4/SPTBN2/APC2/PICK1/SPTBN5/CYRIB/HDAC6/TMOD2/NAV3/SPTBN1/CAV3/KATNB1/LMOD1/TRIOBP/DYRK1A/KANK3/MAP2/SPTBN4/STMN2/GSN/FHOD3/APC/TMEFF2/CLASP2/CRACD/STMN1/ADD1/CLU/CGNL1/CAPZA3/ARHGAP28/RDX/DNAI3/TMOD3/EML2/SSH1/SLIT2/CAMSAP3/F11R/LDLR/LIMA1/CAPZB/PIK3CA/TMSB10/ADD3/PR…	68
hsa00220	Arginine biosynthesis	2329-06-01	22/8163	0.631417	0.882398	0.606249	4842/445/4843/4846/2805/84706	6		GO:0043583	ear development	82/5237	202/18862	5.25086e-05	0.00138682	0.00109371	PDZD7/MYO7A/PAX2/CDH23/RIPOR2/GATA2/ATP8B1/DCANP1/FGF8/ATOH1/TCAP/NAGLU/DDR1/TRIP11/KCNQ1/PAX8/LHFPL5/FZD3/MYCL/HES1/TGFB3/RBPJ/GRHL3/TGFB2/ECE1/SLC9A3R1/DLL1/CHD7/OC90/INSIG1/FOXG1/ROR2/LHX3/DCHS1/SIX4/HES5/CCM2/STRA6/CECR2/TRIOBP/USH1C/KCNQ4/LRIG1/HPCA/RPL38/EPHB2/TTC39C/USH2A/TPRN/MAPK3/TSHZ1/TIFAB/NEUROD1/ESRRB/PLS1/ATP8A2/NOTCH1/PTPN11/EPHA4/BCL2/POU4F3/EYA1/ALDH1A3/MYO6/ANP32B/JAG2/SIX1/KCN…	82
hsa05014	Amyotrophic lateral sclerosis	101/2329	364/8163	0.652329	0.907824	0.623718	8632/9776/2906/84701/9001/3800/8701/4741/375189/7133/60/5695/441925/127602/5714/2891/4713/311/5289/1767/5707/55626/27019/10540/23130/146754/55062/4723/3831/4700/4842/9688/2903/4716/5630/56901/9377/5689/2902/10013/5606/10383/7846/4217/80208/10718/5715/25981/10381/1616/84617/4843/7416/5702/71/518/10975/498/116442/596/64837/9451/3178/7124/2905/5861/7277/7979/5682/79023/516/84557/347688/317/29107/887…	101		GO:1903532	positive regulation of secretion by cell	105/5237	271/18862	5.26642e-05	0.00138682	0.00109371	DNM1L/TGFB1/PPARD/GATA2/ADCYAP1/PRKCE/ADORA2A/SMPD3/NCS1/PLA2G6/GPR68/STAM/OXCT1/RAB3A/MYH10/GCK/RPH3AL/PTPN23/CACNA1G/UNC13D/TGFB3/MYO18A/ADCY8/ANO1/CACNA1I/TGFB2/ITSN1/SYT9/SOX4/GALR1/P2RY1/DOC2B/SLC4A8/TACR2/CAMK2N1/SRI/ARF6/CXCL12/BAIAP3/HGS/RAB3GAP1/SYT4/RAB3D/CADPS/GPER1/SLC12A2/GIPR/SCAMP5/GOLPH3/PSMD9/STXBP1/CDK5R2/IGF1/APLN/CCK/LRP1/CLASP2/NR1H2/ILDR1/PTPN11/MYB/C1QTNF1/CFTR/DTNBP1/PFKFB…	105
hsa00010	Glycolysis / Gluconeogenesis	18/2329	67/8163	0.663789	0.917935	0.630664	5236/2645/5211/229/5160/3101/387712/221/3098/501/10327/5213/5315/5162/2821/5214/226/3939	18		GO:0007612	learning	57/5237	130/18862	5.91663e-05	0.00155158	0.00122364	SHANK3/NRXN3/KALRN/FYN/ASIC1/LGMN/NPTX2/ADGRB3/DDHD2/GPR88/SYNJ1/AAAS/GRIN2A/SLC24A2/ADCY3/NEUROD2/HTT/GRIN1/NRXN2/NRXN1/TACR2/ARC/HRH1/ATP8A1/TANC1/CIC/STRA6/EPHB2/CCK/CNTNAP2/B4GALT2/VDAC1/GIT1/SNAP25/YTHDF1/NDRG4/TBR1/ABCA7/SRF/PPP1R9B/NPTN/HIF1A/DRD3/CREB1/CRH/DRD2/MTOR/INSR/TPBG/DLG4/LRRN4/NPS/MAP1A/RAG1/PAK6/RGS14/APP	57
hsa05417	Lipid and atherosclerosis	59/2329	215/8163	0.66509	0.917935	0.630664	1535/5747/4773/208/6714/4780/207/10000/4318/6774/4790/7410/23236/3708/816/3326/5452/23643/959/958/19/5606/9138/4217/3592/6416/805/163688/57534/3654/3551/929/5595/142678/4067/6648/5332/5599/596/9451/7124/10451/818/317/815/4792/5530/2081/3949/468/5290/9619/1147/4846/1432/23118/7186/3312/948	59		GO:1903522	regulation of blood circulation	111/5237	290/18862	5.95612e-05	0.00155548	0.00122672	ATP2B3/SNTA1/KCNJ2/ATP2B2/ATP2B4/NPPC/JUP/CACNA1D/AKT1/CACNG4/KCNQ1/STC1/KCNIP3/HDAC4/CACNA1G/KCNJ12/ITPR1/P2RX1/FOXN4/ATP1B3/ATP1A1/TGFB2/GAA/ECE1/CACNB3/NOS1/ATP1A3/SLC9A1/THRB/CACNG5/ADRA2B/KCNH6/DMPK/ARHGAP42/KCNE3/SRI/ADRA1A/CHGA/KCNIP2/HRH1/TMEM65/AVPR2/CELF2/SEMA3A/PER2/GNAO1/NPPA/PDE4B/ACE/CAV3/ATP2A2/TBX2/ADORA1/SMTNL2/SPTBN4/CALM2/GJC1/ASPH/KCNJ11/KCNMB2/TNNI3K/KCNN2/PKP2/APLN/ATP2B1/KC…	111
hsa05020	Prion disease	75/2329	273/8163	0.675396	0.920186	0.632211	1535/2906/84701/776/2534/3800/5695/5714/4713/5707/64764/3708/1457/4723/3831/4700/2903/4716/774/56901/9377/5689/2902/10383/7846/859/5715/10381/84617/90993/5595/7416/5702/292/518/4851/7419/3709/10975/498/5599/283106/64837/9451/7124/2905/7277/7979/291/5682/4684/516/347688/317/732/5530/1385/347733/84790/2904/468/4708/5290/727/4726/293/7384/54539/1432/10963/5580/6262/1537/4710/3312	75		GO:0008064	regulation of actin polymerization or depolymerization	76/5237	185/18862	6.06823e-05	0.00157824	0.00124466	PREX1/CARMIL1/LATS1/AVIL/HIP1R/PRKCE/ADD2/ARHGAP40/CCL24/SVIL/PFN4/PDXP/ARHGAP18/ARHGAP35/CDC42EP3/TMOD1/SPTB/CORO1B/SSH2/MYO1C/GRB2/CYFIP1/KANK4/SPTBN2/PICK1/DBN1/CCR7/BAIAP2L1/SPTBN5/CYRIB/TMOD2/NCK2/ARF6/CXCL12/SPTBN1/LMOD1/TRIOBP/KANK3/SPTBN4/FCHSD2/PTK2B/GSN/ARFIP1/FHOD3/CDC42EP4/CFL2/CRACD/ELN/SNX9/ADD1/EVL/VASP/BAIAP2/CAPZA3/SPIRE2/ARHGAP28/RDX/COTL1/DNAI3/TMOD3/SSH1/SLIT2/TRIM27/LIMA1/MTO…	76
hsa00900	Terpenoid backbone biosynthesis	2329-06-01	23/8163	0.67851	0.920186	0.632211	4598/23463/3157/79947/2339/38	6		GO:0006493	protein O-linked glycosylation	48/5237	105/18862	6.25671e-05	0.00162059	0.00127806	CRPPA/B4GALT5/XXYLT1/B3GNT5/GALNT10/EOGT/MUC5B/TMTC1/GALNT15/GALNT2/TET3/LARGE2/MUC4/POFUT2/PGM3/ST3GAL2/B4GAT1/TMTC2/MUC20/GALNT18/TET1/TRAK1/ST6GAL1/B3GLCT/ST3GAL3/SLC35C2/OGA/GALNT16/GALNT9/LARGE1/VEGFB/B3GALNT2/SLC35C1/B3GNT4/B3GNT2/GALNT6/PLOD3/POMT1/B3GNT6/ST6GALNAC2/GALNT13/C1GALT1/MUC19/GALNTL6/ST6GALNAC4/ST3GAL4/GALNT7/POMGNT2	48
hsa03060	Protein export	2329-06-01	23/8163	0.67851	0.920186	0.632211	90701/11231/6726/29927/7095/6729	6		GO:0050433	regulation of catecholamine secretion	28/5237	52/18862	6.41769e-05	0.00164877	0.00130029	ADORA2A/KCNA2/SYT8/SYT2/RAB3A/HRH3/SYT17/SYT9/ADRA2B/P2RY1/CHRNA4/CHGA/CXCL12/SYT4/GHSR/SYT12/DTNBP1/SYT6/KCNB1/GRK2/ADRA2A/DRD3/CARTPT/CRH/DRD2/SYT1/OXT/STX1A	28
hsa04964	Proximal tubule bicarbonate reclamation	2329-06-01	23/8163	0.67851	0.920186	0.632211	483/476/478/358/23439/8671	6		GO:0060350	endochondral bone morphogenesis	28/5237	52/18862	6.41769e-05	0.00164877	0.00130029	TEK/NPPC/THBS3/SMPD3/COL13A1/TRIP11/STC1/FGF18/COL27A1/MEF2D/SERPINH1/COMP/FOXC1/TMEM119/RARB/MATN1/AXIN2/ALPL/ANXA6/FGFR3/CSGALNACT1/MMP16/NAB1/INPPL1/TGFBR2/TSKU/BPNT2/GNAS	28
hsa01200	Carbon metabolism	31/2329	115/8163	0.680497	0.920186	0.632211	4967/2645/7086/5211/229/5091/5096/189/5160/3101/387712/51/3098/6888/8801/5213/5315/26227/5162/2821/414328/5214/4200/8310/6472/10873/226/2805/3421/38/84706	31		GO:0021955	central nervous system neuron axonogenesis	21/5237	35/18862	6.48008e-05	0.00165806	0.00130761	DCC/B4GALT5/DCLK1/ARHGAP35/NDEL1/HSP90AB1/PLXNA4/SPTBN4/EPHB2/EPHA4/EPHB3/CDH11/DRAXIN/NIN/SLIT2/PHOX2B/TSKU/MYCBP2/EPHB1/NR4A2/TCTN1	21
hsa00062	Fatty acid elongation	2329-07-01	27/8163	0.687653	0.926113	0.636283	11332/3033/79071/10965/10449/9524/51144	7		GO:0051648	vesicle localization	89/5237	224/18862	6.61295e-05	0.00168524	0.00132905	DYNC1H1/MYO7B/MYO7A/MLPH/MYO1D/KIF13A/EXOC4/BICDL2/HAP1/NAPA/KIF5C/PRKCZ/TRAPPC9/KIF3B/MYO1H/BRSK2/SYN1/TRIP11/RAB3A/TCIRG1/KIF1A/NDEL1/PPP6R3/PPFIA2/BORCS5/DCTN2/MYO19/GPR143/BICDL1/WIPI1/SYNJ1/MYO1E/MYO1C/SEC24C/HTT/SEC16B/MREG/TRAPPC3/SEC24D/MYO15A/CDH2/TRAK1/SYT4/MYO1B/SYN2/MAP4K2/SPG11/CNIH2/SEPTIN5/AP3B2/MAP2/PSEN1/BLOC1S4/LIMK2/TMED2/CNIH3/CLASP2/DYNC1I1/TMED9/MYO5B/DTNBP1/LMAN1/PICALM/PPP…	89
hsa00040	Pentose and glucuronate interconversions	2329-09-01	35/8163	0.704535	0.941612	0.646932	729920/55277/231/7360/10327/54575/57016/54600/10720	9		GO:0008593	regulation of Notch signaling pathway	49/5237	108/18862	6.69022e-05	0.00169808	0.00133918	PRAG1/GATA2/DLK1/SRC/AKT1/BMP7/CBFA2T2/STAT3/LLGL2/MFNG/WWP2/ZMIZ1/ROBO2/HES1/FBXW7/RBPJ/TGFB2/KAT2B/DLL1/NEURL1/LFNG/DLL4/NIBAN2/CHAC1/PRKCI/TSPAN15/HES5/NOTCH3/ROBO1/EPN2/NOD2/SLC35C2/NRARP/ARRB1/MAML3/SREBF2/NOTCH1/LLGL1/SLC35C1/TP63/TSPAN14/JAG2/NFKBIA/HIF1AN/GAS2/NOS3/DTX1/MESP1/YTHDF2	49
hsa00510	N-Glycan biosynthesis	13/2329	50/8163	0.704799	0.941612	0.646932	4122/4247/4248/6185/4245/6480/7991/8704/25834/4249/201595/79053/4124	13		GO:0071496	cellular response to external stimulus	115/5237	303/18862	6.73056e-05	0.00170149	0.00134186	AQP3/NCOA1/PIK3C2B/DNM1L/KCNJ2/RIPOR2/GAS2L1/PHEX/NFE2L2/AKT1/CLEC16A/MAP3K14/PIEZO1/BRSK2/FLCN/PDE2A/BECN2/STK24/PPARA/PIEZO2/ARHGAP35/NUAK1/PIK3C3/NFKB1/HDAC4/DAPL1/AMBRA1/TLE5/RPTOR/TFEB/KANK2/WIPI1/ATP1A1/CACNB3/SLC9A1/SLC39A4/RALB/PICK1/LOC102724428/PCSK9/UPP1/CD40/ATF3/DAG1/MAX/SIK2/LPL/FOXA3/MAP3K5/KLF10/PDK2/MAP2K4/NUDT15/SH3GLB1/MN1/GSTP1/UCP2/ATP2B1/SREBF1/MAPK3/SREBF2/LYN/GCGR/PTPN11/F…	115
hsa05321	Inflammatory bowel disease	17/2329	65/8163	0.708858	0.943262	0.648065	7040/6095/6774/3459/4790/7043/3460/7042/64127/3592/4087/7124/4088/3458/50943/3594/6772	17		GO:0043112	receptor metabolic process	70/5237	168/18862	6.86285e-05	0.00172802	0.00136278	FURIN/TGFB1/AP2A2/SORL1/CD9/ACKR3/CACNG4/ARFGEF2/SNX25/NECAB2/BECN2/LGMN/ZNRF3/RAB31/LAPTM5/LDLRAP1/ARAP1/ECE1/GRB2/PLCG2/GRK4/CACNG5/PICK1/PCSK9/SAG/SMURF1/ARC/CAV3/ABCA2/UVRAG/ANGPT1/PSEN1/SH3GLB1/ARRB1/ITGB1/HPCA/APLN/ARRB2/MAGI2/LRP1/ANKRD13A/ANKRD13B/CD81/TBC1D16/CAPN1/CLTC/SNAP25/MYLIP/MKLN1/PICALM/NUMB/DNM2/CD63/GRK2/OPHN1/DRD3/EZR/INPP5F/CACNG2/DRD2/ANKRD13D/INSR/SCRIB/DLG4/PTPN1/CALY/LRP…	70
hsa00360	Phenylalanine metabolism	2329-04-01	16/8163	0.712337	0.94413	0.648661	1644/221/4282/2805	4		GO:0048814	regulation of dendrite morphogenesis	33/5237	65/18862	7.04403e-05	0.0017666	0.00139321	DNM1L/CUX2/KALRN/NEDD4L/FBXW8/HECW2/CUX1/FBXO31/CAMK2B/ADGRB3/LZTS1/CDKL5/TLX2/RELN/DBN1/TNIK/ITPKA/ID1/NFATC4/CAPRIN1/EEF2K/TIAM1/EPHA4/SEMA4D/PPP3CA/PTPRD/SIPA1L1/NEUROG3/PQBP1/STK11/CHRNA3/LRP8/NSMF	33
hsa05203	Viral carcinogenesis	55/2329	204/8163	0.717113	0.945039	0.649286	9093/7188/7874/55697/8379/9114/6714/10014/8360/87/6774/1027/4790/9759/3718/64764/3516/8850/8900/2885/894/10013/27044/2934/3716/1021/90993/5595/4067/9519/8717/5315/7419/5933/5922/4791/6722/121504/81/4792/1385/8347/9734/468/1108/7534/23513/5290/5829/286436/1019/1026/896/9261/7186	55		GO:0120032	regulation of plasma membrane bounded cell projection assembly	76/5237	186/18862	7.50028e-05	0.00187359	0.00147759	AUTS2/ZMYND8/AVIL/SYNE2/RIPOR2/HAP1/ATP8B1/KCTD17/CDKL1/MYO10/EVI5L/AGRN/SDCCAG8/ARHGAP24/IFT140/PALM/ARHGAP35/CDC42EP3/NDEL1/COBL/HDAC4/TGFB3/CROCC/ARAP1/CDK10/RABEP2/NEURL1/PODXL/CDKL5/CYFIP1/DCDC2/FSCN1/CCR7/HTT/TENM2/ARF6/RAP1GAP/MARK4/EPS8L2/SEPTIN9/TBC1D30/CORO1C/LIMK2/APC/CDC42EP4/BIN3/WRAP73/FAM98A/CCDC88A/ARHGAP44/VDAC3/EVL/SRF/DYNLT2B/DNM2/BCAS3/RDX/PLEKHM1/PPP1R16B/DEF8/ANLN/SLIT2/PLD1…	76
hsa00071	Fatty acid degradation	2329-11-01	43/8163	0.719791	0.945039	0.649286	36/51/3033/1374/501/10449/8310/2180/126129/2181/38	11		GO:0060998	regulation of dendritic spine development	31/5237	60/18862	7.55113e-05	0.00187847	0.00148143	DNM1L/ZMYND8/PTPRS/CUX2/SHANK3/SDK1/KALRN/KIF1A/DISC1/PPFIA2/CAMK2B/FSTL4/DLG5/ASAP1/ITSN1/NEURL1/CDKL5/RELN/DBN1/ARF6/FOXO6/ITPKA/CAPRIN1/EEF2K/PSEN1/TIAM1/TANC2/MTOR/EFNA1/LRP8/EIF4G2	31
hsa04977	Vitamin digestion and absorption	2329-06-01	24/8163	0.721512	0.945039	0.649286	4363/949/151056/113278/8884/10560	6		GO:0007254	JNK cascade	77/5237	189/18862	7.57925e-05	0.00187847	0.00148143	TRAF5/STK3/MARVELD3/UBE2V1/WNT7B/MFHAS1/DUSP9/DAB2IP/AKT1/IGF1R/ANKRD6/TPD52L1/GRIK2/PLCB1/WNT7A/DUSP3/KLHL31/DUSP15/MAP4K4/RAPGEF1/ROR2/CCR7/CD40LG/MAP3K21/GADD45G/DUSP10/SPAG9/TNIK/TRIB1/DACT1/SEMA3A/ULK4/NPPA/MINK1/UNC5CL/MAP3K5/MAP4K2/CRKL/NOD2/MAP2K4/DAXX/PTK2B/IRAK1/SERPINF2/GSTP1/TRAF4/TAB3/RIPK1/MAPK8/DUSP22/SH3RF1/TNF/MAP3K2/ERN1/FGF19/PKN1/UBC/MAP3K12/MAGI3/GADD45A/TNFRSF19/MAP3K9/MAPK8…	77
hsa00910	Nitrogen metabolism	2329-04-01	17/8163	0.759467	0.985847	0.677323	763/767/766/768	4		GO:0055002	striated muscle cell development	47/5237	103/18862	7.84751e-05	0.00193735	0.00152788	FLNC/RIPOR2/MYO18B/LDB3/OBSCN/TCAP/WFIKKN2/HDAC4/TMOD1/COMP/CHRNB1/NIBAN2/SIX4/TMOD2/PGM5/KRT8/CAV3/LMOD1/MYF6/AKAP13/CFLAR/SYNPO2L/ACTA1/FBXO22/CSRP1/KRT19/TNNT2/FHOD3/DMD/BIN3/CFL2/TPM1/BCL2/NEB/SRF/CSRP2/TMOD3/MYLK3/SIX1/PPP3CA/HOMER1/PRKAR1A/HDAC9/MYOZ2/MYOG/WFIKKN1/TNNT1	47
hsa00592	alpha-Linolenic acid metabolism	2329-06-01	25/8163	0.760327	0.985847	0.677323	8398/283748/151056/51/8310/11145	6		GO:0031669	cellular response to nutrient levels	84/5237	210/18862	7.93144e-05	0.00195045	0.00153821	AQP3/NCOA1/PIK3C2B/DNM1L/GAS2L1/PHEX/NFE2L2/CLEC16A/BRSK2/FLCN/BECN2/STK24/PPARA/NUAK1/PIK3C3/DAPL1/AMBRA1/RPTOR/TFEB/KANK2/WIPI1/CACNB3/SLC39A4/RALB/PICK1/LOC102724428/PCSK9/UPP1/ATF3/MAX/SIK2/LPL/FOXA3/MAP3K5/KLF10/PDK2/SH3GLB1/MN1/UCP2/ATP2B1/SREBF1/MAPK3/SREBF2/GCGR/FOXA2/PRKAG2/CD68/MAPK8/BCL2/WNT4/EIF2AK3/KCNB1/HNRNPA1/SRF/TRIM24/TSC1/INHBB/TNKS/GABARAPL2/KICS2/MAP1LC3A/WDR59/XPR1/RRP8/GABA…	84
hsa03450	Non-homologous end-joining	2329-03-01	13/8163	0.763887	0.985847	0.677323	7520/64421/27343	3		GO:0034204	lipid translocation	27/5237	50/18862	8.09135e-05	0.00198207	0.00156314	ATP8B1/ABCC1/SLC66A2/XKR5/ABCA4/ATP9A/ATP8B2/XKR7/ABCA1/XKR4/SLC4A1/ATP8A1/PLSCR5/ABCA2/ATP11A/ATP8A2/ATP10B/ANO7/ATP9B/KCNN4/PLSCR1/ABCA7/ANO9/TMEM30A/ABCG1/PLSCR2/PRKCD	27
hsa04742	Taste transduction	22/2329	86/8163	0.764474	0.985847	0.677323	2784/773/5137/3352/6338/29850/23236/170572/114/9568/2914/5024/5028/6340/9033/6337/6328/5332/2911/10021/196883/3359	22		GO:0051937	catecholamine transport	34/5237	68/18862	8.17993e-05	0.00198875	0.00156841	ADORA2A/KCNA2/SLC29A4/ACTB/SYT8/SYT2/RAB3A/HRH3/SYT17/SYT9/ADRA2B/P2RY1/CHRNA4/CHGA/CXCL12/SYT4/GHSR/SYT12/SLC18A2/DTNBP1/SYT6/KCNB1/SLC6A3/GRK2/ADRA2A/NISCH/DRD3/CARTPT/CRH/DRD2/SYT1/CHRM5/OXT/STX1A	34
hsa00250	Alanine, aspartate and glutamate metabolism	2329-09-01	37/8163	0.769763	0.98885	0.679386	80150/8528/189/445/122622/440/2805/7915/84706	9		GO:0051047	positive regulation of secretion	112/5237	295/18862	8.1838e-05	0.00198875	0.00156841	DNM1L/TGFB1/PPARD/GATA2/ADCYAP1/PRKCE/ADORA2A/SMPD3/NCS1/PLA2G6/GPR68/STAM/OXCT1/RAB3A/MYH10/GCK/RPH3AL/PTPN23/CACNA1G/UNC13D/TGFB3/MYO18A/ADCY8/ANO1/CACNA1I/TGFB2/ITSN1/SYT9/SOX4/GALR1/P2RY1/DOC2B/SLC4A8/TACR2/CAMK2N1/SRI/ARF6/CXCL12/BAIAP3/HGS/RAB3GAP1/SYT4/RAB3D/CADPS/GPER1/SLC12A2/GIPR/SCAMP5/SNX5/GOLPH3/ADORA1/PSMD9/STXBP1/CDK5R2/IGF1/APLN/CCK/ALOX12B/LRP1/CLASP2/NR1H2/ILDR1/PTPN11/MYB/C1QTN…	112
hsa04657	IL-17 signaling pathway	24/2329	94/8163	0.77504	0.991814	0.681423	7188/727897/4318/10758/4790/3326/27189/3551/5595/9618/3727/8717/257397/5599/7124/51433/4792/3458/1147/1432/84818/23118/7186/53342	24		GO:0090132	epithelium migration	133/5237	360/18862	8.21302e-05	0.00198875	0.00156841	PPM1F/PRCP/PTK2/TEK/MARVELD3/ATP2B4/TGFB1/PPARD/PTPRR/RREB1/JUP/RTN4/GATA2/PTP4A3/NRP2/FGF8/SVBP/SCG2/PRKCE/SRC/NFE2L2/DAB2IP/AKT1/AKT3/CDH5/RIN2/HDAC5/STARD13/PDGFB/MMP9/ADGRA2/SASH1/FUT1/LGMN/PLXND1/STC1/FGF18/IQSEC1/FOXP1/ACVRL1/PTPN23/CARD10/WNT7A/FBXW7/MCC/KANK2/CORO1B/BCAR1/ITGA3/TGFB2/MET/MIA3/MAP4K4/SCARB1/DLL4/MAP3K3/PAXIP1/PLCG2/FAP/CD40/ZEB2/ATOH8/HDAC6/CDH13/ARF6/MAP2K3/DUSP10/HSPB1/S…	133
hsa00563	Glycosylphosphatidylinositol (GPI)-anchor biosynthesis	2329-06-01	26/8163	0.794996	1	0.687047	54965/9091/128869/51604/284098/23556	6		GO:0021953	central nervous system neuron differentiation	73/5237	178/18862	8.94544e-05	0.00215783	0.00170175	OLIG3/DCC/B4GALT5/SHANK3/GATA2/NRP2/FGF8/RORA/DCLK1/MDGA1/UNCX/ZMIZ1/ARHGAP35/ROBO2/NDEL1/BCL11B/DISC1/HES1/WNT7A/PLXNA3/HSP90AB1/LRP6/FOXN4/PTCH1/CHD5/SPOCK1/DLL4/FOXG1/SOX4/LHX3/HERC1/MDGA2/DYNC2H1/POU4F1/HES5/SEMA3A/ROBO1/ATF5/LHX5/CRKL/MAP2/PSEN1/PLXNA4/SPTBN4/DBX1/FAIM2/EPHB2/EPHA4/EPHB3/NDNF/TBR1/CDH11/DRAXIN/NIN/OPHN1/LBX1/GRID2/SLIT2/AGBL4/RYK/PHOX2B/TSKU/DRD2/CSNK1E/LHX6/ERBB4/ISL1/MYCBP…	73
hsa00020	Citrate cycle (TCA cycle)	2329-07-01	30/8163	0.795182	1	0.687047	4967/5091/5160/8801/5162/3421/47	7		GO:0030204	chondroitin sulfate metabolic process	22/5237	38/18862	9.26025e-05	0.00222528	0.00175494	CSPG4/CHST13/CHST11/SPOCK2/IDUA/CHST3/XYLT1/CHPF/BGN/CSGALNACT1/CHST9/CSPG5/NDNF/ARSB/HEXA/HYAL4/EGFLAM/CSGALNACT2/CHST15/CHST12/BPNT2/CHST7	22
hsa05340	Primary immunodeficiency	2329-09-01	38/8163	0.798234	1	0.687047	3718/7535/959/958/326/84876/916/64421/5896	9		GO:0061337	cardiac conduction	63/5237	149/18862	9.30037e-05	0.00222645	0.00175587	ATP2B3/KCNJ2/ATP2B2/ATP2B4/NPPC/JUP/CACNA1D/CACNG4/KCNQ1/KCNIP3/CACNA1G/KCNJ12/ITPR1/ATP1B3/ATP1A1/CACNB3/NOS1/ATP1A3/SLC9A1/CACNG5/KCNH6/DMPK/KCNE3/SRI/KCNIP2/TMEM65/NPPA/ATP2A2/SPTBN4/CALM2/GJC1/ASPH/KCNJ11/TNNI3K/KCNN2/PKP2/ATP2B1/KCNIP1/KCNJ3/CACNA2D1/ITPR2/FLNA/CACNA2D2/PDE4D/CACNA2D3/ATP2A1/RANGRF/KCNH2/HCN4/KCND2/KCNK3/SCN3B/CACNG2/ANK2/DSG2/SCN4B/ISL1/NPR2/RYR2/ATP2A3/KCNJ4/DSP/AKAP9	63
hsa03050	Proteasome	2329-11-01	46/8163	0.803148	1	0.687047	5695/5714/5707/5689/5715/5702/7979/5682/5720/3458/23198	11		GO:0015844	monoamine transport	38/5237	79/18862	9.36895e-05	0.00223441	0.00176214	ADORA2A/KCNA2/SLC29A4/ACTB/SYT8/SYT2/RAB3A/HRH3/P2RX1/SYT17/NOS1/SYT9/ADRA2B/PICK1/P2RY1/CHRNA4/CHGA/CXCL12/SYT4/GHSR/SYT12/SLC18A2/DTNBP1/SYT6/KCNB1/SLC6A3/GRK2/ADRA2A/NISCH/DRD3/CARTPT/CRH/DRD2/SYT1/CHRM5/OXT/STX1A/GPM6B	38
hsa04217	Necroptosis	41/2329	159/8163	0.805	1	0.687047	7188/10059/6774/283748/5834/5836/3459/3718/816/3326/142/3460/81030/330/10616/8837/3716/7416/292/8717/7419/823/8737/5599/596/27183/7124/818/291/3454/815/8878/3458/124044/293/25978/55506/6772/91782/192111/7186	41		GO:0046777	protein autophosphorylation	89/5237	226/18862	9.63094e-05	0.00228825	0.00180461	MYLK2/PTK2/TEK/WNK2/FGFR4/ALK/SRC/AKT1/DDR1/IGF1R/NTRK1/PDGFB/BCR/PPP2R5E/CSNK1G2/STK24/MVP/PPP2R5C/TNKS1BP1/MARK2/CAMK2B/MAPKAPK5/NEK6/STK16/MAP3K3/CDKL5/MAP3K21/PTK6/VRK2/TNIK/SIK2/CLK3/PPP2R5B/DDR2/AATK/MINK1/FGFR3/FGFR1/ACE/CAMK4/ATM/EEF2K/STK10/DYRK1A/CLK4/GRK5/ACVR1B/CALM2/STK17B/PTK2B/EPHB4/RIOK2/IRAK1/MAPK3/PRKG2/LYN/TEC/BMX/RIPK1/EPHA4/MARK3/EPHB3/EIF2AK3/NBN/EPHA7/INSRR/TRIM24/NEK2/CAMK…	89
hsa03015	mRNA surveillance pathway	24/2329	97/8163	0.827125	1	0.687047	5499/56903/5529/124540/5522/5527/11052/23293/5516/5526/1479/8732/9887/390748/4440/5501/2935/5520/29107/5519/7919/5525/10767/10482	24		GO:0060349	bone morphogenesis	42/5237	90/18862	9.87645e-05	0.0023378	0.00184368	LRP5/TEK/NPPC/THBS3/DCANP1/SMPD3/COL13A1/TRIP11/LTF/STC1/FGF18/COL27A1/MEF2D/SERPINH1/COMP/TGFB3/FOXC1/LRP6/SP5/INSIG1/TMEM119/RARB/FOXN3/LTBP3/MATN1/AXIN2/ALPL/ANXA6/FGFR3/CSGALNACT1/MMP16/NAB1/TIFAB/INPPL1/TGFBR2/MEGF8/TSKU/GLG1/CYP26B1/BPNT2/GNAS/NEUROG1	42
hsa01210	2-Oxocarboxylic acid metabolism	2329-04-01	19/8163	0.835427	1	0.687047	586/2805/3421/84706	4		GO:0030203	glycosaminoglycan metabolic process	66/5237	158/18862	9.95466e-05	0.00234752	0.00185135	B4GALT5/CSPG4/TGFB1/CHST13/PXYLP1/HS6ST1/AKT1/NAGLU/SMPD3/CHST11/AGRN/PDGFB/SPOCK2/GNS/IDUA/NFKB1/GLCE/CHST3/XYLT1/FOXC1/HSPG2/ST3GAL2/B4GAT1/OMD/CHPF/SLC9A1/UST/B3GAT1/GPC1/BGN/GLB1/ST3GAL3/CSGALNACT1/ANGPT1/STAB2/NDST1/B4GALT2/CHST9/HS3ST3B1/CHST6/LYG1/HPSE/CLTC/CSPG5/NDNF/ARSB/B3GNT4/HEXA/B3GNT2/CLN6/CEMIP2/PRELP/SDC3/HYAL4/B3GAT2/EGFLAM/CSGALNACT2/CHST15/ITIH6/HPSE2/CHST12/ABCC5/HS3ST5/BPNT2/…	66
hsa05162	Measles	35/2329	139/8163	0.835679	1	0.687047	208/207/10000/6774/1027/4939/4790/3718/1457/7161/868/894/3592/3654/3716/3551/916/1021/8717/5599/596/283106/9451/4940/3454/317/4792/5290/1147/1019/6772/27113/896/23118/3312	35		GO:0061028	establishment of endothelial barrier	26/5237	48/18862	0.000102015	0.00238498	0.00188089	PTPRS/PECAM1/WNT7B/TJP1/CDH5/PDE2A/PLCB1/FASN/WNT7A/TJP3/RAPGEF1/RAPGEF3/IKBKB/ADD1/PDE4D/TNF/RDX/PPP1R16B/EZR/ROCK1/F11R/S1PR2/CLDN3/PROC/AFDN/ENG	26
hsa00350	Tyrosine metabolism	2329-08-01	36/8163	0.84789	1	0.687047	1644/221/1638/2954/4282/2805/1312/5409	8		GO:0009135	purine nucleoside diphosphate metabolic process	58/5237	135/18862	0.000102267	0.00238498	0.00188089	AK9/CBFA2T3/ACTN3/DLG2/OGDH/PFKFB4/ZBTB20/PGM1/PPARA/NUDT18/GCK/HDAC4/PFKL/ALDOB/GCKR/AAAS/DDIT4/GUK1/NUP93/HK3/MPP1/ENO4/FOXK2/CARD11/SLC4A1/GALK1/HK1/PSEN1/PFKFB3/IGF1/DHTKD1/ESRRB/GIT1/PFKM/PKM/PRKAG2/PFKFB2/GPI/NUP37/HIF1A/PFKP/AK2/NUP210/AK5/ENTPD4/INSR/IFNG/AK4/MAGI3/MYOG/ENTPD5/ALDOA/CASK/JMJD8/LDHA/SLC4A4/APP/POM121C	58
hsa04215	Apoptosis - multiple species	2329-07-01	32/8163	0.849565	1	0.687047	441925/330/5599/596/317/10018/27113	7		GO:0009179	purine ribonucleoside diphosphate metabolic process	58/5237	135/18862	0.000102267	0.00238498	0.00188089	AK9/CBFA2T3/ACTN3/DLG2/OGDH/PFKFB4/ZBTB20/PGM1/PPARA/NUDT18/GCK/HDAC4/PFKL/ALDOB/GCKR/AAAS/DDIT4/GUK1/NUP93/HK3/MPP1/ENO4/FOXK2/CARD11/SLC4A1/GALK1/HK1/PSEN1/PFKFB3/IGF1/DHTKD1/ESRRB/GIT1/PFKM/PKM/PRKAG2/PFKFB2/GPI/NUP37/HIF1A/PFKP/AK2/NUP210/AK5/ENTPD4/INSR/IFNG/AK4/MAGI3/MYOG/ENTPD5/ALDOA/CASK/JMJD8/LDHA/SLC4A4/APP/POM121C	58
hsa05134	Legionellosis	13/2329	57/8163	0.867279	1	0.687047	4790/3592/57396/929/7124/4791/5861/317/4792/1917/3297/10767/3312	13		GO:0050954	sensory perception of mechanical stimulus	69/5237	167/18862	0.00010496	0.00243878	0.00192332	PDZD7/MYO7B/MYO7A/CDH23/ATP2B2/BARHL1/RIPOR2/CACNA1D/OTOF/ATP8B1/FYN/ATP6V0A4/COCH/NTRK1/KCNQ1/RAB3A/PIEZO2/SRRM4/LHFPL5/TBL1X/CDC14A/CACNB3/SLC9A3R1/CHD7/TRPA1/THRB/TMC2/DCDC2/CNTN5/SLC52A3/CXCL12/MYO15A/DIAPH1/EPS8L2/USP53/EYA4/TMPRSS3/PAX3/TRIOBP/USH1C/HOMER2/KCNQ4/ALDH7A1/SPTBN4/LRIG1/RPL38/USH2A/TPRN/ESPNL/TIMM13/POU4F3/LOXHD1/EYA1/TIMM9/DRGX/MYO6/MYO1A/EML2/SIX1/TUB/GSDME/OTOGL/PKHD1L1/MYO3…	69
hsa04216	Ferroptosis	2329-09-01	41/8163	0.867838	1	0.687047	23516/7419/64116/55240/6520/84557/2180/6303/2181	9		GO:0090130	tissue migration	134/5237	365/18862	0.000107471	0.00248798	0.00196213	PPM1F/PRCP/PTK2/TEK/MARVELD3/ATP2B4/TGFB1/PPARD/PTPRR/RREB1/JUP/RTN4/GATA2/PTP4A3/NRP2/FGF8/SVBP/SCG2/PRKCE/SRC/NFE2L2/DAB2IP/AKT1/AKT3/CDH5/RIN2/HDAC5/STARD13/PDGFB/MMP9/ADGRA2/SASH1/FUT1/LGMN/PLXND1/STC1/FGF18/IQSEC1/FOXP1/ACVRL1/PTPN23/CARD10/WNT7A/FBXW7/MCC/KANK2/CORO1B/BCAR1/ITGA3/TGFB2/MET/MIA3/MAP4K4/SCARB1/DLL4/MAP3K3/PAXIP1/PLCG2/FAP/CD40/ZEB2/ATOH8/HDAC6/CDH13/ARF6/MAP2K3/DUSP10/HSPB1/S…	134
hsa00430	Taurine and hypotaurine metabolism	2329-03-01	16/8163	0.877412	1	0.687047	2686/2687/84890	3		GO:0001654	eye development	132/5237	359/18862	0.000111371	0.00256028	0.00201914	LRP5/KDM2B/MYO7A/PAX2/FSCN2/ATP2B4/RP1L1/RAB11FIP4/NRL/ANGPTL7/WNT7B/MEGF11/SDK1/DSCAM/SPRED2/SIPA1L3/MEIS3/CLIC4/NAGLU/CELF4/FBN1/PBX4/PDE6B/BMP7/JMJD6/IFT140/PBX3/STAT3/SDK2/MYOM2/TCIRG1/ARHGAP35/SKIL/BCL11B/ACVRL1/FOXL2/TMOD1/WNT7A/COL5A1/WNT5B/FOXC1/LRP6/FOXN4/GRHL3/TGFB2/DLL1/CHD7/CRYBA2/DLL4/TULP1/THRB/SLC17A7/NECTIN1/GNAT1/ZHX2/BFSP1/RARB/PRKCI/TTLL5/MAX/FZR1/BFSP2/HES5/MIP/RAB3GAP1/SMARCA…	132
hsa04630	JAK-STAT signaling pathway	40/2329	162/8163	0.882294	1	0.687047	208/207/10000/5155/8027/6774/3459/5894/9466/3588/3718/1489/8651/3460/3562/2885/894/2273/3976/51588/3592/3716/3581/5781/596/5618/3454/5777/9655/2475/5290/3458/1026/3594/6654/6772/896/53832/53342/10401	40		GO:0048640	negative regulation of developmental growth	48/5237	107/18862	0.000111405	0.00256028	0.00201914	STK3/DCC/PTPRS/RTN4/SEMA6B/SEMA6A/RAI1/WWC1/LGMN/CDKN1B/PPARA/ARHGAP4/PLXNA3/FSTL4/PTCH1/JARID2/GDF15/TP73/RTN4R/SEMA5B/DUSP10/SPAG9/SEMA3A/FGFR3/SEMA4B/CAV3/YY1/SEMA3B/SEMA7A/MAP2/SEMA6D/VGLL4/DRAXIN/DIP2B/EPHA7/SEMA4D/SPP1/TGFBR2/KIAA0319/RYK/CTDP1/PLAC8/SEMA3F/PI16/SEMA5A/BCL11A/CDKN1A/MT3	48
hsa00270	Cysteine and methionine metabolism	2329-11-01	51/8163	0.89908	1	0.687047	1789/6723/586/23382/1788/26227/27430/191/2805/23743/3939	11		GO:0008016	regulation of heart contraction	95/5237	245/18862	0.000112625	0.00257282	0.00202903	ATP2B3/SNTA1/KCNJ2/ATP2B2/ATP2B4/NPPC/JUP/CACNA1D/CACNG4/KCNQ1/STC1/KCNIP3/HDAC4/CACNA1G/KCNJ12/ITPR1/FOXN4/ATP1B3/ATP1A1/TGFB2/GAA/CACNB3/NOS1/ATP1A3/SLC9A1/THRB/CACNG5/KCNH6/DMPK/KCNE3/SRI/ADRA1A/CHGA/KCNIP2/TMEM65/CELF2/SEMA3A/GNAO1/NPPA/PDE4B/CAV3/ATP2A2/TBX2/ADORA1/SPTBN4/CALM2/GJC1/ASPH/KCNJ11/TNNI3K/KCNN2/PKP2/APLN/ATP2B1/KCNIP1/EPAS1/THRA/TNNT2/SREBF1/KCNJ3/DMD/CACNA2D1/TPM1/ITPR2/FLNA/CA…	95
hsa04975	Fat digestion and absorption	2329-09-01	43/8163	0.902388	1	0.687047	10555/1208/949/5407/19/8612/80168/38/948	9		GO:0010469	regulation of signaling receptor activity	76/5237	188/18862	0.000113349	0.00257282	0.00202903	SHANK3/IL18BP/DLG2/SRC/DLGAP4/CACNG4/NPTX1/PLAU/GREM2/WFIKKN2/SHISA7/PPARA/GRIA2/LYPD6B/NPTX2/FBXW7/MUC4/ESR2/BEGAIN/DKK3/NEURL1/CACNG5/GRIN2A/RELN/ADRA2B/CBLB/RASGRF1/PCSK9/P2RY1/GRIN1/NCAPG2/HDAC6/NCK2/ARC/NPTXR/BTC/PPP2R5B/MINK1/CAV3/ADORA1/CNIH2/PSEN1/PTK2B/ITGB1/RGS9/EPHB2/CNIH3/CAPN1/PDE4D/TNF/BICD1/SHC1/HIF1A/TAFA1/ADRA2A/MTRNR2L4/HOMER1/KLHL24/GRIN2B/CACNG2/CRH/SOCS5/ZFYVE28/DLG3/IFNG/DLG…	76
hsa01240	Biosynthesis of cofactors	37/2329	153/8163	0.903589	1	0.687047	8566/25902/23475/60490/221264/7389/57026/6697/4830/27010/1503/249/586/29926/54995/7360/211/10327/53630/387787/2677/27430/204/349565/26289/441024/6472/205/122481/2643/122622/54575/54600/10720/133686/80025/65220	37		GO:0030252	growth hormone secretion	5237-11-01	14/18862	0.000113579	0.00257282	0.00202903	ADCYAP1/KALRN/ITSN1/CHD7/GHSR/PTPN11/GHRHR/RAB1A/GHRH/DRD2/LTBP4	11
hsa05133	Pertussis	17/2329	76/8163	0.909742	1	0.687047	4790/23643/3592/805/163688/3688/3654/929/5595/4843/1073/5599/1072/7124/2770/727/1432	17		GO:0090128	regulation of synapse maturation	5237-11-01	14/18862	0.000113579	0.00257282	0.00202903	DAB2IP/DISC1/CAMK2B/NEURL1/RELN/NEUROD2/NRXN1/NFATC4/CLSTN1/YWHAZ/ADGRL1	11
hsa00340	Histidine metabolism	2329-04-01	22/8163	0.911034	1	0.687047	221/501/55748/3176	4		GO:0050920	regulation of chemotaxis	88/5237	224/18862	0.000116042	0.00261195	0.00205989	PPM1F/DNM1L/PTK2/TGFB1/NTRK3/RIPOR2/CMKLR1/DSCAM/ZSWIM4/SCG2/SEMA6B/PDGFB/SEMA6A/MTUS1/ADGRA2/SLAMF8/LGMN/FGF18/ROBO2/PLXNA3/CORO1B/DUSP3/MET/THBS4/MDK/MPP1/SEMA5B/CCR7/CYRIB/CDH13/IL16/CCL1/CXCL12/HSPB1/SEMA3A/ROBO1/FGFR1/SEMA4B/CALR/NOD2/SEMA3B/SEMA7A/IL12A/PLXNA4/PTK2B/TIAM1/GSTP1/SEMA6D/MAPK3/VEGFB/LYN/JAM3/CXCL17/NOTCH1/MMP28/YTHDF1/WNK1/TBR1/SMAD3/SEMA4D/PGF/VEGFD/DPP4/SLIT2/LGALS9/TUBB2B/T…	88
hsa00410	beta-Alanine metabolism	2329-06-01	31/8163	0.913448	1	0.687047	51/221/501/55748/23417/8310	6		GO:0071805	potassium ion transmembrane transport	84/5237	212/18862	0.000116536	0.00261195	0.00205989	KCNAB2/KCNJ2/KCNK9/WNK2/CACNA1D/NEDD4L/KCNMA1/KCNA2/SLC12A7/KCNN3/KCNH5/SLC9A9/KCNQ1/KCNN1/WWP2/KCNT1/KCNIP3/KCNQ2/KCNMB1/KCNJ12/KCNF1/SLC24A1/ATP1B3/ATP1A1/KCNJ6/ATP1A3/SLC9A1/SLC24A2/KCNH6/KCNE3/KCNIP2/PKD2L1/NPPA/FHL1/SLC12A2/CAV3/AKAP6/SLC24A5/ABCC8/DPP10/KCNQ4/KCNJ11/KCNMB2/ITGB1/KCNN2/KCNIP1/SLC9A7/KCNJ3/KCNB2/SNAP25/FLNA/KCNH7/KCNC4/HCN2/SLC12A4/KCNB1/WNK1/KCNN4/DNM2/CD63/KCNH3/MTNR1B/KCNH…	84
hsa04620	Toll-like receptor signaling pathway	24/2329	104/8163	0.91366	1	0.687047	208/207/10000/4790/23643/958/5606/3592/6416/3654/3551/929/5595/8737/5599/7124/3454/6696/4792/5290/1147/1432/6772/23118	24		GO:0098962	regulation of postsynaptic neurotransmitter receptor activity	5237-12-01	16/18862	0.000116546	0.00261195	0.00205989	SRC/DLGAP4/CACNG4/NPTX1/NPTX2/BEGAIN/CACNG5/NPTXR/CNIH2/HOMER1/DLGAP1/AKAP9	12
hsa04932	Non-alcoholic fatty liver disease	37/2329	155/8163	0.91925	1	0.687047	7040/208/84701/207/10000/5465/4713/4790/22877/4723/4700/4716/56901/9377/4217/3551/6720/10975/51422/5599/9451/7124/79602/2081/468/3643/4708/5290/10018/4726/7384/54539/1432/5564/1537/7186/4710	37		GO:0051966	regulation of synaptic transmission, glutamatergic	34/5237	69/18862	0.000118532	0.00263775	0.00208023	SHANK3/GRM2/ADCYAP1/ADORA2A/GRIK3/CACNG4/DGKI/NTRK1/GRIK2/DISC1/GRM8/GRM4/GRM3/CACNG5/RELN/ROR2/NRXN1/CDH2/RAB3GAP1/DGKZ/ADORA1/PSEN1/STXBP1/PTK2B/TNF/GRM1/OPHN1/DRD3/LRRK2/HOMER1/CACNG2/DRD2/SYT1/NPS	34
hsa00140	Steroid hormone biosynthesis	13/2329	61/8163	0.922086	1	0.687047	9420/1646/3293/7923/6820/1581/3292/8644/54575/51144/1312/54600/10720	13		GO:0150116	regulation of cell-substrate junction organization	34/5237	69/18862	0.000118532	0.00263775	0.00208023	PPM1F/PTK2/TEK/SRC/IQSEC1/ACVRL1/FERMT2/DUSP3/ARHGAP6/MAP4K4/SLC9A1/EFNA5/LIMS1/ARF6/COL16A1/MACF1/EPB41L5/CORO1C/LRP1/CLASP2/MAPRE2/ACTG1/DUSP22/WNT4/LIMCH1/SMAD3/TSC1/BCAS3/CAMSAP3/ROCK1/LDB1/THBS1/FAM107A/GPM6B	34
hsa00590	Arachidonic acid metabolism	13/2329	61/8163	0.922086	1	0.687047	5740/8398/283748/2687/151056/5742/80142/240/242/9536/8644/10728/11145	13		GO:0006949	syncytium formation	29/5237	56/18862	0.000121004	0.00268331	0.00211616	NFATC2/RIPOR2/CD9/DCSTAMP/SBNO2/EHD1/VASH2/ADGRB3/MYMX/SH3PXD2A/ERCC1/NOS1/GDF15/RAPGEF3/MYOF/TANC1/CAV3/CFLAR/ADAM12/CD81/EHD2/ADGRB1/TREM2/KCNH1/MYMK/MYH9/MYOG/MAPK14/DYRK1B	29
hsa00480	Glutathione metabolism	2329-12-01	57/8163	0.9232	1	0.687047	10314/2686/2687/119391/79094/6723/50484/2950/4257/2947/290/4259	12		GO:0050890	cognition	105/5237	276/18862	0.000122364	0.00270398	0.00213247	CUX2/SHANK3/NRXN3/FZD9/DOP1B/DCANP1/KALRN/FYN/PRKCZ/ASIC1/NTRK1/CRTC1/BDNF/MGAT3/LGMN/SHISA7/HRH3/NPTX2/PLCB1/ADCY8/AMFR/ADGRB3/DDHD2/ITGA3/GPR88/SYNJ1/CHD7/AAAS/ZNF385A/CYFIP1/GRIN2A/SLC24A2/RASGRF1/ADCY3/PRKAR1B/NEUROD2/HTT/GRIN1/NRXN2/CHRNA4/NRXN1/TACR2/TMOD2/ARC/HRH1/FOXO6/ATP8A1/TANC1/CIC/NFATC4/STRA6/CAMK4/ADGRF1/ADORA1/RP9/PSEN1/GHSR/TUSC3/EPHB2/CCK/CNTNAP2/THRA/B4GALT2/TIFAB/VDAC1/GIT1/TT…	105
hsa04672	Intestinal immune network for IgA production	2329-10-01	49/8163	0.92658	1	0.687047	7040/8174/9020/959/958/6387/6370/10803/56477/7852	10		GO:0090278	negative regulation of peptide hormone secretion	23/5237	41/18862	0.00012524	0.00275789	0.00217499	KALRN/PFKL/CHGA/FAM3D/KLF7/ACVR1C/PSMD9/GHSR/KCNJ11/UCP2/SREBF1/PTPN11/KCNB1/INHBB/MTNR1B/ADRA2A/PPP3CA/CARTPT/STXBP5L/CRH/DRD2/SIRT4/MIDN	23
hsa05143	African trypanosomiasis	2329-07-01	37/8163	0.935895	1	0.687047	23236/4878/3592/5332/7124/3910/3458	7		GO:0019932	second-messenger-mediated signaling	115/5237	307/18862	0.000126325	0.00277212	0.00218621	NFATC2/ATP2B4/NPPC/GRIN2D/CMKLR1/KSR2/PDE9A/MGRN1/CAP2/ADCYAP1/SPHK1/ACTN3/KSR1/RNF157/RASD2/ADGRB2/ACKR3/MCTP1/DYRK2/FHL2/PDE2A/TRPM5/HDAC4/ITPR1/PDE7B/GPR143/RAPGEF4/LAT2/TMEM100/ZAP70/CGAS/GUCY1A2/P2RX3/NOS1/SLC9A1/PLCG2/GRIN2A/RAPGEF3/DMPK/CDC34/PRKAR1B/NEUROD2/RIMS2/CCR7/HTT/GRIN1/CDH13/HRH1/RCAN2/NPPA/PTBP1/NFATC4/GIPR/DGKQ/AKAP6/ATP2A2/PEX5L/PDE3A/HOMER2/PDK2/CALM2/PTK2B/IGF1/HPCA/TRPM8/CD…	115
hsa00380	Tryptophan metabolism	2329-08-01	42/8163	0.942859	1	0.687047	1644/3033/501/55526/64577/11185/438/38	8		GO:0001701	in utero embryonic development	124/5237	335/18862	0.000127723	0.00279311	0.00220276	NCOA1/FURIN/STK3/LATS1/PTPRR/MYO18B/RTN4/GATA2/WNT7B/ST14/FBXW8/PRDM14/CMIP/AKT1/CHST11/CELF4/PDGFB/BMP7/FLCN/MFNG/SNAI1/ZMIZ1/NDEL1/SKIL/VASH2/HES1/BPTF/TFEB/TGFB3/RBPJ/FOXC1/SLC25A20/PTCH1/TMEM100/ADCY9/WDTC1/NXN/SH3PXD2A/ELL/MYO1E/PEMT/CHD7/GRB2/SMIM14/TET1/PNLDC1/DBN1/PRMT1/E2F7/SPINT2/SEC24D/NCAPG2/MGAT1/CCM2/CIR1/TIE1/KRT8/LIF/ACVR1/ACVR1C/ACTL6A/EPB41L5/ANGPT1/BCOR/DNAAF2/ACVR1B/OVOL2/SMAD…	124
hsa04978	Mineral absorption	2329-12-01	60/8163	0.950858	1	0.687047	492/491/493/540/483/476/478/55630/4502/65010/490/23439	12		GO:0008038	neuron recognition	25/5237	46/18862	0.000128618	0.00280298	0.00221054	PALLD/RTN4/TNFRSF21/DSCAM/ARHGAP35/ROBO2/CNTN4/CNTN2/NRCAM/FOXG1/SEMA3A/ROBO1/DSCAML1/EPHB2/CNTNAP2/EPHA4/EPHB3/NPTN/MEGF8/AMIGO1/SEMA5A/ROBO3/VSTM2L/CXCR4/APP	25
hsa05323	Rheumatoid arthritis	20/2329	93/8163	0.951185	1	0.687047	7010/7040/9114/50617/245973/10312/535/7043/7042/1493/534/6387/51606/284/533/23545/7124/3458/8600/9550	20		GO:0045598	regulation of fat cell differentiation	58/5237	136/18862	0.000130553	0.00282759	0.00222996	LRP5/STK3/WWTR1/TGFB1/E2F1/PPARD/RREB1/TRIO/GATA2/CMKLR1/GNB3/AKT1/RORA/BMP7/FLCN/ZBTB7C/ANKRD26/HES1/FERMT2/INSIG1/ZNF385A/SORT1/HDAC6/RUNX1T1/DUSP10/LPL/CCDC3/METRNL/ZFP36L2/CARM1/ZBTB7B/GPER1/SOX13/CCDC71L/TRIB3/FTO/ALOX5/SIRT2/HNRNPU/FNDC5/NOCT/CREBL2/TNF/SMAD3/ARNTL/AAMDC/SIX1/CREB1/JDP2/MTOR/MMP11/TLCD3B/ASXL1/MAPK14/ZFPM2/LRP3/ADIRF/ASXL2	58
hsa04621	NOD-like receptor signaling pathway	43/2329	184/8163	0.952843	1	0.687047	1535/7188/10059/4939/9051/55669/340061/4790/23236/3708/3326/7158/56919/330/64127/10616/3716/3551/5595/118429/7416/7419/3709/257397/8737/5332/5599/596/7124/4940/3454/11345/84557/4792/11337/5585/1147/1432/6772/5580/24145/23118/7186	43		GO:0010631	epithelial cell migration	131/5237	357/18862	0.000130642	0.00282759	0.00222996	PPM1F/PRCP/PTK2/TEK/MARVELD3/ATP2B4/TGFB1/PPARD/PTPRR/RREB1/JUP/RTN4/GATA2/PTP4A3/NRP2/SVBP/SCG2/PRKCE/SRC/NFE2L2/DAB2IP/AKT1/AKT3/CDH5/RIN2/HDAC5/STARD13/PDGFB/MMP9/ADGRA2/SASH1/FUT1/LGMN/PLXND1/STC1/FGF18/IQSEC1/FOXP1/ACVRL1/PTPN23/CARD10/WNT7A/FBXW7/MCC/KANK2/CORO1B/BCAR1/ITGA3/TGFB2/MET/MIA3/MAP4K4/SCARB1/DLL4/MAP3K3/PAXIP1/PLCG2/FAP/CD40/ZEB2/ATOH8/HDAC6/CDH13/ARF6/MAP2K3/DUSP10/HSPB1/SEMA3A…	131
hsa00053	Ascorbate and aldarate metabolism	2329-05-01	30/8163	0.956714	1	0.687047	501/10327/54575/54600/10720	5		GO:0030837	negative regulation of actin filament polymerization	32/5237	64/18862	0.000131185	0.00282965	0.00223158	CARMIL1/AVIL/HIP1R/ADD2/SVIL/PFN4/TMOD1/SPTB/SSH2/KANK4/SPTBN2/SPTBN5/CYRIB/TMOD2/SPTBN1/LMOD1/TRIOBP/KANK3/SPTBN4/GSN/FHOD3/CRACD/ADD1/CAPZA3/RDX/TMOD3/SSH1/SLIT2/CAPZB/TMSB10/ADD3/PRKCD	32
hsa00630	Glyoxylate and dicarboxylate metabolism	2329-05-01	30/8163	0.956714	1	0.687047	5096/189/9380/6472/38	5		GO:0045446	endothelial cell differentiation	52/5237	119/18862	0.000135649	0.00291599	0.00229967	PTPRS/PECAM1/WNT7B/CLIC4/VEZF1/TJP1/CDH5/SCUBE1/PDE2A/STC1/ACVRL1/PLCB1/FASN/WNT7A/RBPJ/TMEM100/MET/TJP3/DLL1/RAPGEF1/RAPGEF3/APOLD1/ATOH8/CCM2/ID1/TIE1/ACVR1/COL22A1/KDM6B/IKBKB/NOTCH1/ADD1/PDE4D/GSTM3/TNF/PLOD3/RDX/PPP1R16B/EZR/ROCK1/F11R/CNMD/S1PR2/HEG1/CLDN3/BTG1/PROC/AFDN/ARHGEF26/CXCR4/MESP1/ENG	52
hsa04622	RIG-I-like receptor signaling pathway	14/2329	70/8163	0.961337	1	0.687047	340061/4790/79132/3592/3551/8717/8737/54941/5599/7124/4792/1147/1432/7186	14		GO:0001678	cellular glucose homeostasis	61/5237	145/18862	0.000141226	0.0030256	0.00238611	LRP5/PAX2/PPARD/SLC29A1/POLG/PRKCE/SLC39A14/PLA2G6/IGF1R/GPR68/ZBTB20/BRSK2/OXCT1/GCK/RAF1/KLF15/ADCY8/ANO1/ADCY5/EFNA5/NME1/SOX4/HK3/TRA2B/ZNF236/FOXK2/CAMK2N1/SRI/BAIAP3/SMARCA4/GPER1/FOXA3/KLF7/HK1/RAB11FIP5/KCNJ11/CYP7A1/TIAM1/UCP2/GRIK5/NEUROD1/LRP1/CFTR/FOXA2/GHRHR/KCNB1/AACS/STXBP4/SRF/HIF1A/ADRA2A/PPP3CA/CARTPT/ERN1/NUCKS1/CRH/RAB11FIP2/PIK3CA/PHPT1/MPC2/NADK	61
hsa00970	Aminoacyl-tRNA biosynthesis	13/2329	66/8163	0.962588	1	0.687047	123283/79587/4677/6301/2617/51091/23395/16/25973/57505/10352/3376/79731	13		GO:0015837	amine transport	43/5237	94/18862	0.000144747	0.00309054	0.00243733	DDC/ADORA2A/KCNA2/SYT8/SYT2/RAB3A/HRH3/RHCG/SYT17/SYT9/ADRA2B/P2RY1/CHRNA4/TACR2/CHGA/CXCL12/PER2/RAB3GAP1/SYT4/SLC12A2/ADORA1/PSEN1/GHSR/STXBP1/ITGB1/CCK/SYT12/SLC18A2/DTNBP1/SYT6/KCNB1/SLC43A2/GRK2/ADRA2A/DRD3/SLC43A1/CARTPT/CRH/DRD2/SYT1/OXT/STX1A/CHRNA3	43
hsa00770	Pantothenate and CoA biosynthesis	2329-03-01	21/8163	0.963157	1	0.687047	60490/586/80025	3		GO:0071156	regulation of cell cycle arrest	48/5237	108/18862	0.000147007	0.00312822	0.00246704	E2F1/AKT2/FZD9/ARID3A/DAB2IP/CDKN1B/TFDP1/TNKS1BP1/HSP90AB1/TP73/ZNF385A/SOX4/FAP/TFDP2/PRMT1/E2F7/POU4F1/PPP2R5B/CARM1/GPER1/CALR/ATM/INSM1/ID2/CNOT4/NEUROD1/CDK9/SETMAR/PCBP4/CNOT8/CNOT2/MED25/RRP8/PHOX2B/PLK3/CRADD/GADD45A/MIF/MYOG/CNOT7/PIDD1/CDK4/CNOT1/ZBTB17/CDKN1A/TFAP4/SLC25A33/PLAGL1	48
hsa05310	Asthma	2329-05-01	31/8163	0.965034	1	0.687047	3562/959/958/7124/8288	5		GO:0000187	activation of MAPK activity	64/5237	154/18862	0.000150124	0.00317592	0.00250466	PBK/CSPG4/NTRK3/UBE2V1/ALK/DUSP9/DAB2IP/TGFB3/MAPKAPK5/LPAR3/GRM4/MUC20/GDF15/TP73/ADRA2B/CD40LG/MAP3K21/MAP2K3/SPAG9/PRDX2/MAP3K5/MAP4K2/CRKL/NOD2/MAP2K4/DAXX/ARRB1/IGF1/SHC2/IRAK1/MAPK3/SBK2/CD81/CXCL17/TAB3/PTPN11/RIPK1/INAVA/ERP29/TNF/SHC1/GFRAL/MAP3K2/MADD/GRM1/LRRK2/ERN1/PKN1/UBC/STK39/S1PR2/INSR/CD74/MAP3K12/C5/MAP3K9/PTPN1/MAPK14/CXCR4/TNFSF11/THBS1/ERCC6/MAPKAPK2/TAB2	64
hsa04623	Cytosolic DNA-sensing pathway	2329-12-01	63/8163	0.969369	1	0.687047	9533/340061/4790/115004/81030/51082/3551/8737/55703/4792/1147/55718	12		GO:0018209	peptidyl-serine modification	123/5237	333/18862	0.000150253	0.00317592	0.00250466	PPM1F/LATS1/ATP2B4/TGFB1/NTRK3/AKT2/TLK2/PRKCE/SRC/AKT1/AKT3/PRKCZ/DCLK1/DYRK2/BDNF/PDGFB/BRSK2/SPOCK2/CSNK1G2/RAF1/CLSPN/TNKS1BP1/RPTOR/GALNT2/MARK2/MAPKAPK5/HSP90AB1/PARP1/CSNK2A1/NEK6/NOS1/DDIT4/NSD1/RAPGEF3/DMPK/FNIP2/OPRD1/PRKCI/HDAC6/NCK2/VRK2/BGN/STK32C/LIF/CAMKV/DGKQ/RPS6KA1/CAMK4/ATM/DYRK1A/ANGPT1/SPTBN4/GALNT16/PRKCH/IKBKB/ARRB2/DMD/MAPK3/PRKG2/TOP1/CSNK1G1/NAA11/TTBK1/RIPK1/PDE4D/MARK3…	123
hsa00983	Drug metabolism - other enzymes	16/2329	80/8163	0.969478	1	0.687047	7371/1890/4830/119391/7378/50484/2950/4257/2947/3614/54963/3704/54575/4259/54600/10720	16		GO:0009267	cellular response to starvation	65/5237	157/18862	0.000152695	0.0031966	0.00252097	PIK3C2B/GAS2L1/NFE2L2/CLEC16A/BRSK2/FLCN/BECN2/STK24/PPARA/NUAK1/PIK3C3/DAPL1/AMBRA1/RPTOR/TFEB/WIPI1/SLC39A4/RALB/PICK1/LOC102724428/PCSK9/UPP1/ATF3/MAX/SIK2/FOXA3/MAP3K5/KLF10/SH3GLB1/UCP2/SREBF1/MAPK3/SREBF2/GCGR/PRKAG2/MAPK8/BCL2/WNT4/EIF2AK3/HNRNPA1/INHBB/GABARAPL2/KICS2/MAP1LC3A/WDR59/XPR1/RRP8/GABARAP/CARTPT/LRRK2/DEPDC5/AKR1C3/NUAK2/ATF4/MTOR/CPEB4/VPS41/WRN/ASNS/CDKN1A/WNT9B/WDR45B/PPM1D…	65
hsa00190	Oxidative phosphorylation	29/2329	134/8163	0.972398	1	0.687047	84701/9114/50617/245973/10312/4713/535/4723/4700/4716/56901/9377/534/51606/533/518/10975/498/23545/516/10632/4708/4726/7384/54539/1537/4710/27068/9550	29		GO:0060538	skeletal muscle organ development	65/5237	157/18862	0.000152695	0.0031966	0.00252097	MYLK2/CHRND/TGFB1/RIPOR2/ACTN3/ZBTB18/SVIL/CHRNA1/MYOM2/HLX/MEF2D/RBM24/FOXL2/HDAC4/TAFAZZIN/MYMX/ASB2/HIVEP3/DLL1/NEURL1/BCL9L/NIBAN2/LEMD2/ATF3/SIX4/DAG1/GPC1/STRA6/MEGF10/ASS1/MYF6/CFLAR/MYLPF/ACTA1/FBXO22/LARGE1/GPCPD1/BIN3/PITX1/CFL2/HEYL/ELN/NOTCH1/BCL2/COL19A1/ARNTL/HLF/FOXN2/SIX1/PPP3CA/HOMER1/PHOX2B/ANKRD33/HDAC9/MSC/MYOZ2/MYOG/BASP1/CYP26B1/MAPK14/EPHB1/POPDC3/PAX5/HMG20B/GTF3C5	65
hsa00130	Ubiquinone and other terpenoid-quinone biosynthesis	2329-01-01	8163-11-01	0.975219	1	0.687047	2677	1		GO:0000768	syncytium formation by plasma membrane fusion	28/5237	54/18862	0.000153255	0.0031966	0.00252097	NFATC2/RIPOR2/CD9/DCSTAMP/SBNO2/EHD1/VASH2/ADGRB3/MYMX/SH3PXD2A/NOS1/GDF15/RAPGEF3/MYOF/TANC1/CAV3/CFLAR/ADAM12/CD81/EHD2/ADGRB1/TREM2/KCNH1/MYMK/MYH9/MYOG/MAPK14/DYRK1B	28
hsa05416	Viral myocarditis	2329-11-01	60/8163	0.975489	1	0.687047	2534/60/959/958/1605/27/5551/1756/71/6442/1982	11		GO:0140253	cell-cell fusion	28/5237	54/18862	0.000153255	0.0031966	0.00252097	NFATC2/RIPOR2/CD9/DCSTAMP/SBNO2/EHD1/VASH2/ADGRB3/MYMX/SH3PXD2A/NOS1/GDF15/RAPGEF3/MYOF/TANC1/CAV3/CFLAR/ADAM12/CD81/EHD2/ADGRB1/TREM2/KCNH1/MYMK/MYH9/MYOG/MAPK14/DYRK1B	28
hsa04650	Natural killer cell mediated cytotoxicity	28/2329	131/8163	0.975588	1	0.687047	4773/2534/6452/3459/5894/7410/919/3460/7535/2885/5336/5551/2185/25759/5595/5781/7124/10451/3454/6464/5777/399694/5530/673/5290/3458/3384/6654	28		GO:0051952	regulation of amine transport	40/5237	86/18862	0.000156562	0.00325484	0.0025669	ADORA2A/KCNA2/SYT8/SYT2/RAB3A/HRH3/SYT17/SYT9/ADRA2B/P2RY1/CHRNA4/TACR2/CHGA/CXCL12/PER2/RAB3GAP1/SYT4/SLC12A2/ADORA1/PSEN1/GHSR/STXBP1/ITGB1/CCK/SYT12/DTNBP1/SYT6/KCNB1/SLC43A2/GRK2/ADRA2A/DRD3/SLC43A1/CARTPT/CRH/DRD2/SYT1/OXT/STX1A/CHRNA3	40
hsa04130	SNARE interactions in vesicular transport	2329-05-01	33/8163	0.977426	1	0.687047	53407/9570/8675/2054/6804	5		GO:0030198	extracellular matrix organization	142/5237	393/18862	0.000159204	0.00329891	0.00260165	FURIN/OPTC/TGFB1/THSD4/PECAM1/QSOX1/LAMA5/ANGPTL7/FGFR4/MMP17/NTNG2/LAMB3/SMPD3/DDR1/FBN1/BMP1/ITGA7/MADCAM1/LAMC2/ST7/AGRN/TNFRSF1B/SULF2/COL13A1/PDGFB/ADAMTS7/SCUBE1/MMP9/ADAMTS2/SPOCK2/COL27A1/ADAMTS14/MFAP4/ITGA9/SERPINH1/COMP/LOXL4/COL5A1/FOXC1/ITGB4/ITGA3/TGFB2/HSPG2/COL4A6/ITGAE/ADAM19/LOXL1/SH3PXD2A/CRTAP/MYO1E/PRSS1/FAP/NPNT/FSCN1/COL1A2/RUNX1/SPINT2/TNXB/FLRT2/ADAMTS5/LTBP3/DAG1/COL9A2/…	142
hsa05330	Allograft rejection	2329-06-01	38/8163	0.978406	1	0.687047	959/958/5551/3592/7124/3458	6		GO:0030833	regulation of actin filament polymerization	69/5237	169/18862	0.000161062	0.00332652	0.00262343	PREX1/CARMIL1/LATS1/AVIL/HIP1R/PRKCE/ADD2/ARHGAP40/CCL24/SVIL/PFN4/ARHGAP18/CDC42EP3/TMOD1/SPTB/CORO1B/SSH2/MYO1C/GRB2/CYFIP1/KANK4/SPTBN2/PICK1/DBN1/CCR7/BAIAP2L1/SPTBN5/CYRIB/TMOD2/NCK2/ARF6/SPTBN1/LMOD1/TRIOBP/KANK3/SPTBN4/FCHSD2/PTK2B/GSN/ARFIP1/FHOD3/CDC42EP4/CRACD/ELN/SNX9/ADD1/EVL/VASP/BAIAP2/CAPZA3/SPIRE2/ARHGAP28/RDX/COTL1/DNAI3/TMOD3/SSH1/SLIT2/TRIM27/MTOR/CCL26/CAPZB/HCLS1/TMSB10/ADD3/…	69
hsa00591	Linoleic acid metabolism	2329-04-01	29/8163	0.981938	1	0.687047	8398/283748/151056/11145	4		GO:0031668	cellular response to extracellular stimulus	91/5237	235/18862	0.000163808	0.00337219	0.00265945	AQP3/NCOA1/PIK3C2B/DNM1L/GAS2L1/PHEX/NFE2L2/CLEC16A/BRSK2/FLCN/BECN2/STK24/PPARA/ARHGAP35/NUAK1/PIK3C3/DAPL1/AMBRA1/TLE5/RPTOR/TFEB/KANK2/WIPI1/CACNB3/SLC39A4/RALB/PICK1/LOC102724428/PCSK9/UPP1/ATF3/MAX/SIK2/LPL/FOXA3/MAP3K5/KLF10/PDK2/NUDT15/SH3GLB1/MN1/GSTP1/UCP2/ATP2B1/SREBF1/MAPK3/SREBF2/LYN/GCGR/FOXA2/PRKAG2/CD68/MAPK8/BCL2/WNT4/EIF2AK3/KCNB1/HNRNPA1/SRF/TRIM24/TSC1/PPP1R9B/INHBB/TNKS/GABARA…	91
hsa03020	RNA polymerase	2329-05-01	34/8163	0.981951	1	0.687047	9533/51082/25885/55703/55718	5		GO:0042490	mechanoreceptor differentiation	31/5237	62/18862	0.000166222	0.00339974	0.00268118	PDZD7/MYO7A/CDH23/RIPOR2/ATP8B1/ATOH1/NAGLU/NTRK1/TMEM132E/TRIP11/LHFPL5/MYCL/HES1/RBPJ/SLC9A3R1/DLL1/HES5/CECR2/TRIOBP/USH1C/USH2A/TPRN/PLS1/NOTCH1/POU4F3/MYO6/JAG2/TSKU/GSDME/WHRN/ESRP1	31
hsa05164	Influenza A	37/2329	171/8163	0.984248	1	0.687047	208/207/10000/60/4939/3459/5894/4790/56649/3460/5644/3592/10241/3716/3551/1021/5595/7416/292/71/8717/390748/7124/4940/291/3454/317/29107/4792/5290/3458/1147/293/1019/6772/896/10482	37		GO:0043954	cellular component maintenance	31/5237	62/18862	0.000166222	0.00339974	0.00268118	ZMYND8/FYN/TJP1/IGF1R/RAB3A/FERMT2/ADGRB3/ITGA3/ERC1/PICK1/CTBP2/PLEKHA7/ARF6/TANC1/ITPKA/BSN/TPRN/INAVA/OPHN1/HOMER1/CAMSAP3/GRIN2B/LNPK/INSR/KIFC3/CLDN3/SUPT6H/ERC2/CTTN/WHRN/ZNF804A	31
hsa00860	Porphyrin metabolism	2329-06-01	43/8163	0.992735	1	0.687047	7389/644/211/54575/54600/10720	6		GO:0032868	response to insulin	105/5237	278/18862	0.000168828	0.00343905	0.00271218	TRIM72/SRSF5/AKT2/FUT7/APPL2/SORL1/ATP6V0D1/SRC/ATP6V0A4/SLC39A14/AKT1/PRKCZ/ATP6V1C2/IGF1R/HDAC5/TCIRG1/PPARA/RAB31/RAB12/NDEL1/GCK/ATP6V0A1/KLF15/SOCS1/PARP1/BCAR1/WDTC1/KAT2B/AHSG/VPS13C/MYO1C/SLC9A1/INSIG1/GRB2/CYFIP1/PCSK9/SORT1/BAIAP2L1/PRKCI/ATP6V1G2/MAX/SIK2/ATP6V1H/LPL/TNS2/ZBTB7B/SNX5/ACVR1C/EEF2K/CFLAR/PDK2/GHSR/TRIB3/SOGA1/GSTP1/UCP2/ATP2B1/ATP6V0B/SREBF1/APC/LYN/VGF/PTPRE/PKM/ECHDC3/…	105
hsa03013	Nucleocytoplasmic transport	20/2329	108/8163	0.994142	1	0.687047	6612/3843/10526/8086/9688/5905/3842/64901/9984/79023/29107/23225/55705/1917/387082/11260/7919/55161/10482/100101267	20		GO:0019935	cyclic-nucleotide-mediated signaling	41/5237	89/18862	0.000169232	0.00343905	0.00271218	NPPC/PDE9A/MGRN1/CAP2/ADCYAP1/KSR1/RNF157/RASD2/PDE2A/PDE7B/RAPGEF4/CGAS/RAPGEF3/CDC34/PRKAR1B/RIMS2/NPPA/GIPR/DGKQ/AKAP6/PEX5L/PDE3A/PTK2B/RUNDC3A/PDE4D/GHRHR/SCTR/PDZD3/DEFB1/GPR61/GNAI1/MTNR1B/PRKG1/PRKAR1A/AQP1/CRH/KCNC2/NPR2/THBS1/PDE7A/CD36	41
hsa00830	Retinol metabolism	2329-11-01	68/8163	0.994213	1	0.687047	339761/54905/53630/220/50700/5959/56603/54575/8854/54600/10720	11		GO:0090075	relaxation of muscle	19/5237	32/18862	0.000175789	0.00356086	0.00280824	KCNJ2/DCANP1/KCNMA1/ATP1A1/P2RY1/SRI/CHGA/PDE4B/ATP2A2/ADORA1/GSN/TIFAB/PDE4D/GRK2/ATP2A1/PRKG1/PIK3CA/P2RX4/NEUROG1	19
hsa04612	Antigen processing and presentation	13/2329	78/8163	0.995035	1	0.687047	5641/3326/811/4802/7124/4800/5720/4801/6892/1385/972/3458/3312	13		GO:0021954	central nervous system neuron development	38/5237	81/18862	0.00018132	0.00363173	0.00286413	DCC/B4GALT5/GATA2/NRP2/FGF8/DCLK1/ZMIZ1/ARHGAP35/ROBO2/NDEL1/DISC1/PLXNA3/HSP90AB1/FOXG1/SEMA3A/ROBO1/ATF5/CRKL/MAP2/PLXNA4/SPTBN4/EPHB2/EPHA4/EPHB3/NDNF/CDH11/DRAXIN/NIN/SLIT2/AGBL4/PHOX2B/TSKU/DRD2/LHX6/MYCBP2/EPHB1/NR4A2/TCTN1	38
hsa05206	MicroRNAs in cancer	68/2329	310/8163	0.996997	1	0.687047	994/1869/6768/5581/1789/10014/5155/4363/5328/4318/1870/6774/1027/27086/5894/4790/9759/7976/57521/8651/7042/4233/2885/54541/1946/5336/6659/90427/10297/6624/7148/9839/894/4854/2261/1945/472/1399/4325/3551/1021/324/5595/1788/4082/7168/2065/4851/3925/596/8626/1944/6464/5962/399694/7430/6093/2475/5290/1942/10018/4853/23414/1026/6654/7057/9252/1871	68		GO:0099601	regulation of neurotransmitter receptor activity	38/5237	81/18862	0.00018132	0.00363173	0.00286413	SHANK3/DLG2/SRC/DLGAP4/CACNG4/NPTX1/SHISA7/GRIA2/LYPD6B/NPTX2/BEGAIN/CACNG5/GRIN2A/RELN/RASGRF1/GRIN1/ARC/NPTXR/MINK1/CNIH2/PTK2B/RGS9/EPHB2/CNIH3/CAPN1/HOMER1/KLHL24/GRIN2B/CACNG2/CRH/DLG3/IFNG/DLG4/GRIA3/DLGAP1/FNTA/APP/AKAP9	38
hsa04940	Type I diabetes mellitus	2329-05-01	43/8163	0.997867	1	0.687047	1363/5551/3592/7124/3458	5		GO:0060113	inner ear receptor cell differentiation	29/5237	57/18862	0.000181385	0.00363173	0.00286413	PDZD7/MYO7A/CDH23/RIPOR2/ATP8B1/ATOH1/NAGLU/TRIP11/LHFPL5/MYCL/HES1/RBPJ/SLC9A3R1/DLL1/HES5/CECR2/TRIOBP/USH1C/USH2A/TPRN/PLS1/NOTCH1/POU4F3/MYO6/JAG2/TSKU/GSDME/WHRN/ESRP1	29
hsa05204	Chemical carcinogenesis - DNA adducts	2329-10-01	69/8163	0.998146	1	0.687047	1646/119391/2950/4257/2052/2947/54575/4259/54600/10720	10		GO:0043062	extracellular structure organization	142/5237	394/18862	0.000181586	0.00363173	0.00286413	FURIN/OPTC/TGFB1/THSD4/PECAM1/QSOX1/LAMA5/ANGPTL7/FGFR4/MMP17/NTNG2/LAMB3/SMPD3/DDR1/FBN1/BMP1/ITGA7/MADCAM1/LAMC2/ST7/AGRN/TNFRSF1B/SULF2/COL13A1/PDGFB/ADAMTS7/SCUBE1/MMP9/ADAMTS2/SPOCK2/COL27A1/ADAMTS14/MFAP4/ITGA9/SERPINH1/COMP/LOXL4/COL5A1/FOXC1/ITGB4/ITGA3/TGFB2/HSPG2/COL4A6/ITGAE/ADAM19/LOXL1/SH3PXD2A/CRTAP/MYO1E/PRSS1/FAP/NPNT/FSCN1/COL1A2/RUNX1/SPINT2/TNXB/FLRT2/ADAMTS5/LTBP3/DAG1/COL9A2/…	142
hsa03022	Basal transcription factors	2329-05-01	45/8163	0.998706	1	0.687047	9569/9519/2071/6874/2963	5		GO:0006937	regulation of muscle contraction	66/5237	161/18862	0.000192306	0.00383399	0.00302364	MYLK2/KCNJ2/JUP/SPHK1/ACTN3/KCNMA1/KCNQ1/STC1/HDAC4/P2RX1/ATP1A1/NOS1/SLC9A1/TNNC2/ADRA2B/DMPK/ARHGAP42/TACR2/SRI/ADRA1A/CHGA/SSTR2/ANXA6/NPPA/PDE4B/GPER1/CAV3/ATP2A2/ADORA1/GHSR/MYL5/CALM2/TNNI3K/PKP2/ATP2B1/TNNT2/DMD/KCNB2/PVALEF/TBXA2R/TPM1/PDE4D/TNNI1/MYBPH/SRF/GRK2/ATP2A1/RANGRF/HCN4/ADRA2A/PRKG1/SETD3/DOCK4/ANK2/DSG2/OXT/SPX/ORMDL3/CTTN/CHRNA3/P2RX4/RYR2/EDN2/DSP/TNNT1/AKAP9	66
hsa04061	Viral protein interaction with cytokine and cytokine receptor	16/2329	100/8163	0.9989	1	0.687047	6369/57007/7133/3588/1236/6346/6387/6370/7124/10803/10344/146433/56477/7852/27178/53832	16		GO:0150063	visual system development	132/5237	363/18862	0.000194319	0.00386194	0.00304568	LRP5/KDM2B/MYO7A/PAX2/FSCN2/ATP2B4/RP1L1/RAB11FIP4/NRL/ANGPTL7/WNT7B/MEGF11/SDK1/DSCAM/SPRED2/SIPA1L3/MEIS3/CLIC4/NAGLU/CELF4/FBN1/PBX4/PDE6B/BMP7/JMJD6/IFT140/PBX3/STAT3/SDK2/MYOM2/TCIRG1/ARHGAP35/SKIL/BCL11B/ACVRL1/FOXL2/TMOD1/WNT7A/COL5A1/WNT5B/FOXC1/LRP6/FOXN4/GRHL3/TGFB2/DLL1/CHD7/CRYBA2/DLL4/TULP1/THRB/SLC17A7/NECTIN1/GNAT1/ZHX2/BFSP1/RARB/PRKCI/TTLL5/MAX/FZR1/BFSP2/HES5/MIP/RAB3GAP1/SMARCA…	132
hsa05320	Autoimmune thyroid disease	2329-06-01	53/8163	0.999312	1	0.687047	7038/959/958/1493/5551/7253	6		GO:0048846	axon extension involved in axon guidance	21/5237	37/18862	0.000196431	0.00387951	0.00305954	NRP2/DSCAM/SEMA6B/SEMA6A/PLXNA3/SEMA5B/SLIT1/CXCL12/SEMA3A/SEMA4B/SEMA3B/SEMA7A/PLXNA4/SEMA6D/SEMA4D/SLIT2/RYK/MEGF8/SEMA3F/SEMA5A/SLIT3	21
hsa03040	Spliceosome	25/2329	147/8163	0.999626	1	0.687047	6430/24148/10992/10450/25804/9129/84991/6434/6625/10285/6100/10915/3192/9984/55119/3178/27339/10907/56259/25766/7919/10084/23658/11338/3312	25		GO:1902284	neuron projection extension involved in neuron projection guidance	21/5237	37/18862	0.000196431	0.00387951	0.00305954	NRP2/DSCAM/SEMA6B/SEMA6A/PLXNA3/SEMA5B/SLIT1/CXCL12/SEMA3A/SEMA4B/SEMA3B/SEMA7A/PLXNA4/SEMA6D/SEMA4D/SLIT2/RYK/MEGF8/SEMA3F/SEMA5A/SLIT3	21
hsa00982	Drug metabolism - cytochrome P450	2329-09-01	72/8163	0.999674	1	0.687047	119391/221/2950/4257/2947/54575/4259/54600/10720	9		GO:0033500	carbohydrate homeostasis	89/5237	230/18862	0.000197577	0.0038834	0.00306261	LRP5/PAX2/PRCP/PPARD/FGFR4/APPL2/SLC29A1/POLG/PRKCE/SLC39A14/AKT1/MBD5/PLA2G6/IGF1R/GPR68/ZBTB20/BRSK2/CRTC2/OXCT1/STAT3/BECN2/PYGL/GCK/RAF1/KLF15/ADCY8/ANO1/PTCH1/ADCY5/GCKR/ASPSCR1/HECTD4/EFNA5/NME1/SOX4/HK3/TRA2B/ADGRF5/ZNF236/FOXK2/CAMK2N1/SRI/BAIAP3/SMARCA4/GPER1/FOXA3/CAV3/KLF7/HK1/RAB11FIP5/PDK2/KCNJ11/CYP7A1/TIAM1/UCP2/ALOX5/GRIK5/NEUROD1/LRP1/VGF/GCGR/PTPN11/CFTR/FOXA2/GHRHR/KCNB1/TENT4B…	89
hsa00980	Metabolism of xenobiotics by cytochrome P450	2329-10-01	78/8163	0.999732	1	0.687047	119391/221/2950/4257/2052/2947/54575/4259/54600/10720	10		GO:0010996	response to auditory stimulus	15/5237	23/18862	0.000198471	0.0038834	0.00306261	SHANK3/DCANP1/ABHD12/MDK/HTT/NRXN2/NRXN1/STRA6/USP53/CNTNAP2/TIFAB/ATP8A2/KIAA0319/DRD2/NEUROG1	15
hsa04613	Neutrophil extracellular trap formation	34/2329	190/8163	0.999779	1	0.687047	1535/208/6714/207/10000/10014/60/8360/5894/4790/9759/23236/5336/10013/5595/7416/292/3021/71/7419/440093/5332/291/121504/8347/9734/2475/5290/727/1183/293/286436/55506/1432	34		GO:1900273	positive regulation of long-term synaptic potentiation	15/5237	23/18862	0.000198471	0.0038834	0.00306261	SHANK3/ADORA2A/CRTC1/LGMN/SHISA7/ZDHHC2/ADCY8/IGSF11/RELN/EPHB2/NPTN/SQSTM1/CREB1/DRD2/APP	15
hsa04610	Complement and coagulation cascades	2329-11-01	85/8163	0.999825	1	0.687047	5328/5345/1191/2162/732/624/2155/727/5624/623/10747	11		GO:0048839	inner ear development	71/5237	176/18862	0.000201254	0.0039257	0.00309597	PDZD7/MYO7A/PAX2/CDH23/RIPOR2/GATA2/ATP8B1/DCANP1/FGF8/ATOH1/TCAP/NAGLU/TRIP11/KCNQ1/PAX8/LHFPL5/FZD3/MYCL/HES1/TGFB3/RBPJ/GRHL3/TGFB2/SLC9A3R1/DLL1/CHD7/OC90/INSIG1/FOXG1/ROR2/LHX3/DCHS1/SIX4/HES5/CCM2/CECR2/TRIOBP/USH1C/KCNQ4/LRIG1/HPCA/EPHB2/TTC39C/USH2A/TPRN/TIFAB/NEUROD1/ESRRB/PLS1/ATP8A2/NOTCH1/PTPN11/EPHA4/POU4F3/ALDH1A3/MYO6/ANP32B/JAG2/SIX1/KCNK3/PHOX2B/TSKU/GSDME/MYO3B/WHRN/CHRNA9/FREM2…	71
hsa04060	Cytokine-cytokine receptor interaction	58/2329	295/8163	0.999854	1	0.687047	7040/27242/6369/57007/7133/655/3459/94/10148/9466/3588/1489/7043/3460/7042/3562/9518/1236/959/958/27189/8784/3603/6346/6387/3976/90/130399/3592/91/84957/6370/3581/284340/83729/7124/5618/3454/944/3625/10803/7048/55801/10344/3458/246778/146433/56477/55504/656/3594/7852/84818/8600/27178/651/53832/53342	58		GO:0045332	phospholipid translocation	25/5237	47/18862	0.000202675	0.00394125	0.00310823	ATP8B1/ABCC1/SLC66A2/XKR5/ABCA4/ATP9A/ATP8B2/XKR7/ABCA1/XKR4/SLC4A1/ATP8A1/PLSCR5/ATP11A/ATP8A2/ATP10B/ANO7/ATP9B/KCNN4/PLSCR1/ABCA7/ANO9/TMEM30A/PLSCR2/PRKCD	25
hsa05332	Graft-versus-host disease	2329-03-01	42/8163	0.999888	1	0.687047	5551/7124/3458	3		GO:0009185	ribonucleoside diphosphate metabolic process	58/5237	138/18862	0.000209421	0.00404107	0.00318695	AK9/CBFA2T3/ACTN3/DLG2/OGDH/PFKFB4/ZBTB20/PGM1/PPARA/NUDT18/GCK/HDAC4/PFKL/ALDOB/GCKR/AAAS/DDIT4/GUK1/NUP93/HK3/MPP1/ENO4/FOXK2/CARD11/SLC4A1/GALK1/HK1/PSEN1/PFKFB3/IGF1/DHTKD1/ESRRB/GIT1/PFKM/PKM/PRKAG2/PFKFB2/GPI/NUP37/HIF1A/PFKP/AK2/NUP210/AK5/ENTPD4/INSR/IFNG/AK4/MAGI3/MYOG/ENTPD5/ALDOA/CASK/JMJD8/LDHA/SLC4A4/APP/POM121C	58
hsa03008	Ribosome biogenesis in eukaryotes	14/2329	109/8163	0.999974	1	0.687047	10775/1457/10199/2091/54913/55781/10940/6949/283106/345630/29107/25996/23160/10482	14		GO:0061351	neural precursor cell proliferation	58/5237	138/18862	0.000209421	0.00404107	0.00318695	ARHGEF2/KDM2B/FZD9/GATA2/APPL2/ADCYAP1/FGF8/EML1/RORA/LIMS2/KIF1A/SLC16A2/DISC1/FZD3/WNT7A/MDK/DLL4/FOXG1/DAGLA/RAPGEF1/DBN1/SHCBP1/SPINT2/NUMBL/CTNNA1/CDH2/RASSF10/ATF5/ADGRG1/LHX5/INSM1/ID2/NES/PSMG1/HHIP/TAFA3/RERE/SOX5/TEAD3/SIRT2/LYN/DISP3/NOTCH1/FLNA/KIF14/TRNP1/PLXNB2/TARBP2/DCT/RACGAP1/NUMB/HIF1A/TAFA1/LRRK2/RYK/AKNA/DRD2/EPHB1	58
hsa04640	Hematopoietic cell lineage	2329-12-01	99/8163	0.999976	1	0.687047	928/4254/3675/951/3562/929/916/3581/7124/290/100133941/948	12		GO:1903510	mucopolysaccharide metabolic process	50/5237	115/18862	0.000209727	0.00404107	0.00318695	B4GALT5/CSPG4/TGFB1/CHST13/AKT1/SMPD3/CHST11/PDGFB/SPOCK2/GNS/IDUA/NFKB1/GLCE/CHST3/XYLT1/ST3GAL2/B4GAT1/OMD/CHPF/SLC9A1/UST/BGN/GLB1/ST3GAL3/CSGALNACT1/ANGPT1/STAB2/NDST1/B4GALT2/CHST9/CHST6/CLTC/CSPG5/NDNF/ARSB/B3GNT4/HEXA/B3GNT2/CEMIP2/PRELP/HYAL4/EGFLAM/CSGALNACT2/CHST15/ITIH6/CHST12/ABCC5/BPNT2/CHST7/ST3GAL4	50
hsa05322	Systemic lupus erythematosus	18/2329	136/8163	0.999994	1	0.687047	8360/87/2903/959/958/3021/440093/7124/121504/81/732/2904/8347/3458/727/286436/55506/6738	18		GO:0008277	regulation of G protein-coupled receptor signaling pathway	60/5237	144/18862	0.000218267	0.00419284	0.00330665	ATP2B4/MGRN1/ADCYAP1/FGF8/RNF157/GUCA1B/SLC39A14/RGS20/NMT2/PDE6B/FRMPD1/MGLL/USP20/NECAB2/BECN2/MRAP2/RGS3/PLCB1/ABHD6/MET/GRK4/GNAT1/SAG/CAMKMT/TMOD2/CHGA/CNGB1/PDE4B/GPER1/RIC8B/GIPR/DGKQ/HOMER2/GRK5/ARRB1/RGS9/APLN/KCTD8/RGS5/ARRB2/GIT1/STMN1/BICD1/DNM2/PPP1R9B/GRK2/DRD3/CAMK2A/TUB/KCTD16/ROCK1/DRD2/GNG4/METAP1/GRK1/AIPL1/GRK7/RGS12/FNTA/RGS14	60
hsa05171	Coronavirus disease - COVID-19	34/2329	232/8163	1	1	0.687047	6774/4939/340061/4790/115004/5336/1636/3592/6193/3654/6169/3716/3551/5595/6208/5599/7124/4940/2162/3454/732/4792/6134/5290/727/6207/1147/6168/1432/6772/6137/23118/10747/6143	34		GO:0061448	connective tissue development	93/5237	243/18862	0.000226893	0.00434534	0.00342691	LRP5/EVC/NPPC/TGFB1/PPARD/THBS3/SELENOM/WNT7B/SORL1/SLC39A14/GPR4/SMPD3/CHST11/BMP1/SULF2/PDGFB/BMP7/TRIP11/ADAMTS7/UNCX/OXCT1/AMER1/STC1/FGF18/SNAI1/COL27A1/MEF2D/ACVRL1/SERPINH1/CREB3L2/COMP/WNT7A/COL5A1/WNT5B/LRP6/MDK/PAXIP1/ZNF219/SMAD1/ROR2/RUNX1/RARB/LTBP3/PGRMC2/MATN1/AXIN2/HES5/ANXA6/BGN/PKDCC/FGFR3/KLF7/TRPS1/CFLAR/CSGALNACT1/THRA/SOX5/MAPK3/PITX1/NOTCH1/PTPN11/CHRDL2/EIF2AK3/LOXL2/SMAD3…	93
hsa03010	Ribosome	15/2329	158/8163	1	1	0.687047	55173/6193/6169/64981/6208/65005/51373/10573/63931/6134/55168/6207/6168/6137/6143	15		GO:0045229	external encapsulating structure organization	142/5237	396/18862	0.000235249	0.00449177	0.00354239	FURIN/OPTC/TGFB1/THSD4/PECAM1/QSOX1/LAMA5/ANGPTL7/FGFR4/MMP17/NTNG2/LAMB3/SMPD3/DDR1/FBN1/BMP1/ITGA7/MADCAM1/LAMC2/ST7/AGRN/TNFRSF1B/SULF2/COL13A1/PDGFB/ADAMTS7/SCUBE1/MMP9/ADAMTS2/SPOCK2/COL27A1/ADAMTS14/MFAP4/ITGA9/SERPINH1/COMP/LOXL4/COL5A1/FOXC1/ITGB4/ITGA3/TGFB2/HSPG2/COL4A6/ITGAE/ADAM19/LOXL1/SH3PXD2A/CRTAP/MYO1E/PRSS1/FAP/NPNT/FSCN1/COL1A2/RUNX1/SPINT2/TNXB/FLRT2/ADAMTS5/LTBP3/DAG1/COL9A2/…	142
hsa05150	Staphylococcus aureus infection	2329-05-01	96/8163	1	1	0.687047	390792/3880/1672/727/10747	5		GO:0051656	establishment of organelle localization	153/5237	431/18862	0.000237231	0.00451596	0.00356147	DYNC1H1/MYO7B/MYO7A/BICD2/SYNE2/MLPH/PARD3/MYO1D/KIF13A/EXOC4/BICDL2/GATA2/HAP1/MAD1L1/NAPA/PARD3B/KIF5C/PRKCZ/TRAPPC9/KIF3B/CPLX2/TMEM201/MYO1H/TRIP11/LLGL2/RAB3A/TCIRG1/KIF1A/NDEL1/PPP6R3/PPFIA2/BORCS5/UNC13D/DCTN2/CROCC/MYO19/MRGPRX2/TRAPPC12/GPR143/BICDL1/WIPI1/LAT2/SYNJ1/MYO1E/SLC9A3R1/MYO1C/CENPC/KIF25/SEC24C/FMN2/SUN2/SLIT1/HTT/SEC16B/MREG/TRAPPC3/SEC24D/INSC/CHGA/MYO15A/TRAK1/SYT4/MYO1B/M…	153
hsa05168	Herpes simplex virus 1 infection	83/2329	495/8163	1	1	0.687047	7188/5499/6430/208/1978/6714/207/10000/253639/170959/4939/3459/340061/4790/3460/90987/286075/91661/5452/115004/146542/58500/5818/54753/7574/330/29915/55422/811/3592/8892/8890/1616/374899/90576/3654/22835/51385/3716/3551/5199/146198/7553/8717/5781/7569/126017/5501/596/9451/57232/7124/728927/4940/7633/7695/7248/3454/317/6892/4792/340385/163087/100129842/7692/388569/2475/972/5290/3458/727/7582/1147/…	83		GO:0048568	embryonic organ development	147/5237	412/18862	0.000239575	0.0045469	0.00358587	KDM2B/PDZD7/NCOA1/MYO7A/STK3/PAX2/TGFB1/RIPOR2/MTHFD1L/GATA2/WNT7B/DCANP1/FGF8/ST14/FBXW8/ATOH1/TCAP/AKT1/NAGLU/CHST11/FBN1/PBX4/KITLG/COL13A1/PDGFB/BMP7/IFT140/PBX3/HLX/TEAD4/PAX8/SNAI1/COBL/LHFPL5/FZD3/VASH2/HES1/BPTF/DYNC2I1/TFEB/TEAD1/TGFB3/RBPJ/FOXC1/LRP6/FOXN4/CCDC134/PTCH1/GRHL3/TGFB2/SLC9A3R1/ERCC1/DLL1/CHD7/IL3/INSIG1/GRB2/FOXG1/TRA2B/ROR2/E2F7/SPINT2/RARB/SIX4/PKDCC/KRT8/LIF/ACVR1/STRA6…	147
hsa04740	Olfactory transduction	24/2329	439/8163	1	1	0.687047	83988/5137/5138/441639/816/390261/109/1258/805/163688/408/409/5593/2782/138805/818/1261/156/815/2774/5592/26664/393046/390429	24		GO:0046847	filopodium assembly	31/5237	63/18862	0.000240853	0.00455747	0.0035942	ZMYND8/RIPOR2/FGD5/VSTM5/MYO10/FGD4/AGRN/PALM/TTYH1/TGFB3/ITGB4/ARAP1/NEURL1/FSCN1/CCR7/TENM2/ARF6/ARHGAP44/SRF/BCAS3/PPP1R9B/PPP1R16B/FGD3/EZR/RALA/S1PR2/FGD6/CAPZB/DPYSL3/FNBP1L/PRKCD	31
										GO:0046676	negative regulation of insulin secretion	20/5237	35/18862	0.000245652	0.00461292	0.00363793	PFKL/CHGA/FAM3D/KLF7/ACVR1C/PSMD9/GHSR/KCNJ11/UCP2/SREBF1/PTPN11/KCNB1/INHBB/MTNR1B/ADRA2A/PPP3CA/STXBP5L/DRD2/SIRT4/MIDN	20
										GO:0034764	positive regulation of transmembrane transport	81/5237	207/18862	0.000245974	0.00461292	0.00363793	KCNJ2/TERT/SHANK3/AKT2/WNK2/HAP1/NFE2L2/AKT1/CACNG4/KCNQ1/KCNMB1/COA8/KLF15/ATP1B3/CACNB3/SLC9A3R1/CRACR2A/NOS1/SLC9A1/PLCG2/RELN/HTT/KCNE3/PRKCI/AZIN1/SRI/ARC/KCNIP2/P2RY6/NPPA/GPER1/AKAP6/SLC26A6/PSEN1/CALM2/KCNJ11/ITGB1/IGF1/RGS9/EPHB2/DMD/STIM2/CACNA2D1/PTPN11/FLNA/CFTR/ANTKMT/C2CD5/TESC/WNK1/SORBS1/CREBL2/ADIPOR2/DNM2/STAC2/ATP2A1/ACTN4/KCNH2/APPL1/LRRC26/TREM2/CACNG2/FGF19/CLTCL1/BRAF/STK39…	81
										GO:0034767	positive regulation of ion transmembrane transport	81/5237	207/18862	0.000245974	0.00461292	0.00363793	KCNJ2/TERT/SHANK3/AKT2/WNK2/HAP1/NFE2L2/AKT1/CACNG4/KCNQ1/KCNMB1/COA8/KLF15/ATP1B3/CACNB3/SLC9A3R1/CRACR2A/NOS1/SLC9A1/PLCG2/RELN/HTT/KCNE3/PRKCI/AZIN1/SRI/ARC/KCNIP2/P2RY6/NPPA/GPER1/AKAP6/SLC26A6/PSEN1/CALM2/KCNJ11/ITGB1/IGF1/RGS9/EPHB2/DMD/STIM2/CACNA2D1/PTPN11/FLNA/CFTR/ANTKMT/C2CD5/TESC/WNK1/SORBS1/CREBL2/ADIPOR2/DNM2/STAC2/ATP2A1/ACTN4/KCNH2/APPL1/LRRC26/TREM2/CACNG2/FGF19/CLTCL1/BRAF/STK39…	81
										GO:0050730	regulation of peptidyl-tyrosine phosphorylation	99/5237	262/18862	0.000250068	0.00467583	0.00368755	ARHGEF2/CSPG4/TGFB1/SRCIN1/PECAM1/FGF8/PRKCE/SRC/FYN/LRRK1/PRKCZ/KITLG/BDNF/PDGFB/STAT3/CNTN1/MVP/PARP9/HES1/CTF1/FBXW7/SOCS1/THBS4/NEURL1/IL3/EFNA5/RELN/CBLB/CD40/PTK6/NCAPG2/TNFRSF18/ADRA1A/NCK2/BTC/HES5/PPP2R5B/FGFR3/ACE/LIF/ACVR1/DGKQ/NOD2/ADORA1/IL12A/SH3BP5/ANGPT1/PSEN1/PTK2B/IGF1/CCK/CD3E/ARRB2/DOK7/LYN/BANK1/TEC/CD81/GPRC5B/NEDD9/ERBB3/PTPN11/EPHA4/DUSP22/TNF/ANGPT4/EPHA7/SEMA4D/SHC1/PTPN…	99
										GO:0015748	organophosphate ester transport	56/5237	133/18862	0.000252199	0.00470176	0.003708	OSBPL5/ATP8B1/SLC17A9/PRELID3B/ABCC1/SLC17A3/SLC66A2/PITPNM2/XKR5/SLC25A51/PITPNC1/PRELID3A/ABCA4/ATP9A/SCARB1/ATP8B2/XKR7/ABCA1/ABCC4/XKR4/SLC4A1/ATP8A1/ABCA3/SLC25A42/SLC37A1/PLSCR5/ATP11A/SLC25A5/DBI/ATP8A2/ATP10B/ANO7/PITPNB/SLC25A17/SLC35B2/ATP9B/KCNN4/CD47/PLSCR1/ABCA7/SLC25A4/TNFAIP8L3/ANO9/SLC25A25/SCARB2/LDLR/TMEM30A/ABCG1/PLSCR2/ABCC5/SLC25A6/PLEKHA8/PRKCD/PRELID2/SLC25A19/SLC25A33	56
										GO:0021545	cranial nerve development	24/5237	45/18862	0.000256459	0.00475314	0.00374852	PAX2/NRP2/ATP8B1/DCANP1/NTRK1/TCIRG1/HES1/PLXNA3/CHD7/SIX4/POU4F1/SEMA3A/PLXNA4/EPHB2/TIFAB/ERBB3/ATOH7/POU4F3/DRGX/SIX1/PHOX2B/SEMA3F/ISL1/NEUROG1	24
										GO:0061001	regulation of dendritic spine morphogenesis	24/5237	45/18862	0.000256459	0.00475314	0.00374852	DNM1L/CUX2/SHANK3/SRCIN1/KALRN/KIF1A/PPFIA2/CAMK2B/RELN/DBN1/ARC/ITPKA/CAPRIN1/EEF2K/TIAM1/ARHGAP44/EPHA4/LZTS3/CFL1/TANC2/LRRK2/SIPA1L1/EFNA1/LRP8	24
										GO:0060485	mesenchyme development	107/5237	287/18862	0.000261354	0.0048297	0.0038089	PAX2/WWTR1/TGFB1/OLFM1/EXOC4/LAMA5/RTN4/NRP2/FGF8/SPRED2/DAB2IP/SEMA6B/KITLG/WNT10A/SEMA6A/BMP7/TRIM62/AMER1/SNAI1/ROBO2/ACVRL1/RBM24/HES1/ZNF750/TGFB3/CRELD1/RBPJ/FOXC1/POFUT2/FERMT2/LRP6/TGFB2/TMEM100/DLG5/MDK/BCL9L/FBXL17/SEMA5B/DCHS1/SIX4/DAG1/VASN/CDH2/DLL3/AXIN2/ANXA6/PHLDB1/SEMA3A/ROBO1/FGFR1/SEMA4B/ACVR1/TBX2/SEMA3B/SEMA7A/ACTA1/EPB41L5/CORO1C/OVOL2/SMAD2/TIAM1/DAND5/EFNB1/SEMA6D/MAPK3/CL…	107
										GO:0050771	negative regulation of axonogenesis	32/5237	66/18862	0.000271516	0.00500285	0.00394545	DCC/PTPRS/RTN4/SEMA6B/SEMA6A/LINGO1/ARHGAP4/PLXNA3/FSTL4/RTN4R/SEMA5B/OMG/SEMA3A/SEMA4B/SEMA3B/SEMA7A/MAP2/PSEN1/EPHB2/SEMA6D/DRAXIN/DIP2B/ARHGDIA/EPHA7/SEMA4D/SPP1/KIAA0319/RYK/SEMA3F/SEMA5A/DAB1/MT3	32
										GO:0042593	glucose homeostasis	88/5237	229/18862	0.000280884	0.00516043	0.00406973	LRP5/PAX2/PRCP/PPARD/FGFR4/APPL2/SLC29A1/POLG/PRKCE/SLC39A14/AKT1/MBD5/PLA2G6/IGF1R/GPR68/ZBTB20/BRSK2/CRTC2/OXCT1/STAT3/BECN2/PYGL/GCK/RAF1/KLF15/ADCY8/ANO1/PTCH1/ADCY5/GCKR/ASPSCR1/HECTD4/EFNA5/NME1/SOX4/HK3/TRA2B/ADGRF5/ZNF236/FOXK2/CAMK2N1/SRI/BAIAP3/SMARCA4/GPER1/FOXA3/CAV3/KLF7/HK1/RAB11FIP5/PDK2/KCNJ11/CYP7A1/TIAM1/UCP2/ALOX5/GRIK5/NEUROD1/LRP1/VGF/GCGR/PTPN11/CFTR/FOXA2/GHRHR/KCNB1/AACS/A…	88
										GO:0072522	purine-containing compound biosynthetic process	81/5237	208/18862	0.000294531	0.00539547	0.00425509	NPPC/TGFB1/DCAKD/PPCDC/AK9/GUCA2A/GUCA1B/AMPD3/AMPD2/FLCN/PPARA/NT5E/FASN/ACACB/ADCY8/PARP1/ADCY9/ADCY5/ADA2/ACOT7/GUCY1A2/NOS1/NME1/GUK1/PDHA1/PDP1/HSD17B8/ADCY3/PAPSS2/ACACA/ADCY7/NPPA/ADK/PDK2/DCK/HPCA/ACSF3/PAPSS1/ELOVL6/NOS2/PKM/ATP5MC3/SCD/DIP2A/ATP5F1A/PRKAG2/ANTKMT/PDHB/SLC35B2/PDZD3/TECR/ADCY10/ATP5MC1/ATP5MG/IMPDH1/AK2/PID1/AK5/MLYCD/ADCY4/TREM2/GSTZ1/MTHFD2L/ACSL1/GMPR/SHMT2/AK4/ADSS1/…	81
										GO:0001503	ossification	143/5237	401/18862	0.000296497	0.00541579	0.00427112	LRP5/PTK2/TEK/WWTR1/NPPC/TGFB1/FZD9/THBS3/WNT7B/LIMD1/ATP6V0A4/PHEX/AKT1/SMPD3/BMP1/COL13A1/BMP7/FHL2/MMP9/LTF/SBNO2/STC1/TCIRG1/FGF18/SNAI1/MEF2D/HDAC4/FASN/COMP/TGFB3/RBPJ/XYLT1/FOXC1/NELL1/TP53INP2/FERMT2/LRP6/PTCH1/TGFB2/AHSG/ZBTB40/RRBP1/MDK/OMD/NPNT/SMAD1/FBL/ROR2/TMEM119/SORT1/COL1A2/RUNX1/DCHS1/KREMEN1/MRC2/LTBP3/SND1/PPARGC1B/MATN1/SP7/AXIN2/ALPL/ZHX3/PKDCC/DDR2/FGFR3/ACVR1/ANKH/KLF10/SE…	143
										GO:0045664	regulation of neuron differentiation	75/5237	190/18862	0.000299953	0.0054316	0.00428358	ARHGEF2/NCOA1/GATA2/ALK/ATOH1/DNMT3B/CDK5RAP3/BDNF/BMP7/TCF3/BCL11B/MYCL/HES1/CNTN4/PCP4/NRCAM/MMD/DLL1/TP73/FOXG1/DPYSL2/THRB/ZNF536/ADRA2B/ZHX2/NEUROD2/RARB/CXCL12/SPAG9/HES5/CASZ1/FGFR1/CALR/TCF4/TIMP2/ID2/CDK5RAP2/TCF12/MIB1/ETV5/TIAM1/NEUROD1/DISP3/HEYL/GPRC5B/NOTCH1/MMD2/BCL2/EFNA3/KDM4C/PBX1/PRPF19/LBX1/SIX1/LRRK2/BRINP1/ROCK1/PHOX2B/ZFHX3/MTOR/CSNK1E/ZFHX2/HMG20A/ISL1/NEUROG3/DAB1/BCL11A/…	75
										GO:0032412	regulation of ion transmembrane transporter activity	97/5237	257/18862	0.000300633	0.0054316	0.00428358	SHANK3/WNK2/CACNA1D/HAP1/DLG2/NEDD4L/PRKCE/CACNG4/FGF12/MMP9/SHISA7/GRIA2/WWP2/HECW2/COA8/ATP1B3/CACNB3/SLC9A3R1/CRACR2A/NOS1/SLC9A1/PLCG2/CRHR1/CACNG5/GRIN2A/RELN/RASGRF1/PCSK9/JPH1/HTT/GRIN1/KCNE3/SRI/ARC/KCNIP2/JSRP1/P2RY6/NPPA/MINK1/PDE4B/FHL1/CAV3/AKAP6/CNIH2/CALM2/PTK2B/KCNJ11/ITGB1/THADA/HPCA/RGS9/EPHB2/DMD/STIM2/CNIH3/CACNA2D1/AHNAK/CAPN1/UTRN/RIPK1/CFTR/PDE4D/ANTKMT/TESC/WNK1/DNM2/STAC2/…	97
										GO:0014870	response to muscle inactivity	5237-09-01	11/18862	0.000302519	0.0054316	0.00428358	ACTN3/HDAC4/DAG1/PKM/UTRN/SGCA/MTMR4/MYOG/FBXO32	9
										GO:0021670	lateral ventricle development	5237-09-01	11/18862	0.000302519	0.0054316	0.00428358	KDM2B/DNAH5/NUMBL/DPCD/CDK6/NUMB/AQP1/TSKU/PAX5	9
										GO:0045161	neuronal ion channel clustering	5237-09-01	11/18862	0.000302519	0.0054316	0.00428358	MTCH1/AGRN/CNTN2/NRCAM/PICK1/KCNIP2/SPTBN4/GLDN/CNTNAP2	9
										GO:0060123	regulation of growth hormone secretion	5237-09-01	11/18862	0.000302519	0.0054316	0.00428358	ADCYAP1/KALRN/ITSN1/CHD7/GHSR/PTPN11/GHRHR/GHRH/DRD2	9
										GO:0003170	heart valve development	30/5237	61/18862	0.000305298	0.00546595	0.00431067	TGFB1/OLFM1/TNFRSF1B/PDE2A/SNAI1/ROBO2/RBPJ/TGFB2/DLL4/SOX4/DCHS1/ZBTB14/ROBO1/NPPA/TIE1/ACVR1/STRA6/HEYL/ELN/NOTCH1/TGFBR2/ADAMTS9/SLIT2/ROCK1/MTOR/EFNA1/MATR3/SLIT3/NOS3/NOTCH2	30
										GO:0086004	regulation of cardiac muscle cell contraction	19/5237	33/18862	0.000306819	0.00547768	0.00431992	KCNJ2/JUP/STC1/ATP1A1/SRI/PDE4B/CAV3/ATP2A2/ADORA1/PKP2/PDE4D/ATP2A1/RANGRF/HCN4/ANK2/DSG2/RYR2/DSP/AKAP9	19
										GO:0043010	camera-type eye development	114/5237	310/18862	0.000312394	0.00556149	0.00438602	LRP5/KDM2B/PAX2/ATP2B4/RP1L1/RAB11FIP4/NRL/ANGPTL7/WNT7B/MEGF11/SDK1/DSCAM/SPRED2/CLIC4/NAGLU/CELF4/FBN1/PDE6B/BMP7/JMJD6/IFT140/SDK2/MYOM2/TCIRG1/ARHGAP35/SKIL/BCL11B/ACVRL1/FOXL2/TMOD1/WNT7A/WNT5B/FOXC1/LRP6/FOXN4/GRHL3/TGFB2/DLL1/CHD7/CRYBA2/DLL4/TULP1/THRB/SLC17A7/NECTIN1/GNAT1/ZHX2/BFSP1/TTLL5/MAX/FZR1/BFSP2/HES5/MIP/RAB3GAP1/SMARCA4/STRA6/YY1/LAMC3/TBX2/ACTL6A/USH1C/NES/NEUROD4/PSEN1/HPCA/A…	114
										GO:0003007	heart morphogenesis	91/5237	239/18862	0.000322548	0.00568406	0.00448268	MYLK2/PTK2/TEK/TGFB1/OLFM1/RTN4/NRP2/FGF8/TCAP/BMP7/FHL2/CPE/PLXND1/SNAI1/ZMIZ1/ROBO2/ACVRL1/HES1/RBPJ/COL5A1/FOXC1/FOXN4/PTCH1/TGFB2/TMEM100/GAA/DLL1/CHD7/SIRT6/DLL4/SOX4/LEMD2/DCHS1/RARB/FLRT2/POU4F1/AXIN2/ROBO1/CAV3/ACVR1/CRKL/TBX2/SYNPO2L/PSEN1/OVOL2/EPHB4/MIB1/PKP2/MICAL2/TNNT2/TMED2/HEYL/CITED2/TPM1/ELN/NOTCH1/FLNA/NDRG4/TGFBR3/TBR1/SMAD3/SRF/SPRY1/HIF1A/TGFBR2/LBX1/SIX1/SLIT2/MEGF8/MTOR/HE…	91
										GO:0006814	sodium ion transport	91/5237	239/18862	0.000322548	0.00568406	0.00448268	SNTA1/ATP2B4/WNK2/NEDD4L/PRKCE/AKT1/NKAIN2/ASIC1/SLC38A10/FGF12/SLC9A9/CNTN1/SLC17A3/SLC5A11/SLC6A18/SCNN1B/HECW2/NKAIN1/CACNA1G/CACNA1I/SLC24A1/TPCN1/ATP1B3/ATP1A1/SLC6A8/SLC9A3R1/CATSPER3/NOS1/ATP1A3/SLC9A1/SLC38A4/SLC17A7/SLC24A2/SCN8A/DMPK/PCSK9/SLC4A8/SCNN1G/SLC38A11/PKD2L1/ASIC4/SLC12A2/CAV3/SLC24A5/SCNN1A/SPTBN4/PKP2/SCN3A/SLC9A7/COMMD9/SLC6A7/DMD/SLC5A5/SLC17A1/BPIFA1/UTRN/SLC22A4/HCN2/SL…	91
										GO:0003158	endothelium development	57/5237	137/18862	0.000323538	0.00568406	0.00448268	PTPRS/PECAM1/WNT7B/CLIC4/VEZF1/TJP1/CDH5/STARD13/SCUBE1/PDE2A/STC1/FOXP1/ACVRL1/PLCB1/FASN/WNT7A/RBPJ/TMEM100/MET/TJP3/DLL1/DLL4/RAPGEF1/RAPGEF3/APOLD1/ATOH8/CCM2/ID1/TIE1/ACVR1/COL22A1/KDM6B/IKBKB/NOTCH1/ADD1/PDE4D/GSTM3/TNF/PLOD3/RDX/PPP1R16B/EZR/ROCK1/F11R/CNMD/S1PR2/HEG1/ADAMTS12/CLDN3/BTG1/PRKD2/PROC/AFDN/ARHGEF26/CXCR4/MESP1/ENG	57
										GO:0007568	aging	112/5237	304/18862	0.000323544	0.00568406	0.00448268	DNAJA3/PAX2/LONP1/TERT/DDC/POLG/NFE2L2/AKT1/AKT3/NTRK1/TNFRSF1B/CNP/LMNA/DNMBP/ZMIZ1/NUAK1/KCNMB1/RNF165/IGFBP2/PAWR/COMP/TGFB3/PRDM2/MAPKAPK5/AMFR/NEK6/CGAS/PRMT6/ERCC1/GRB2/MAP3K3/FOXG1/P2RY1/SLC32A1/LIMS1/ADRA1A/DAG1/RPN2/YPEL3/CTNNA1/FZR1/INPP5D/OGG1/GNAO1/CARM1/SLC12A2/NSMCE2/CALR/ATM/ASS1/TBX2/TIMP2/ID2/FBXO5/SEC63/PSEN1/RAD54L/IRAK1/UCP2/SMC6/GSN/ATP2B1/CDK6/SREBF1/MAPK3/JUND/LRP1/DNMT3A/S…	112
										GO:0007018	microtubule-based movement	133/5237	370/18862	0.000323931	0.00568406	0.00448268	DNAH17/DYNC1H1/BICD2/SYNE2/ATP2B4/KIF13A/BICDL2/HAP1/KIF19/TTC12/DLG2/DST/PRDM14/KIF5C/PRKCZ/KIF3B/DNAH11/KIFC2/IFT46/TMEM201/TRIP11/CFAP157/KIF2A/IFT140/DNAH14/CFAP61/KIF1A/CELSR2/NDEL1/DNAH5/TTC21B/CEP131/DNAI1/MAFIP/BORCS5/IFT81/DYNC2I1/CACNA1I/BICDL1/DNAH2/KLC1/SLC9A3R1/CATSPER3/NEURL1/KIF25/FMN2/SUN2/ADCY3/TTC30B/HTT/STARD9/MREG/CFAP251/TACR2/DYNC1LI2/HDAC6/DYNC2H1/PURA/HSPB1/ENKUR/TRAK1/DPC…	133
										GO:0038007	netrin-activated signaling pathway	5237-10-01	13/18862	0.000324675	0.00568406	0.00448268	PTK2/DCC/DSCAM/UNC5B/SHTN1/UNC5CL/UNC5A/TUBB3/UNC5D/UNC5C	10
										GO:0051402	neuron apoptotic process	88/5237	230/18862	0.000332512	0.00580518	0.0045782	KDM2B/TRIM2/TERT/BARHL1/AKT2/FZD9/TNFRSF21/LANCL1/FGF8/FYN/ADORA2A/UNC5B/CIT/NTRK1/BDNF/LGMN/GRIK2/HDAC4/EGLN3/AMBRA1/TGFB3/FBXW7/HSP90AB1/PARP1/TGFB2/GRM4/MYBL2/MDK/THRB/RETREG1/CDC34/PCSK9/SIX4/PRKCI/MAX/POU4F1/NFATC4/USP53/ATM/GRN/NES/MAP2K4/ANGPT1/PSEN1/STXBP1/PTK2B/ARRB1/FAIM2/GRIK5/ARRB2/LRP1/SOD2/ERBB3/MYB/KIF14/BCL2/NDNF/POU4F3/KCNB1/TP63/TNF/DRAXIN/EPHA7/GFRAL/HIF1A/MTNR1B/APAF1/NRBP2/SI…	88
										GO:0006023	aminoglycan biosynthetic process	49/5237	114/18862	0.000335214	0.00583623	0.00460269	B4GALT5/CSPG4/TGFB1/CHST13/PXYLP1/HS6ST1/SMPD3/CHST11/AGRN/PDGFB/NFKB1/GLCE/CHST3/B3GNT9/XYLT1/HSPG2/ST3GAL2/B4GAT1/OMD/CHPF/UST/GPC1/BGN/B3GALT5/ST3GAL3/CSGALNACT1/ANGPT1/B3GALT1/NDST1/B4GALT2/CHST9/HS3ST3B1/CHST6/CLTC/CSPG5/B3GNT4/HEXA/B3GNT2/PRELP/B3GNT6/SDC3/CSGALNACT2/CHST15/B3GALNT1/CHST12/ABCC5/HS3ST5/CHST7/ST3GAL4	49
										GO:0050879	multicellular organismal movement	28/5237	56/18862	0.000338996	0.00586975	0.00462912	KCNJ2/CHRND/ACTN3/MB/TCAP/CHRNA1/COMP/ITPR1/GAA/CHRNB1/TNNC2/DMPK/JSRP1/CAV3/ATP2A2/DMD/PVALEF/ATP8A2/TNNI1/STAC2/ATP2A1/DRD3/HOMER1/MTOR/CHUK/HIPK2/MAP1A/TNNT1	28
										GO:0050881	musculoskeletal movement	28/5237	56/18862	0.000338996	0.00586975	0.00462912	KCNJ2/CHRND/ACTN3/MB/TCAP/CHRNA1/COMP/ITPR1/GAA/CHRNB1/TNNC2/DMPK/JSRP1/CAV3/ATP2A2/DMD/PVALEF/ATP8A2/TNNI1/STAC2/ATP2A1/DRD3/HOMER1/MTOR/CHUK/HIPK2/MAP1A/TNNT1	28
										GO:0051893	regulation of focal adhesion assembly	31/5237	64/18862	0.000343876	0.00592178	0.00467016	PPM1F/PTK2/TEK/SRC/ACVRL1/FERMT2/DUSP3/ARHGAP6/MAP4K4/SLC9A1/EFNA5/LIMS1/COL16A1/MACF1/EPB41L5/CORO1C/LRP1/CLASP2/ACTG1/DUSP22/WNT4/LIMCH1/SMAD3/TSC1/BCAS3/CAMSAP3/ROCK1/LDB1/THBS1/FAM107A/GPM6B	31
										GO:0090109	regulation of cell-substrate junction assembly	31/5237	64/18862	0.000343876	0.00592178	0.00467016	PPM1F/PTK2/TEK/SRC/ACVRL1/FERMT2/DUSP3/ARHGAP6/MAP4K4/SLC9A1/EFNA5/LIMS1/COL16A1/MACF1/EPB41L5/CORO1C/LRP1/CLASP2/ACTG1/DUSP22/WNT4/LIMCH1/SMAD3/TSC1/BCAS3/CAMSAP3/ROCK1/LDB1/THBS1/FAM107A/GPM6B	31
										GO:0030100	regulation of endocytosis	80/5237	206/18862	0.000353742	0.00607513	0.0047911	DNM1L/GATA2/APPL2/RUFY1/HIP1R/SPHK1/NEDD4L/SNX33/SRC/MCTP1/NECAB2/DNAJC6/PACSIN2/RAB31/LDLRAP1/SGIP1/ITSN1/DLL1/PLCG2/SLC17A7/PICK1/PCSK9/CDH13/ARC/ARF6/SYT4/CD151/ABL2/PACSIN1/CAV3/SCAMP5/DGKQ/EEF2K/ABCA2/ANGPT1/SMAP1/ARRB1/MIB1/HPCA/APLN/CD14/ARRB2/MAGI2/LRP1/ANKRD13A/ANKRD13B/HIP1/RAB5B/DGKD/NR1H2/CLU/SH3GL1/MKLN1/PICALM/ABCA7/BICD1/NUMB/DNM2/CD63/OPHN1/DRD3/APPL1/PPP3CA/LRRK2/TNK2/LRSAM1/TREM…	80
										GO:0006164	purine nucleotide biosynthetic process	77/5237	197/18862	0.000358911	0.00613059	0.00483483	NPPC/TGFB1/DCAKD/PPCDC/AK9/GUCA2A/GUCA1B/AMPD3/AMPD2/FLCN/PPARA/FASN/ACACB/ADCY8/PARP1/ADCY9/ADCY5/ACOT7/GUCY1A2/NOS1/NME1/GUK1/PDHA1/PDP1/HSD17B8/ADCY3/PAPSS2/ACACA/ADCY7/NPPA/ADK/PDK2/DCK/HPCA/ACSF3/PAPSS1/ELOVL6/NOS2/PKM/ATP5MC3/SCD/DIP2A/ATP5F1A/PRKAG2/ANTKMT/PDHB/SLC35B2/PDZD3/TECR/ADCY10/ATP5MC1/ATP5MG/IMPDH1/AK2/PID1/AK5/MLYCD/ADCY4/TREM2/GSTZ1/MTHFD2L/ACSL1/AK4/ADSS1/NOS3/ALDOA/HSD17B12/G…	77
										GO:0043523	regulation of neuron apoptotic process	77/5237	197/18862	0.000358911	0.00613059	0.00483483	KDM2B/TRIM2/TERT/BARHL1/FZD9/LANCL1/FGF8/FYN/ADORA2A/UNC5B/NTRK1/BDNF/LGMN/GRIK2/HDAC4/EGLN3/AMBRA1/TGFB3/FBXW7/HSP90AB1/PARP1/TGFB2/GRM4/MYBL2/MDK/RETREG1/CDC34/PCSK9/SIX4/PRKCI/POU4F1/NFATC4/ATM/GRN/NES/MAP2K4/ANGPT1/PSEN1/STXBP1/PTK2B/ARRB1/FAIM2/GRIK5/ARRB2/LRP1/SOD2/ERBB3/MYB/KIF14/BCL2/NDNF/KCNB1/TNF/DRAXIN/EPHA7/GFRAL/HIF1A/MTNR1B/NRBP2/SIX1/GRID2/XRCC2/ATF4/PIK3CA/MAP3K12/BCL2L11/CPEB4/IS…	77
										GO:0001558	regulation of cell growth	144/5237	406/18862	0.000371233	0.00631332	0.00497895	HDGFL2/EPB41L3/KDM2B/KLHL22/PRDM11/IGFBPL1/DCC/PTPRS/TGFB1/PPARD/OLFM1/SH3BP4/RTN4/DSCAM/SPHK1/RNF157/NEDD4L/SEMA6B/AKT1/DDR1/BDNF/SEMA6A/DCSTAMP/FLCN/RERG/SYT2/EXOSC2/CDKN1B/PPARA/NDEL1/ACVRL1/NUBP1/EXTL3/DISC1/RPTOR/ARHGAP4/PLXNA3/NRCAM/CPNE5/ESR2/BCAR1/FSTL4/SYT17/CSNK2A1/SHTN1/TGFB2/SPOCK1/DNAJB2/LPAR3/WFDC1/SLC9A1/EBAG9/DPYSL2/CDKL5/CYFIP1/RTN4R/SEMA5B/DBN1/RIMS2/TMEM97/CLSTN3/SMURF1/CXCL12/…	144
										GO:0002062	chondrocyte differentiation	45/5237	103/18862	0.000372606	0.00631332	0.00497895	NPPC/TGFB1/SLC39A14/SMPD3/CHST11/SULF2/TRIP11/ADAMTS7/FGF18/COL27A1/MEF2D/ACVRL1/SERPINH1/CREB3L2/COMP/WNT7A/WNT5B/MDK/ZNF219/RUNX1/RARB/LTBP3/MATN1/AXIN2/ANXA6/PKDCC/FGFR3/TRPS1/SOX5/PTPN11/EIF2AK3/LOXL2/SMAD3/TGFBR2/EFEMP1/TSKU/SOX6/LNPK/ADAMTS12/SNX19/GLG1/RUNX2/MAPK14/BPNT2/WNT9A	45
										GO:0032414	positive regulation of ion transmembrane transporter activity	45/5237	103/18862	0.000372606	0.00631332	0.00497895	SHANK3/WNK2/HAP1/CACNG4/COA8/ATP1B3/CACNB3/CRACR2A/SLC9A1/PLCG2/RELN/HTT/KCNE3/ARC/KCNIP2/P2RY6/NPPA/AKAP6/CALM2/KCNJ11/RGS9/EPHB2/DMD/STIM2/CACNA2D1/CFTR/ANTKMT/TESC/WNK1/DNM2/STAC2/ATP2A1/ACTN4/LRRC26/TREM2/CACNG2/STK39/FGF14/IFNG/AMIGO1/ANK2/KCNC2/RYR2/HTR3A/AKAP9	45
										GO:0010639	negative regulation of organelle organization	125/5237	346/18862	0.000382437	0.00643479	0.00507474	ARHGEF2/CARMIL1/KLHL22/DNM1L/AVIL/CORO2B/SHANK3/FZD9/NOL3/MAD1L1/HIP1R/EVI5L/SRC/ADD2/AKT1/TJP1/SVIL/CDH5/PFN4/BMP7/RAD21/ADCK1/FLCN/VAT1/MAPRE1/STN1/NUBP1/TBCD/ARHGEF18/TMOD1/SPTB/PARP1/CORO1B/ARAP1/SSH2/KAT2B/SLC35F6/MET/CDK10/ARHGAP6/ERCC1/SMG6/KANK4/TET1/SPTBN2/APC2/PICK1/TOM1L2/SPTBN5/CYRIB/HDAC6/TMOD2/RBM14/NAV3/SPTBN1/DCP2/RTEL1/SYT4/CAV3/KATNB1/LIF/ATM/LMOD1/TRIOBP/DYRK1A/LCMT1/KANK3/FBXO…	125
										GO:0034394	protein localization to cell surface	32/5237	67/18862	0.000382544	0.00643479	0.00507474	KCNAB2/PTPRK/NEDD4L/SNX33/AKT1/BDNF/CD247/HSP90AB1/PTPRU/ASTN2/SMURF1/ARF6/PIGU/USP4/CAV3/ABCA2/RAB11FIP5/ANGPT1/GPIHBP1/JAM3/FLNA/EMP2/PICALM/ABCA7/TNF/RANGRF/ANK2/ERBB4/RIC3/MAP1A/GPM6B/AP3B1	32
										GO:0071331	cellular response to hexose stimulus	54/5237	129/18862	0.00038283	0.00643479	0.00507474	LRP5/PAX2/PPARD/SLC29A1/POLG/PRKCE/SLC39A14/PLA2G6/IGF1R/GPR68/ZBTB20/BRSK2/OXCT1/RAF1/ADCY8/ANO1/ADCY5/EFNA5/NME1/SOX4/TRA2B/ZNF236/CAMK2N1/SRI/BAIAP3/SMARCA4/GPER1/KLF7/RAB11FIP5/SLC26A6/KCNJ11/CYP7A1/TIAM1/UCP2/GRIK5/NEUROD1/LRP1/CFTR/FOXA2/GHRHR/KCNB1/AACS/STXBP4/SRF/HIF1A/ADRA2A/PPP3CA/ERN1/CRH/RAB11FIP2/PIK3CA/PHPT1/MPC2/NADK	54
										GO:0030111	regulation of Wnt signaling pathway	131/5237	365/18862	0.000384577	0.00644703	0.00508439	PPP1CA/STK3/LATS1/CCDC88C/WWTR1/TERT/TGFB1/FZD9/WNK2/JUP/TLE3/SMURF2/LIMD1/APCDD1L/SRC/LRRK1/DAB2IP/ATP6V1C2/SULF2/ANKRD6/ADGRA2/AMER1/PSMB7/CSNK1G2/PSMD8/ZNRF3/SHISA2/CCNY/PSMD1/NFKB1/DISC1/TLE5/IGFBP2/TBL1X/RBPJ/MCC/KLF15/WNT5B/LRP6/AMFR/CSNK2A1/PTPRU/ITGA3/LGR6/NXN/DKK3/SLC9A3R1/MDK/SCEL/SOX4/RAPGEF1/DCDC2/APC2/ROR2/TLE1/ESR1/RUNX1/PSMB1/KREMEN1/TRABD2B/CDH2/DACT1/AXIN2/TMEM170B/ATP6AP2/SMARCA…	131
										GO:0007274	neuromuscular synaptic transmission	15/5237	24/18862	0.000393446	0.00654824	0.00516421	MYLK2/CHRNA1/RAB3A/RIMBP2/DTNA/P2RX3/CHRNB1/ERC1/CHRNB4/FCHSD2/STXBP1/ERC2/CHAT/CHRNA3/CHRM1	15
										GO:0060074	synapse maturation	15/5237	24/18862	0.000393446	0.00654824	0.00516421	SEZ6/DAB2IP/PALM/DISC1/CAMK2B/NEURL1/RELN/NEUROD2/NRXN1/NFATC4/CLSTN1/NFIA/SYBU/YWHAZ/ADGRL1	15
										GO:0090287	regulation of cellular response to growth factor stimulus	109/5237	296/18862	0.000393723	0.00654824	0.00516421	PMEPA1/LATS1/ATP2B4/TGFB1/NTRK3/SMURF2/ONECUT2/SORL1/SPRED2/RASL11B/PRDM14/FAM89B/DAB2IP/ZNF451/CHST11/FBN1/CDH5/SULF2/SNX25/SEMA6A/GREM2/FLCN/ADGRA2/WFIKKN2/FGF18/PPARA/SKIL/SHISA2/ACVRL1/RNF165/HES1/TGFB3/RBPJ/HSP90AB1/ITGA3/DKK3/MYO1C/DLL1/BCL9L/NIBAN2/CYFIP1/LEMD2/LRG1/UBE2O/SMURF1/VASN/NEO1/GPC1/HES5/HGS/PPP2R5B/ROBO1/EPN2/FGFR1/CAV3/IL12A/CFLAR/SMAD2/HHIP/APLN/DAND5/CREB3L1/CITED2/NOTCH1/VE…	109
										GO:0047496	vesicle transport along microtubule	24/5237	46/18862	0.000395923	0.00656753	0.00517943	DYNC1H1/KIF13A/BICDL2/HAP1/PRKCZ/KIF3B/KIF1A/NDEL1/BORCS5/BICDL1/HTT/TRAK1/CNIH2/AP3B2/MAP2/BLOC1S4/DYNC1I1/DTNBP1/RAB1A/FBXW11/AP3D1/STK11/BLOC1S3/AP3B1	24
										GO:1904062	regulation of cation transmembrane transport	123/5237	340/18862	0.0003983	0.00658522	0.00519337	SNTA1/KCNAB2/KCNJ2/ATP2B4/SHANK3/TSPAN13/WNK2/CACNA1D/HAP1/DLG2/NEDD4L/PRKCE/FYN/CACNG4/FGF12/MMP9/KCNQ1/SHISA7/TCIRG1/GRIA2/WWP2/KCNIP3/HECW2/KCNMB1/COA8/ATP1B3/CACNB3/SLC9A3R1/CRACR2A/NOS1/CHD7/SLC9A1/PLCG2/ISCU/TMC2/CRHR1/CACNG5/GRIN2A/RELN/RASGRF1/PCSK9/JPH1/HTT/GRIN1/KCNE3/SRI/ARC/KCNIP2/JSRP1/DIAPH1/P2RY6/NPPA/MINK1/PDE4B/GPER1/FHL1/CAV3/AKAP6/CNIH2/DPP10/CALM2/PTK2B/KCNJ11/ITGB1/THADA/HPCA…	123
										GO:0006869	lipid transport	161/5237	461/18862	0.000399073	0.00658522	0.00519337	NCOA1/FURIN/PPFIA4/CHKA/PPARD/OSBPL5/AKT2/SELENOM/ABCA13/GRM2/SLC27A2/ATP8B1/PON1/ADORA2A/ABCD2/FABP6/AKT1/LIPC/PRELID3B/ABCC1/SLCO3A1/RAB3A/PPARA/HRH3/SLC66A2/PITPNM2/XKR5/NFKB1/PPFIA2/LDLRAP1/ACACB/LRP6/SLC25A20/PTCH1/PITPNC1/PRELID3A/ABCD4/ABCA4/OC90/ATP9A/SCARB1/ATP8B2/CRHR1/APOL5/SLC17A7/OSBPL6/GALR1/APOLD1/SLC1A7/PCSK9/XKR7/TSPOAP1/ABCA1/ABCC4/XKR4/ACACA/SLC4A1/STARD10/HDLBP/GRAMD1B/PER2/AT…	161
										GO:0051961	negative regulation of nervous system development	57/5237	138/18862	0.000403842	0.00664656	0.00524175	DCC/PTPRS/RTN4/APPL2/ADCYAP1/SORL1/SEMA6B/SEMA6A/BMP7/LINGO1/ROBO2/HES1/WNT7A/ARHGAP4/PLXNA3/FSTL4/TLX2/RTN4R/SEMA5B/SLIT1/OMG/CTNNA1/DUSP10/DLL3/HES5/SEMA3A/ID1/SEMA4B/NFATC4/SEMA3B/SEMA7A/CERS2/MAP2/PSEN1/EPHB2/SEMA6D/SIRT2/TSPO/NOTCH1/TNF/DRAXIN/DIP2B/ARHGDIA/EPHA7/SEMA4D/SPP1/DRD3/ELAPOR2/PPP3CA/KIAA0319/RYK/BRINP1/LDLR/SEMA3F/SEMA5A/DAB1/MT3	57
										GO:0007520	myoblast fusion	22/5237	41/18862	0.000410958	0.00672865	0.00530649	NFATC2/RIPOR2/CD9/EHD1/ADGRB3/MYMX/NOS1/GDF15/MYOF/TANC1/CAV3/CFLAR/ADAM12/CD81/EHD2/ADGRB1/KCNH1/MYMK/MYH9/MYOG/MAPK14/DYRK1B	22
										GO:0017158	regulation of calcium ion-dependent exocytosis	22/5237	41/18862	0.000410958	0.00672865	0.00530649	SYT8/SYT2/CACNA1G/CACNA1I/SYT17/SYT9/DOC2B/RAB3GAP1/SYT4/SCAMP5/ATP2A2/STXBP1/CDK5R2/SYT12/NOTCH1/SYT6/KCNB1/ZP3/ADRA2A/SYT1/STX1A/DOC2A	22
										GO:0009895	negative regulation of catabolic process	114/5237	312/18862	0.000414303	0.00676589	0.00533585	FURIN/PBK/KLHL22/USP7/DHX34/ATP2B4/E2F1/QSOX1/MARCHF7/TLK2/ALK/TBC1D14/CBFA2T3/SORL1/ACTN3/FYN/DAB2IP/AKT1/CLEC16A/CDK5RAP3/MGAT3/STAT3/PPARA/RBM24/HDAC4/DAPL1/NBAS/RYBP/ACACB/HSP90AB1/NELL1/FHIT/CSNK2A1/LZTS1/BOLL/RASIP1/MET/DDIT4/KIF25/GRIN2A/FMN2/BMF/PKP1/DAZL/FOXK2/SNRNP70/HERC1/AZIN1/ADRA1A/SVIP/SLC4A1/AXIN2/TENT4A/TIMP2/ADORA1/NRDE2/PSEN1/TMEM39B/UBXN1/SIRT2/LAPTM4B/NOS2/GIT1/HNRNPU/USP36/T…	114
										GO:0032411	positive regulation of transporter activity	48/5237	112/18862	0.000415634	0.00677012	0.0053392	SHANK3/WNK2/HAP1/PON1/CACNG4/COA8/ATP1B3/CACNB3/CRACR2A/SLC9A1/PLCG2/RELN/HTT/KCNE3/ARC/KCNIP2/P2RY6/NPPA/AKAP6/CALM2/KCNJ11/RGS9/EPHB2/DMD/STIM2/CACNA2D1/CFTR/ANTKMT/TESC/WNK1/DNM2/STAC2/ATP2A1/ACTN4/LRRC26/TREM2/CACNG2/STK39/FGF14/IFNG/AMIGO1/ANK2/KCNC2/PRKCD/RYR2/SYNGR3/HTR3A/AKAP9	48
										GO:0042326	negative regulation of phosphorylation	144/5237	407/18862	0.00041917	0.00681016	0.00537077	LRP5/PPM1F/PMEPA1/PBK/LATS1/WWTR1/PARD3/TGFB1/NTRK3/SRCIN1/CBFA2T3/SORL1/ACTN3/SPRED2/IPO5/ADORA2A/DUSP9/LRRK1/DAB2IP/AKT1/PRKCZ/CAMK2N2/CIT/DUSP8/IGF1R/NNT/CDK5RAP3/SNX25/BMP7/CDKN1B/PPARA/MVP/RGS3/HDAC4/RPTOR/HEXIM1/DUSP14/LRP6/SOCS1/DUSP3/KLHL31/KAT2B/DBNDD1/RASIP1/PKIB/GCKR/AHSG/UCHL1/MLLT1/DDIT4/CBLB/PRKAR1B/PIK3IP1/CAMK2N1/PTK6/CTDSP2/NCK2/DUSP10/SPAG9/SLC4A1/TRIB1/HSPB1/NPPA/CAV3/DGKQ/CRKL…	144
										GO:1990845	adaptive thermogenesis	62/5237	153/18862	0.000427162	0.00692222	0.00545915	DYNC1H1/TLE3/APPL2/CMKLR1/KSR2/ADCYAP1/SORL1/ACTN3/IGF1R/ACOT11/FLCN/NOVA2/ESRRG/RBPJ/ABHD6/PEMT/SIRT6/ADAMTS5/GADD45G/HADH/PPARGC1B/PER2/ID1/ZBTB7B/PTH2R/THADA/UCP2/KDM6B/EPAS1/TRPM8/THRA/ELOVL6/APC/HNRNPU/NOTCH1/NR1H2/SCD/EHMT1/SCTR/ADIPOR2/ARNTL/LAMA4/PRLR/TSHR/LGR4/PLCL2/HCRT/PLAC8/PHOX2B/ACSL1/ATF4/HSF1/OMA1/OXT/GPR3/PRKAB1/STK11/GNAS/CXCR4/PGAM5/CIDEA/CD36	62
										GO:0010721	negative regulation of cell development	69/5237	174/18862	0.000438807	0.00709273	0.00559362	DCC/PTPRS/NPPC/RTN4/APPL2/ADCYAP1/SORL1/SEMA6B/FBN1/SEMA6A/BMP7/LINGO1/LTF/HES1/WNT7A/ARHGAP4/PLXNA3/FBXW7/FSTL4/EFNA5/THRB/TLX2/RTN4R/SEMA5B/OMG/CTNNA1/DUSP10/DLL3/HES5/MELTF/SEMA3A/ID1/SEMA4B/NFATC4/CAV3/SEMA3B/SEMA7A/CERS2/MAP2/PSEN1/CORO1C/IGF1/EPHB2/SEMA6D/SIRT2/TSPO/NOTCH1/PAEP/TNF/DRAXIN/DIP2B/ARHGDIA/EPHA7/SEMA4D/SPP1/ACTN4/DRD3/PPP3CA/KIAA0319/RYK/BRINP1/LDLR/SEMA3F/SEMA5A/DAB1/BCL11A/NP…	69
										GO:0043500	muscle adaptation	50/5237	118/18862	0.00044031	0.00709888	0.00559847	CYBA/ATP2B4/NOL3/PDE9A/ACTN3/TCAP/TNFRSF1B/LMNA/CAMTA2/PPARA/HDAC4/KLF15/CAMK2B/PARP1/JARID2/SLC9A1/ADRA1A/DAG1/CAV3/YY1/AKAP6/ATP2A2/CFLAR/ACTA1/IGF1/GSN/GTF2IRD1/CDK9/NOTCH1/UTRN/KLF4/SMAD3/CAMK2G/PPP3CA/SGCA/INPP5F/ROCK1/CTDP1/MTOR/MYMK/MYOZ2/NR4A3/MTMR4/MYOG/PI16/FBXO32/NOS3/DDX39B/P2RX4/TNNT1	50
										GO:0007611	learning or memory	89/5237	235/18862	0.000456934	0.00734814	0.00579505	CUX2/SHANK3/NRXN3/FZD9/DCANP1/KALRN/FYN/PRKCZ/ASIC1/NTRK1/CRTC1/BDNF/LGMN/SHISA7/NPTX2/PLCB1/ADCY8/AMFR/ADGRB3/DDHD2/ITGA3/GPR88/SYNJ1/AAAS/ZNF385A/GRIN2A/SLC24A2/RASGRF1/ADCY3/PRKAR1B/NEUROD2/HTT/GRIN1/NRXN2/NRXN1/TACR2/TMOD2/ARC/HRH1/FOXO6/ATP8A1/TANC1/CIC/NFATC4/STRA6/CAMK4/ADGRF1/PSEN1/GHSR/EPHB2/CCK/CNTNAP2/THRA/B4GALT2/TIFAB/VDAC1/GIT1/TTBK1/SNAP25/YTHDF1/NDRG4/PICALM/TBR1/ABCA7/SRF/PPP1R9B…	89
										GO:0071333	cellular response to glucose stimulus	53/5237	127/18862	0.000471254	0.00754007	0.00594641	LRP5/PAX2/PPARD/SLC29A1/POLG/PRKCE/SLC39A14/PLA2G6/IGF1R/GPR68/ZBTB20/BRSK2/OXCT1/RAF1/ADCY8/ANO1/ADCY5/EFNA5/NME1/SOX4/TRA2B/ZNF236/CAMK2N1/SRI/BAIAP3/SMARCA4/GPER1/KLF7/RAB11FIP5/KCNJ11/CYP7A1/TIAM1/UCP2/GRIK5/NEUROD1/LRP1/CFTR/FOXA2/GHRHR/KCNB1/AACS/STXBP4/SRF/HIF1A/ADRA2A/PPP3CA/ERN1/CRH/RAB11FIP2/PIK3CA/PHPT1/MPC2/NADK	53
										GO:1905477	positive regulation of protein localization to membrane	53/5237	127/18862	0.000471254	0.00754007	0.00594641	ATP2B4/E2F1/AKT2/PRKCE/FYN/AKT1/NECAB2/TFDP1/ZDHHC2/ITGA3/CACNB3/MYO1C/TP73/TFDP2/PRKCI/ARF6/SPTBN1/GPER1/DPP10/KCNJ11/ITGB1/HPCA/PRKCH/EPHB2/LRP1/PLS1/ZDHHC8/NKD2/CD81/AGR2/PTPN9/MAPK8/BCL2/C2CD5/KCNB1/SORBS1/TP63/TNF/PPP1R9B/STAC2/RANGRF/SQSTM1/SSH1/PDCD5/EZR/TREM2/CACNG2/RAB11FIP2/YWHAZ/IFNG/EPHA2/BBC3/ACSL3	53
										GO:0035994	response to muscle stretch	14/5237	22/18862	0.00047366	0.00754039	0.00594666	PTK2/TCAP/RAF1/NFKB1/SLC9A1/CDH2/NPPA/CAV3/GSN/DMD/NFKBIA/PIK3CA/MAPK14/RYR2	14
										GO:0046058	cAMP metabolic process	14/5237	22/18862	0.00047366	0.00754039	0.00594666	PDE8A/ADCY8/PDE7B/ADCY9/ADCY5/ADCY3/ADCY7/PDE4B/PDE4D/ADCY10/ADCY4/EPHA2/PDE7A/PDE4C	14
										GO:0048679	regulation of axon regeneration	17/5237	29/18862	0.000476209	0.00756192	0.00596364	PTPRS/STK24/NDEL1/PTPRF/RGMA/RTN4R/KREMEN1/SCARF1/GRN/CERS2/LRP1/FLNA/KLF4/EPHA4/SPP1/KIAA0319/INPP5F	17
										GO:0002028	regulation of sodium ion transport	39/5237	87/18862	0.000479008	0.00758369	0.00598081	SNTA1/ATP2B4/WNK2/NEDD4L/PRKCE/AKT1/NKAIN2/FGF12/CNTN1/HECW2/NKAIN1/ATP1B3/ATP1A1/SLC9A3R1/NOS1/SLC9A1/DMPK/PCSK9/CAV3/SPTBN4/PKP2/DMD/BPIFA1/UTRN/TESC/WNK1/DNM2/ACTN4/RANGRF/DRD3/SCN3B/KLHL24/STK39/DRD2/FGF14/MLLT6/SCN4B/P2RX4/CNKSR3	39
										GO:0071326	cellular response to monosaccharide stimulus	54/5237	130/18862	0.00047998	0.00758369	0.00598081	LRP5/PAX2/PPARD/SLC29A1/POLG/PRKCE/SLC39A14/PLA2G6/IGF1R/GPR68/ZBTB20/BRSK2/OXCT1/RAF1/ADCY8/ANO1/ADCY5/EFNA5/NME1/SOX4/TRA2B/ZNF236/CAMK2N1/SRI/BAIAP3/SMARCA4/GPER1/KLF7/RAB11FIP5/SLC26A6/KCNJ11/CYP7A1/TIAM1/UCP2/GRIK5/NEUROD1/LRP1/CFTR/FOXA2/GHRHR/KCNB1/AACS/STXBP4/SRF/HIF1A/ADRA2A/PPP3CA/ERN1/CRH/RAB11FIP2/PIK3CA/PHPT1/MPC2/NADK	54
										GO:0018105	peptidyl-serine phosphorylation	113/5237	310/18862	0.000485059	0.00764481	0.00602901	PPM1F/LATS1/ATP2B4/TGFB1/NTRK3/AKT2/TLK2/PRKCE/SRC/AKT1/AKT3/PRKCZ/DCLK1/DYRK2/BDNF/PDGFB/BRSK2/CSNK1G2/RAF1/CLSPN/TNKS1BP1/RPTOR/MARK2/MAPKAPK5/HSP90AB1/CSNK2A1/NEK6/NOS1/DDIT4/NSD1/RAPGEF3/DMPK/FNIP2/OPRD1/PRKCI/HDAC6/NCK2/VRK2/STK32C/LIF/CAMKV/DGKQ/RPS6KA1/CAMK4/ATM/DYRK1A/ANGPT1/SPTBN4/PRKCH/IKBKB/ARRB2/DMD/MAPK3/PRKG2/TOP1/CSNK1G1/TTBK1/RIPK1/PDE4D/MARK3/MAST4/MAPK8/BCL2/EIF2AK3/WNK1/SGK3/CR…	113
										GO:0036294	cellular response to decreased oxygen levels	82/5237	214/18862	0.000492345	0.00774035	0.00610436	AQP3/DNM1L/TERT/E2F1/PPARD/EIF4EBP1/NOL3/COX4I2/PTGIS/SLC29A1/LIMD1/PRKCE/SRC/NFE2L2/CLCA1/AKT1/RORA/BMP7/LMNA/PSMB7/STC1/PSMD8/PSMD1/KCNMB1/EGLN3/BNIP3L/RBPJ/CACNB3/SLC9A1/P4HB/FMN2/PICK1/OPRD1/PSMB1/BACH1/B3GAT1/VASN/STC2/SUV39H1/EEF2K/ELOB/PSMD9/CFLAR/IRAK1/EPAS1/SIRT2/PSMC3/DNMT3A/CITED2/NOTCH1/GNB1/BCL2/NDNF/STUB1/ACAA2/NPEPPS/ANGPT4/PSMA1/TSC1/PSME1/HIF1A/KCND2/ELOC/KCNK3/AQP1/UBC/PLK3/ATF4…	82
										GO:0002792	negative regulation of peptide secretion	35/5237	76/18862	0.000495881	0.00777659	0.00613294	KALRN/PFKL/CD200/RAB11FIP1/CHGA/FAM3D/KLF7/RAB11FIP3/ACVR1C/RAB11FIP5/IL12A/PSMD9/GHSR/KCNJ11/UCP2/SREBF1/PTPN11/KCNB1/ERP29/SERGEF/RHBDF2/INHBB/MTNR1B/ADRA2A/DRD3/PPP3CA/CARTPT/STXBP5L/CRH/DRD2/FRMD4A/CD74/CYP51A1/SIRT4/MIDN	35
										GO:0021987	cerebral cortex development	46/5237	107/18862	0.000499095	0.00780762	0.00615741	NCOA1/SYNE2/PTPRS/RTN4/ATOH1/DAB2IP/TRAPPC9/BTBD3/ZMIZ1/NDEL1/DISC1/PLCB1/TACC2/LRP6/FOXG1/WDR62/RELN/TRA2B/SUN2/TACC1/CDH2/ROBO1/MCPH1/CCDC85C/ADGRG1/PHACTR1/CRKL/PSEN1/FOXP2/CCDC141/CDK5R2/CNTNAP2/EFHC1/LRP1/FLNA/KIF14/TBR1/TACC3/TSC1/PPP1R9B/HIF1A/SLIT2/LHX6/DAB1/LRP8/PAX5	46
										GO:0098815	modulation of excitatory postsynaptic potential	23/5237	44/18862	0.000502524	0.00784186	0.00618441	ZMYND8/CUX2/SHANK3/PRKCZ/CELF4/WNT7A/CACNB3/IGSF11/RELN/DMPK/RIMS2/GRIN1/NRXN1/TMEM25/PTK2B/SH3GL1/SSH1/LRRK2/S1PR2/DLG4/TMEM108/STX1A/APP	23
										GO:0034284	response to monosaccharide	76/5237	196/18862	0.000515856	0.00803007	0.00633284	LRP5/PAX2/PPARD/SLC29A1/POLG/PRKCE/SLC39A14/PLA2G6/IGF1R/GPR68/ZBTB20/BRSK2/OXCT1/GCK/RAF1/ADCY8/ANO1/PFKL/ADCY5/GCKR/EFNA5/NME1/SOX4/TRA2B/ZNF236/CAMK2N1/SRI/LPL/BAIAP3/SMARCA4/GPER1/GIPR/KLF7/ACVR1C/RAB11FIP5/SLC26A6/EIF2B2/EIF2B4/SMAD2/PTK2B/KCNJ11/CYP7A1/TIAM1/GSTP1/UCP2/GRIK5/SREBF1/NEUROD1/LRP1/SOD2/CFTR/FOXA2/MAFA/PFKFB2/GHRHR/KCNB1/AACS/ADIPOR2/STXBP4/SRF/HIF1A/TGFBR2/ADRA2A/PPP3CA/ANGPT2…	76
										GO:0045746	negative regulation of Notch signaling pathway	21/5237	39/18862	0.00052043	0.00808052	0.00637263	GATA2/DLK1/AKT1/BMP7/CBFA2T2/WWP2/FBXW7/DLL1/NEURL1/LFNG/DLL4/NIBAN2/CHAC1/TSPAN15/NOTCH3/NRARP/ARRB1/SLC35C1/NFKBIA/HIF1AN/YTHDF2	21
										GO:0009746	response to hexose	74/5237	190/18862	0.000521654	0.00808052	0.00637263	LRP5/PAX2/PPARD/SLC29A1/POLG/PRKCE/SLC39A14/PLA2G6/IGF1R/GPR68/ZBTB20/BRSK2/OXCT1/GCK/RAF1/ADCY8/ANO1/PFKL/ADCY5/GCKR/EFNA5/NME1/SOX4/TRA2B/ZNF236/CAMK2N1/SRI/LPL/BAIAP3/SMARCA4/GPER1/GIPR/KLF7/ACVR1C/RAB11FIP5/SLC26A6/EIF2B2/EIF2B4/SMAD2/PTK2B/KCNJ11/CYP7A1/TIAM1/UCP2/GRIK5/SREBF1/NEUROD1/LRP1/CFTR/FOXA2/MAFA/PFKFB2/GHRHR/KCNB1/AACS/ADIPOR2/STXBP4/SRF/HIF1A/TGFBR2/ADRA2A/PPP3CA/ANGPT2/ERN1/CRH/R…	74
										GO:0046888	negative regulation of hormone secretion	29/5237	60/18862	0.000552216	0.00851221	0.00671308	KALRN/PFKL/RAB11FIP1/TACR2/CHGA/FAM3D/LIF/KLF7/RAB11FIP3/ACVR1C/RAB11FIP5/ADORA1/PSMD9/GHSR/KCNJ11/UCP2/SREBF1/PTPN11/KCNB1/INHBB/MTNR1B/ADRA2A/PPP3CA/CARTPT/STXBP5L/CRH/DRD2/SIRT4/MIDN	29
										GO:0061098	positive regulation of protein tyrosine kinase activity	29/5237	60/18862	0.000552216	0.00851221	0.00671308	SRCIN1/SRC/FYN/BDNF/PDGFB/FBXW7/NEURL1/RELN/NCAPG2/ADRA1A/BTC/ACE/ADORA1/DOK7/GPRC5B/NEDD9/ERBB3/EPHA4/ADRA2A/DLG3/ALKAL1/EFNA1/DLG4/CD24/IL34/DOCK3/PTPN1/LRP8/ERCC6	29
										GO:0009743	response to carbohydrate	84/5237	221/18862	0.000569605	0.00875889	0.00690762	LRP5/PAX2/PPARD/SLC29A1/HNF1B/POLG/PRKCE/SLC39A14/COLEC12/PLA2G6/IGF1R/GPR68/ZBTB20/BRSK2/OXCT1/GCK/RAF1/ADCY8/ANO1/PFKL/ADCY5/GCKR/ERCC1/P2RX3/EFNA5/NME1/SOX4/TRA2B/ZNF236/CAMK2N1/SRI/LPL/BAIAP3/SMARCA4/GPER1/GIPR/KLF7/ACVR1C/RAB11FIP5/SLC26A6/EIF2B2/EIF2B4/MAP2K4/SMAD2/PTK2B/KCNJ11/CYP7A1/TIAM1/GSTP1/UCP2/GRIK5/SREBF1/NEUROD1/LRP1/LYN/SOD2/CFTR/FOXA2/MAFA/PFKFB2/GHRHR/KCNB1/AACS/ADIPOR2/STXBP4/…	84
										GO:0001933	negative regulation of protein phosphorylation	129/5237	362/18862	0.000587883	0.00901801	0.00711197	LRP5/PPM1F/PMEPA1/PBK/LATS1/WWTR1/PARD3/TGFB1/NTRK3/SRCIN1/SORL1/SPRED2/IPO5/ADORA2A/DUSP9/LRRK1/DAB2IP/AKT1/PRKCZ/CAMK2N2/CIT/DUSP8/IGF1R/NNT/CDK5RAP3/SNX25/BMP7/CDKN1B/MVP/RGS3/RPTOR/HEXIM1/DUSP14/LRP6/SOCS1/DUSP3/KLHL31/KAT2B/DBNDD1/RASIP1/PKIB/UCHL1/MLLT1/DDIT4/CBLB/PRKAR1B/CAMK2N1/PTK6/CTDSP2/NCK2/DUSP10/SPAG9/TRIB1/HSPB1/NPPA/CAV3/DGKQ/CRKL/INSM1/INCA1/SH3BP5/ANGPT1/PSEN1/ITPRIP/CORO1C/CALM…	129
										GO:0035235	ionotropic glutamate receptor signaling pathway	16/5237	27/18862	0.00059122	0.00904725	0.00713503	GRIN2D/GRIK3/GRIA2/GRIK2/GRIN2A/GRIN1/PTK2B/TIAM1/GRIK5/GRID1/GRIN2C/GRID2/GRIN2B/GRIA3/CPEB4/APP	16
										GO:0031279	regulation of cyclase activity	24/5237	47/18862	0.000597572	0.00912236	0.00719427	CACNA1D/CAP2/GRM2/GUCA2A/GUCA1B/PALM/GABBR2/NOS1/GRM3/CRHR1/GALR1/TIMP2/HPCA/ORAI1/MAPK3/NOS2/MAPK8/PDZD3/GPR87/DRD3/DRD2/NOS3/MAPK14/NPFFR2	24
										GO:1901879	regulation of protein depolymerization	38/5237	85/18862	0.000600221	0.00914071	0.00720874	ARHGEF2/CARMIL1/AVIL/ADD2/SVIL/PDXP/TMOD1/SPTB/SPTBN2/APC2/SPTBN5/HDAC6/TMOD2/NAV3/SPTBN1/KATNB1/LMOD1/TRIOBP/NES/SPTBN4/STMN2/GSN/APC/CLASP2/CFL2/CRACD/ADD1/CAPZA3/RDX/TMOD3/CAMSAP3/MAP1S/LIMA1/CAPZB/PIK3CA/SEMA5A/ADD3/MAP1A	38
										GO:0017156	calcium-ion regulated exocytosis	30/5237	63/18862	0.000612798	0.00928814	0.007325	SYT8/SYT2/RAB3A/CACNA1G/CACNA1I/SYT17/RAPGEF4/SYT9/DOC2B/RIMS2/BAIAP3/RAB3GAP1/SYT4/CADPS/RIMS3/SYN2/SCAMP5/ATP2A2/STXBP1/CDK5R2/SYT12/NOTCH1/SYT6/KCNB1/ZP3/ADRA2A/ARHGAP17/SYT1/STX1A/DOC2A	30
										GO:0034976	response to endoplasmic reticulum stress	108/5237	296/18862	0.000612841	0.00928814	0.007325	GET4/OS9/UFD1/ATP6V0D1/NFE2L2/DAB2IP/NPLOC4/EDEM2/CDK5RAP3/BRSK2/LMNA/PDIA5/EXTL3/KDELR3/CREB3L2/ITPR1/WIPI1/AMFR/MARCHF6/DNAJB2/THBS4/DNAJB12/FICD/DDX11/P4HB/RASGRF1/TMEM117/ATF3/CHAC1/CTDSP2/NCK2/SVIP/MBTPS1/PPP2CB/YIF1A/PPP2R5B/SCAMP5/CALR/MAP3K5/ATP2A2/CXXC1/TRIB3/UBXN6/ALOX5/CREB3L1/UBXN1/TMED2/GORASP2/SYVN1/NR1H2/AGR2/ADD1/CFTR/CLU/JKAMP/BCL2/EIF2AK3/RNF103/TMX1/DNAJC18/ABCA7/ERP29/STUB1/TA…	108
										GO:0048193	Golgi vesicle transport	132/5237	372/18862	0.000622175	0.00940389	0.00741629	DYNC1H1/BICD2/COG4/OSBPL5/KIF13A/EXOC4/ANK1/RAB26/NAPA/GAK/TBC1D14/DOP1B/SORL1/TRAPPC9/KIF3B/EXOC6/GOLGA5/ARFGEF2/TRIP11/KIF2A/STX18/RAB31/PPP6R3/LAPTM5/VPS35L/KDELR3/CUX1/NBAS/SPTB/CREB3L2/DCTN2/MYO18A/TRAPPC12/WIPI1/KLC1/CYTH3/VPS13C/MIA3/INSIG1/ATP9A/LMAN1L/VAPA/SEC24C/ERGIC1/SPTBN2/PICK1/CORO7/SORT1/HTT/SEC16B/TRAPPC3/RAB34/SEC24D/PRKCI/SPTBN5/DYNC1LI2/COG2/COG1/YIF1A/SPTBN1/GOLGA7/PKDCC/MYO1…	132
										GO:0001755	neural crest cell migration	27/5237	55/18862	0.000623454	0.00940389	0.00741629	LAMA5/NRP2/SEMA6B/KITLG/SEMA6A/BMP7/SEMA5B/ANXA6/SEMA3A/SEMA4B/ACVR1/SEMA3B/SEMA7A/CORO1C/OVOL2/EFNB1/SEMA6D/RADIL/SEMA4D/HIF1A/PHOX2B/NRTN/SEMA3F/ERBB4/ISL1/SEMA5A/PITX2	27
										GO:0022898	regulation of transmembrane transporter activity	99/5237	268/18862	0.000625235	0.0094083	0.00741977	SHANK3/WNK2/CACNA1D/HAP1/DLG2/NEDD4L/PRKCE/CACNG4/ACTB/FGF12/MMP9/SHISA7/GRIA2/WWP2/HECW2/COA8/ATP1B3/CACNB3/SLC9A3R1/CRACR2A/NOS1/SLC9A1/PLCG2/CRHR1/CACNG5/GRIN2A/RELN/RASGRF1/PCSK9/JPH1/HTT/GRIN1/KCNE3/SRI/ARC/KCNIP2/JSRP1/P2RY6/NPPA/MINK1/PDE4B/FHL1/CAV3/AKAP6/CNIH2/CALM2/PTK2B/KCNJ11/ITGB1/THADA/HPCA/RGS9/EPHB2/DMD/STIM2/CNIH3/CACNA2D1/AHNAK/CAPN1/UTRN/RIPK1/CFTR/PDE4D/ANTKMT/BCL2/TESC/WNK1/D…	99
										GO:0048762	mesenchymal cell differentiation	87/5237	231/18862	0.000644947	0.00968186	0.00763551	PAX2/WWTR1/TGFB1/OLFM1/LAMA5/RTN4/NRP2/FGF8/SPRED2/DAB2IP/SEMA6B/KITLG/WNT10A/SEMA6A/BMP7/TRIM62/AMER1/SNAI1/HES1/ZNF750/TGFB3/RBPJ/FOXC1/POFUT2/FERMT2/LRP6/TGFB2/TMEM100/DLG5/MDK/BCL9L/FBXL17/SEMA5B/DAG1/VASN/CDH2/AXIN2/ANXA6/PHLDB1/SEMA3A/FGFR1/SEMA4B/ACVR1/SEMA3B/SEMA7A/EPB41L5/CORO1C/OVOL2/SMAD2/TIAM1/EFNB1/SEMA6D/MAPK3/CLASP2/HEYL/RADIL/NOTCH1/TCOF1/FLNA/FOXA2/TGFBR3/BCL2/WNT4/LOXL2/SMAD3/MC…	87
										GO:1903115	regulation of actin filament-based movement	20/5237	37/18862	0.000659239	0.00987297	0.00778623	MYLK2/KCNJ2/JUP/STC1/ATP1A1/SRI/PDE4B/CAV3/ATP2A2/ADORA1/PKP2/PDE4D/ATP2A1/RANGRF/HCN4/ANK2/DSG2/RYR2/DSP/AKAP9	20
										GO:0051057	positive regulation of small GTPase mediated signal transduction	35/5237	77/18862	0.000668818	0.00999275	0.00788069	AUTS2/P2RY8/PRAG1/SRC/GPR4/NTRK1/KITLG/ITPKB/MAP4K4/GRB2/RAPGEF1/RELN/RTN4R/RASGRF1/ARHGEF3/ROBO1/ADGRG1/CRKL/AKAP13/SYNPO2L/ARRB1/IGF1/LYN/MAPRE2/NOTCH1/MMD2/NET1/RASGEF1A/SHC1/STK19/F11R/RASGRP1/NOTCH2/SOS1/GPR20	35
										GO:0045787	positive regulation of cell cycle	139/5237	395/18862	0.000673503	0.010039	0.00791717	DYNC1H1/LRP5/CDC25B/TERT/E2F1/EIF4EBP1/FZD9/RAB11FIP4/ARID3A/BRD4/FGF8/SPHK1/PRKCE/SRC/RARA/DAB2IP/AKT1/SMPD3/KIF3B/CIT/SVIL/PDGFB/RAD21/LGMN/CDKN1B/C6orf89/TFDP1/ANAPC7/CCNY/RXFP3/PLCB1/TNKS1BP1/RPTOR/HES1/MRGPRX2/HSP90AB1/LRP6/DUSP3/TGFB2/CDC14A/CDK10/TP73/DDX11/FOXG1/ZNF385A/SOX4/CDC14B/FAP/TFDP2/PRMT1/E2F7/USP2/CCND2/PTK6/CCDC57/BTC/POU4F1/PKP4/PPP2R5B/CARM1/GPER1/NSMCE2/CEP295/CALR/ATM/INSM1…	139
										GO:0010769	regulation of cell morphogenesis involved in differentiation	41/5237	94/18862	0.000691526	0.0102788	0.00810626	PREX1/CARMIL1/DNM1L/PTK2/CUX2/RREB1/KALRN/FBXW8/LIMS2/CUX1/FBXO31/UNC13D/CAMK2B/FERMT2/ARHGEF7/MDK/EFNA5/P4HB/OLFM4/CDKL5/RELN/DBN1/LIMS1/MELTF/ITPKA/CALR/CRKL/CAPRIN1/EEF2K/TRIOBP/CORO1C/TIAM1/NEDD9/FLNA/EPHA4/CSPG5/DNM2/ACTN4/PTPRD/LRP8/FBLN1	41
										GO:0060249	anatomical structure homeostasis	161/5237	466/18862	0.000694194	0.0102788	0.00810626	ATP2B3/USP7/GPR137/WWTR1/TERT/CDH23/ATP2B2/RP1L1/PECAM1/GATA2/SRC/PRDM14/RPA3/LRRK1/TFF3/AKT3/TJP1/CDH5/NCS1/LTO1/ACTB/CHRNA1/DCSTAMP/H4C4/LTF/TCIRG1/STN1/RPA1/TNKS1BP1/CROCC/P2RX1/LARGE2/MUC4/MAPKAPK5/FOXC1/HSP90AB1/TP53INP2/PARP1/DCLRE1B/GAA/PKIB/DNAJB2/YLPM1/FGGY/TJP3/POLA2/ABCA4/ERCC1/SIGLEC15/SMG6/BLM/SIRT6/TULP1/TFF1/P2RY1/ADGRF5/TMEM119/RFC2/TSPOAP1/LTBP3/ACACA/RIF1/INPP5D/PPARGC1B/HSPB1/D…	161
										GO:0022029	telencephalon cell migration	25/5237	50/18862	0.000694468	0.0102788	0.00810626	SYNE2/RTN4/DAB2IP/ZMIZ1/NDEL1/DISC1/FOXG1/RELN/SUN2/CXCL12/ROBO1/ADGRG1/NRG3/PSEN1/CCDC141/CDK5R2/EFHC1/SRF/SLIT2/LRRK2/DRD2/LHX6/DAB1/CXCR4/LRP8	25
										GO:0051258	protein polymerization	107/5237	294/18862	0.000717296	0.0105918	0.00835316	PREX1/CARMIL1/DNM1L/LATS1/AVIL/HIP1R/PRKCE/ADD2/ARHGAP40/CCL24/SVIL/CDH5/PFN4/CLIP1/ARHGAP18/MICALL2/MAPRE1/PSTPIP1/CDC42EP3/NDEL1/COBL/TBCD/TMOD1/SPTB/CORO1B/SSH2/MET/MYO1C/ARHGAP6/GRB2/CYFIP1/KANK4/SPTBN2/PICK1/DBN1/CORO7/CCR7/BAIAP2L1/SPTBN5/CYRIB/TMOD2/NCK2/CCDC57/ARF6/DIAPH1/NAV3/SPTBN1/CAV3/LMOD1/TRIOBP/DYRK1A/KANK3/FBXO5/MAP2/SPTBN4/FCHSD2/PTK2B/CDK5RAP2/STMN2/GSN/ARFIP1/FHOD3/CDC42EP4/CLA…	107
										GO:0008088	axo-dendritic transport	32/5237	69/18862	0.000730499	0.0107617	0.00848709	DYNC1H1/HAP1/DLG2/DST/KIF5C/KIF3B/KIF1A/NDEL1/BORCS5/PURA/HSPB1/TRAK1/SPG11/CNIH2/AP3B2/MAP2/BLOC1S4/HNRNPU/SYBU/DTNBP1/FBXW11/HIF1A/AP3D1/AGBL4/TMEM108/CALY/MAP1A/KIF17/BLOC1S3/AP3B1/APP/HSPA8	32
										GO:0046328	regulation of JNK cascade	53/5237	129/18862	0.000733896	0.0107866	0.00850672	TRAF5/STK3/MARVELD3/WNT7B/MFHAS1/DAB2IP/AKT1/IGF1R/ANKRD6/TPD52L1/GRIK2/PLCB1/WNT7A/DUSP3/KLHL31/DUSP15/MAP4K4/RAPGEF1/CCR7/GADD45G/DUSP10/DACT1/SEMA3A/ULK4/NPPA/MINK1/UNC5CL/MAP3K5/MAP4K2/NOD2/PTK2B/SERPINF2/GSTP1/TRAF4/RIPK1/DUSP22/SH3RF1/TNF/FGF19/MAGI3/GADD45A/TNFRSF19/MAPK8IP1/RASGRP1/HIPK2/EPHB1/TNFSF11/PHLPP1/MTURN/TRAF2/COPS5/APP/HIPK3	53
										GO:0007050	cell cycle arrest	88/5237	235/18862	0.000743796	0.010887	0.00858593	CDKN3/TGFB1/E2F1/E4F1/AKT2/FZD9/ARID3A/GAS2L1/DAB2IP/RPRM/CDKN1B/TFDP1/SKIL/TNKS1BP1/RPTOR/HSP90AB1/TGFB2/KAT2B/CDC14A/TP73/STRADA/ZNF385A/SOX4/CDC14B/FAP/TFDP2/PRMT1/E2F7/POU4F1/PPP2R5B/CARM1/MCPH1/GPER1/CALR/ATM/INSM1/ID2/IL12A/CNOT4/MTBP/CDK6/MAGI2/APC/NEUROD1/CDK9/CAB39L/SETMAR/PCBP4/NOTCH1/IRF6/CNOT8/APBB2/PRKAG2/NBN/SMAD3/PPP1R9B/CNOT2/MED25/RRP8/ERN1/WDR6/BRINP1/PHOX2B/GAS1/PLK3/ZFHX3/MTOR…	88
										GO:0043266	regulation of potassium ion transport	43/5237	100/18862	0.000744174	0.010887	0.00858593	KCNAB2/KCNJ2/WNK2/CACNA1D/ADCYAP1/NEDD4L/KCNQ1/WWP2/KCNIP3/KCNMB1/ATP1B3/NOS1/KCNE3/KCNIP2/NPPA/FHL1/CAV3/AKAP6/ADORA1/DPP10/PTK2B/ITGB1/KCNN2/KCNIP1/FLNA/WNK1/DNM2/CD63/MTNR1B/KCNH2/ADRA2A/DRD3/LRRC26/TREM2/KLHL24/HCRT/STK39/DRD2/ATF4/AMIGO1/ANK2/KCNC2/AKAP9	43
										GO:0071322	cellular response to carbohydrate stimulus	56/5237	138/18862	0.000757135	0.0110386	0.00870545	LRP5/PAX2/PPARD/SLC29A1/POLG/PRKCE/SLC39A14/COLEC12/PLA2G6/IGF1R/GPR68/ZBTB20/BRSK2/OXCT1/RAF1/ADCY8/ANO1/ADCY5/EFNA5/NME1/SOX4/TRA2B/ZNF236/CAMK2N1/SRI/BAIAP3/SMARCA4/GPER1/KLF7/RAB11FIP5/SLC26A6/MAP2K4/KCNJ11/CYP7A1/TIAM1/UCP2/GRIK5/NEUROD1/LRP1/CFTR/FOXA2/GHRHR/KCNB1/AACS/STXBP4/SRF/HIF1A/ADRA2A/PPP3CA/ERN1/CRH/RAB11FIP2/PIK3CA/PHPT1/MPC2/NADK	56
										GO:0030835	negative regulation of actin filament depolymerization	23/5237	45/18862	0.000759774	0.0110386	0.00870545	CARMIL1/AVIL/ADD2/SVIL/TMOD1/SPTB/SPTBN2/SPTBN5/TMOD2/SPTBN1/LMOD1/TRIOBP/SPTBN4/GSN/CRACD/ADD1/CAPZA3/RDX/TMOD3/LIMA1/CAPZB/PIK3CA/ADD3	23
										GO:0042551	neuron maturation	23/5237	45/18862	0.000759774	0.0110386	0.00870545	B4GALT5/MTCH1/AGRN/SRRM4/CNTN2/FEV/NRCAM/ANKS1A/ADGRB3/FARP2/PICK1/KCNIP2/SCARF1/SPTBN4/GLDN/CNTNAP2/BCL2/LRRK2/MTOR/BCL11A/EPHA8/APP/NR4A2	23
										GO:0048243	norepinephrine secretion	5237-11-01	16/18862	0.000762721	0.011056	0.00871918	ADORA2A/HRH3/ADRA2B/P2RY1/GHSR/KCNB1/ADRA2A/NISCH/CRH/OXT/STX1A	11
										GO:0106106	cold-induced thermogenesis	58/5237	144/18862	0.000767443	0.0110666	0.00872754	DYNC1H1/TLE3/APPL2/CMKLR1/KSR2/ADCYAP1/ACTN3/IGF1R/ACOT11/FLCN/NOVA2/ESRRG/RBPJ/ABHD6/PEMT/SIRT6/ADAMTS5/GADD45G/HADH/PPARGC1B/PER2/ID1/ZBTB7B/PTH2R/UCP2/KDM6B/EPAS1/TRPM8/THRA/ELOVL6/APC/NOTCH1/NR1H2/SCD/EHMT1/ADIPOR2/ARNTL/LAMA4/PRLR/TSHR/LGR4/PLCL2/HCRT/PLAC8/PHOX2B/ACSL1/ATF4/HSF1/OMA1/OXT/GPR3/PRKAB1/STK11/GNAS/CXCR4/PGAM5/CIDEA/CD36	58
										GO:0120161	regulation of cold-induced thermogenesis	58/5237	144/18862	0.000767443	0.0110666	0.00872754	DYNC1H1/TLE3/APPL2/CMKLR1/KSR2/ADCYAP1/ACTN3/IGF1R/ACOT11/FLCN/NOVA2/ESRRG/RBPJ/ABHD6/PEMT/SIRT6/ADAMTS5/GADD45G/HADH/PPARGC1B/PER2/ID1/ZBTB7B/PTH2R/UCP2/KDM6B/EPAS1/TRPM8/THRA/ELOVL6/APC/NOTCH1/NR1H2/SCD/EHMT1/ADIPOR2/ARNTL/LAMA4/PRLR/TSHR/LGR4/PLCL2/HCRT/PLAC8/PHOX2B/ACSL1/ATF4/HSF1/OMA1/OXT/GPR3/PRKAB1/STK11/GNAS/CXCR4/PGAM5/CIDEA/CD36	58
										GO:0007519	skeletal muscle tissue development	59/5237	147/18862	0.000771168	0.0110666	0.00872754	MYLK2/CHRND/TGFB1/RIPOR2/ACTN3/ZBTB18/SVIL/CHRNA1/MYOM2/HLX/MEF2D/RBM24/FOXL2/HDAC4/TAFAZZIN/ASB2/HIVEP3/DLL1/NEURL1/BCL9L/NIBAN2/LEMD2/ATF3/SIX4/GPC1/MEGF10/MYF6/CFLAR/MYLPF/ACTA1/FBXO22/GPCPD1/BIN3/PITX1/CFL2/HEYL/ELN/NOTCH1/BCL2/COL19A1/ARNTL/HLF/FOXN2/SIX1/PPP3CA/HOMER1/PHOX2B/ANKRD33/HDAC9/MSC/MYOZ2/MYOG/CYP26B1/MAPK14/EPHB1/POPDC3/PAX5/HMG20B/GTF3C5	59
										GO:0000910	cytokinesis	67/5237	171/18862	0.000772208	0.0110666	0.00872754	CDC25B/TRIM36/RAB11FIP4/KIF13A/SNX33/PRKCE/KIF3B/CIT/SVIL/FLCN/PDXP/MYH10/ANXA11/PIK3C3/RXFP3/MYO19/MRGPRX2/CDC14A/CDC14B/FMN2/STAMBP/E2F7/PKP4/SPTBN1/SEPTIN9/RAB11FIP3/CECR2/SEPTIN5/UVRAG/CALM2/SH3GLB1/SEPTIN3/EFHC1/APC/BIN3/CDC6/KLHL21/SEPTIN6/GIT1/ANKRD53/STMN1/SNX9/KIF14/JTB/DCDC1/VPS4A/RACGAP1/SPIRE2/ARL3/SEPTIN12/DRD3/ANLN/SEPTIN11/ROCK1/LZTS2/PLK3/DRD2/CUL3/MYH9/USP8/ALKBH4/FSD1/CHMP2B/CHM…	67
										GO:0001659	temperature homeostasis	67/5237	171/18862	0.000772208	0.0110666	0.00872754	DYNC1H1/TLE3/APPL2/CMKLR1/KSR2/ADCYAP1/ACTN3/IGF1R/ACOT11/FLCN/STAT3/NOVA2/ESRRG/RBPJ/ABHD6/PEMT/SIRT6/ADAMTS5/GADD45G/HADH/PPARGC1B/PER2/ID1/ZBTB7B/PTH2R/ADORA1/APLN/UCP2/KDM6B/EPAS1/TRPM8/THRA/ELOVL6/APC/NOTCH1/NR1H2/SCD/EHMT1/TNF/ADIPOR2/ARNTL/LAMA4/PRLR/PTGES/TSHR/LGR4/PLCL2/HCRT/PLAC8/PHOX2B/DRD2/ACSL1/ATF4/HSF1/OMA1/OXT/GPR3/PRKAB1/STK11/GNAS/CXCR4/TNFSF11/PGAM5/EDN2/CIDEA/NOX3/CD36	67
										GO:0009132	nucleoside diphosphate metabolic process	62/5237	156/18862	0.000777139	0.011112	0.0087634	AK9/CBFA2T3/ACTN3/DLG2/OGDH/PFKFB4/ZBTB20/PGM1/PPARA/NUDT18/GCK/HDAC4/PFKL/ALDOB/GCKR/AAAS/DDIT4/NME1/GUK1/NUP93/HK3/MPP1/ENO4/FOXK2/CARD11/SLC4A1/GALK1/HK1/PSEN1/PFKFB3/IGF1/ENTPD8/DHTKD1/ESRRB/GIT1/PFKM/PKM/PRKAG2/PFKFB2/GPI/NUP37/HIF1A/PFKP/AK2/NUP210/AK5/ENTPD4/INSR/IFNG/AK4/MAGI3/AK7/MYOG/ENTPD6/ENTPD5/ALDOA/CASK/JMJD8/LDHA/SLC4A4/APP/POM121C	62
										GO:1901617	organic hydroxy compound biosynthetic process	93/5237	251/18862	0.000800935	0.0114264	0.00901135	PDXK/FGFR4/DDC/SLC27A2/SPHK1/CH25H/PCBD1/PDXP/SNAI1/ITPKB/MVK/NFKB1/CYP7B1/CYP46A1/FASN/ASAH2/ACACB/TGFB2/SPR/DKK3/INSIG1/PLCG2/OSBPL6/HSD17B3/P2RY1/ZEB2/MFSD12/ACACA/HRH1/MBTPS1/P2RY6/PER2/ITPKA/GPER1/OSBPL7/DGKQ/AKR1B1/CYB5R1/SLC24A5/ASAH2B/INSM1/ABCA2/LSS/NFYC/PTK2B/GFI1/HSD3B7/CYP7A1/HSD17B10/HSD17B1/ELOVL6/SREBF1/IP6K3/SREBF2/ACER2/SCD/CFTR/PRKAG2/WNT4/HMGCS1/SCAP/TNF/ACAA2/DCT/SLC6A3/GPR37/…	93
										GO:0050650	chondroitin sulfate proteoglycan biosynthetic process	17/5237	30/18862	0.000815857	0.0116131	0.00915857	CSPG4/CHST13/PXYLP1/CHST11/CHST3/XYLT1/CHPF/B3GAT1/BGN/CSGALNACT1/CHST9/CSPG5/B3GAT2/CSGALNACT2/CHST15/CHST12/CHST7	17
										GO:0031331	positive regulation of cellular catabolic process	135/5237	384/18862	0.00083247	0.0118229	0.00932406	FURIN/PTK2/MAGEF1/AKT2/SH3BP4/TNRC6C/CBFA2T3/SNX33/FBXW8/ABCD2/NFE2L2/DAB2IP/AKT1/PFKFB4/NNT/TNFRSF1B/ZBTB20/FLCN/RNF144A/AMER1/PPARA/GIGYF2/STING1/LAPTM5/RBM24/DISC1/AMBRA1/BNIP3L/TRIM8/TFEB/FBXW7/CELF1/TP53INP2/TPCN1/DNAJB2/SIRT6/RALB/PCSK9/PTTG1IP/HTT/SMURF1/SVIP/DHRSX/TRIB1/FZR1/DET1/DACT1/PUM1/ZFP36L2/RAB3GAP1/CPT1A/CAV3/OSBPL7/ATM/NOD2/ABCA2/ELOB/UVRAG/FBXO22/CALCOCO2/PSEN1/PFKFB3/PTK2B/SH3…	135
										GO:0009154	purine ribonucleotide catabolic process	19/5237	35/18862	0.000835289	0.0118364	0.00933465	PDE9A/AMPD3/PDE2A/NUDT18/PDE8A/NT5E/PDE7B/PDE5A/ACOT7/HINT1/PDE4B/PDE4D/NUDT3/MLYCD/ENTPD4/ITPA/PDE7A/ACAT1/PDE4C	19
										GO:0051668	localization within membrane	34/5237	75/18862	0.000840949	0.0118899	0.00937689	DNAJA3/SHANK3/FZD9/DLG2/MADCAM1/AGRN/CACNG4/SHISA7/GRIK2/RILPL1/ZDHHC2/CACNG5/PICK1/NRXN2/NRXN1/CDH13/DOCK2/CDH2/CRKL/CNIH2/GSN/GRIK5/MAGI2/CD81/FLNA/REEP2/SSH1/CACNG2/RALA/DLG3/SCRIB/DLG4/CD24/FNTA	34
										GO:0071902	positive regulation of protein serine/threonine kinase activity	112/5237	311/18862	0.000848414	0.0119451	0.00942043	PBK/STK3/CSPG4/ATP2B4/TGFB1/NTRK3/UBE2V1/ALK/KSR1/SRC/DUSP9/DAB2IP/AKT1/KITLG/PDGFB/SASH1/LTF/FGF18/TPD52L1/CCNY/RPTOR/TGFB3/MAPKAPK5/HSP90AB1/FERMT2/LPAR3/GRM4/MUC20/GDF15/TP73/STRADA/RALB/ADRA2B/ROR2/CD40LG/CD40/SPATC1L/MAP3K21/CCND2/GADD45G/MAP2K3/SPAG9/TNIK/PRDX2/ROBO1/FGFR1/MAP3K5/MAP4K2/CRKL/NOD2/AKAP13/MAP2K4/PSEN1/DAXX/CALM2/PTK2B/ARRB1/CDK5R2/IGF1/SHC2/IRAK1/TIAM1/MAPK3/DVL3/CDC6/CAB39L/…	112
										GO:0003413	chondrocyte differentiation involved in endochondral bone morphogenesis	5237-10-01	14/18862	0.000852415	0.0119451	0.00942043	NPPC/SMPD3/TRIP11/COL27A1/SERPINH1/MATN1/AXIN2/ANXA6/TGFBR2/TSKU	10
										GO:0009214	cyclic nucleotide catabolic process	5237-10-01	14/18862	0.000852415	0.0119451	0.00942043	PDE9A/CNP/PDE2A/PDE8A/PDE7B/PDE5A/PDE4B/PDE4D/PDE7A/PDE4C	10
										GO:0014854	response to inactivity	5237-10-01	14/18862	0.000852415	0.0119451	0.00942043	ACTN3/HDAC4/DAG1/PKM/UTRN/SGCA/DRD2/MTMR4/MYOG/FBXO32	10
										GO:0003014	renal system process	49/5237	118/18862	0.000861723	0.0120489	0.00950223	AQP3/CORO2B/TMEM63C/ADORA2A/MCAM/KCNMA1/SULF2/PDGFB/KCNQ1/LGMN/STC1/ADCY8/ITGA3/ADCY9/ADCY5/MYO1E/SLC9A3R1/ADCY3/ADGRF5/PRKAR1B/ADRA1A/BTC/SLC4A1/ADCY7/AVPR2/CHRNB4/SNX5/AKR1B1/ADORA1/CLDN4/SERPINF2/GSN/MYO5B/EMP2/BCL2/DRD3/PRKAR1A/AKR1C3/ADCY4/AQP1/PKN1/RAB11FIP2/DRD2/MLLT6/KLHL3/OXT/SPX/CHRNA3/REN	49
										GO:0097035	regulation of membrane lipid distribution	27/5237	56/18862	0.000888294	0.012389	0.00977049	ATP8B1/ABCC1/SLC66A2/XKR5/ABCA4/ATP9A/ATP8B2/XKR7/ABCA1/XKR4/SLC4A1/ATP8A1/PLSCR5/ABCA2/ATP11A/ATP8A2/ATP10B/ANO7/ATP9B/KCNN4/PLSCR1/ABCA7/ANO9/TMEM30A/ABCG1/PLSCR2/PRKCD	27
										GO:0042493	response to drug	127/5237	359/18862	0.000889972	0.012389	0.00977049	PPM1F/NCOA1/NFATC2/NPPC/CERS1/DDC/HNF1B/ATP8B1/FGF8/SRC/FYN/ADORA2A/NFE2L2/DNMT3B/NTRK1/HDAC5/ABCC1/KCNQ1/SLAMF8/OXCT1/AGPAT2/SCNN1B/HDAC4/FZD3/RPH3AL/IGFBP2/ACACB/HSP90AB1/PTCH1/ATP1A1/ITGA3/TGFB2/RECQL5/GNA12/WFDC1/NPAS2/PEMT/NOS1/TRPA1/TP73/NME1/GRIN2A/PAM/CYP2W1/ABCC4/ADRA1A/RPN2/DPEP1/LPL/CTPS1/OGG1/CDH1/GNAO1/ABCA3/PDE4B/CPT1A/SCGB1A1/CALR/TENT4A/ASS1/CRKL/TIMP2/ABCA2/PDE3A/NUDT15/RAD54L/PT…	127
										GO:0010770	positive regulation of cell morphogenesis involved in differentiation	35/5237	78/18862	0.00089274	0.012389	0.00977049	PREX1/CARMIL1/DNM1L/CUX2/RREB1/KALRN/FBXW8/LIMS2/CUX1/FBXO31/UNC13D/CAMK2B/FERMT2/ARHGEF7/MDK/P4HB/OLFM4/CDKL5/RELN/DBN1/LIMS1/ITPKA/CALR/CRKL/CAPRIN1/EEF2K/TRIOBP/TIAM1/NEDD9/FLNA/EPHA4/CSPG5/DNM2/PTPRD/LRP8	35
										GO:0017015	regulation of transforming growth factor beta receptor signaling pathway	52/5237	127/18862	0.000899088	0.012389	0.00977049	PMEPA1/LATS1/TGFB1/SMURF2/ONECUT2/SPRED2/RASL11B/FAM89B/ZNF451/CHST11/FBN1/SNX25/FLCN/WFIKKN2/PPARA/SKIL/TGFB3/HSP90AB1/ITGA3/DKK3/BCL9L/LRG1/SMURF1/VASN/CAV3/SMAD2/DAND5/CITED2/VEPH1/ADAMTSL2/TGFBR3/STUB1/SMAD3/DNM2/SPRY1/SLC2A10/TGFBR2/HTRA1/UBC/MTMR4/GLG1/WFIKKN1/CITED1/SPINT3/LTBP4/GOT1/HIPK2/STK11/LDLRAD4/THBS1/CIDEA/ENG	52
										GO:0014877	response to muscle inactivity involved in regulation of muscle adaptation	5237-08-01	10/18862	0.00089992	0.012389	0.00977049	ACTN3/HDAC4/DAG1/UTRN/SGCA/MTMR4/MYOG/FBXO32	8
										GO:0014894	response to denervation involved in regulation of muscle adaptation	5237-08-01	10/18862	0.00089992	0.012389	0.00977049	ACTN3/HDAC4/DAG1/UTRN/SGCA/MTMR4/MYOG/FBXO32	8
										GO:0021680	cerebellar Purkinje cell layer development	14/5237	23/18862	0.000901732	0.012389	0.00977049	SEZ6/RORA/NAGLU/COQ8B/DLL1/SPTBN2/HERC1/LHX5/RERE/FAIM2/B4GALT2/KIF14/WHRN/LDB1	14
										GO:0048668	collateral sprouting	14/5237	23/18862	0.000901732	0.012389	0.00977049	DCC/PTPRS/BDNF/COBL/FSTL4/LPAR3/HDAC6/RND2/LRP1/EPHA7/SEMA4D/NIN/SPP1/APP	14
										GO:1903844	regulation of cellular response to transforming growth factor beta stimulus	53/5237	130/18862	0.000908669	0.0124572	0.00982428	PMEPA1/LATS1/TGFB1/SMURF2/ONECUT2/SPRED2/RASL11B/FAM89B/ZNF451/CHST11/FBN1/SNX25/FLCN/WFIKKN2/PPARA/SKIL/TGFB3/HSP90AB1/ITGA3/DKK3/BCL9L/LRG1/SMURF1/VASN/CAV3/CFLAR/SMAD2/DAND5/CITED2/VEPH1/ADAMTSL2/TGFBR3/STUB1/SMAD3/DNM2/SPRY1/SLC2A10/TGFBR2/HTRA1/UBC/MTMR4/GLG1/WFIKKN1/CITED1/SPINT3/LTBP4/GOT1/HIPK2/STK11/LDLRAD4/THBS1/CIDEA/ENG	53
										GO:0050768	negative regulation of neurogenesis	54/5237	133/18862	0.000916901	0.0125429	0.00989184	DCC/PTPRS/RTN4/APPL2/ADCYAP1/SORL1/SEMA6B/SEMA6A/BMP7/LINGO1/HES1/WNT7A/ARHGAP4/PLXNA3/FSTL4/TLX2/RTN4R/SEMA5B/OMG/CTNNA1/DUSP10/DLL3/HES5/SEMA3A/ID1/SEMA4B/NFATC4/SEMA3B/SEMA7A/CERS2/MAP2/PSEN1/EPHB2/SEMA6D/SIRT2/TSPO/NOTCH1/TNF/DRAXIN/DIP2B/ARHGDIA/EPHA7/SEMA4D/SPP1/DRD3/PPP3CA/KIAA0319/RYK/BRINP1/LDLR/SEMA3F/SEMA5A/DAB1/MT3	54
										GO:0050848	regulation of calcium-mediated signaling	31/5237	67/18862	0.000921955	0.0125848	0.00992488	ATP2B4/CMKLR1/ACTN3/DYRK2/FHL2/ITPR1/GPR143/TMEM100/ZAP70/P2RX3/SLC9A1/NEUROD2/HTT/CDH13/PTBP1/AKAP6/HOMER2/PDK2/PTK2B/IGF1/CD3E/P2RX5/ERBB3/TNF/SPPL3/LRRK2/TREM2/MTOR/MYOZ2/P2RX4/RCAN1	31
										GO:0038127	ERBB signaling pathway	58/5237	145/18862	0.000937466	0.0127689	0.0100701	PTK2/TGFB1/PTPRR/RTN4/HAP1/HIP1R/SRC/DAB2IP/AKT1/STAM/MMP9/LGMN/MVP/FBXW7/RBPJ/BCAR1/ARAP1/DUSP3/ARHGEF7/NEURL1/GRB2/SH3KBP1/CBLB/PTK6/CDH13/NCK2/BTC/HGS/REPS2/GPER1/GRB7/SNX5/ADORA1/PSEN1/PTK2B/HIP1/DGKD/ERBB3/CCDC88A/PTPN11/AGR2/STUB1/CUL5/RHBDF2/SHC1/SPRY1/ADRA2A/EFEMP1/EPS15L1/BRAF/SOCS5/BCAR3/ZFYVE28/PIK3CA/ERBB4/FAM83A/SOS1/RPS6KA5	58
										GO:0002793	positive regulation of peptide secretion	60/5237	151/18862	0.000941112	0.012791	0.0100875	DNM1L/TGFB1/PPARD/ADCYAP1/PRKCE/ADORA2A/PLA2G6/GPR68/OXCT1/MYH10/GCK/RPH3AL/PTPN23/TGFB3/MYO18A/ADCY8/ANO1/TGFB2/ITSN1/SOX4/DOC2B/CAMK2N1/SRI/ARF6/BAIAP3/GPER1/GIPR/GOLPH3/ADORA1/PSMD9/IGF1/APLN/LRP1/NR1H2/ILDR1/CFTR/PFKFB2/GHRHR/KCNN4/AACS/HIF1A/GOLPH3L/GHRH/EZR/TREM2/RAB8B/CRH/DRD2/FRMD4A/TM7SF3/ABCG1/APBB3/PHPT1/CD2AP/ISL1/ADAM8/MPC2/TNFSF11/TCF7L2/NADK	60
										GO:0032386	regulation of intracellular transport	124/5237	350/18862	0.000953274	0.0129285	0.010196	MYLK2/DYNC1H1/USP7/ATG13/TGFB1/E2F1/AKT2/JUP/OS9/HAP1/SORL1/IPO5/SRC/FYN/EDEM2/ICE1/BRSK2/STX18/WWC1/RBM4/MICALL2/TFDP1/EHD1/NDEL1/EIPR1/TTC21B/CEP131/BNIP3L/PTPN23/BORCS5/FBXW7/LDLRAP1/TAMALIN/ZDHHC2/SIAH3/HSP90AB1/CPSF6/CACNB3/MYO1C/AAAS/TP73/INSIG1/RAPGEF3/TFDP2/PCSK9/SEC16B/CRYAA/RANGAP1/SVIP/TOMM7/CDH1/UBL4B/ABCA2/CNIH2/NRDE2/MAP2/ANGPT1/PSEN1/SH3GLB1/RIOK2/HPCA/ARFIP1/SREBF1/HPS4/MAPK3/SREB…	124
										GO:0030517	negative regulation of axon extension	22/5237	43/18862	0.000966659	0.013082	0.010317	PTPRS/RTN4/SEMA6B/SEMA6A/ARHGAP4/PLXNA3/RTN4R/SEMA5B/SEMA3A/SEMA4B/SEMA3B/SEMA7A/MAP2/SEMA6D/DRAXIN/DIP2B/SEMA4D/KIAA0319/RYK/SEMA3F/SEMA5A/MT3	22
										GO:0030239	myofibril assembly	28/5237	59/18862	0.000982991	0.0132746	0.0104689	LDB3/OBSCN/TCAP/TMOD1/SIX4/TMOD2/PGM5/KRT8/CAV3/LMOD1/AKAP13/CFLAR/SYNPO2L/ACTA1/CSRP1/KRT19/TNNT2/FHOD3/CFL2/TPM1/NEB/SRF/CSRP2/TMOD3/MYLK3/PRKAR1A/MYOZ2/TNNT1	28
										GO:0060562	epithelial tube morphogenesis	111/5237	309/18862	0.000987583	0.0132928	0.0104832	LRP5/PPP1CA/KDM2B/STK3/PAX2/TGFB1/LAMA5/MTHFD1L/FGF8/ST14/SRC/CLIC4/TCAP/DDR1/MTSS1/STARD13/BMP7/PLXND1/PAX8/FOXP1/ARHGAP35/ACVRL1/COBL/FZD3/HES1/RBPJ/LRP6/FOXN4/PTCH1/GRHL3/TGFB2/RASIP1/DLG5/MET/DLL1/MDK/SIRT6/PODXL/DLL4/SOX4/NPNT/ESR1/SPINT2/DCHS1/SIX4/DAG1/HES5/CCM2/TIE1/NFATC4/CAV3/ACVR1/TBX2/DEAF1/CECR2/NRARP/PSEN1/OVOL2/CTNNBIP1/HHIP/MIB1/MICAL2/SHROOM3/DVL3/TMED2/IFT122/NOTCH1/EPHA4/NDRG4/…	111
										GO:0014031	mesenchymal cell development	37/5237	84/18862	0.000988546	0.0132928	0.0104832	LAMA5/NRP2/SEMA6B/KITLG/SEMA6A/BMP7/HES1/FOXC1/SEMA5B/CDH2/ANXA6/SEMA3A/SEMA4B/ACVR1/SEMA3B/SEMA7A/CORO1C/OVOL2/EFNB1/SEMA6D/MAPK3/HEYL/RADIL/NOTCH1/TCOF1/BCL2/SEMA4D/HIF1A/KBTBD8/PHOX2B/NRTN/SEMA3F/ERBB4/ISL1/SEMA5A/ALDH1A2/PITX2	37
										GO:1901880	negative regulation of protein depolymerization	32/5237	70/18862	0.000991164	0.0132997	0.0104887	ARHGEF2/CARMIL1/AVIL/ADD2/SVIL/TMOD1/SPTB/SPTBN2/APC2/SPTBN5/HDAC6/TMOD2/NAV3/SPTBN1/KATNB1/LMOD1/TRIOBP/SPTBN4/STMN2/GSN/APC/CLASP2/CRACD/ADD1/CAPZA3/RDX/TMOD3/CAMSAP3/LIMA1/CAPZB/PIK3CA/ADD3	32
										GO:0038179	neurotrophin signaling pathway	20/5237	38/18862	0.00103096	0.0137752	0.0108637	NTRK3/HAP1/SRC/NTRK1/BDNF/RAF1/BCAR1/GRB2/DDIT4/CYFIP1/RAPGEF1/SORT1/PPP2R5B/MAGI2/PTPN11/KIDINS220/SPRY1/TMEM108/SOS1/ZDHHC17	20
										GO:0045214	sarcomere organization	20/5237	38/18862	0.00103096	0.0137752	0.0108637	LDB3/OBSCN/TCAP/SIX4/KRT8/CAV3/AKAP13/SYNPO2L/CSRP1/KRT19/TNNT2/FHOD3/CFL2/TPM1/SRF/CSRP2/MYLK3/PRKAR1A/MYOZ2/TNNT1	20
										GO:0071453	cellular response to oxygen levels	86/5237	231/18862	0.0010412	0.0138653	0.0109347	AQP3/DNM1L/TERT/E2F1/PPARD/EIF4EBP1/NOL3/COX4I2/PTGIS/SLC29A1/LIMD1/ATP6V0D1/PRKCE/SRC/NFE2L2/CLCA1/AKT1/RORA/DNMT3B/BMP7/LMNA/PSMB7/STC1/PSMD8/PSMD1/KCNMB1/EGLN3/BNIP3L/RBPJ/CACNB3/SLC9A1/P4HB/FMN2/PICK1/OPRD1/PSMB1/BACH1/B3GAT1/VASN/STC2/SUV39H1/EEF2K/ELOB/PSMD9/CFLAR/IRAK1/EPAS1/SIRT2/PSMC3/DNMT3A/CITED2/NOTCH1/GNB1/BCL2/NDNF/STUB1/ATP6V0A2/ACAA2/NPEPPS/ANGPT4/PSMA1/TSC1/PSME1/HIF1A/KCND2/ELOC…	86
										GO:0005976	polysaccharide metabolic process	47/5237	113/18862	0.00104209	0.0138653	0.0109347	PPP1CA/B4GALT5/TGFB1/AKT2/PHKA2/AKT1/SMPD3/DYRK2/PDGFB/PGM1/PYGB/PYGL/GCK/NFKB1/B3GNT9/GAA/STK40/GYG1/PER2/B3GALT5/GNMT/CSGALNACT1/B3GALT1/NDST1/IGF1/UGP2/ESRRB/PPP1R3E/GCGR/CLTC/PPP1R3C/PPP1CC/PRKAG2/B3GNT4/SORBS1/B3GNT2/RUBCNL/B3GNT6/MGAM/CSGALNACT2/B3GALNT1/MTOR/INSR/KHK/CHST7/CHIT1/PPP1R3A	47
										GO:0003203	endocardial cushion morphogenesis	18/5237	33/18862	0.00105861	0.014026	0.0110615	FGF8/BMP7/SNAI1/ROBO2/ACVRL1/RBPJ/TGFB2/TMEM100/DCHS1/ROBO1/ACVR1/TBX2/HEYL/NOTCH1/TGFBR2/ISL1/NOS3/ENG	18
										GO:0015695	organic cation transport	18/5237	33/18862	0.00105861	0.014026	0.0110615	ADORA2A/SLC29A4/SLC44A2/SLC18A3/SLC25A20/SLC44A1/TACR2/SLC47A1/SLC25A42/SLC25A29/PSEN1/SLC25A45/SEC14L1/SLC22A4/SLC25A17/SLC25A47/CHRNA3/SLC25A19	18
										GO:0009749	response to glucose	71/5237	185/18862	0.00107283	0.0141253	0.0111398	LRP5/PAX2/PPARD/SLC29A1/POLG/PRKCE/SLC39A14/PLA2G6/IGF1R/GPR68/ZBTB20/BRSK2/OXCT1/GCK/RAF1/ADCY8/ANO1/PFKL/ADCY5/EFNA5/NME1/SOX4/TRA2B/ZNF236/CAMK2N1/SRI/LPL/BAIAP3/SMARCA4/GPER1/GIPR/KLF7/ACVR1C/RAB11FIP5/EIF2B2/EIF2B4/SMAD2/PTK2B/KCNJ11/CYP7A1/TIAM1/UCP2/GRIK5/SREBF1/NEUROD1/LRP1/CFTR/FOXA2/MAFA/PFKFB2/GHRHR/KCNB1/AACS/STXBP4/SRF/HIF1A/TGFBR2/ADRA2A/PPP3CA/ANGPT2/ERN1/CRH/RAB11FIP2/PIK3CA/PHPT1…	71
										GO:0051216	cartilage development	71/5237	185/18862	0.00107283	0.0141253	0.0111398	EVC/NPPC/TGFB1/THBS3/WNT7B/SLC39A14/SMPD3/CHST11/BMP1/SULF2/BMP7/TRIP11/ADAMTS7/UNCX/STC1/FGF18/SNAI1/COL27A1/MEF2D/ACVRL1/SERPINH1/CREB3L2/COMP/WNT7A/WNT5B/LRP6/MDK/ZNF219/SMAD1/ROR2/RUNX1/RARB/LTBP3/MATN1/AXIN2/HES5/ANXA6/BGN/PKDCC/FGFR3/TRPS1/CSGALNACT1/THRA/SOX5/MAPK3/PITX1/PTPN11/CHRDL2/EIF2AK3/LOXL2/SMAD3/SRF/HIF1A/TGFBR2/EFEMP1/TSKU/CNMD/SOX6/LNPK/ADAMTS12/SNX19/GLG1/DDRGK1/BMP8B/RUNX2/TYM…	71
										GO:0050905	neuromuscular process	39/5237	90/18862	0.00107333	0.0141253	0.0111398	MYO7A/CDH23/CHRND/GRIN2D/DCANP1/ADORA2A/CHRNA1/FGF12/COMP/GAA/ADCY5/GPR88/RBFOX2/GRIN2A/NRXN1/HERC1/POU4F1/STRA6/USH1C/BLOC1S4/TIFAB/ATP8A2/IGDCC3/POU4F3/NBN/ALDH1A3/SLC6A3/GRIN2C/DRD3/GRID2/TCF15/DRD2/DLG4/GCH1/BACE1/MYCBP2/UBA5/NEUROG1/APP	39
										GO:0030166	proteoglycan biosynthetic process	29/5237	62/18862	0.00107504	0.0141253	0.0111398	CSPG4/CHST13/PXYLP1/HS6ST1/CHST11/EXTL3/GLCE/CHST8/CHST3/XYLT1/CHPF/UST/B3GAT1/BGN/CSGALNACT1/NDST1/IGF1/CHST9/HS3ST3B1/CSPG5/CHST10/SLC2A10/B3GAT2/CSGALNACT2/CHST15/CHST12/HS3ST5/CHST7/TCF7L2	29
										GO:0045862	positive regulation of proteolysis	129/5237	367/18862	0.00107883	0.0141457	0.0111559	PPM1F/FURIN/PTK2/MAGEF1/FGFR4/HIP1R/CBFA2T3/SNX33/MTCH1/SRC/FYN/FBXW8/NFE2L2/DAB2IP/AKT1/GRAMD4/TNFRSF1B/RNF144A/STAT3/LGMN/UACA/LAPTM5/FOXL2/DISC1/EGLN3/FBXW7/P2RX1/DNAJB2/ST18/SIRT6/GRIN2A/GRIN1/VSIR/SMURF1/TRIB1/FZR1/DET1/CIDEB/MELTF/ROBO1/GPER1/CAV3/OSBPL7/MAP3K5/ACVR1C/GRN/ELOB/CFLAR/FBXO22/PSEN1/PTK2B/ASPH/ARRB1/TRIB3/PERP/CLDN4/GSN/CLPX/CCK/KEAP1/CDC20B/SIRT2/PSMC3/ACER2/LYN/PCOLCE2/NKD2/T…	129
										GO:0046031	ADP metabolic process	50/5237	122/18862	0.00108874	0.0142296	0.011222	AK9/CBFA2T3/ACTN3/OGDH/PFKFB4/ZBTB20/PGM1/PPARA/GCK/HDAC4/PFKL/ALDOB/GCKR/AAAS/DDIT4/NUP93/HK3/ENO4/FOXK2/SLC4A1/GALK1/HK1/PSEN1/PFKFB3/IGF1/DHTKD1/ESRRB/GIT1/PFKM/PKM/PRKAG2/PFKFB2/GPI/NUP37/HIF1A/PFKP/AK2/NUP210/AK5/INSR/IFNG/AK4/MYOG/ENTPD5/ALDOA/JMJD8/LDHA/SLC4A4/APP/POM121C	50
										GO:0006486	protein glycosylation	92/5237	250/18862	0.00109198	0.0142296	0.011222	CRPPA/B4GALT5/FUT7/XXYLT1/B3GNT5/GALNT10/MAN2A2/GAL3ST1/MGAT2/EOGT/MUC5B/TMTC1/GALNT15/MGAT3/TRIP11/FUT1/EXTL3/GALNT2/TET3/B3GNT9/LARGE2/MUC4/ST8SIA4/FUT4/POFUT2/PGM3/ST3GAL2/B4GAT1/TMTC2/MUC20/GALNT18/TET1/B3GAT1/RPN2/ST3GAL5/MGAT1/TRAK1/ST6GAL1/B3GLCT/B3GALT5/ST3GAL3/ST6GALNAC5/SLC35C2/ABCA2/OGA/NUDT14/PSEN1/B3GALT1/TUSC3/GALNT16/GALNT9/LARGE1/B4GALT2/VEGFB/KRTCAP2/ACER2/SLC39A8/LMAN1/B3GALNT2/…	92
										GO:0043413	macromolecule glycosylation	92/5237	250/18862	0.00109198	0.0142296	0.011222	CRPPA/B4GALT5/FUT7/XXYLT1/B3GNT5/GALNT10/MAN2A2/GAL3ST1/MGAT2/EOGT/MUC5B/TMTC1/GALNT15/MGAT3/TRIP11/FUT1/EXTL3/GALNT2/TET3/B3GNT9/LARGE2/MUC4/ST8SIA4/FUT4/POFUT2/PGM3/ST3GAL2/B4GAT1/TMTC2/MUC20/GALNT18/TET1/B3GAT1/RPN2/ST3GAL5/MGAT1/TRAK1/ST6GAL1/B3GLCT/B3GALT5/ST3GAL3/ST6GALNAC5/SLC35C2/ABCA2/OGA/NUDT14/PSEN1/B3GALT1/TUSC3/GALNT16/GALNT9/LARGE1/B4GALT2/VEGFB/KRTCAP2/ACER2/SLC39A8/LMAN1/B3GALNT2/…	92
										GO:0035024	negative regulation of Rho protein signal transduction	13/5237	21/18862	0.00110522	0.0143724	0.0113347	RIPOR2/FLCN/ARHGAP35/ITGA3/RASIP1/MET/ARHGAP42/ADRA1A/ABL2/STMN1/TNFAIP1/HEG1/CUL3	13
										GO:0006665	sphingolipid metabolic process	65/5237	167/18862	0.00112048	0.014541	0.0114676	B4GALT5/PPM1L/FUT7/CERS1/SPHK1/GAL3ST1/SMPD3/CERK/CSNK1G2/FA2H/ARSA/PNPLA1/ASAH2/SERINC2/P2RX1/ST8SIA4/A4GALT/ST3GAL2/PEMT/VAPA/ST3GAL5/NAAA/ALDH3B1/GLB1/ST6GALNAC5/ASAH2B/ABCA2/CERS5/CERS2/PLPP2/B3GALT1/NSMAF/ESYT2/LARGE1/ESYT3/ELOVL6/ALOX12B/SPNS2/DEGS1/ACER2/SGMS1/TEX2/GALC/PSAP/CERS3/HEXA/TNF/CLN6/TECR/DEGS2/ST8SIA3/B3GALNT1/SUMF1/NEU1/CERS6/ST6GALNAC3/PRKD2/CERKL/FADS3/SAMD8/ST6GALNAC4/TLCD3…	65
										GO:0035329	hippo signaling	23/5237	46/18862	0.00112363	0.0145519	0.0114762	STK3/LATS1/WWTR1/LIMD1/TJP1/CIT/SCHIP1/WWC1/TEAD4/NEK8/TEAD1/DLG5/FRMD1/DCHS1/MAP2K3/MOB1A/TEAD3/VGLL4/MARK3/MOB3B/AMOT/AMOTL1/MAPK14	23
										GO:0030834	regulation of actin filament depolymerization	26/5237	54/18862	0.00112744	0.0145714	0.0114916	CARMIL1/AVIL/ADD2/SVIL/PDXP/TMOD1/SPTB/SPTBN2/SPTBN5/TMOD2/SPTBN1/LMOD1/TRIOBP/SPTBN4/GSN/CFL2/CRACD/ADD1/CAPZA3/RDX/TMOD3/LIMA1/CAPZB/PIK3CA/SEMA5A/ADD3	26
										GO:0010001	glial cell differentiation	79/5237	210/18862	0.00115365	0.0148797	0.0117348	PAX2/B4GALT5/PARD3/TGFB1/AKT2/TNFRSF21/ADORA2A/AKT1/FGF5/TNFRSF1B/CNP/STAT3/FA2H/IFNGR1/HES1/KLF15/PRDM8/ITGB4/PRX/DLL1/MDK/TP73/SOX4/RELN/PICK1/ROR2/OPALIN/DAG1/DUSP10/CDH2/GPC1/HES5/LIF/LAMC3/SOX13/ABCA2/GRN/EIF2B2/EIF2B4/PSEN1/NAB1/TENM4/GSTP1/GSN/CDK6/SIRT2/MAPK3/ZNF488/LRP1/LYN/ERBB3/NOTCH1/PTPN11/TTBK1/EPHA4/CLU/CSPG5/PHGDH/TNF/PRPF19/DRD3/TREM2/ARHGEF10/PHOX2B/LDLR/SOX6/MTOR/IFNG/ADAM22/IL…	79
										GO:0035773	insulin secretion involved in cellular response to glucose stimulus	30/5237	65/18862	0.00116379	0.0149799	0.0118138	LRP5/PPARD/PRKCE/PLA2G6/GPR68/BRSK2/OXCT1/RAF1/ADCY8/ANO1/ADCY5/EFNA5/CAMK2N1/SRI/BAIAP3/KLF7/RAB11FIP5/TIAM1/UCP2/LRP1/CFTR/FOXA2/STXBP4/HIF1A/ADRA2A/CRH/RAB11FIP2/PHPT1/MPC2/NADK	30
										GO:0016050	vesicle organization	120/5237	339/18862	0.00118025	0.0151609	0.0119565	MYO7A/AKT2/KIF13A/TSNARE1/NAPA/CCDC136/SPHK1/SNX33/TRAPPC9/CPLX2/ARFGEF2/STAM/ZPBP/RAB3A/PPP6R3/VPS37B/MYO18A/ZDHHC2/GPR143/SYNJ1/MIA3/SYT9/INSIG1/VAPA/ZNF385A/SEC24C/DOC2B/SORT1/SEC16B/TRAPPC3/RAB34/SEC24D/PRKCI/ZEB2/RAB39A/LYST/ABCA1/SNX11/BAIAP3/HGS/SYT4/CALR/GOLPH3/HOOK2/SPG11/CNIH2/FBXO5/UVRAG/CORO1C/STXBP1/BLOC1S4/GRIK5/SNAP47/HPS4/LAPTM4B/TMED2/CNIH3/TBPL1/NKD2/RAB5B/TMED9/SNAP25/DYSF/DTNB…	120
										GO:0051602	response to electrical stimulus	21/5237	41/18862	0.00123079	0.0157461	0.012418	SRC/NTRK1/PALM/RAB3A/DISC1/FZD3/SLC9A1/CYFIP1/GNAT1/NEUROD2/TACR2/HPCA/CD14/KCNJ3/SOD2/GRM1/EEF1A2/MYOG/ADSS1/OXT/NSMF	21
										GO:0051693	actin filament capping	21/5237	41/18862	0.00123079	0.0157461	0.012418	CARMIL1/AVIL/ADD2/SVIL/TMOD1/SPTB/SPTBN2/SPTBN5/TMOD2/SPTBN1/LMOD1/TRIOBP/SPTBN4/GSN/CRACD/ADD1/CAPZA3/RDX/TMOD3/CAPZB/ADD3	21
										GO:0061178	regulation of insulin secretion involved in cellular response to glucose stimulus	27/5237	57/18862	0.0012457	0.015879	0.0125228	LRP5/PPARD/PRKCE/PLA2G6/GPR68/BRSK2/OXCT1/ADCY8/ANO1/ADCY5/EFNA5/CAMK2N1/SRI/BAIAP3/KLF7/TIAM1/UCP2/LRP1/CFTR/FOXA2/STXBP4/HIF1A/ADRA2A/CRH/PHPT1/MPC2/NADK	27
										GO:0008306	associative learning	31/5237	68/18862	0.00124871	0.015879	0.0125228	ASIC1/LGMN/NPTX2/DDHD2/GRIN2A/ADCY3/NEUROD2/GRIN1/HRH1/TANC1/CCK/B4GALT2/SNAP25/NDRG4/TBR1/ABCA7/SRF/NPTN/HIF1A/DRD3/CREB1/CRH/DRD2/MTOR/TPBG/LRRN4/NPS/MAP1A/RAG1/RGS14/APP	31
										GO:0046513	ceramide biosynthetic process	31/5237	68/18862	0.00124871	0.015879	0.0125228	B4GALT5/CERS1/SPHK1/GAL3ST1/SMPD3/FA2H/PNPLA1/ASAH2/P2RX1/ST8SIA4/ST3GAL2/ST3GAL5/ST6GALNAC5/CERS5/CERS2/B3GALT1/NSMAF/ALOX12B/DEGS1/SGMS1/CERS3/TNF/DEGS2/ST8SIA3/CERS6/ST6GALNAC3/SAMD8/ST6GALNAC4/TLCD3B/ORMDL3/PRKCD	31
										GO:0031623	receptor internalization	46/5237	111/18862	0.00128241	0.0162422	0.0128093	CD9/ACKR3/CACNG4/NECAB2/RAB31/LDLRAP1/GRB2/PLCG2/GRK4/CACNG5/PICK1/PCSK9/SAG/ARC/CAV3/ANGPT1/ARRB1/ITGB1/HPCA/APLN/ARRB2/MAGI2/LRP1/ANKRD13A/ANKRD13B/CD81/CLTC/SNAP25/MKLN1/PICALM/NUMB/DNM2/CD63/GRK2/OPHN1/DRD3/EZR/CACNG2/DRD2/ANKRD13D/INSR/DLG4/CALY/LRPAP1/SNX1/CD36	46
										GO:1905954	positive regulation of lipid localization	46/5237	111/18862	0.00128241	0.0162422	0.0128093	PON1/ADORA2A/EHD1/NFKB1/LDLRAP1/ACACB/PTCH1/SCARB1/GALR1/ABCA1/LPL/ATP8A1/RAB3GAP1/EEPD1/ABCA3/SLC12A2/PSEN1/STXBP1/ITGB1/CCK/SREBF2/LRP1/ZDHHC8/DBI/ATP8A2/NR1H2/MYB/FITM1/C1QTNF1/ABCA7/LIPG/SPP1/PLA2R1/PTGES/NFKBIA/CRH/ACSL1/TMEM30A/OXT/PRKCD/P2RX4/TNFSF11/ASXL2/CIDEA/PLIN5/CD36	46
										GO:0021952	central nervous system projection neuron axonogenesis	15/5237	26/18862	0.00128727	0.016271	0.012832	DCC/DCLK1/PLXNA4/SPTBN4/EPHB2/EPHA4/EPHB3/CDH11/DRAXIN/NIN/SLIT2/TSKU/MYCBP2/EPHB1/NR4A2	15
										GO:0051495	positive regulation of cytoskeleton organization	82/5237	220/18862	0.00128992	0.0162721	0.0128328	DYNC1H1/PPM1F/CARMIL1/TEK/NTRK3/ARHGEF10L/HIP1R/PRKCE/CCL24/KATNBL1/CLIP1/PDXP/MAPRE1/CDC42EP3/TGFB3/PLXNA3/SYNPO2/FERMT2/CORO1B/SORBS3/MET/MYO1C/GRB2/CYFIP1/RAPGEF3/PICK1/CCR7/BAIAP2L1/NCK2/ARF6/NAV3/ID1/CAV3/KATNB1/CEP295/LMOD1/NES/SYNPO2L/FCHSD2/PTK2B/CDK5RAP2/STMN2/SERPINF2/GSN/ARFIP1/SYNPO/CDC42EP4/CFL2/CRACD/TPM1/CCDC88A/ANKRD53/ARL2/FLNA/SNX9/EVL/VASP/BAIAP2/WNT4/LIMCH1/CD47/SMAD3/NUMA1/SP…	82
										GO:1902742	apoptotic process involved in development	19/5237	36/18862	0.00131165	0.0165132	0.013023	LRP5/PAX2/TNFRSF1B/BMP7/PAX8/ROBO2/XKR5/FOXC1/TGFB2/XKR7/XKR4/MEGF10/NOTCH1/JAG2/SLIT2/SCRIB/BCL2L11/SLIT3/PPP2R1B	19
										GO:1901293	nucleoside phosphate biosynthetic process	97/5237	267/18862	0.00131715	0.0165384	0.0130428	NPPC/TGFB1/DCAKD/PTGIS/QPRT/PPCDC/AK9/UCK2/GUCA2A/GUCA1B/AMPD3/AMPD2/FLCN/PPARA/PARP9/FASN/ACACB/ADCY8/PARP1/ADCY9/ADCY5/FCSK/ACOT7/GUCY1A2/NOS1/NME1/GUK1/PDHA1/PDP1/HSD17B8/GARS1/ADCY3/UPP1/PAPSS2/ACACA/CTPS1/ADCY7/NPPA/ADK/RRM2B/PDK2/DCK/HPCA/ACSF3/PAPSS1/ENTPD8/ELOVL6/NOS2/TBPL1/PKM/ATP5MC3/SCD/DIP2A/ATP5F1A/PRKAG2/ANTKMT/PARP10/PDHB/SLC35B2/PDZD3/TECR/ADCY10/NMRK2/ATP5MC1/ATP5MG/IMPDH1/AK2/NM…	97
										GO:0030534	adult behavior	48/5237	117/18862	0.00131888	0.0165384	0.0130428	SHANK3/NRXN3/SEZ6/GRIN2D/ALK/SDK1/KALRN/CNP/FGF12/PPARA/ABHD12/TMOD1/CHD7/CHRNB1/SPTBN2/OPRD1/NRXN2/CHRNA4/NRXN1/CXCL12/PUM1/SEPTIN5/HOMER2/PREX2/SPTBN4/GHSR/CNTNAP2/ARRB2/EPHA4/FOXA2/TSC1/DRD3/CARTPT/HOMER1/INPP5F/DRD2/ZFHX2/ADAM22/KCNJ10/DAB1/CHRNA5/HIPK2/CHRNA3/BRS3/PAX5/BTBD9/APP/NR4A2	48
										GO:0051302	regulation of cell division	66/5237	171/18862	0.0013291	0.0166048	0.0130952	CDC25B/TGFB1/RAB11FIP4/KIF13A/FGF8/PRKCE/KIF3B/CIT/SVIL/FGF5/PDGFB/FLCN/PDXP/PIK3C3/RXFP3/TGFB3/MYO19/MRGPRX2/PTCH1/TGFB2/CDC14A/THBS4/DLL1/MDK/BLM/CDC14B/E2F7/INSC/BTC/PKP4/TLE6/RAB11FIP3/UVRAG/CALM2/SH3GLB1/EFHC1/SIRT2/VEGFB/ESRRB/CDC6/INTU/KLHL21/GIT1/FGF9/ANKRD53/RBL1/KIF14/DCDC1/SUSD2/VPS4A/TP63/RACGAP1/PGF/C10orf99/VEGFD/MLLT3/DRD3/PLK3/DRD2/CUL3/FSD1/KDF1/NCOA3/CSPP1/WNT9B/PLK4	66
										GO:0046579	positive regulation of Ras protein signal transduction	32/5237	71/18862	0.00132944	0.0166048	0.0130952	AUTS2/P2RY8/PRAG1/GPR4/NTRK1/KITLG/ITPKB/MAP4K4/GRB2/RAPGEF1/RTN4R/RASGRF1/ARHGEF3/ROBO1/ADGRG1/CRKL/AKAP13/SYNPO2L/ARRB1/IGF1/LYN/MAPRE2/NOTCH1/MMD2/NET1/RASGEF1A/SHC1/STK19/F11R/RASGRP1/NOTCH2/GPR20	32
										GO:0009165	nucleotide biosynthetic process	96/5237	264/18862	0.00134337	0.0166505	0.0131312	NPPC/TGFB1/DCAKD/PTGIS/QPRT/PPCDC/AK9/UCK2/GUCA2A/GUCA1B/AMPD3/AMPD2/FLCN/PPARA/PARP9/FASN/ACACB/ADCY8/PARP1/ADCY9/ADCY5/FCSK/ACOT7/GUCY1A2/NOS1/NME1/GUK1/PDHA1/PDP1/HSD17B8/GARS1/ADCY3/UPP1/PAPSS2/ACACA/CTPS1/ADCY7/NPPA/ADK/RRM2B/PDK2/DCK/HPCA/ACSF3/PAPSS1/ELOVL6/NOS2/TBPL1/PKM/ATP5MC3/SCD/DIP2A/ATP5F1A/PRKAG2/ANTKMT/PARP10/PDHB/SLC35B2/PDZD3/TECR/ADCY10/NMRK2/ATP5MC1/ATP5MG/IMPDH1/AK2/NMNAT3/PI…	96
										GO:0007413	axonal fasciculation	5237-12-01	19/18862	0.00134457	0.0166505	0.0131312	RTN4/TNFRSF21/ARHGAP35/CNTN4/NRCAM/SEMA3A/EPHB2/EPHA4/EPHB3/MEGF8/AMIGO1/SEMA5A	12
										GO:0045956	positive regulation of calcium ion-dependent exocytosis	5237-12-01	19/18862	0.00134457	0.0166505	0.0131312	CACNA1G/CACNA1I/SYT9/DOC2B/SYT4/SCAMP5/STXBP1/CDK5R2/KCNB1/ZP3/SYT1/STX1A	12
										GO:0106030	neuron projection fasciculation	5237-12-01	19/18862	0.00134457	0.0166505	0.0131312	RTN4/TNFRSF21/ARHGAP35/CNTN4/NRCAM/SEMA3A/EPHB2/EPHA4/EPHB3/MEGF8/AMIGO1/SEMA5A	12
										GO:0007173	epidermal growth factor receptor signaling pathway	50/5237	123/18862	0.00134626	0.0166505	0.0131312	PTK2/TGFB1/HAP1/HIP1R/SRC/DAB2IP/AKT1/STAM/MMP9/MVP/FBXW7/BCAR1/ARAP1/DUSP3/ARHGEF7/NEURL1/GRB2/SH3KBP1/CBLB/PTK6/CDH13/NCK2/BTC/HGS/REPS2/GPER1/GRB7/SNX5/ADORA1/PSEN1/PTK2B/HIP1/DGKD/CCDC88A/PTPN11/AGR2/RHBDF2/SHC1/SPRY1/ADRA2A/EFEMP1/EPS15L1/BRAF/SOCS5/BCAR3/ZFYVE28/PIK3CA/FAM83A/SOS1/RPS6KA5	50
										GO:0032409	regulation of transporter activity	102/5237	283/18862	0.0013613	0.0168035	0.013252	SHANK3/WNK2/CACNA1D/HAP1/DLG2/NEDD4L/PON1/PRKCE/CACNG4/ACTB/FGF12/MMP9/SHISA7/GRIA2/WWP2/HECW2/COA8/ATP1B3/CACNB3/SLC9A3R1/CRACR2A/NOS1/SLC9A1/PLCG2/CRHR1/CACNG5/GRIN2A/RELN/RASGRF1/PCSK9/JPH1/HTT/GRIN1/KCNE3/SRI/ARC/KCNIP2/JSRP1/P2RY6/NPPA/MINK1/PDE4B/FHL1/CAV3/AKAP6/CNIH2/CALM2/PTK2B/KCNJ11/ITGB1/THADA/HPCA/RGS9/EPHB2/DMD/STIM2/CNIH3/CACNA2D1/AHNAK/CAPN1/UTRN/RIPK1/CFTR/PDE4D/ANTKMT/BCL2/TESC/W…	102
										GO:0043524	negative regulation of neuron apoptotic process	54/5237	135/18862	0.00137689	0.0169088	0.013335	KDM2B/TERT/BARHL1/FZD9/FGF8/FYN/ADORA2A/UNC5B/NTRK1/BDNF/LGMN/GRIK2/AMBRA1/TGFB3/HSP90AB1/MDK/RETREG1/SIX4/PRKCI/POU4F1/NFATC4/GRN/NES/MAP2K4/ANGPT1/PSEN1/STXBP1/PTK2B/ARRB1/FAIM2/ARRB2/LRP1/SOD2/ERBB3/KIF14/BCL2/NDNF/DRAXIN/GFRAL/HIF1A/MTNR1B/NRBP2/SIX1/XRCC2/PIK3CA/MAP3K12/CPEB4/ISL1/ADAM8/CITED1/HIPK2/VSTM2L/MT3/NR4A2	54
										GO:0006090	pyruvate metabolic process	59/5237	150/18862	0.00137791	0.0169088	0.013335	CBFA2T3/ACTN3/OGDH/PFKFB4/ZBTB20/PGM1/PPARA/GCK/HDAC4/PFKL/ALDOB/PC/GCKR/AAAS/DDIT4/AGXT/NUP93/PDHA1/PDP1/HK3/ENO4/FOXK2/SLC4A1/GALK1/HK1/PDK2/PSEN1/PFKFB3/IGF1/DHTKD1/VDAC1/ESRRB/GIT1/PFKM/PKM/PRKAG2/PFKFB2/PDHB/GPI/NUP37/HIF1A/PFKP/NUP210/ME2/GSTZ1/INSR/NR4A3/IFNG/MYOG/ME3/ENTPD5/ALDOA/JMJD8/LDHA/MPC2/PDHX/SLC4A4/APP/POM121C	59
										GO:0007030	Golgi organization	59/5237	150/18862	0.00137791	0.0169088	0.013335	COG4/GAK/ATP8B1/FBXW8/NPLOC4/GOLGA5/TRIP11/STX18/MYO18A/FAM174B/TRAPPC12/ARHGEF7/LMAN1L/ATP8B2/PDE4DIP/HTT/SEC16B/SPTBN5/SYNE1/DYM/DYNC2H1/COG2/COG1/TJAP1/GOLPH3/VPS51/RAB30/PLEKHM2/MAPK3/TMED2/GORASP2/CLASP2/TMED9/TMED4/LMAN1/RAB1A/SEC16A/DNM2/BCAS3/CSNK1A1/ARHGAP21/ATL3/GOLPH3L/LRRK2/STX16/USP6NL/CAMSAP3/PLK3/YWHAZ/KIFC3/HOOK1/FHDC1/TMED5/GOLGA8B/RAB33B/NSFL1C/TBC1D20/BLZF1/AKAP9	59
										GO:0007605	sensory perception of sound	58/5237	147/18862	0.00138053	0.0169088	0.013335	PDZD7/MYO7B/MYO7A/CDH23/ATP2B2/BARHL1/RIPOR2/CACNA1D/OTOF/ATP8B1/ATP6V0A4/COCH/KCNQ1/SRRM4/LHFPL5/TBL1X/CDC14A/SLC9A3R1/CHD7/THRB/TMC2/DCDC2/CNTN5/SLC52A3/MYO15A/DIAPH1/EPS8L2/USP53/EYA4/TMPRSS3/PAX3/TRIOBP/USH1C/HOMER2/KCNQ4/ALDH7A1/SPTBN4/LRIG1/RPL38/USH2A/TPRN/ESPNL/TIMM13/POU4F3/LOXHD1/EYA1/TIMM9/MYO6/MYO1A/EML2/SIX1/TUB/GSDME/OTOGL/PKHD1L1/MYO3B/WHRN/CHRNA9	58
										GO:0097305	response to alcohol	86/5237	233/18862	0.00140292	0.0171498	0.0135251	NPPC/TGFB1/EIF4EBP1/JUP/ADCYAP1/FDX1/PRKCE/FYN/AKT1/SPIDR/OXCT1/PPARA/SCNN1B/KCNMB1/AKR1C2/ADCY8/LRP6/AKAP8/PARP1/PTCH1/ADCY5/RECQL5/PEMT/BLM/SETD7/GRIN2A/ADCY3/CCR7/GRIN1/DAG1/CTNNA1/ACACA/SCNN1G/OGG1/GNG2/ADCY7/GRAMD1B/CDH1/CPT1A/OSBPL7/GLB1/GOLPH3/ABCA2/SMAD2/PTK2B/CYP7A1/GSTP1/GSN/ATP2B1/CD14/SREBF1/DNMT3A/LANCL2/SOD2/TBXA2R/KLF9/ITPR2/GNB1/KLF4/CFTR/TGFBR3/HMGCS1/SLC6A3/AACS/ADIPOR2/PPP1R9B/…	86
										GO:0015914	phospholipid transport	40/5237	94/18862	0.00142254	0.0173227	0.0136614	OSBPL5/ATP8B1/PRELID3B/ABCC1/SLC66A2/PITPNM2/XKR5/PITPNC1/PRELID3A/ABCA4/ATP9A/SCARB1/ATP8B2/XKR7/ABCA1/XKR4/SLC4A1/ATP8A1/ABCA3/PLSCR5/ATP11A/DBI/ATP8A2/ATP10B/ANO7/PITPNB/ATP9B/KCNN4/PLSCR1/ABCA7/TNFAIP8L3/ANO9/SCARB2/LDLR/TMEM30A/ABCG1/PLSCR2/PLEKHA8/PRKCD/PRELID2	40
										GO:0061097	regulation of protein tyrosine kinase activity	40/5237	94/18862	0.00142254	0.0173227	0.0136614	SRCIN1/SRC/FYN/BDNF/PDGFB/MVP/FBXW7/NEURL1/RELN/CBLB/PTK6/NCAPG2/ADRA1A/NCK2/BTC/ACE/ADORA1/SH3BP5/PSEN1/DOK7/GPRC5B/NEDD9/ERBB3/EPHA4/DUSP22/SHC1/ADRA2A/SOCS5/ZFYVE28/DLG3/ALKAL1/EFNA1/DLG4/CD24/IL34/DOCK3/PTPN1/LRP8/ERCC6/APP	40
										GO:0098657	import into cell	85/5237	230/18862	0.0014272	0.0173459	0.0136797	KCNJ2/KCNK9/ATP2B4/AKT2/WNK2/SLC29A1/SLC27A2/FYN/SLC39A14/AKT1/CACNG4/SLC29A4/SLC12A7/ACTB/SLC9A9/LTF/NEURL1B/SLC16A2/KCNJ12/SLC24A1/ATP1B3/ATP1A1/KCNJ6/NOS1/ATP1A3/SLC9A1/SLC39A4/ISCU/CACNG5/SLC24A2/SLC1A7/SLC47A1/ARC/PER2/SLC7A5/SLC12A2/PSEN1/KCNJ11/ITGB1/HPCA/SLC9A7/KCNJ3/CACNA2D1/SLC18A2/SNAP25/SLC22A4/SLC39A8/HCN2/SLC3A2/SLC12A4/WNK1/SLC43A2/SLC6A3/NUMB/DNM2/CNGA3/SLC2A10/GRM1/KCNH2/HCN4/OPH…	85
										GO:0031103	axon regeneration	25/5237	52/18862	0.00143172	0.0173675	0.0136967	PTPRS/CHL1/STK24/NDEL1/PTPRF/RGMA/RTN4R/RTN4RL2/KREMEN1/DAG1/CTNNA1/SCARF1/GRN/CERS2/LRP1/JAM3/TSPO/FLNA/KLF4/EPHA4/BCL2/SPP1/KIAA0319/INPP5F/ISL1	25
										GO:0042594	response to starvation	74/5237	196/18862	0.00144547	0.0175007	0.0138017	PIK3C2B/EIF4EBP1/ADCYAP1/GAS2L1/NFE2L2/CLEC16A/BRSK2/FLCN/OXCT1/BECN2/STK24/PPARA/NUAK1/PIK3C3/DAPL1/AMBRA1/RPTOR/TFEB/WIPI1/SLC39A4/RALB/PICK1/LOC102724428/PCSK9/FOXK2/UPP1/ATF3/SSTR2/MAX/SIK2/FOXA3/MAP3K5/KLF10/SH3GLB1/UCP2/SREBF1/MAPK3/SREBF2/GCGR/PRKAG2/MAPK8/BCL2/WNT4/EIF2AK3/HNRNPA1/AACS/BCAS3/INHBB/GABARAPL2/KICS2/MAP1LC3A/WDR59/XPR1/RRP8/GABARAP/CARTPT/LRRK2/DEPDC5/AKR1C3/HCRT/NUAK2/ATF4/…	74
										GO:0002027	regulation of heart rate	41/5237	97/18862	0.00146021	0.0176117	0.0138893	SNTA1/KCNJ2/JUP/CACNA1D/KCNQ1/CACNA1G/KCNH6/KCNE3/SRI/ADRA1A/SEMA3A/NPPA/CAV3/ATP2A2/SPTBN4/CALM2/TNNI3K/PKP2/EPAS1/SREBF1/KCNJ3/DMD/CACNA2D1/TPM1/PDE4D/RANGRF/KCNH2/HCN4/SCN3B/DRD2/ANK2/DSG2/SCN4B/GCH1/ISL1/OXT/SPX/RYR2/EDN2/DSP/AKAP9	41
										GO:0043502	regulation of muscle adaptation	41/5237	97/18862	0.00146021	0.0176117	0.0138893	ATP2B4/NOL3/PDE9A/ACTN3/TNFRSF1B/LMNA/PPARA/HDAC4/CAMK2B/PARP1/JARID2/SLC9A1/ADRA1A/DAG1/CAV3/YY1/AKAP6/ATP2A2/IGF1/GTF2IRD1/CDK9/NOTCH1/UTRN/KLF4/SMAD3/CAMK2G/PPP3CA/SGCA/ROCK1/CTDP1/MTOR/MYMK/NR4A3/MTMR4/MYOG/PI16/FBXO32/NOS3/DDX39B/P2RX4/TNNT1	41
										GO:0015850	organic hydroxy compound transport	98/5237	271/18862	0.00147865	0.0178001	0.0140379	AQP3/NCOA1/FURIN/OSBPL5/SELENOM/ATP8B1/PON1/ADORA2A/KCNA2/LIPC/SLC29A4/ACTB/SYT8/SYT2/RAB3A/HRH3/SLC5A11/NFKB1/LDLRAP1/P2RX1/LRP6/PTCH1/SYT17/NOS1/SYT9/SCARB1/SLC16A7/CRHR1/OSBPL6/GALR1/ADRA2B/PCSK9/P2RY1/CHRNA4/ABCA1/CHGA/CXCL12/GRAMD1B/SYT4/EEPD1/ABCA3/OSBPL7/STRA6/ABCA2/SLC26A6/SLCO2B1/GHSR/CYP7A1/SYT12/SREBF2/LRP1/ZDHHC8/TSPO/NR1H2/OSBP2/SLC18A2/PTPN11/MYB/C1QTNF1/CFTR/CLU/DTNBP1/SYT6/TTC39B/…	98
										GO:0035418	protein localization to synapse	35/5237	80/18862	0.00154409	0.0185526	0.0146313	DLG2/KIF5C/PRKCZ/ANKS1B/CACNG4/WNT7A/TAMALIN/ZDHHC2/CACNG5/GRIN2A/DBN1/NRXN2/CLSTN3/NRXN1/DAG1/HSPB1/GRIP2/CLSTN1/CNIH2/GHSR/BSN/ARHGAP44/SNAP25/ZDHHC12/GRIN2C/NPTN/GRIP1/CACNG2/CPLX1/DLG3/SCRIB/DLG4/ADAM22/MAP1A/KIF17	35
										GO:0030330	DNA damage response, signal transduction by p53 class mediator	44/5237	106/18862	0.00155268	0.0185851	0.014657	E2F1/MARCHF7/ARID3A/SPRED2/CDKN1B/SNAI1/TFDP1/TNKS1BP1/PAXIP1/ZNF385A/SOX4/TFDP2/PRMT1/PTTG1IP/E2F7/CARM1/ATM/DYRK1A/CNOT4/KMT5A/ACER2/PCBP4/CNOT8/NBN/KAT5/RPS6KA6/EEF1E1/MYO6/CNOT2/PLA2R1/USP10/PLK3/CD74/CRADD/GADD45A/MIF/CNOT7/PIDD1/HIPK2/CNOT1/CDKN1A/TFAP4/PLAGL1/PPM1D	44
										GO:0120034	positive regulation of plasma membrane bounded cell projection assembly	44/5237	106/18862	0.00155268	0.0185851	0.014657	AUTS2/ZMYND8/AVIL/RIPOR2/HAP1/KCTD17/AGRN/PALM/ARHGAP35/CDC42EP3/NDEL1/COBL/HDAC4/TGFB3/CROCC/ARAP1/NEURL1/CYFIP1/FSCN1/CCR7/HTT/TENM2/MARK4/EPS8L2/SEPTIN9/APC/CDC42EP4/WRAP73/FAM98A/CCDC88A/SRF/DNM2/BCAS3/PLEKHM1/DEF8/ANLN/RP1/PLEK2/RALA/MTOR/PIK3CA/DPYSL3/FNBP1L/OCLN	44
										GO:0009152	purine ribonucleotide biosynthetic process	67/5237	175/18862	0.00156511	0.0186985	0.0147464	NPPC/TGFB1/DCAKD/PPCDC/AK9/AMPD3/AMPD2/FLCN/PPARA/FASN/ACACB/ADCY8/PARP1/ADCY9/ADCY5/ACOT7/GUCY1A2/NME1/PDHA1/PDP1/HSD17B8/ADCY3/PAPSS2/ACACA/ADCY7/NPPA/ADK/PDK2/ACSF3/PAPSS1/ELOVL6/PKM/ATP5MC3/SCD/DIP2A/ATP5F1A/PRKAG2/ANTKMT/PDHB/SLC35B2/TECR/ADCY10/ATP5MC1/ATP5MG/IMPDH1/AK2/PID1/AK5/MLYCD/ADCY4/TREM2/GSTZ1/ACSL1/AK4/ADSS1/ALDOA/HSD17B12/GUCY2C/NPR2/MPC2/PDHX/ACSL3/PANK4/ACAT1/PANK2/ACLY/SLC25A13	67
										GO:0030148	sphingolipid biosynthetic process	45/5237	109/18862	0.00157703	0.0187968	0.0148239	B4GALT5/PPM1L/CERS1/SPHK1/GAL3ST1/SMPD3/CSNK1G2/FA2H/PNPLA1/ASAH2/P2RX1/ST8SIA4/A4GALT/ST3GAL2/PEMT/VAPA/ST3GAL5/ALDH3B1/ST6GALNAC5/ASAH2B/ABCA2/CERS5/CERS2/PLPP2/B3GALT1/NSMAF/LARGE1/ELOVL6/ALOX12B/DEGS1/ACER2/SGMS1/CERS3/TNF/DEGS2/ST8SIA3/CERS6/ST6GALNAC3/PRKD2/CERKL/SAMD8/ST6GALNAC4/TLCD3B/ORMDL3/PRKCD	45
										GO:2000300	regulation of synaptic vesicle exocytosis	26/5237	55/18862	0.00157929	0.0187968	0.0148239	DNM1L/ADORA2A/NCS1/SYN1/RAB3A/PPFIA2/WNT7A/P2RX1/P2RY1/RIMS2/SLC4A8/ADRA1A/RAB3GAP1/RIMS3/ATP2A2/SEPTIN5/GIT1/CSPG5/DTNBP1/ADRA2A/LRRK2/STXBP5L/DRD2/SYT1/CHRNA5/BACE1	26
										GO:0021782	glial cell development	46/5237	112/18862	0.00159834	0.0189878	0.0149745	B4GALT5/PARD3/AKT2/ADORA2A/AKT1/FA2H/IFNGR1/PRDM8/ITGB4/PRX/DLL1/MDK/SOX4/PICK1/ROR2/DAG1/HES5/LAMC3/ABCA2/GRN/EIF2B2/EIF2B4/PSEN1/TENM4/GSTP1/GSN/CDK6/SIRT2/ZNF488/LRP1/LYN/TTBK1/CLU/CSPG5/PHGDH/TNF/TREM2/ARHGEF10/LDLR/IFNG/ADAM22/KCNJ10/POU3F1/MT3/MXRA8/APP	46
										GO:0035265	organ growth	64/5237	166/18862	0.00160716	0.0190526	0.0150257	EVC/STK3/LATS1/NPPC/THBS3/FGF8/DUSP9/AKT1/SMPD3/WWC1/STC1/HLX/PPARA/COL27A1/SORBS2/COMP/RBPJ/ACACB/FOXC1/TGFB2/JARID2/DLL1/TP73/SIRT6/SMAD1/ESR1/RUNX1/RARB/ADRA1A/MATN1/ANXA6/DDR2/FGFR3/CAV3/YY1/AKAP6/TBX2/AKAP13/MAP2K4/SMAD2/TENM4/IGF1/VGLL4/NOTCH1/PTPN11/PSAP/NDRG4/TGFBR3/BCL2/TGFBR2/PLAG1/PRKAR1A/CTDP1/TSKU/MTOR/HEG1/BCL2L11/ERBB4/BASP1/PI16/MAPK14/DDX39B/ZFPM2/MESP1	64
										GO:0003272	endocardial cushion formation	14/5237	24/18862	0.00161333	0.0190526	0.0150257	FGF8/BMP7/SNAI1/ROBO2/RBPJ/TGFB2/TMEM100/DCHS1/ROBO1/ACVR1/HEYL/NOTCH1/TGFBR2/ENG	14
										GO:0015874	norepinephrine transport	14/5237	24/18862	0.00161333	0.0190526	0.0150257	ADORA2A/SLC29A4/ACTB/HRH3/ADRA2B/P2RY1/GHSR/KCNB1/SLC6A3/ADRA2A/NISCH/CRH/OXT/STX1A	14
										GO:0006757	ATP generation from ADP	47/5237	115/18862	0.00161674	0.0190526	0.0150257	AK9/CBFA2T3/ACTN3/OGDH/PFKFB4/ZBTB20/PGM1/PPARA/GCK/HDAC4/PFKL/ALDOB/GCKR/AAAS/DDIT4/NUP93/HK3/ENO4/FOXK2/SLC4A1/GALK1/HK1/PSEN1/PFKFB3/IGF1/DHTKD1/ESRRB/GIT1/PFKM/PKM/PRKAG2/PFKFB2/GPI/NUP37/HIF1A/PFKP/NUP210/INSR/IFNG/MYOG/ENTPD5/ALDOA/JMJD8/LDHA/SLC4A4/APP/POM121C	47
										GO:0001956	positive regulation of neurotransmitter secretion	5237-11-01	17/18862	0.00161887	0.0190526	0.0150257	DNM1L/ADORA2A/SLC4A8/TACR2/BAIAP3/RAB3GAP1/GPER1/STXBP1/DTNBP1/SYT1/STX1A	11
										GO:0034260	negative regulation of GTPase activity	23/5237	47/18862	0.00162776	0.0191216	0.0150801	SH3BP4/ADCYAP1/IPO5/DAB2IP/GMIP/FICD/ARRB1/ARRB2/TMED2/ARL2/WNK1/TSC1/SPRY1/BCAS3/RDX/AMOT/SLIT2/LRRK2/TNK2/F11R/CDC42SE1/LRCH1/RRP1B	23
										GO:1902905	positive regulation of supramolecular fiber organization	76/5237	203/18862	0.00164706	0.0192852	0.0152091	PPM1F/CARMIL1/ARHGEF10L/HIP1R/PRKCE/CCL24/CLIP1/PDXP/MAPRE1/CDC42EP3/TGFB3/SYNPO2/FERMT2/CORO1B/SORBS3/MET/MYO1C/GRB2/CYFIP1/RAPGEF3/PICK1/CCR7/BAIAP2L1/NCK2/ARF6/NAV3/ID1/CAV3/KATNB1/LMOD1/SYNPO2L/PSEN1/FCHSD2/PTK2B/CDK5RAP2/STMN2/SERPINF2/GSN/ARFIP1/SYNPO/CDC42EP4/CFL2/CRACD/TPM1/CCDC88A/ANKRD53/ARL2/FLNA/SNX9/EVL/CLU/VASP/BAIAP2/WNT4/LIMCH1/CD47/SMAD3/NUMA1/SPIRE2/TSC1/NIN/DNAI3/MYLK3/ARHGEF10…	76
										GO:0003205	cardiac chamber development	59/5237	151/18862	0.00165803	0.0192852	0.0152091	TEK/TGFB1/NRP2/FGF8/BMP7/TRIP11/FHL2/PDE2A/CPE/PLXND1/ROBO2/HES1/CRELD1/RBPJ/CNTRL/FOXC1/TGFB2/CHD7/DLL4/SOX4/RARB/ZBTB14/POU4F1/TMEM65/ROBO1/CAV3/ACVR1/STRA6/TBX2/OVOL2/NDST1/PKP2/DAND5/TNNT2/HEYL/CITED2/TPM1/NOTCH1/TGFBR3/SRF/LUZP1/HIF1A/TGFBR2/SLIT2/HEG1/ANK2/MATR3/GRHL2/ISL1/SLIT3/NOTCH2/ZFPM2/SOS1/RYR2/PARVA/MESP1/ENG/DSP/NSD2	59
										GO:0010821	regulation of mitochondrion organization	59/5237	151/18862	0.00165803	0.0192852	0.0152091	DNM1L/E2F1/FZD9/NOL3/HIP1R/AKT1/ADCK1/MMP9/FLCN/PDE2A/VAT1/TFDP1/BNIP3L/FBXW7/INF2/MYO19/DDHD2/SLC35F6/VPS13C/PRMT6/TP73/BMF/TFDP2/HTT/CYRIB/HDAC6/CIDEB/GPER1/GOLPH3/IGF1/SREBF1/ARRB2/SREBF2/VDAC1/SLC25A5/USP36/TSPO/CLU/MAPK8/BCL2/TP63/ACAA2/HIF1A/TMEM135/SQSTM1/PDCD5/PID1/LRRK2/TREM2/HRK/PLD6/YWHAZ/FAM162A/OMA1/BCL2L11/VPS13D/CTTN/BBC3/DDHD1	59
										GO:0030512	negative regulation of transforming growth factor beta receptor signaling pathway	37/5237	86/18862	0.00166333	0.0192852	0.0152091	PMEPA1/TGFB1/SMURF2/ONECUT2/SPRED2/RASL11B/FAM89B/ZNF451/CHST11/FBN1/SNX25/WFIKKN2/PPARA/SKIL/TGFB3/BCL9L/SMURF1/VASN/SMAD2/DAND5/VEPH1/ADAMTSL2/TGFBR3/STUB1/SMAD3/DNM2/SPRY1/SLC2A10/TGFBR2/HTRA1/UBC/MTMR4/GLG1/WFIKKN1/SPINT3/LDLRAD4/CIDEA	37
										GO:0018210	peptidyl-threonine modification	51/5237	127/18862	0.00166393	0.0192852	0.0152091	CDC42BPG/MYLK2/PARD3/TGFB1/SPHK1/SPRED2/EOGT/AKT1/CIT/DYRK2/BMP7/TNKS1BP1/RPTOR/GALNT2/MARK2/CSNK2A1/CDK10/DDIT4/CDC42BPA/ACVR1/DGKQ/DYRK1A/ACVR1B/CALM2/CDC42BPB/GALNT16/SIRT2/TTBK1/PRKAG2/MAPK8/BCL2/WNK1/GALNT13/GRK2/TNKS/TGFBR2/CAMK2A/LRRK2/ROCK1/PKN1/STK39/S1PR2/MTOR/MAP3K12/GALNTL6/PRKD2/HIPK2/PRKCD/DYRK1B/APP/HIPK3	51
										GO:0009582	detection of abiotic stimulus	57/5237	145/18862	0.00166965	0.0192852	0.0152091	PDZD7/PTK2/PLEKHB1/JUP/FYN/TCAP/GUCA1B/NMT2/PDE6B/NTRK1/PIEZO1/PIEZO2/GRIK2/LHFPL5/ANO1/GPR88/CACNB3/ABCA4/TRPA1/TULP1/GRK4/TMC2/GNAT1/SEMA5B/SAG/CAMKMT/TRPM3/CXCL12/CDH2/PKD2L1/CNGB1/CAV3/CEP250/ADORA1/NR2F6/EYS/TRPM8/ARRB2/ATP8A2/CCDC66/GNB1/DRGX/RP1/OPN3/METAP1/GRK1/AIPL1/GRK7/BACE1/CXCR4/EPHB1/WHRN/CHRNA9/OPN4/FNTA/NOX3/NPFFR2	57
										GO:0021915	neural tube development	57/5237	145/18862	0.00166965	0.0192852	0.0152091	KDM2B/STK3/PAX2/TGFB1/MTHFD1L/FGF8/ST14/BMP7/IFT140/ARHGAP35/COBL/FZD3/AMBRA1/HES1/LRP6/PTCH1/GRHL3/TGFB2/SOX4/ITPK1/SPINT2/DCHS1/DACT1/HES5/ATP6AP2/DEAF1/CECR2/PSEN1/OVOL2/MIB1/SHROOM3/DVL3/TMED2/INTU/IFT122/NOTCH1/CHRD/VASP/PLXNB2/PHGDH/CELSR1/PLOD3/LUZP1/TSC1/HIF1A/APAF1/RALA/SCRIB/GPR161/SALL2/GRHL2/EPHA2/ALDH1A2/PLXNA2/FOXA1/STIL/TCTN1	57
										GO:0021675	nerve development	31/5237	69/18862	0.00167147	0.0192852	0.0152091	PAX2/NRP2/ATP8B1/DCANP1/NTRK1/NPTX1/SULF2/BDNF/TCIRG1/RNF165/HES1/PLXNA3/CHD7/SIX4/DAG1/POU4F1/SEMA3A/PLXNA4/LRIG1/EPHB2/TIFAB/ERBB3/ATOH7/POU4F3/DRGX/SIX1/PHOX2B/NRTN/SEMA3F/ISL1/NEUROG1	31
										GO:0050709	negative regulation of protein secretion	31/5237	69/18862	0.00167147	0.0192852	0.0152091	PFKL/CD200/RAB11FIP1/CHGA/FAM3D/KLF7/RAB11FIP3/ACVR1C/RAB11FIP5/IL12A/PSMD9/GHSR/KCNJ11/UCP2/SREBF1/PTPN11/KCNB1/ERP29/SERGEF/RHBDF2/INHBB/MTNR1B/ADRA2A/DRD3/PPP3CA/STXBP5L/DRD2/FRMD4A/CYP51A1/SIRT4/MIDN	31
										GO:0009581	detection of external stimulus	56/5237	142/18862	0.0016732	0.0192852	0.0152091	PDZD7/PTK2/PLEKHB1/JUP/FYN/TCAP/GUCA1B/NMT2/PDE6B/NTRK1/PIEZO1/PIEZO2/GRIK2/LHFPL5/ANO1/GPR88/CACNB3/ABCA4/TRPA1/TULP1/GRK4/TMC2/GNAT1/SEMA5B/SAG/CAMKMT/TRPM3/CXCL12/CDH2/PKD2L1/CNGB1/CAV3/CEP250/ADORA1/NR2F6/EYS/TRPM8/ARRB2/ATP8A2/CCDC66/GNB1/DRGX/RP1/OPN3/METAP1/GRK1/AIPL1/GRK7/BACE1/CXCR4/EPHB1/WHRN/CHRNA9/OPN4/FNTA/NOX3	56
										GO:1903305	regulation of regulated secretory pathway	54/5237	136/18862	0.00167525	0.0192852	0.0152091	DNM1L/GATA2/ADORA2A/NCS1/SYN1/SYT8/SYT2/RAB3A/PPFIA2/CACNA1G/UNC13D/WNT7A/P2RX1/CACNA1I/SYT17/SYT9/P2RY1/DOC2B/RIMS2/SLC4A8/ADRA1A/RAB3GAP1/SYT4/RAB3D/RIMS3/SCAMP5/ATP2A2/SEPTIN5/STXBP1/CDK5R2/SYT12/LYN/GIT1/NOTCH1/CSPG5/DTNBP1/SYT6/KCNB1/RAB15/ADGRE2/ZP3/ADRA2A/LGALS9/LRRK2/STXBP5L/DRD2/SYT1/MICAL1/GAB2/AP1G1/CHRNA5/BACE1/STX1A/DOC2A	54
										GO:0051965	positive regulation of synapse assembly	27/5237	58/18862	0.0017208	0.0197736	0.0155943	CUX2/LRTM2/VSTM5/AGRN/NTRK1/BDNF/CLSTN2/WNT7A/ADGRB3/DLG5/CLSTN3/NRXN1/FLRT2/EEF2K/CLSTN1/EPHB2/ADGRB1/EPHB3/SEMA4D/LINGO2/GRID2/PTPRD/TPBG/ADGRL2/AMIGO1/OXT/EPHB1	27
										GO:0009260	ribonucleotide biosynthetic process	71/5237	188/18862	0.0017646	0.02024	0.0159621	NPPC/TGFB1/DCAKD/PPCDC/AK9/UCK2/AMPD3/AMPD2/FLCN/PPARA/FASN/ACACB/ADCY8/PARP1/ADCY9/ADCY5/ACOT7/GUCY1A2/NME1/PDHA1/PDP1/HSD17B8/ADCY3/UPP1/PAPSS2/ACACA/CTPS1/ADCY7/NPPA/ADK/PDK2/ACSF3/PAPSS1/ELOVL6/PKM/ATP5MC3/SCD/DIP2A/ATP5F1A/PRKAG2/ANTKMT/PDHB/SLC35B2/TECR/ADCY10/ATP5MC1/ATP5MG/IMPDH1/AK2/PID1/AK5/MLYCD/ADCY4/TREM2/UCKL1/GSTZ1/ACSL1/AK4/ADSS1/ALDOA/HSD17B12/GUCY2C/NPR2/MPC2/PDHX/ACSL3/PANK4/AC…	71
										GO:0060070	canonical Wnt signaling pathway	117/5237	333/18862	0.00181435	0.0207266	0.0163458	LRP5/PPP1CA/STK3/LATS1/CCDC88C/WWTR1/TGFB1/FZD9/WNK2/JUP/TLE3/WNT7B/SMURF2/LIMD1/SRC/LRRK1/DAB2IP/PYGO1/WNT10A/SULF2/ANKRD6/ADGRA2/AMER1/PSMB7/CSNK1G2/PSMD8/ZNRF3/CCNY/PSMD1/NFKB1/DISC1/FZD3/TLE5/IGFBP2/TBL1X/TCF7/WNT7A/RBPJ/MCC/WNT5B/LRP6/AMFR/PTPRU/LGR6/DKK3/SLC9A3R1/MDK/BCL9L/SCEL/SOX4/RAPGEF1/APC2/ROR2/TLE1/PSMB1/KREMEN1/CDH2/DACT1/AXIN2/TMEM170B/ATP6AP2/TLE6/NOTUM/SOX13/PSMD9/NRARP/PSEN1/TME…	117
										GO:0006790	sulfur compound metabolic process	131/5237	378/18862	0.00181807	0.0207266	0.0163458	B4GALT5/CSPG4/SULT4A1/CHST13/NFE2L2/OGDH/CHST11/ACOT11/GGT7/GGTLC2/SPOCK2/GNS/IDUA/ACSF2/MVK/NUBP1/MCCC1/GLCE/FASN/CHST8/CHST3/ACACB/XYLT1/PC/ST3GAL2/ACOT7/GGT5/GLRX5/PEMT/B4GAT1/OMD/CHPF/PCCB/UST/AGXT/GSTO2/ISCU/PDHA1/PDP1/HSD17B8/LPO/TPK1/GDAP1/CHAC1/PAPSS2/PTGES2/ACACA/DPEP1/SULT2B1/BGN/ADO/HLCS/GLB1/ST3GAL3/ACSM6/GNMT/PDK2/CSGALNACT1/ANGPT1/NDST1/ACSF3/GSTP1/AHCYL2/PAPSS1/MMS19/MICAL2/OXSM/EL…	131
										GO:0003197	endocardial cushion development	21/5237	42/18862	0.00182342	0.0207266	0.0163458	FGF8/BMP7/SNAI1/ROBO2/ACVRL1/RBM24/CRELD1/RBPJ/TGFB2/TMEM100/DCHS1/ROBO1/ACVR1/TBX2/HEYL/ERBB3/NOTCH1/TGFBR2/ISL1/NOS3/ENG	21
										GO:0050885	neuromuscular process controlling balance	21/5237	42/18862	0.00182342	0.0207266	0.0163458	MYO7A/CDH23/DCANP1/GAA/ADCY5/GPR88/RBFOX2/NRXN1/HERC1/POU4F1/USH1C/BLOC1S4/TIFAB/IGDCC3/POU4F3/NBN/ALDH1A3/GRIN2C/DLG4/NEUROG1/APP	21
										GO:0060999	positive regulation of dendritic spine development	21/5237	42/18862	0.00182342	0.0207266	0.0163458	DNM1L/ZMYND8/CUX2/SHANK3/KALRN/CAMK2B/DLG5/ITSN1/NEURL1/CDKL5/RELN/DBN1/FOXO6/ITPKA/CAPRIN1/EEF2K/PSEN1/TIAM1/MTOR/LRP8/EIF4G2	21
										GO:0007416	synapse assembly	66/5237	173/18862	0.00187154	0.0212354	0.0167471	PTPRS/CUX2/SHANK3/ADGRL3/LRTM2/SDK1/VSTM5/NTNG2/DSCAM/ADD2/AGRN/MDGA1/NTRK1/BDNF/SPOCK2/SDK2/PLXND1/ROBO2/CLSTN2/WNT7A/NRCAM/ADGRB3/DLG5/NECTIN1/SPTBN2/SLIT1/CNTN5/NRXN2/CLSTN3/NRXN1/FLRT2/SIX4/ARF6/CDH2/POU4F1/CDH1/CRKL/EEF2K/ADGRF1/CLSTN1/GHSR/BSN/EPHB2/IGFN1/ADGRB1/ZDHHC12/PLXNB1/EPHB3/PLXNB2/LGI2/EPHA7/SEMA4D/NPTN/SIX1/LINGO2/GRID2/PTPRD/RYK/DRD2/TPBG/ADGRL2/AMIGO1/ERBB4/OXT/EPHB1/APP	66
										GO:0003417	growth plate cartilage development	5237-10-01	15/18862	0.00192029	0.0216332	0.0170609	NPPC/THBS3/STC1/COL27A1/COMP/RARB/MATN1/ANXA6/TGFBR2/TSKU	10
										GO:0014061	regulation of norepinephrine secretion	5237-10-01	15/18862	0.00192029	0.0216332	0.0170609	ADORA2A/HRH3/ADRA2B/P2RY1/GHSR/KCNB1/ADRA2A/CRH/OXT/STX1A	10
										GO:0045176	apical protein localization	5237-10-01	15/18862	0.00192029	0.0216332	0.0170609	NAPA/ATP8B1/ACTB/DLG5/INSC/SHROOM3/JAM3/CELSR1/RDX/SHROOM2	10
										GO:2001224	positive regulation of neuron migration	5237-10-01	15/18862	0.00192029	0.0216332	0.0170609	ARHGEF2/DAB2IP/SEMA6A/FBXO31/SHTN1/MDK/SEMA3A/ZNF609/FLNA/NSMF	10
										GO:0140029	exocytic process	34/5237	78/18862	0.00192895	0.0216921	0.0171073	EXOC4/NAPA/OTOF/EXOC6/CPLX2/RAB3A/RAB12/P2RX1/SNPH/SYNJ1/SYT9/RALB/CTBP2/RAB3D/SEPTIN5/PSEN1/STXBP1/EXOC6B/GRIK5/SNAP47/LYN/SNAP25/CFTR/RABEPK/KCNB1/RAB15/VPS45/STX2/RAB8B/CPLX1/SYT1/ERC2/STX1A/SCFD1	34
										GO:0006024	glycosaminoglycan biosynthetic process	44/5237	107/18862	0.00193786	0.0217536	0.0171558	B4GALT5/CSPG4/TGFB1/CHST13/PXYLP1/HS6ST1/SMPD3/CHST11/AGRN/PDGFB/NFKB1/GLCE/CHST3/XYLT1/HSPG2/ST3GAL2/B4GAT1/OMD/CHPF/UST/GPC1/BGN/ST3GAL3/CSGALNACT1/ANGPT1/NDST1/B4GALT2/CHST9/HS3ST3B1/CHST6/CLTC/CSPG5/B3GNT4/HEXA/B3GNT2/PRELP/SDC3/CSGALNACT2/CHST15/CHST12/ABCC5/HS3ST5/CHST7/ST3GAL4	44
										GO:0009896	positive regulation of catabolic process	153/5237	450/18862	0.001954	0.0218959	0.017268	FURIN/PTK2/MAGEF1/AKT2/SH3BP4/TNRC6C/SMURF2/CBFA2T3/SORL1/ACTN3/NEDD4L/SNX33/PRKCE/FBXW8/ABCD2/NFE2L2/DAB2IP/AKT1/PFKFB4/NNT/TNFRSF1B/ZBTB20/FLCN/RNF144A/AMER1/CDKN1B/PPARA/WWP2/GIGYF2/HECW2/STING1/LAPTM5/RBM24/DISC1/AMBRA1/BNIP3L/TRIM8/TFEB/FBXW7/CELF1/TP53INP2/TPCN1/CSNK2A1/DNAJB2/SIRT6/RALB/APC2/CBLB/PCSK9/PTTG1IP/HTT/VSIR/SMURF1/SVIP/DHRSX/TRIB1/FZR1/DET1/DACT1/PUM1/ZFP36L2/RAB3GAP1/CPT1A/CAV…	153
										GO:0043403	skeletal muscle tissue regeneration	19/5237	37/18862	0.0020003	0.0220978	0.0174272	PPARD/CD9/WNT7A/MYMX/DAG1/MYF6/CFLAR/IGF1/EYS/LARGE1/BIN3/CD81/PKM/TARBP2/TGFBR2/PPP3CA/SGCA/MYMK/MYOG	19
										GO:0043242	negative regulation of protein-containing complex disassembly	35/5237	81/18862	0.00200222	0.0220978	0.0174272	ARHGEF2/CARMIL1/AVIL/ADD2/SVIL/CLEC16A/TMOD1/SPTB/SPTBN2/APC2/SPTBN5/HDAC6/TMOD2/NAV3/SPTBN1/KATNB1/LMOD1/TRIOBP/SPTBN4/STMN2/GSN/TMEM39B/APC/CLASP2/CRACD/ADD1/TNF/CAPZA3/RDX/TMOD3/CAMSAP3/LIMA1/CAPZB/PIK3CA/ADD3	35
										GO:0120192	tight junction assembly	35/5237	81/18862	0.00200222	0.0220978	0.0174272	MARVELD3/PARD3/PECAM1/TJP1/CDH5/SNAI1/MICALL2/TBCD/MYO1C/RUNX1/PRKCI/FRMPD2/CLDN4/PRKCH/IKBKB/APC/ACTG1/ARL2/POF1B/TNF/SRF/LSR/CBFB/CLDN22/ROCK1/F11R/CLDN9/CLDN3/CLDN7/GRHL2/EPHA2/AFDN/PATJ/OCLN/CLDN14	35
										GO:0003179	heart valve morphogenesis	25/5237	53/18862	0.0020031	0.0220978	0.0174272	TGFB1/OLFM1/SNAI1/ROBO2/TGFB2/DLL4/SOX4/DCHS1/ROBO1/NPPA/TIE1/ACVR1/STRA6/HEYL/ELN/NOTCH1/TGFBR2/ADAMTS9/SLIT2/ROCK1/MTOR/EFNA1/SLIT3/NOS3/NOTCH2	25
										GO:0021885	forebrain cell migration	25/5237	53/18862	0.0020031	0.0220978	0.0174272	SYNE2/RTN4/DAB2IP/ZMIZ1/NDEL1/DISC1/FOXG1/RELN/SUN2/CXCL12/ROBO1/ADGRG1/NRG3/PSEN1/CCDC141/CDK5R2/EFHC1/SRF/SLIT2/LRRK2/DRD2/LHX6/DAB1/CXCR4/LRP8	25
										GO:0045599	negative regulation of fat cell differentiation	25/5237	53/18862	0.0020031	0.0220978	0.0174272	WWTR1/TGFB1/E2F1/TRIO/GATA2/RORA/FLCN/ANKRD26/FERMT2/INSIG1/SORT1/RUNX1T1/ZFP36L2/GPER1/TRIB3/SIRT2/TNF/SMAD3/ARNTL/JDP2/MMP11/TLCD3B/ASXL1/ZFPM2/LRP3	25
										GO:0046390	ribose phosphate biosynthetic process	73/5237	195/18862	0.0020113	0.0220978	0.0174272	NPPC/TGFB1/DCAKD/PPCDC/AK9/UCK2/AMPD3/AMPD2/FLCN/PPARA/PYGL/FASN/ACACB/ADCY8/PARP1/TKT/ADCY9/ADCY5/ACOT7/GUCY1A2/NME1/PDHA1/PDP1/HSD17B8/ADCY3/UPP1/PAPSS2/ACACA/CTPS1/ADCY7/NPPA/ADK/PDK2/ACSF3/PAPSS1/ELOVL6/PKM/ATP5MC3/SCD/DIP2A/ATP5F1A/PRKAG2/ANTKMT/PDHB/SLC35B2/TECR/ADCY10/ATP5MC1/ATP5MG/IMPDH1/AK2/PID1/AK5/MLYCD/ADCY4/TREM2/UCKL1/GSTZ1/ACSL1/AK4/ADSS1/ALDOA/HSD17B12/GUCY2C/NPR2/MPC2/PDHX/ACSL3…	73
										GO:0008286	insulin receptor signaling pathway	56/5237	143/18862	0.00201729	0.0220978	0.0174272	TRIM72/AKT2/FUT7/SORL1/ATP6V0D1/SRC/ATP6V0A4/SLC39A14/AKT1/PRKCZ/ATP6V1C2/IGF1R/TCIRG1/NDEL1/ATP6V0A1/SOCS1/BCAR1/AHSG/GRB2/BAIAP2L1/ATP6V1G2/SIK2/ATP6V1H/TNS2/ZBTB7B/SNX5/PDK2/SOGA1/ATP6V0B/SREBF1/APC/PTPRE/PTPN11/BAIAP2/C2CD5/SORBS1/ATP6V0A2/STXBP4/INSRR/TSC1/SHC1/APPL1/PID1/GKAP1/NUCKS1/IDE/BCAR3/INSR/PIK3CA/PTPN1/CDK4/SOS1/PRKCD/CCND3/SLC2A8/ATP6V1G1	56
										GO:0009190	cyclic nucleotide biosynthetic process	13/5237	22/18862	0.00201747	0.0220978	0.0174272	NPPC/AMPD2/ADCY8/ADCY9/ADCY5/GUCY1A2/ADCY3/ADCY7/NPPA/ADCY10/ADCY4/GUCY2C/NPR2	13
										GO:0051590	positive regulation of neurotransmitter transport	13/5237	22/18862	0.00201747	0.0220978	0.0174272	DNM1L/ADORA2A/SLC4A8/TACR2/BAIAP3/RAB3GAP1/GPER1/STXBP1/ITGB1/DTNBP1/DRD2/SYT1/STX1A	13
										GO:0052652	cyclic purine nucleotide metabolic process	13/5237	22/18862	0.00201747	0.0220978	0.0174272	NPPC/AMPD2/ADCY8/ADCY9/ADCY5/GUCY1A2/ADCY3/ADCY7/NPPA/ADCY10/ADCY4/GUCY2C/NPR2	13
										GO:0090335	regulation of brown fat cell differentiation	13/5237	22/18862	0.00201747	0.0220978	0.0174272	RREB1/BMP7/FLCN/DUSP10/METRNL/ZBTB7B/SOX13/FTO/HNRNPU/FNDC5/SIX1/MTOR/MAPK14	13
										GO:1900543	negative regulation of purine nucleotide metabolic process	13/5237	22/18862	0.00201747	0.0220978	0.0174272	CBFA2T3/ACTN3/FLCN/PPARA/HDAC4/PARP1/DDIT4/SLC4A1/HPCA/GIT1/PDZD3/PID1/MYOG	13
										GO:0120193	tight junction organization	36/5237	84/18862	0.00206928	0.0225846	0.0178112	MARVELD3/PARD3/PECAM1/TJP1/CDH5/SNAI1/MICALL2/TBCD/TGFB3/MYO1C/RUNX1/PRKCI/FRMPD2/CLDN4/PRKCH/IKBKB/APC/ACTG1/ARL2/POF1B/TNF/SRF/LSR/CBFB/CLDN22/ROCK1/F11R/CLDN9/CLDN3/CLDN7/GRHL2/EPHA2/AFDN/PATJ/OCLN/CLDN14	36
										GO:0016197	endosomal transport	88/5237	242/18862	0.00207215	0.0225846	0.0178112	DNM1L/USP7/ARL4C/SNX31/TOM1/RAB11FIP4/TBC1D14/AP5S1/SORL1/SNX33/DCLK1/CLEC16A/STAM/MICALL2/EHD1/SLC66A2/VPS35L/EIPR1/PTPN23/VPS37B/TAMALIN/ZDHHC2/DENND1A/ITSN1/ERC1/SORT1/UBE2O/LYST/ABCA1/ARF6/SPAG9/SRL/BAIAP3/HGS/NSG2/REPS2/MICALL1/SNX5/RAB11FIP3/GRIP2/AP5M1/CORO1C/VPS51/UBXN6/ARFIP1/LAPTM4B/RASSF9/RHOBTB3/ARHGAP44/CLTC/EHD2/MYO5B/SNX9/NDRG4/VPS53/VPS26C/VPS4A/PICALM/TMEM87B/EEA1/DENND2A/DENND5A…	88
										GO:0003009	skeletal muscle contraction	22/5237	45/18862	0.00207264	0.0225846	0.0178112	KCNJ2/CHRND/ACTN3/MB/TCAP/CHRNA1/GAA/CHRNB1/TNNC2/DMPK/JSRP1/CAV3/ATP2A2/DMD/PVALEF/ATP8A2/TNNI1/STAC2/ATP2A1/HOMER1/CHUK/TNNT1	22
										GO:0001822	kidney development	100/5237	280/18862	0.00209922	0.0227413	0.0179347	PAX2/TEK/WWTR1/PECAM1/LAMA5/WNT7B/HNF1B/FGF8/GPR4/PYGO1/FBN1/MTSS1/SULF2/PDGFB/BMP7/JMJD6/MMP9/FLCN/AMER1/PLXND1/PAX8/GLIS2/ROBO2/DCHS2/HES1/KLF15/CNTRL/FOXC1/KANK2/PTCH1/ITGA3/TGFB2/DLG5/MYO1E/DLL1/TP73/PODXL/SOX4/NPNT/SMAD1/PCSK9/AP1B1/FRAS1/DCHS1/RARB/SIX4/ZBTB14/DYNC2H1/HES5/TNS2/ACE/LIF/STRA6/ASS1/AKR1B1/CFLAR/ANGPT1/CTNNBIP1/SMAD2/COL4A4/SEC61A1/MAGI2/HEYL/NOTCH1/EPHA4/GREB1L/BCL2/WNT4/SMAD…	100
										GO:0033866	nucleoside bisphosphate biosynthetic process	30/5237	67/18862	0.00210141	0.0227413	0.0179347	DCAKD/PPCDC/FASN/ACACB/ACOT7/PDHA1/PDP1/HSD17B8/PAPSS2/ACACA/PDK2/ACSF3/PAPSS1/ELOVL6/SCD/DIP2A/PDHB/SLC35B2/TECR/MLYCD/GSTZ1/ACSL1/HSD17B12/MPC2/PDHX/ACSL3/PANK4/ACAT1/PANK2/ACLY	30
										GO:0034030	ribonucleoside bisphosphate biosynthetic process	30/5237	67/18862	0.00210141	0.0227413	0.0179347	DCAKD/PPCDC/FASN/ACACB/ACOT7/PDHA1/PDP1/HSD17B8/PAPSS2/ACACA/PDK2/ACSF3/PAPSS1/ELOVL6/SCD/DIP2A/PDHB/SLC35B2/TECR/MLYCD/GSTZ1/ACSL1/HSD17B12/MPC2/PDHX/ACSL3/PANK4/ACAT1/PANK2/ACLY	30
										GO:0034033	purine nucleoside bisphosphate biosynthetic process	30/5237	67/18862	0.00210141	0.0227413	0.0179347	DCAKD/PPCDC/FASN/ACACB/ACOT7/PDHA1/PDP1/HSD17B8/PAPSS2/ACACA/PDK2/ACSF3/PAPSS1/ELOVL6/SCD/DIP2A/PDHB/SLC35B2/TECR/MLYCD/GSTZ1/ACSL1/HSD17B12/MPC2/PDHX/ACSL3/PANK4/ACAT1/PANK2/ACLY	30
										GO:0048011	neurotrophin TRK receptor signaling pathway	17/5237	32/18862	0.00212777	0.0228699	0.0180362	NTRK3/HAP1/SRC/NTRK1/BDNF/RAF1/BCAR1/GRB2/DDIT4/CYFIP1/SORT1/PPP2R5B/PTPN11/SPRY1/TMEM108/SOS1/ZDHHC17	17
										GO:0048841	regulation of axon extension involved in axon guidance	17/5237	32/18862	0.00212777	0.0228699	0.0180362	DSCAM/SEMA6B/SEMA6A/PLXNA3/SEMA5B/CXCL12/SEMA3A/SEMA4B/SEMA3B/SEMA7A/PLXNA4/SEMA6D/SEMA4D/RYK/MEGF8/SEMA3F/SEMA5A	17
										GO:0070570	regulation of neuron projection regeneration	17/5237	32/18862	0.00212777	0.0228699	0.0180362	PTPRS/STK24/NDEL1/PTPRF/RGMA/RTN4R/KREMEN1/SCARF1/GRN/CERS2/LRP1/FLNA/KLF4/EPHA4/SPP1/KIAA0319/INPP5F	17
										GO:1901889	negative regulation of cell junction assembly	17/5237	32/18862	0.00212777	0.0228699	0.0180362	SRC/ROBO2/ACVRL1/ARHGAP6/SLIT1/ACE/CORO1C/IKBKB/LRP1/CLASP2/DUSP22/TNF/EPHA7/BCAS3/ROCK1/THBS1/FAM107A	17
										GO:0051222	positive regulation of protein transport	110/5237	312/18862	0.00214021	0.0229646	0.0181108	DNM1L/ATG13/TGFB1/E2F1/PPARD/AKT2/JUP/SORL1/IPO5/PRKCE/SRC/FYN/ADORA2A/PRKCZ/EDEM2/PLA2G6/GPR68/ICE1/OXCT1/MYH10/MICALL2/TFDP1/GCK/CEP131/RPH3AL/PTPN23/TGFB3/FBXW7/MYO18A/ZDHHC2/ADCY8/ANO1/HSP90AB1/TGFB2/CACNB3/MYO1C/TP73/SOX4/RAPGEF3/TFDP2/DOC2B/SEC16B/CAMK2N1/SRI/ARF6/TOMM7/BAIAP3/CDH1/GPER1/GIPR/UBL4B/GOLPH3/PSMD9/PSEN1/SH3GLB1/RIOK2/IGF1/HPCA/HPS4/SREBF2/LRP1/CD81/USP36/NR1H2/UBE2D3/FLNA/CFTR…	110
										GO:0043161	proteasome-mediated ubiquitin-dependent protein catabolic process	145/5237	425/18862	0.00216936	0.0232379	0.0183263	PBK/KLHL22/USP7/TRIM2/WWTR1/TRIM72/TLK2/OS9/MTA1/SMURF2/KCTD17/UFD1/CBFA2T3/NEDD4L/FBXW8/NFE2L2/SPSB4/AKT1/RNF187/NPLOC4/EDEM2/RNF144A/PSMB7/PSMD8/AGAP3/WWP2/HECW2/ANAPC7/PPP2R5C/PSMD1/TBL1X/FBXO31/RYBP/FBXW7/SIAH3/HSP90AB1/FHIT/AMFR/MARCHF6/DNAJB2/GNA12/UCHL1/DNAJB12/SIRT6/FBXL17/CDC34/KLHL42/TRIM3/PSMB1/SMURF1/UBR2/KCTD2/SVIP/TRIB1/FZR1/DET1/PPP2CB/UBE2H/FBXW4/RBCK1/ELOB/PSMD9/FBXO5/FBXO22/PSEN…	145
										GO:0016570	histone modification	152/5237	448/18862	0.00221494	0.023686	0.0186798	AUTS2/PPM1F/KDM2B/TRRAP/NCOA1/USP7/YEATS2/PHF19/KMT2D/GATA2/TTLL12/MTA1/PCGF5/EYA2/BRD4/PRDM14/ZNF451/DNMT3B/HDAC5/JMJD6/FLCN/CRTC2/KDM4B/NOC2L/C6orf89/KDM8/JMJD1C/HDAC4/TBL1X/RYBP/TET3/PRMT7/AKAP8/CHD5/KAT2B/KAT8/PRMT6/JARID2/NOS1/SIRT6/NSD1/PAXIP1/SETD7/TET1/FBL/PRMT1/NAA60/TADA2A/ARID4A/UBR2/HDAC6/CBX8/RBM14/RIF1/PRDM5/NSD3/PER2/SUV39H1/CARM1/ZBTB7B/HLCS/LIF/EYA4/ATM/ACTL6A/OTUB1/BCOR/CXXC1/AR…	152
										GO:0001767	establishment of lymphocyte polarity	5237-09-01	13/18862	0.00222739	0.0237788	0.018753	RIPOR2/DOCK8/CCR7/DOCK2/GSN/SCRIB/MYH9/CYP26B1/SNX27	9
										GO:0032091	negative regulation of protein binding	40/5237	96/18862	0.00227854	0.024243	0.019119	PPP1CA/SORL1/AKT1/ACTB/PDGFB/WFIKKN2/PPARA/DISC1/PTPRF/TLE5/DNAJB2/DDX11/RALB/PCSK9/DACT1/ID1/ACE/NFATC4/ATP2A2/NES/MAP2/EPB41L5/CTNNBIP1/ARRB2/MAPK3/TTBK1/DTNBP1/MAPK8/STUB1/STYX/CRMP1/LRRK2/ROCK1/CSNK1E/PEX14/WFIKKN1/LRPAP1/CDKN1A/PRKCD/ATP2A3	40
										GO:1901890	positive regulation of cell junction assembly	40/5237	96/18862	0.00227854	0.024243	0.019119	PPM1F/TEK/CUX2/LRTM2/VSTM5/AGRN/NTRK1/BDNF/CLSTN2/WNT7A/FERMT2/ADGRB3/DLG5/MAP4K4/CLSTN3/NRXN1/FLRT2/LIMS1/COL16A1/EEF2K/CLSTN1/EPB41L5/EPHB2/ADGRB1/EPHB3/WNT4/SMAD3/SEMA4D/TSC1/LINGO2/GRID2/PTPRD/ROCK1/TPBG/CLDN3/ADGRL2/AMIGO1/EPHA2/OXT/EPHB1	40
										GO:0007212	dopamine receptor signaling pathway	20/5237	40/18862	0.00232585	0.0246221	0.019418	ALK/PALM/ADCY5/SLC9A3R1/GNG2/GNAO1/NSG2/GNA15/RGS9/ARRB2/FLNA/GNB1/DTNBP1/DRD3/GNAL/LRRK2/GNA14/DRD2/CALY/GNAS	20
										GO:0009261	ribonucleotide catabolic process	20/5237	40/18862	0.00232585	0.0246221	0.019418	PDE9A/AMPD3/PDE2A/NUDT18/PDE8A/NT5E/PDE7B/PDE5A/ACOT7/HINT1/UPP1/PDE4B/PDE4D/NUDT3/MLYCD/ENTPD4/ITPA/PDE7A/ACAT1/PDE4C	20
										GO:0045776	negative regulation of blood pressure	20/5237	40/18862	0.00232585	0.0246221	0.019418	PRCP/PPARA/NOS1/ARHGAP42/SCPEP1/ADRA1A/NPPA/ADM2/SNX5/ADORA1/APLN/NOS2/SOD2/DRD3/CRH/DRD2/GCH1/NOS3/OXT/BDKRB1	20
										GO:0006672	ceramide metabolic process	42/5237	102/18862	0.00235063	0.0247737	0.0195376	B4GALT5/FUT7/CERS1/SPHK1/GAL3ST1/SMPD3/CERK/FA2H/PNPLA1/ASAH2/P2RX1/ST8SIA4/ST3GAL2/ST3GAL5/ST6GALNAC5/ASAH2B/ABCA2/CERS5/CERS2/PLPP2/B3GALT1/NSMAF/ALOX12B/DEGS1/ACER2/SGMS1/GALC/CERS3/HEXA/TNF/CLN6/DEGS2/ST8SIA3/NEU1/CERS6/ST6GALNAC3/SAMD8/ST6GALNAC4/TLCD3B/ORMDL3/NEU4/PRKCD	42
										GO:0032231	regulation of actin filament bundle assembly	42/5237	102/18862	0.00235063	0.0247737	0.0195376	PPM1F/CARMIL1/CORO2B/SHANK3/ARHGEF10L/TJP1/ARHGEF18/TGFB3/SYNPO2/FERMT2/ARAP1/SORBS3/MET/ARHGAP6/SLC9A1/RAPGEF3/ID1/SYNPO2L/SERPINF2/SYNPO/TMEFF2/CLASP2/ACTG1/TPM1/CCDC88A/STMN1/FLNA/EVL/CGNL1/WNT4/LIMCH1/CD47/SMAD3/TSC1/ARHGAP28/RDX/ARHGEF10/ROCK1/F11R/MTOR/LIMK1/PXN	42
										GO:0021543	pallium development	60/5237	156/18862	0.00235194	0.0247737	0.0195376	NCOA1/SYNE2/ATP2B4/PTPRS/RTN4/ALK/FGF8/ATOH1/DAB2IP/TRAPPC9/BTBD3/ZMIZ1/NDEL1/DISC1/PLCB1/PLXNA3/TACC2/LRP6/FOXG1/WDR62/NME1/RELN/TRA2B/SUN2/TACC1/SLC32A1/CDH2/ROBO1/MCPH1/CCDC85C/ADGRG1/PHACTR1/LHX5/CRKL/PSEN1/FOXP2/CCDC141/NEUROD6/CDK5R2/KDM6B/CNTNAP2/CDK6/EFHC1/NEUROD1/LRP1/FLNA/KIF14/TBR1/TACC3/SRF/TSC1/PPP1R9B/HIF1A/SLIT2/TSKU/LHX6/DAB1/TMEM108/LRP8/PAX5	60
										GO:0045444	fat cell differentiation	81/5237	221/18862	0.00237007	0.0249232	0.0196555	LRP5/STK3/WWTR1/TGFB1/E2F1/PPARD/AKT2/RREB1/TRIO/GATA2/CMKLR1/GNB3/AKT1/RORA/BMP7/FLCN/ZBTB7C/ANKRD26/FAM120B/PLCB1/TMEM120B/HES1/WNT5B/FERMT2/SOCS1/INSIG1/ZNF385A/LRG1/ADGRF5/SORT1/CTBP2/HDAC6/RUNX1T1/DUSP10/LPL/CCDC3/METRNL/PER2/ZFP36L2/CARM1/ZBTB7B/ATF5/GPER1/SOX13/CCDC71L/TRIB3/FTO/BBS9/ALOX5/SREBF1/SIRT2/NR4A1/HNRNPU/FNDC5/KLF4/NOCT/CREBL2/TNF/SMAD3/AACS/ARNTL/INHBB/AAMDC/SIX1/CREB1/JDP2/PLA…	81
										GO:1903364	positive regulation of cellular protein catabolic process	58/5237	150/18862	0.00238999	0.0250909	0.0197877	PTK2/MAGEF1/CBFA2T3/FBXW8/NFE2L2/DAB2IP/AKT1/RNF144A/AMER1/LAPTM5/DISC1/FBXW7/DNAJB2/SIRT6/PCSK9/PTTG1IP/SMURF1/TRIB1/FZR1/DET1/DACT1/CAV3/OSBPL7/ABCA2/ELOB/FBXO22/PSEN1/PTK2B/TRIB3/KEAP1/CDC20B/SIRT2/VGLL4/LRP1/PSMC3/NKD2/CD81/CLU/RAD23A/STUB1/RDX/CSNK1A1/HERPUD1/EZR/LRRK2/SGTA/AGBL4/TREM2/RNF14/RNF40/LDLR/PLK3/SOCS5/CSNK1E/RNF19A/DDRGK1/RNF139/CTSC	58
										GO:0034446	substrate adhesion-dependent cell spreading	44/5237	108/18862	0.00240352	0.0251911	0.0198667	PREX1/CARMIL1/PTK2/TEK/SRCIN1/RREB1/LAMA5/NTNG2/LAMB3/SRC/ATRNL1/LIMS2/MICALL2/UNC13D/FERMT2/ARHGEF7/MDK/EFNA5/P4HB/OLFM4/LIMS1/MELTF/LAMB4/CALR/LAMC3/CRKL/TRIOBP/CORO1C/USH2A/TMEFF2/RADIL/NEDD9/FLNA/KIF14/CSPG5/EPHB3/RAB1A/DNM2/ACTN4/PARVG/EFNA1/PXN/FBLN1/PARVA	44
										GO:0006096	glycolytic process	46/5237	114/18862	0.00243915	0.0255223	0.0201279	CBFA2T3/ACTN3/OGDH/PFKFB4/ZBTB20/PGM1/PPARA/GCK/HDAC4/PFKL/ALDOB/GCKR/AAAS/DDIT4/NUP93/HK3/ENO4/FOXK2/SLC4A1/GALK1/HK1/PSEN1/PFKFB3/IGF1/DHTKD1/ESRRB/GIT1/PFKM/PKM/PRKAG2/PFKFB2/GPI/NUP37/HIF1A/PFKP/NUP210/INSR/IFNG/MYOG/ENTPD5/ALDOA/JMJD8/LDHA/SLC4A4/APP/POM121C	46
										GO:0032957	inositol trisphosphate metabolic process	5237-08-01	11/18862	0.00249299	0.0258875	0.0204159	ITPKB/PLCG2/ITPK1/P2RY1/HRH1/P2RY6/GPER1/PTK2B	8
										GO:0046710	GDP metabolic process	5237-08-01	11/18862	0.00249299	0.0258875	0.0204159	DLG2/NUDT18/GUK1/MPP1/CARD11/ENTPD4/MAGI3/CASK	8
										GO:0051481	negative regulation of cytosolic calcium ion concentration	5237-08-01	11/18862	0.00249299	0.0258875	0.0204159	ATP2B1/LRP1/SMAD3/MTNR1B/DRD3/KCNK3/DRD2/GOT1	8
										GO:0019933	cAMP-mediated signaling	28/5237	62/18862	0.002498	0.0258875	0.0204159	MGRN1/CAP2/ADCYAP1/KSR1/RNF157/RASD2/PDE2A/PDE7B/RAPGEF4/CGAS/RAPGEF3/CDC34/PRKAR1B/RIMS2/GIPR/DGKQ/AKAP6/PEX5L/PDE3A/PDE4D/GHRHR/SCTR/DEFB1/GPR61/GNAI1/PRKAR1A/CRH/PDE7A	28
										GO:0032835	glomerulus development	28/5237	62/18862	0.002498	0.0258875	0.0204159	PAX2/TEK/WWTR1/PECAM1/GPR4/MTSS1/SULF2/PDGFB/BMP7/HES1/KLF15/FOXC1/MYO1E/PODXL/CFLAR/ANGPT1/COL4A4/MAGI2/HEYL/NOTCH1/BCL2/LGR4/ANGPT2/ENPEP/CD24/BASP1/ASXL1/NOTCH2	28
										GO:0007623	circadian rhythm	78/5237	212/18862	0.00250368	0.0258875	0.0204159	PPP1CA/USP7/MTA1/DDC/HNF1B/ADORA2A/SPSB4/RORA/NAGLU/PDE6B/NTRK1/CRTC1/RAI1/RBM4/PPARA/KDM8/FBXW7/NPAS2/FBXL17/USP2/PER2/SUV39H1/ID1/ATF5/DBP/CPT1A/ASS1/KLF10/ID2/DYRK1A/ADORA1/CLDN4/NR2F6/USP9X/SREBF1/TOP1/NOS2/JUND/HNRNPU/KLF9/ATOH7/PPP1CC/KDM2A/NOCT/MAPK8/GHRHR/ARNTL/FBXW11/MTNR1B/DRD3/KCND2/SOX14/GHRH/CREB1/CARTPT/LGR4/AHCY/CRH/DRD2/ZFHX3/ATF4/MTOR/CSNK1E/F7/OPN3/ID3/NRIP1/NPS/TYMS/CCAR2/CDK4/…	78
										GO:0010878	cholesterol storage	5237-12-01	20/18862	0.00251502	0.0258875	0.0204159	PPARD/PPARA/EHD1/SCARB1/ABCA1/LPL/SREBF2/NR1H2/TTC39B/ABCG1/STARD4/CD36	12
										GO:0035330	regulation of hippo signaling	5237-12-01	20/18862	0.00251502	0.0258875	0.0204159	LIMD1/CIT/SCHIP1/WWC1/NEK8/DLG5/FRMD1/MAP2K3/VGLL4/MARK3/MOB3B/MAPK14	12
										GO:0097062	dendritic spine maintenance	5237-12-01	20/18862	0.00251502	0.0258875	0.0204159	ZMYND8/FYN/IGF1R/ITGA3/PICK1/TANC1/ITPKA/HOMER1/GRIN2B/INSR/CTTN/ZNF804A	12
										GO:0097320	plasma membrane tubulation	5237-12-01	20/18862	0.00251502	0.0258875	0.0204159	SNX33/PACSIN2/ASAP1/PACSIN1/MICALL1/SH3GLB1/PLEKHM2/BIN3/EHD2/SNX9/DNM2/FNBP1L	12
										GO:0072523	purine-containing compound catabolic process	24/5237	51/18862	0.00254186	0.0261212	0.0206003	PDE9A/AMPD3/PDE2A/NUDT18/PDE8A/NT5E/PDE7B/PDE5A/ADA2/ACOT7/HINT1/PDE4B/ENPP4/SAMHD1/NUDT15/PDE4D/NUDT3/AHCY/MLYCD/ENTPD4/ITPA/PDE7A/ACAT1/PDE4C	24
										GO:0005996	monosaccharide metabolic process	97/5237	272/18862	0.00254865	0.0261485	0.0206218	LRP5/PPP1CA/USP7/PPARD/AKT2/FUT7/MAN2A2/ACTN3/GNB3/SRC/SLC39A14/AKT1/RORA/PFKFB4/DYRK2/CRTC2/FUT1/PGM1/PPARA/GCK/MAN2B2/ACACB/FUT4/POFUT2/TKT/PFKL/GAA/ALDOB/WDTC1/PC/KAT2B/FGGY/GCKR/HECTD4/GALK2/GSTO2/PDHA1/HK3/FOXK2/ATF3/GALK1/PGM5/PER2/B3GLCT/CPT1A/GLB1/DGKQ/HK1/TALDO1/AKR1B1/LCMT1/GNMT/PDK2/PFKFB3/KCNJ11/IGF1/SOGA1/ESRRB/PPP1R3E/AKR1A1/GCGR/PFKM/PKM/C1QTNF1/PPP1R3C/FOXA2/PFKFB2/PDHB/GPI/SORBS1…	97
										GO:0071158	positive regulation of cell cycle arrest	35/5237	82/18862	0.00257306	0.0263562	0.0207856	E2F1/ARID3A/DAB2IP/CDKN1B/TFDP1/TNKS1BP1/TP73/ZNF385A/SOX4/FAP/TFDP2/PRMT1/E2F7/POU4F1/PPP2R5B/CARM1/ATM/INSM1/ID2/CNOT4/PCBP4/CNOT8/CNOT2/MED25/RRP8/PLK3/CRADD/GADD45A/MYOG/CNOT7/PIDD1/CNOT1/ZBTB17/CDKN1A/PLAGL1	35
										GO:0001655	urogenital system development	112/5237	320/18862	0.00258532	0.0264389	0.0208508	PAX2/TEK/WWTR1/PECAM1/LAMA5/GATA2/WNT7B/HNF1B/FGF8/GPR4/PYGO1/FBN1/MTSS1/SULF2/PDGFB/BMP7/JMJD6/MMP9/FLCN/AMER1/PLXND1/PAX8/GLIS2/ROBO2/DCHS2/CYP7B1/HES1/KLF15/CNTRL/FOXC1/KANK2/PTCH1/ITGA3/TGFB2/DLG5/MYO1E/DLL1/TP73/PODXL/SOX4/NPNT/SMAD1/PCSK9/ESR1/AP1B1/FRAS1/DCHS1/RARB/SIX4/ZBTB14/DYNC2H1/HES5/TNS2/ACE/LIF/STRA6/ASS1/CRKL/AKR1B1/CFLAR/ANGPT1/CTNNBIP1/SMAD2/COL4A4/EPHB2/NFIA/SEC61A1/MAGI2/HEYL/…	112
										GO:0019318	hexose metabolic process	90/5237	250/18862	0.00260741	0.0266216	0.0209949	LRP5/PPP1CA/USP7/PPARD/AKT2/FUT7/MAN2A2/ACTN3/GNB3/SRC/SLC39A14/AKT1/RORA/PFKFB4/DYRK2/CRTC2/FUT1/PGM1/PPARA/GCK/MAN2B2/ACACB/FUT4/POFUT2/PFKL/GAA/ALDOB/WDTC1/PC/KAT2B/GCKR/HECTD4/GALK2/PDHA1/HK3/FOXK2/ATF3/GALK1/PGM5/PER2/B3GLCT/CPT1A/GLB1/DGKQ/HK1/AKR1B1/LCMT1/GNMT/PDK2/PFKFB3/KCNJ11/IGF1/SOGA1/ESRRB/PPP1R3E/AKR1A1/GCGR/PFKM/PKM/C1QTNF1/PPP1R3C/FOXA2/PFKFB2/PDHB/GPI/SORBS1/RUBCNL/TNF/INPPL1/NIS…	90
										GO:0010830	regulation of myotube differentiation	21/5237	43/18862	0.00264123	0.0269235	0.021233	TRIM72/HDAC5/BDNF/RBM24/HDAC4/NIBAN2/DMPK/TMEM119/PLPP7/CAV3/MYF6/FBXO22/RBM38/NOTCH1/BCL2/MAMSTR/HDAC9/MTOR/MYOG/CYP26B1/MAPK14	21
										GO:0008045	motor neuron axon guidance	16/5237	30/18862	0.0027134	0.0275702	0.021743	FGF8/KIF5C/LAMC2/TMEFF1/RNF165/PLXNA3/LHX3/SLIT1/SEMA3A/PLXNA4/EPHA4/NTN3/SLIT2/CHN1/SEMA3F/MYCBP2	16
										GO:0019934	cGMP-mediated signaling	16/5237	30/18862	0.0027134	0.0275702	0.021743	NPPC/PDE9A/PDE2A/CGAS/NPPA/PDE3A/PTK2B/RUNDC3A/PDZD3/MTNR1B/PRKG1/AQP1/KCNC2/NPR2/THBS1/CD36	16
										GO:0030206	chondroitin sulfate biosynthetic process	14/5237	25/18862	0.00273545	0.0277497	0.0218845	CSPG4/CHST13/CHST11/CHST3/XYLT1/CHPF/BGN/CSGALNACT1/CHST9/CSPG5/CSGALNACT2/CHST15/CHST12/CHST7	14
										GO:0000209	protein polyubiquitination	117/5237	337/18862	0.00287408	0.0291092	0.0229567	TRAF5/TRIM2/TRIM36/MARCHF7/UBE2V1/MKRN1/SMURF2/NEDD4L/FBXW8/SPSB4/MARCHF8/RNF187/RNF114/SASH1/RNF144A/PSMB7/PSMD8/C10orf90/TTC3/WWP2/HECW2/PELI2/TRAF3IP2/ANAPC7/PSMD1/RNF165/FBXO31/NMI/FBXW7/AMFR/MARCHF6/FBXL17/UBE3B/CDC34/KLHL42/IRF2BP1/LONRF1/TRIM3/UBE2O/PSMB1/SMURF1/UBR2/HDAC6/FZR1/UBE2H/FBXW4/HECTD2/NOD2/RBCK1/PSMD9/UBE3C/OTUB1/FBXO22/FBXL14/ZNRF2/RFFL/UBE2Q2/FBXL20/FBXW12/ANAPC10/TRIM14/BLMH…	117
										GO:0010927	cellular component assembly involved in morphogenesis	41/5237	100/18862	0.00288882	0.0292118	0.0230376	EPB41L3/LDB3/CCDC136/OBSCN/CD9/TCAP/ZPBP/TMOD1/ITGB4/SIX4/TMOD2/DAG1/GPC1/PGM5/PHLDB1/KRT8/CAV3/LMOD1/ABCA2/AKAP13/CFLAR/SYNPO2L/ACTA1/CSRP1/TENM4/KRT19/TNNT2/FHOD3/TBPL1/CLASP2/CFL2/TPM1/RFX2/NEB/SRF/CSRP2/TMOD3/MYLK3/PRKAR1A/MYOZ2/TNNT1	41
										GO:0021536	diencephalon development	31/5237	71/18862	0.00289638	0.0292414	0.0230609	NCOA1/GATA2/HAP1/NRP2/ADCYAP1/FGF8/HES1/RBPJ/LRP6/LHX3/TAL2/POU4F1/SEMA3A/CDH1/RAB3GAP1/CNTNAP2/PITX1/GHRHR/NDNF/WNT4/SLC6A3/GHRH/CREB1/CRH/DRD2/ISL1/SEMA5A/KCNC2/ALDH1A2/PITX2/NR4A2	31
										GO:0043268	positive regulation of potassium ion transport	22/5237	46/18862	0.00294257	0.0296131	0.0233541	KCNJ2/WNK2/KCNQ1/KCNMB1/ATP1B3/KCNIP2/NPPA/FHL1/AKAP6/ADORA1/FLNA/WNK1/DNM2/KCNH2/ADRA2A/LRRC26/TREM2/STK39/AMIGO1/ANK2/KCNC2/AKAP9	22
										GO:0099637	neurotransmitter receptor transport	22/5237	46/18862	0.00294257	0.0296131	0.0233541	KIF5C/CACNG4/TAMALIN/CACNG5/ARC/GRIP2/CLSTN1/HPCA/HIP1/ARHGAP44/SNAP25/NUMB/DNM2/AP3D1/GRIP1/OPHN1/DRD3/CACNG2/CPLX1/SCRIB/CALY/KIF17	22
										GO:0030866	cortical actin cytoskeleton organization	19/5237	38/18862	0.00296964	0.0298338	0.0235282	EPB41L3/FMNL3/LLGL2/FMNL1/ARF6/CALR/EPB41L1/IKBKB/FHOD3/PLS1/EHD2/LLGL1/EPB41/VPS4A/TNF/RACGAP1/ANLN/EZR/ROCK1	19
										GO:1903362	regulation of cellular protein catabolic process	90/5237	251/18862	0.00297394	0.0298338	0.0235282	FURIN/PBK/LATS1/USP7/PTK2/MAGEF1/MARCHF7/TLK2/CBFA2T3/FBXW8/NFE2L2/DAB2IP/AKT1/CDK5RAP3/MGAT3/RNF144A/AMER1/LAPTM5/DISC1/RYBP/FBXW7/HSP90AB1/NELL1/FHIT/CSNK2A1/DNAJB2/GNA12/SIRT6/PCSK9/PTTG1IP/SMURF1/SVIP/TRIB1/FZR1/DET1/DACT1/CAV3/OSBPL7/ABCA2/ELOB/FBXO22/PSEN1/NUDT15/PTK2B/TRIB3/KEAP1/CDC20B/UBXN1/SIRT2/LAPTM4B/VGLL4/LRP1/PSMC3/NKD2/CD81/EPHA4/CLU/MYLIP/RAD23A/STUB1/STYX/RAD23B/PSME1/RDX/CSNK1A…	90
										GO:0003206	cardiac chamber morphogenesis	46/5237	115/18862	0.00298743	0.0299217	0.0235975	TEK/TGFB1/NRP2/FGF8/BMP7/FHL2/CPE/ROBO2/HES1/RBPJ/FOXC1/TGFB2/CHD7/DLL4/SOX4/RARB/POU4F1/ROBO1/CAV3/ACVR1/TBX2/OVOL2/PKP2/TNNT2/HEYL/CITED2/TPM1/NOTCH1/TGFBR3/SRF/HIF1A/TGFBR2/SLIT2/HEG1/GRHL2/ISL1/SLIT3/NOTCH2/ZFPM2/SOS1/RYR2/PARVA/MESP1/ENG/DSP/NSD2	46
										GO:1904951	positive regulation of establishment of protein localization	114/5237	328/18862	0.0030955	0.0309189	0.0243839	DNM1L/ATG13/CORO2B/TGFB1/E2F1/PPARD/AKT2/JUP/PTP4A3/SORL1/IPO5/PRKCE/SRC/FYN/ADORA2A/PRKCZ/EDEM2/PLA2G6/GPR68/ICE1/OXCT1/MYH10/MICALL2/TFDP1/GCK/CEP131/RPH3AL/PTPN23/TGFB3/FBXW7/MYO18A/ZDHHC2/ADCY8/ANO1/HSP90AB1/TGFB2/CACNB3/MYO1C/TP73/SOX4/RAPGEF3/TFDP2/DOC2B/SEC16B/CAMK2N1/SRI/ARF6/TOMM7/BAIAP3/CDH1/GPER1/GIPR/CEP295/UBL4B/GOLPH3/PSMD9/PSEN1/SH3GLB1/RIOK2/IGF1/HPCA/HPS4/SREBF2/LRP1/CD81/USP36/N…	114
										GO:0003018	vascular process in circulatory system	88/5237	245/18862	0.0031055	0.0309189	0.0243839	SNTA1/TEK/ATP2B4/TGFB1/SLC29A1/SRC/ADORA2A/GPR4/AKT1/KCNMA1/TJP1/CDH5/SLC29A4/HTR1D/ABCC1/PDE2A/SLCO3A1/ARHGAP35/SCNN1B/SLC16A2/COMP/P2RX1/FOXC1/FERMT2/ECE1/TJP3/SLC9A3R1/NOS1/SLC16A7/ADRA2B/P2RY1/ARHGAP42/SLC44A1/SLC4A8/SCPEP1/TACR2/ABCC4/ADRA1A/HRH1/AVPR2/PER2/ATP8A1/NPPA/GPER1/SLC7A5/ACE/SLC12A2/ABCA2/PDE3A/ADORA1/SLCO2B1/ANGPT1/SMTNL2/CTNNBIP1/KCNMB2/APLN/SERPINF2/ATP2B1/SLC5A5/LRP1/SOD2/TBXA…	88
										GO:0042176	regulation of protein catabolic process	131/5237	383/18862	0.00310552	0.0309189	0.0243839	FURIN/PBK/LATS1/USP7/PTK2/MAGEF1/MARCHF7/TLK2/RAB26/SMURF2/CBFA2T3/SORL1/NEDD4L/SNX33/FYN/FBXW8/NFE2L2/DAB2IP/AKT1/CDK5RAP3/TNFRSF1B/MGAT3/RNF144A/AMER1/CDKN1B/WWP2/HECW2/LAPTM5/PSMD1/DISC1/RYBP/FBXW7/ZDHHC2/HSP90AB1/NELL1/FHIT/CSNK2A1/DNAJB2/GNA12/SIRT6/GRIN2A/FMN2/APC2/CBLB/PCSK9/PTTG1IP/SNRNP70/SMURF1/AZIN1/SVIP/TRIB1/FZR1/DET1/DACT1/HGS/CDH1/CAV3/OSBPL7/TIMP2/ABCA2/ELOB/FBXO22/PSEN1/NUDT15/PT…	131
										GO:0048678	response to axon injury	33/5237	77/18862	0.00310771	0.0309189	0.0243839	PTPRS/CHL1/NTRK1/STK24/NDEL1/PTPRF/RGMA/RTN4R/RTN4RL2/KREMEN1/RANGAP1/DAG1/CTNNA1/MAX/SCARF1/GIPR/GRN/CERS2/LRP1/LYN/JAM3/TSPO/FLNA/KLF4/EPHA4/BCL2/SPP1/KIAA0319/INPP5F/DRD2/DPYSL3/ISL1/P2RX4	33
										GO:0006991	response to sterol depletion	5237-11-01	18/18862	0.00312149	0.0309189	0.0243839	ARHGEF10L/FBXW7/AMFR/INSIG1/ZBTB7B/PIP4P1/SREBF1/SREBF2/TMED2/LYN/SCAP	11
										GO:0010885	regulation of cholesterol storage	5237-11-01	18/18862	0.00312149	0.0309189	0.0243839	PPARD/PPARA/EHD1/SCARB1/ABCA1/LPL/SREBF2/NR1H2/TTC39B/ABCG1/CD36	11
										GO:0060252	positive regulation of glial cell proliferation	5237-11-01	18/18862	0.00312149	0.0309189	0.0243839	E2F1/PRKCI/ETV5/PRKCH/LYN/TSPO/MYB/PPP1CC/TNF/PLAG1/MTOR	11
										GO:0006479	protein methylation	64/5237	170/18862	0.00313592	0.0309189	0.0243839	AUTS2/PHF19/KMT2D/TTLL12/BRD4/PRDM14/DNMT3B/HEMK1/ICMT/TET3/PRMT7/CHD5/PRMT6/JARID2/FAM98B/NSD1/PAXIP1/SETD7/TET1/FBL/PRMT1/ARID4A/CAMKMT/EEF2KMT/METTL21A/PCMTD2/RIF1/PRDM5/NSD3/SUV39H1/CARM1/RAB3D/FAM86C1P/LCMT1/BCOR/PCMTD1/CXXC1/GFI1/PRDM7/KMT5A/SETMAR/FAM98A/MYB/PRMT8/EHMT1/RTF1/ANTKMT/GSPT1/PHF1/NTMT1/FBLL1/KMT5B/RAB6A/RNF20/SETD3/KMT5C/SMYD3/MLLT6/CTR9/SUPT6H/PAXBP1/BEND3/PAX5/NSD2	64
										GO:0008213	protein alkylation	64/5237	170/18862	0.00313592	0.0309189	0.0243839	AUTS2/PHF19/KMT2D/TTLL12/BRD4/PRDM14/DNMT3B/HEMK1/ICMT/TET3/PRMT7/CHD5/PRMT6/JARID2/FAM98B/NSD1/PAXIP1/SETD7/TET1/FBL/PRMT1/ARID4A/CAMKMT/EEF2KMT/METTL21A/PCMTD2/RIF1/PRDM5/NSD3/SUV39H1/CARM1/RAB3D/FAM86C1P/LCMT1/BCOR/PCMTD1/CXXC1/GFI1/PRDM7/KMT5A/SETMAR/FAM98A/MYB/PRMT8/EHMT1/RTF1/ANTKMT/GSPT1/PHF1/NTMT1/FBLL1/KMT5B/RAB6A/RNF20/SETD3/KMT5C/SMYD3/MLLT6/CTR9/SUPT6H/PAXBP1/BEND3/PAX5/NSD2	64
										GO:0051099	positive regulation of binding	64/5237	170/18862	0.00313592	0.0309189	0.0243839	STK3/TERT/TGFB1/RIPOR2/HIP1R/PON1/ADD2/RARA/BDNF/MMP9/PLXND1/MFNG/MAPRE1/STING1/PARP9/HES1/EIF3E/FOXC1/HSP90AB1/AMFR/PARP1/MET/DDX11/NME1/NIBAN2/RALB/CTBP2/ZNF618/POU4F1/PPP2CB/DACT1/ACE/EPB41L5/PSEN1/TRIB3/IGF1/TIAM1/H1-0/SIRT2/NEUROD1/LRP1/CDK9/STMN1/ADD1/KLF4/EPHA4/EPB41/MARK3/AKTIP/SPPL3/MED25/LRRK2/PLCL2/CEBPG/IDE/HSF1/IFNG/EIF3D/DDRGK1/ISL1/SUMO4/HIPK2/TCF7L2/APP	64
										GO:0014032	neural crest cell development	34/5237	80/18862	0.00319785	0.0314804	0.0248267	LAMA5/NRP2/SEMA6B/KITLG/SEMA6A/BMP7/HES1/FOXC1/SEMA5B/CDH2/ANXA6/SEMA3A/SEMA4B/ACVR1/SEMA3B/SEMA7A/CORO1C/OVOL2/EFNB1/SEMA6D/MAPK3/RADIL/TCOF1/SEMA4D/HIF1A/KBTBD8/PHOX2B/NRTN/SEMA3F/ERBB4/ISL1/SEMA5A/ALDH1A2/PITX2	34
										GO:1903034	regulation of response to wounding	62/5237	164/18862	0.00322046	0.0316537	0.0249634	MYLK/PTK2/PTPRS/RREB1/CD9/PRKCE/NFE2L2/PDGFB/PLAU/STK24/NDEL1/PTPRF/FERMT2/WFDC1/MDK/RGMA/FAP/RTN4R/KREMEN1/PRDX2/SCARF1/ENPP4/SLC12A2/GRN/CERS2/ITGB1/CLDN4/SERPINF2/EPHB2/ALOX5/LRP1/TBXA2R/CLASP2/GIT1/ACTG1/UBASH3B/HPSE/C1QTNF1/FLNA/KLF4/EPHA4/FOXA2/WNT4/TNF/SMAD3/SPP1/ADRA2A/PRKG1/KIAA0319/INPP5F/MTOR/F7/CLDN3/PROC/NOS3/CASK/PRKCD/CXCR4/THBS1/ST3GAL4/OCLN/CD36	62
										GO:0072132	mesenchyme morphogenesis	23/5237	49/18862	0.0032272	0.0316707	0.0249768	EXOC4/FGF8/BMP7/SNAI1/ROBO2/ACVRL1/RBPJ/FOXC1/TGFB2/TMEM100/DCHS1/ROBO1/ACVR1/TBX2/ACTA1/SMAD2/HEYL/NOTCH1/SMAD3/TGFBR2/ISL1/NOS3/ENG	23
										GO:0060251	regulation of glial cell proliferation	17/5237	33/18862	0.00326376	0.0319543	0.0252005	E2F1/ADCYAP1/HES1/PRKCI/CERS2/ETV5/PRKCH/LYN/TSPO/NOTCH1/MYB/PPP1CC/TNF/CREB1/PLAG1/MTOR/CHRM1	17
										GO:0030522	intracellular receptor signaling pathway	97/5237	274/18862	0.00327328	0.0319543	0.0252005	NCOA1/PMEPA1/LATS1/PRCP/PPARD/UBE2V1/KMT2D/PTGIS/NCOR2/UFD1/SRC/RARA/RORA/NPLOC4/SAFB2/AHRR/STAT3/PPARA/ZMIZ1/FOXP1/FAM120B/CYP7B1/ESRRG/KANK2/ESR2/PARP1/RBFOX2/THRB/ZNF536/ESR1/RUNX1/RARB/CTBP2/HDAC6/BIRC3/PPARGC1B/PUM1/CARM1/SMARCA4/GPER1/DHX58/CALR/CRKL/NOD2/DAXX/MN1/IRAK1/NR2F6/THRA/TIFA/CLPB/SEC14L1/SREBF1/NR4A1/ESRRB/HEYL/CITED2/NR1H2/TAB3/PPP5C/RNF125/INAVA/GHRHR/RIOK3/NR3C1/TP63/ARID1A/HN…	97
										GO:0048864	stem cell development	35/5237	83/18862	0.00327814	0.0319543	0.0252005	LAMA5/NRP2/SEMA6B/KITLG/SEMA6A/BMP7/HES1/WNT7A/FOXC1/SEMA5B/CDH2/ANXA6/SEMA3A/SEMA4B/ACVR1/SEMA3B/SEMA7A/CORO1C/OVOL2/EFNB1/SEMA6D/MAPK3/RADIL/TCOF1/SEMA4D/HIF1A/KBTBD8/PHOX2B/NRTN/SEMA3F/ERBB4/ISL1/SEMA5A/ALDH1A2/PITX2	35
										GO:0060291	long-term synaptic potentiation	35/5237	83/18862	0.00327814	0.0319543	0.0252005	SHANK3/GRIN2D/ADORA2A/PRKCZ/CRTC1/LGMN/SHISA7/CYP46A1/ZDHHC2/ADCY8/SLC24A1/IGSF11/GRIN2A/RELN/SLC24A2/ARC/NFATC4/ADORA1/PTK2B/EPHB2/SYT12/CRHR2/SNAP25/EPHA4/YTHDF1/GRIN2C/NPTN/SQSTM1/CREB1/GRIN2B/CRH/DRD2/FAM107A/RGS14/APP	35
										GO:0031099	regeneration	71/5237	192/18862	0.00328139	0.0319543	0.0252005	PTPRS/PPARD/CHL1/SRSF5/FZD9/CD9/SULF2/STK24/CDKN1B/NINJ1/NDEL1/PTPRF/WNT7A/PTCH1/PTPRU/MYMX/LGR6/IGF2R/MDK/RGMA/RTN4R/OMG/RUNX1/RTN4RL2/KREMEN1/DAG1/CTNNA1/CXCL12/DUSP10/SCARF1/CPT1A/MYF6/GRN/CFLAR/CERS2/IGF1/GSTP1/UCP2/GSN/EYS/LARGE1/BIN3/LRP1/JAM3/TEC/CD81/TSPO/PKM/NOTCH1/FLNA/KLF4/EPHA4/TGFBR3/BCL2/TARBP2/SPP1/TGFBR2/PPP3CA/KIAA0319/ANGPT2/SGCA/INPP5F/F7/MYMK/NR4A3/ERBB4/MYOG/ISL1/TYMS/CDK4/CD…	71
										GO:1901186	positive regulation of ERBB signaling pathway	20/5237	41/18862	0.00336876	0.0327044	0.025792	RTN4/HAP1/HIP1R/AKT1/MMP9/FBXW7/RBPJ/ARAP1/NEURL1/PTK6/BTC/GPER1/ADORA1/HIP1/DGKD/CCDC88A/AGR2/ADRA2A/BCAR3/SOS1	20
										GO:1905314	semi-lunar valve development	20/5237	41/18862	0.00336876	0.0327044	0.025792	TGFB1/TNFRSF1B/SNAI1/ROBO2/RBPJ/TGFB2/DLL4/ROBO1/NPPA/TIE1/STRA6/HEYL/ELN/NOTCH1/SLIT2/ROCK1/EFNA1/SLIT3/NOS3/NOTCH2	20
										GO:0001958	endochondral ossification	15/5237	28/18862	0.00346336	0.0334106	0.026349	TEK/SMPD3/COL13A1/FGF18/MEF2D/FOXC1/TMEM119/ALPL/FGFR3/CSGALNACT1/MMP16/NAB1/INPPL1/BPNT2/GNAS	15
										GO:0036075	replacement ossification	15/5237	28/18862	0.00346336	0.0334106	0.026349	TEK/SMPD3/COL13A1/FGF18/MEF2D/FOXC1/TMEM119/ALPL/FGFR3/CSGALNACT1/MMP16/NAB1/INPPL1/BPNT2/GNAS	15
										GO:0003416	endochondral bone growth	13/5237	23/18862	0.00346794	0.0334106	0.026349	EVC/NPPC/THBS3/STC1/COL27A1/COMP/RARB/MATN1/ANXA6/DDR2/FGFR3/TGFBR2/TSKU	13
										GO:0045980	negative regulation of nucleotide metabolic process	13/5237	23/18862	0.00346794	0.0334106	0.026349	CBFA2T3/ACTN3/FLCN/PPARA/HDAC4/PARP1/DDIT4/SLC4A1/HPCA/GIT1/PDZD3/PID1/MYOG	13
										GO:0050951	sensory perception of temperature stimulus	13/5237	23/18862	0.00346794	0.0334106	0.026349	NTRK1/GRIK2/ANO1/TRPA1/TRPM3/CXCL12/ADORA1/NR2F6/TRPM8/ARRB2/CXCR4/EPHB1/BTBD9	13
										GO:0043113	receptor clustering	24/5237	52/18862	0.00349341	0.0335714	0.0264758	DNAJA3/SHANK3/FZD9/DLG2/MADCAM1/AGRN/SHISA7/GRIK2/ZDHHC2/PICK1/NRXN2/NRXN1/CDH2/CRKL/GSN/GRIK5/MAGI2/CD81/FLNA/SSH1/DLG3/SCRIB/DLG4/FNTA	24
										GO:0070997	neuron death	118/5237	342/18862	0.00349525	0.0335714	0.0264758	KDM2B/TRIM2/DCC/TERT/BARHL1/AKT2/FZD9/TBC1D24/TNFRSF21/LANCL1/FGF8/SORL1/FYN/ADORA2A/UNC5B/AKT1/CIT/NTRK1/TNFRSF1B/BDNF/LGMN/PPARA/GRIK2/HDAC4/EGLN3/AMBRA1/RILPL1/TGFB3/FBXW7/HSP90AB1/PARP1/TGFB2/CD200/GRM4/MYBL2/MDK/SLC9A1/DDIT4/THRB/RETREG1/CDC34/PCSK9/SIX4/PRKCI/CHGA/MAX/POU4F1/NFATC4/MAP3K5/USP53/ATM/GRN/ADORA1/NES/MAP2K4/ANGPT1/PSEN1/DAXX/STXBP1/PTK2B/ARRB1/FAIM2/GRIK5/ARRB2/LRP1/SOD2/ERBB3/…	118
										GO:0051963	regulation of synapse assembly	39/5237	95/18862	0.00350952	0.0336573	0.0265435	PTPRS/CUX2/LRTM2/VSTM5/NTNG2/AGRN/MDGA1/NTRK1/BDNF/ROBO2/CLSTN2/WNT7A/ADGRB3/DLG5/NECTIN1/SLIT1/CLSTN3/NRXN1/FLRT2/SIX4/ARF6/EEF2K/CLSTN1/GHSR/EPHB2/ADGRB1/EPHB3/EPHA7/SEMA4D/SIX1/LINGO2/GRID2/PTPRD/TPBG/ADGRL2/AMIGO1/OXT/EPHB1/APP	39
										GO:2001257	regulation of cation channel activity	66/5237	177/18862	0.00356332	0.0341215	0.0269096	SHANK3/HAP1/DLG2/CACNG4/FGF12/MMP9/SHISA7/GRIA2/CACNB3/CRACR2A/NOS1/PLCG2/CRHR1/CACNG5/GRIN2A/RELN/RASGRF1/JPH1/HTT/GRIN1/KCNE3/SRI/ARC/KCNIP2/JSRP1/P2RY6/NPPA/MINK1/PDE4B/AKAP6/CNIH2/CALM2/PTK2B/KCNJ11/ITGB1/HPCA/RGS9/EPHB2/DMD/STIM2/CNIH3/CACNA2D1/AHNAK/CAPN1/PDE4D/ANTKMT/STAC2/MTNR1B/DRD3/LRRC26/HOMER1/TREM2/KLHL24/GRIN2B/CACNG2/CRH/DRD2/FGF14/DLG3/IFNG/DLG4/AMIGO1/ANK2/GRIA3/KCNC2/APP	66
										GO:0042770	signal transduction in response to DNA damage	51/5237	131/18862	0.00358178	0.0341947	0.0269673	E2F1/MARCHF7/ARID3A/SPRED2/CDKN1B/SNAI1/TFDP1/TNKS1BP1/GRB2/PAXIP1/ZNF385A/SOX4/CDC14B/TFDP2/PRMT1/PTTG1IP/E2F7/CEP63/FZR1/CARM1/ATM/DYRK1A/CNOT4/KMT5A/ACER2/PCBP4/CNOT8/NBN/KAT5/RPS6KA6/EEF1E1/MYO6/CNOT2/PRPF19/PLA2R1/USP10/PLK3/CD74/CRADD/GADD45A/MIF/CNOT7/STK33/PIDD1/MAPK14/HIPK2/CNOT1/CDKN1A/TFAP4/PLAGL1/PPM1D	51
										GO:0072073	kidney epithelium development	51/5237	131/18862	0.00358178	0.0341947	0.0269673	PAX2/WWTR1/PECAM1/LAMA5/WNT7B/HNF1B/FGF8/MTSS1/BMP7/PAX8/ROBO2/HES1/KLF15/FOXC1/KANK2/PTCH1/MYO1E/DLL1/PODXL/NPNT/SMAD1/DCHS1/RARB/SIX4/HES5/LIF/CTNNBIP1/SMAD2/MAGI2/HEYL/NOTCH1/EPHA4/BCL2/WNT4/SMAD3/EPHA7/GZF1/SPRY1/PBX1/SIX1/SLIT2/LGR4/LZTS2/CD24/KLHL3/BASP1/CITED1/ASXL1/NOTCH2/STAT1/WNT9B	51
										GO:0010498	proteasomal protein catabolic process	161/5237	483/18862	0.00372947	0.0355509	0.0280369	PBK/KLHL22/USP7/TRIM2/WWTR1/TRIM72/MARCHF7/TLK2/GET4/OS9/MTA1/SMURF2/KCTD17/UFD1/CBFA2T3/NEDD4L/FBXW8/NFE2L2/SPSB4/DAB2IP/AKT1/RNF187/NPLOC4/EDEM2/BRSK2/RNF144A/PSMB7/PSMD8/AGAP3/WWP2/HECW2/ANAPC7/PPP2R5C/PSMD1/TBL1X/FBXO31/RYBP/FBXW7/SIAH3/HSP90AB1/FHIT/AMFR/MARCHF6/DNAJB2/GNA12/UCHL1/DNAJB12/SIRT6/FBXL17/CDC34/KLHL42/TRIM3/PSMB1/SMURF1/UBR2/KCTD2/SVIP/TRIB1/FZR1/DET1/PPP2CB/UBE2H/FBXW4/OSBPL7/E…	161
										GO:0048168	regulation of neuronal synaptic plasticity	21/5237	44/18862	0.00374641	0.0355597	0.0280438	SHANK3/MCTP1/RAB3A/SHISA7/GRIK2/ZDHHC2/CAMK2B/NEURL1/RASGRF1/DBN1/ARC/RAB3GAP1/SYNGR1/EPHB2/NPTN/CAMK2A/DRD2/DLG4/KCNJ10/NSMF/APP	21
										GO:0062237	protein localization to postsynapse	21/5237	44/18862	0.00374641	0.0355597	0.0280438	KIF5C/PRKCZ/CACNG4/TAMALIN/ZDHHC2/CACNG5/GRIN2A/DAG1/GRIP2/CLSTN1/GHSR/ARHGAP44/SNAP25/GRIN2C/GRIP1/CACNG2/CPLX1/SCRIB/DLG4/ADAM22/KIF17	21
										GO:0071695	anatomical structure maturation	79/5237	218/18862	0.0037525	0.0355597	0.0280438	PAX2/CDC25B/B4GALT5/NPPC/THBS3/GATA2/MTCH1/CDH5/AGRN/LTF/SRRM4/ACVRL1/HES1/CNTN2/FEV/NRCAM/RBPJ/XYLT1/ANKS1A/ADGRB3/TGFB2/CATSPER3/FARP2/PICK1/BFSP1/FAM210B/DCHS1/DAG1/KCNIP2/BFSP2/HES5/ATP6AP2/SCARF1/FGFR3/AKR1B1/PDE3A/ROPN1/SLC26A6/FBXO5/SPTBN4/PTK2B/GLDN/CDK5R2/IGF1/RERE/ABHD2/EPAS1/CNTNAP2/GPAT4/SIRT2/CFTR/KIF14/PLXNB1/GHRHR/BCL2/PAEP/SLC26A8/TRPC4AP/SEMA4D/DEFB1/HIF1A/CBFB/TUBB8/LRRK2/PLD6/M…	79
										GO:0036465	synaptic vesicle recycling	31/5237	72/18862	0.0037529	0.0355597	0.0280438	DNM1L/GAK/SYT8/SYNJ2/SYT2/DNAJC6/RAB3A/WNT7A/DENND1A/SYNJ1/ITSN1/CYFIP1/SLC17A7/ARF6/PACSIN1/PIP5K1C/DGKQ/SH3GL1/PICALM/DNM2/AP3D1/OPHN1/LRRK2/ROCK1/ITSN2/FGF14/SYT1/SNAP91/STX1A/BTBD9/AP3B1	31
										GO:0044262	cellular carbohydrate metabolic process	101/5237	288/18862	0.00378969	0.0357514	0.0281951	PPP1CA/USP7/B4GALT5/AKT2/PHKA2/CBFA2T3/ACTN3/PRKCE/GNB3/SRC/AKT1/RORA/PFKFB4/DYRK2/SYNJ2/PDXP/PGM1/IDUA/PPARA/PYGB/PYGL/GCK/HDAC4/ACACB/B3GNT9/MTMR7/GAA/KAT2B/SYNJ1/FCSK/FGGY/GCKR/DDIT4/GALK2/HK3/ITPK1/P2RY1/FOXK2/STK40/SLC4A1/HRH1/GALK1/P2RY6/GYG1/PER2/ITPKA/GPER1/B3GALT5/GLB1/DGKQ/HK1/AKR1B1/LCMT1/GNMT/PDK2/CSGALNACT1/PFKFB3/B3GALT1/PTK2B/NDST1/IGF1/SOGA1/UGP2/NAGK/ESRRB/PPP1R3E/GPD2/GCGR/GIT1/…	101
										GO:0072001	renal system development	101/5237	288/18862	0.00378969	0.0357514	0.0281951	PAX2/TEK/WWTR1/PECAM1/LAMA5/WNT7B/HNF1B/FGF8/GPR4/PYGO1/FBN1/MTSS1/SULF2/PDGFB/BMP7/JMJD6/MMP9/FLCN/AMER1/PLXND1/PAX8/GLIS2/ROBO2/DCHS2/HES1/KLF15/CNTRL/FOXC1/KANK2/PTCH1/ITGA3/TGFB2/DLG5/MYO1E/DLL1/TP73/PODXL/SOX4/NPNT/SMAD1/PCSK9/AP1B1/FRAS1/DCHS1/RARB/SIX4/ZBTB14/DYNC2H1/HES5/TNS2/ACE/LIF/STRA6/ASS1/AKR1B1/CFLAR/ANGPT1/CTNNBIP1/SMAD2/COL4A4/NFIA/SEC61A1/MAGI2/HEYL/NOTCH1/EPHA4/GREB1L/BCL2/WNT4…	101
										GO:0097484	dendrite extension	18/5237	36/18862	0.00379576	0.0357514	0.0281951	AUTS2/RNF157/NEDD4L/SYT2/CPNE5/SYT17/CYFIP1/RIMS2/SMURF1/SPAG9/SYT4/SLC23A2/ITSN2/SYT1/TMEM108/BCL11A/STK11/CXCR4	18
										GO:2000310	regulation of NMDA receptor activity	18/5237	36/18862	0.00379576	0.0357514	0.0281951	DLG2/GRIA2/GRIN2A/RELN/RASGRF1/GRIN1/CNIH2/PTK2B/RGS9/EPHB2/CAPN1/GRIN2B/CRH/DLG3/IFNG/DLG4/GRIA3/APP	18
										GO:0044272	sulfur compound biosynthetic process	71/5237	193/18862	0.0038036	0.0357719	0.0282112	B4GALT5/CSPG4/CHST13/NFE2L2/CHST11/GGT7/GGTLC2/GLCE/FASN/CHST3/ACACB/XYLT1/ST3GAL2/GGT5/B4GAT1/OMD/CHPF/UST/GSTO2/PDHA1/PDP1/HSD17B8/TPK1/CHAC1/PAPSS2/ACACA/BGN/ST3GAL3/PDK2/CSGALNACT1/ANGPT1/NDST1/ACSF3/GSTP1/PAPSS1/ELOVL6/B4GALT2/MGST1/CHST9/AKR1A1/CHST6/SCD/DIP2A/CSPG5/PDHB/SLC35B2/GSTM3/B3GNT4/B3GNT2/TECR/PRELP/MAT2B/CNDP2/CSGALNACT2/MLYCD/CHST15/GSTZ1/MTHFD2L/ACSL1/CHST12/METTL16/HSD17B12/MG…	71
										GO:0003198	epithelial to mesenchymal transition involved in endocardial cushion formation	5237-10-01	16/18862	0.00384958	0.0359901	0.0283833	FGF8/SNAI1/RBPJ/TGFB2/TMEM100/ACVR1/HEYL/NOTCH1/TGFBR2/ENG	10
										GO:0021692	cerebellar Purkinje cell layer morphogenesis	5237-10-01	16/18862	0.00384958	0.0359901	0.0283833	RORA/COQ8B/DLL1/SPTBN2/HERC1/LHX5/FAIM2/KIF14/WHRN/LDB1	10
										GO:0036035	osteoclast development	5237-10-01	16/18862	0.00384958	0.0359901	0.0283833	SRC/LRRK1/FBN1/GPR68/LTF/FOXP1/FBXW7/SIGLEC15/NOTCH2/TNFSF11	10
										GO:0061548	ganglion development	5237-10-01	16/18862	0.00384958	0.0359901	0.0283833	NRP2/FZD3/SIX4/SEMA3A/INSM1/TUBB3/SIX1/PHOX2B/UNC5C/SEMA3F	10
										GO:0031102	neuron projection regeneration	26/5237	58/18862	0.00396721	0.0369175	0.0291147	PTPRS/CHL1/STK24/NDEL1/PTPRF/RGMA/RTN4R/OMG/RTN4RL2/KREMEN1/DAG1/CTNNA1/SCARF1/GRN/CERS2/LRP1/JAM3/TSPO/FLNA/KLF4/EPHA4/BCL2/SPP1/KIAA0319/INPP5F/ISL1	26
										GO:0061005	cell differentiation involved in kidney development	26/5237	58/18862	0.00396721	0.0369175	0.0291147	PAX2/WWTR1/GPR4/MTSS1/PDGFB/MMP9/AMER1/PAX8/GLIS2/HES1/KLF15/PTCH1/MYO1E/PODXL/LIF/MAGI2/NOTCH1/WNT4/LGR4/CD24/BASP1/CITED1/ASXL1/NOTCH2/STAT1/WNT9B	26
										GO:0051091	positive regulation of DNA-binding transcription factor activity	94/5237	266/18862	0.0039691	0.0369175	0.0291147	ARHGEF2/LRP5/TRAF5/TRIM26/STK3/UBE2V1/JUP/ALK/SPHK1/AKT1/PRKCZ/TRAPPC9/NTRK1/HDAC5/CRTC1/LRRFIP1/CRTC2/TRIM62/SLCO3A1/STAT3/LTF/TFDP1/TCF3/STING1/NFKB1/HDAC4/TRIM8/ADCY8/ESR2/LRP6/TP53BP1/CD200/DHX33/RELN/ERC1/FANK1/ESR1/LPAR5/OPRD1/NEUROD2/CD40LG/CD40/CARD11/PRKCI/CARD14/PPARGC1B/PPP2R5B/DDR2/SMARCA4/NOD2/ADGRF1/RBCK1/CFLAR/IRAK1/CRNN/PRKCH/IKBKB/RTKN2/TRIM14/NEUROD1/NHLH2/TRADD/TAB3/RIPK1/CLU/T…	94
										GO:0000271	polysaccharide biosynthetic process	33/5237	78/18862	0.00397214	0.0369175	0.0291147	PPP1CA/B4GALT5/TGFB1/AKT2/AKT1/SMPD3/DYRK2/PDGFB/PGM1/GCK/NFKB1/B3GNT9/GYG1/PER2/B3GALT5/CSGALNACT1/B3GALT1/NDST1/IGF1/UGP2/ESRRB/PPP1R3E/CLTC/PPP1R3C/B3GNT4/SORBS1/B3GNT2/B3GNT6/CSGALNACT2/B3GALNT1/MTOR/INSR/PPP1R3A	33
										GO:0070302	regulation of stress-activated protein kinase signaling cascade	68/5237	184/18862	0.00401204	0.0372336	0.029364	TRAF5/PBK/STK3/MARVELD3/WNT7B/RELL1/MFHAS1/SPHK1/DAB2IP/AKT1/IGF1R/ANKRD6/SASH1/TPD52L1/GRIK2/PLCB1/WNT7A/DUSP3/KLHL31/TGFB2/DUSP15/MAP4K4/MAP3K3/RAPGEF1/PRMT1/CCR7/GADD45G/KLHDC10/DUSP10/DACT1/SEMA3A/ULK4/NPPA/MINK1/CAV3/UNC5CL/MAP3K5/MAP4K2/NOD2/PTK2B/SERPINF2/GSTP1/MAPK3/TRAF4/LYN/RIPK1/INAVA/DUSP22/SH3RF1/TNF/MID1/EZR/FGF19/IL26/MAGI3/GADD45A/TNFRSF19/MAPK8IP1/RASGRP1/HIPK2/EPHB1/TNFSF11/PHLP…	68
										GO:0045834	positive regulation of lipid metabolic process	57/5237	150/18862	0.00403901	0.037429	0.029518	PTK2/TEK/TGFB1/PPARD/AKT2/PRKCE/SRC/ABCD2/AKT1/SMPD3/ZBTB20/PDGFB/PPARA/VAV2/AMBRA1/LDLRAP1/ABHD6/SCARB1/ADGRF5/CCR7/CCDC3/FGFR3/DGKZ/CPT1A/NOD2/ADORA1/GHSR/PTK2B/CYP7A1/NSMAF/SREBF1/LYN/DISP3/CD81/NR1H2/WNT4/SORBS1/CREBL2/SCAP/TNF/VAV3/TNFAIP8L3/CREB1/MLYCD/EEF1A2/LDLR/MTOR/CD74/NR4A3/IFNG/ABCG1/STARD4/SIRT4/PRKCD/ACSL3/EPHA8/PLIN5	57
										GO:0007162	negative regulation of cell adhesion	103/5237	295/18862	0.00405734	0.0375438	0.0296085	PPM1F/PTK2/CORO2B/TGFB1/RIPOR2/MARCHF7/TNFRSF21/MAD1L1/DSCAM/CD9/SRC/AKT1/PLXNA1/SEMA6A/PLXND1/HLX/PPARA/ACVRL1/LAPTM5/TBCD/JAK3/PAWR/PLXNA3/SOCS1/DUSP3/LGALS9C/SPOCK1/DLG5/ARHGAP6/MDK/MIA3/MAP4K4/PODXL/EFNA5/CBLB/RUNX1/CTLA4/SPINT2/VSIR/CDH13/CXCL12/PRDX2/MELTF/CDH1/ZBTB7B/SCGB1A1/ASS1/NRARP/EPB41L5/ANGPT1/PLXNA4/CORO1C/LRP1/ACER2/CCL25/JAM3/CLASP2/UBASH3B/TMEM131L/ERBB3/NOTCH1/PTPN11/C1QTNF1/KL…	103
										GO:0071456	cellular response to hypoxia	75/5237	206/18862	0.00406728	0.0375807	0.0296377	AQP3/TERT/E2F1/PPARD/EIF4EBP1/NOL3/COX4I2/PTGIS/SLC29A1/LIMD1/PRKCE/SRC/NFE2L2/CLCA1/AKT1/RORA/BMP7/LMNA/PSMB7/STC1/PSMD8/PSMD1/KCNMB1/EGLN3/BNIP3L/RBPJ/SLC9A1/P4HB/FMN2/OPRD1/PSMB1/BACH1/B3GAT1/VASN/STC2/SUV39H1/ELOB/PSMD9/CFLAR/IRAK1/EPAS1/SIRT2/PSMC3/DNMT3A/CITED2/NOTCH1/GNB1/BCL2/NDNF/STUB1/ACAA2/NPEPPS/ANGPT4/PSMA1/PSME1/HIF1A/KCND2/ELOC/KCNK3/AQP1/UBC/PLK3/MTOR/CPEB1/FAM162A/AK4/HYOU1/HIF1A…	75
										GO:0032872	regulation of stress-activated MAPK cascade	67/5237	181/18862	0.00408189	0.0376606	0.0297007	TRAF5/PBK/STK3/MARVELD3/WNT7B/RELL1/MFHAS1/SPHK1/DAB2IP/AKT1/IGF1R/ANKRD6/SASH1/TPD52L1/GRIK2/PLCB1/WNT7A/DUSP3/KLHL31/TGFB2/DUSP15/MAP4K4/MAP3K3/RAPGEF1/PRMT1/CCR7/GADD45G/KLHDC10/DUSP10/DACT1/SEMA3A/ULK4/NPPA/MINK1/CAV3/UNC5CL/MAP3K5/MAP4K2/NOD2/PTK2B/SERPINF2/GSTP1/MAPK3/TRAF4/RIPK1/INAVA/DUSP22/SH3RF1/TNF/MID1/EZR/FGF19/IL26/MAGI3/GADD45A/TNFRSF19/MAPK8IP1/RASGRP1/HIPK2/EPHB1/TNFSF11/PHLPP1/M…	67
										GO:1903053	regulation of extracellular matrix organization	22/5237	47/18862	0.0040996	0.0377689	0.0297861	TGFB1/ANGPTL7/FGFR4/DDR1/TNFRSF1B/FAP/FSCN1/RUNX1/DAG1/MELTF/PHLDB1/DDR2/TIE1/CFLAR/LRP1/CLASP2/NOTCH1/SMAD3/SLC2A10/DPP4/TCF15/COLGALT1	22
										GO:0090596	sensory organ morphogenesis	87/5237	244/18862	0.00411435	0.0378454	0.0298464	LRP5/KDM2B/PDZD7/MYO7A/PAX2/FSCN2/RIPOR2/NRL/GATA2/MEGF11/SDK1/DSCAM/DCANP1/FGF8/ATOH1/TCAP/NAGLU/FBN1/BMP7/STAT3/SDK2/PAX8/LHFPL5/FZD3/COL5A1/LRP6/FOXN4/GRHL3/SLC9A3R1/DLL1/CHD7/INSIG1/FOXG1/TULP1/THRB/NECTIN1/GNAT1/ZHX2/ROR2/RARB/SIX4/PRKCI/STRA6/YY1/TBX2/TRIOBP/USH1C/KCNQ4/LRIG1/RPL38/EPHB2/IGFN1/TTC39C/TPRN/MAPK3/TSHZ1/TIFAB/PLS1/INTU/PTPRM/IFT122/ATP8A2/BCL2/POU4F3/EYA1/ALDH1A3/MYO6/HIF1A/SI…	87
										GO:0045732	positive regulation of protein catabolic process	81/5237	225/18862	0.00411987	0.0378454	0.0298464	FURIN/PTK2/MAGEF1/SMURF2/CBFA2T3/SORL1/NEDD4L/SNX33/FBXW8/NFE2L2/DAB2IP/AKT1/TNFRSF1B/RNF144A/AMER1/CDKN1B/WWP2/HECW2/LAPTM5/DISC1/FBXW7/CSNK2A1/DNAJB2/SIRT6/APC2/CBLB/PCSK9/PTTG1IP/SMURF1/TRIB1/FZR1/DET1/DACT1/CAV3/OSBPL7/ABCA2/ELOB/FBXO22/PSEN1/PTK2B/TRIB3/KEAP1/CDC20B/APC/SIRT2/VGLL4/LRP1/PSMC3/NKD2/CD81/SNX9/CLU/MYLIP/ASB9/RAD23A/STUB1/TNF/RDX/CSNK1A1/HERPUD1/ADRA2A/EZR/LRRK2/SGTA/AGBL4/TREM2…	81
										GO:0046330	positive regulation of JNK cascade	35/5237	84/18862	0.00414161	0.0379898	0.0299603	TRAF5/STK3/WNT7B/MFHAS1/DAB2IP/ANKRD6/TPD52L1/PLCB1/WNT7A/DUSP15/CCR7/GADD45G/SEMA3A/MINK1/UNC5CL/MAP3K5/MAP4K2/NOD2/PTK2B/SERPINF2/TRAF4/RIPK1/DUSP22/SH3RF1/TNF/FGF19/GADD45A/TNFRSF19/MAPK8IP1/RASGRP1/HIPK2/TNFSF11/MTURN/TRAF2/APP	35
										GO:0070059	intrinsic apoptotic signaling pathway in response to endoplasmic reticulum stress	27/5237	61/18862	0.00417439	0.0381418	0.0300802	DAB2IP/BRSK2/ITPR1/TMEM117/CHAC1/NCK2/MAP3K5/TRIB3/CREB3L1/SYVN1/BCL2/EIF2AK3/ERP29/RNF183/HERPUD1/ATP2A1/APAF1/RNF186/LRRK2/ERN1/ATF4/BCL2L11/PTPN1/BBC3/ATP2A3/DNAJC10/TRAF2	27
										GO:1903961	positive regulation of anion transmembrane transport	27/5237	61/18862	0.00417439	0.0381418	0.0300802	TERT/AKT2/NFE2L2/AKT1/KLF15/PRKCI/AZIN1/SLC26A6/PSEN1/ITGB1/IGF1/PTPN11/CFTR/C2CD5/SORBS1/CREBL2/ADIPOR2/APPL1/FGF19/CLTCL1/BRAF/ACSL1/INSR/OPN3/NR4A3/MAPK14/OCLN	27
										GO:0060122	inner ear receptor cell stereocilium organization	16/5237	31/18862	0.00417629	0.0381418	0.0300802	PDZD7/MYO7A/CDH23/RIPOR2/TRIP11/LHFPL5/HES1/SLC9A3R1/HES5/CECR2/TRIOBP/USH1C/TPRN/PLS1/TSKU/WHRN	16
										GO:0051899	membrane depolarization	36/5237	87/18862	0.00420927	0.0383785	0.0302668	KCNJ2/FZD9/CACNA1D/NEDD4L/SRC/ADORA2A/CACNA1A/PRKCZ/CACNG4/FGF12/CACNA1G/CACNA1I/PARP1/CACNB3/CACNA1B/SCN8A/CHRNA4/BEST2/FHL1/CAV3/SCN3A/CCK/CACNA2D1/TSPO/HCN2/BCL2/RANGRF/KCNH2/HCN4/SCN3B/LRRK2/CACNG2/ANK2/SCN4B/GOT1/P2RX4	36
										GO:0072006	nephron development	53/5237	138/18862	0.00421434	0.0383785	0.0302668	PAX2/TEK/WWTR1/PECAM1/LAMA5/WNT7B/HNF1B/FGF8/GPR4/MTSS1/SULF2/PDGFB/BMP7/PAX8/DCHS2/HES1/KLF15/FOXC1/PTCH1/ITGA3/MYO1E/DLL1/PODXL/NPNT/DCHS1/SIX4/HES5/LIF/CFLAR/ANGPT1/CTNNBIP1/COL4A4/SEC61A1/MAGI2/HEYL/NOTCH1/BCL2/WNT4/GZF1/PBX1/SIX1/LGR4/ANGPT2/ENPEP/LZTS2/CD24/KLHL3/BASP1/CITED1/ASXL1/NOTCH2/STAT1/WNT9B	53
										GO:0014033	neural crest cell differentiation	37/5237	90/18862	0.00426643	0.03872	0.0305362	LAMA5/NRP2/SEMA6B/KITLG/WNT10A/SEMA6A/BMP7/HES1/FOXC1/LRP6/FBXL17/SEMA5B/CDH2/ANXA6/SEMA3A/SEMA4B/ACVR1/SEMA3B/SEMA7A/CORO1C/OVOL2/EFNB1/SEMA6D/MAPK3/RADIL/TCOF1/SEMA4D/HIF1A/KBTBD8/PHOX2B/NRTN/SEMA3F/ERBB4/ISL1/SEMA5A/ALDH1A2/PITX2	37
										GO:0042472	inner ear morphogenesis	37/5237	90/18862	0.00426643	0.03872	0.0305362	PDZD7/MYO7A/PAX2/RIPOR2/GATA2/DCANP1/FGF8/ATOH1/TCAP/PAX8/LHFPL5/FZD3/GRHL3/SLC9A3R1/CHD7/INSIG1/FOXG1/ROR2/SIX4/TRIOBP/USH1C/KCNQ4/LRIG1/EPHB2/TTC39C/TPRN/TIFAB/PLS1/ATP8A2/POU4F3/ALDH1A3/MYO6/SIX1/MYO3B/WHRN/CHRNA9/NEUROG1	37
										GO:0006816	calcium ion transport	138/5237	409/18862	0.00427552	0.03872	0.0305362	ATP2B3/DNM1L/MYLK/CDH23/ATP2B2/ATP2B4/GRIN2D/TSPAN13/NOL3/CACNA1D/HAP1/PRKCE/FYN/ADORA2A/CACNA1A/CLCA1/ANXA9/ASIC1/NCS1/CACNG4/PDGFB/ATP2C2/STC1/TRPM5/CACNA1G/ITPR1/P2RX1/CAMK2B/CACNA1I/SLC24A1/TPCN1/CACNB3/LPAR3/CATSPER3/P2RX3/CRACR2A/NOS1/CHD7/TRPA1/SLC9A1/PLCG2/TMC2/CRHR1/CACNG5/GRIN2A/SLC24A2/CACNA1B/OPRD1/CCR7/JPH1/HTT/GRIN1/CHRNA4/KCNE3/SRI/ADRA1A/IL16/TRPM3/CXCL12/JSRP1/DIAPH1/ANXA6/P2RY6/…	138
										GO:0006165	nucleoside diphosphate phosphorylation	51/5237	132/18862	0.00428736	0.03872	0.0305362	AK9/CBFA2T3/ACTN3/OGDH/PFKFB4/ZBTB20/PGM1/PPARA/GCK/HDAC4/PFKL/ALDOB/GCKR/AAAS/DDIT4/NME1/NUP93/HK3/ENO4/FOXK2/SLC4A1/GALK1/HK1/PSEN1/PFKFB3/IGF1/DHTKD1/ESRRB/GIT1/PFKM/PKM/PRKAG2/PFKFB2/GPI/NUP37/HIF1A/PFKP/NUP210/AK5/INSR/IFNG/AK4/AK7/MYOG/ENTPD5/ALDOA/JMJD8/LDHA/SLC4A4/APP/POM121C	51
										GO:0021795	cerebral cortex cell migration	19/5237	39/18862	0.00430086	0.03872	0.0305362	SYNE2/RTN4/DAB2IP/ZMIZ1/NDEL1/DISC1/FOXG1/RELN/SUN2/ROBO1/ADGRG1/PSEN1/CCDC141/CDK5R2/EFHC1/SLIT2/LHX6/DAB1/LRP8	19
										GO:0045773	positive regulation of axon extension	19/5237	39/18862	0.00430086	0.03872	0.0305362	DSCAM/NDEL1/DISC1/SHTN1/CDKL5/CYFIP1/DBN1/CXCL12/MACF1/SEMA7A/LRP1/ISLR2/SRF/MEGF8/L1CAM/LIMK1/SEMA5A/GOLGA4/EIF4G2	19
										GO:0086091	regulation of heart rate by cardiac conduction	19/5237	39/18862	0.00430086	0.03872	0.0305362	KCNJ2/JUP/CACNA1D/KCNQ1/CACNA1G/KCNH6/KCNE3/PKP2/KCNJ3/CACNA2D1/KCNH2/HCN4/SCN3B/ANK2/DSG2/SCN4B/ISL1/DSP/AKAP9	19
										GO:1903539	protein localization to postsynaptic membrane	19/5237	39/18862	0.00430086	0.03872	0.0305362	PRKCZ/CACNG4/TAMALIN/ZDHHC2/CACNG5/GRIN2A/DAG1/GRIP2/CLSTN1/GHSR/ARHGAP44/SNAP25/GRIN2C/GRIP1/CACNG2/CPLX1/SCRIB/DLG4/ADAM22	19
										GO:0017157	regulation of exocytosis	72/5237	197/18862	0.00431285	0.0387727	0.0305777	DNM1L/GATA2/RAB26/HAP1/ADORA2A/SMPD3/NCS1/CPLX2/SYN1/STAM/SYT8/SYT2/RAB3A/RAB12/PPFIA2/RPH3AL/CACNA1G/UNC13D/WNT7A/P2RX1/CACNA1I/SYT17/RAPGEF4/SYT9/P2RY1/DOC2B/RIMS2/SLC4A8/ADRA1A/HGS/RAB3GAP1/SYT4/RAB3D/CADPS/RIMS3/SCAMP5/ATP2A2/SEPTIN5/STXBP1/CDK5R2/SYT12/LYN/CLASP2/GIT1/NOTCH1/CFTR/CSPG5/DTNBP1/SYT6/KCNB1/VPS4A/RAB15/ADGRE2/ZP3/ADRA2A/LGALS9/LRRK2/STXBP5L/RAB8B/CPLX1/RALA/DRD2/SYT1/IFNG/MICAL1…	72
										GO:0050714	positive regulation of protein secretion	50/5237	129/18862	0.00431925	0.0387751	0.0305796	DNM1L/TGFB1/PPARD/PRKCE/ADORA2A/PLA2G6/GPR68/OXCT1/MYH10/GCK/RPH3AL/PTPN23/TGFB3/MYO18A/ADCY8/ANO1/TGFB2/SOX4/DOC2B/CAMK2N1/SRI/ARF6/BAIAP3/GPER1/GIPR/GOLPH3/PSMD9/IGF1/LRP1/NR1H2/CFTR/PFKFB2/KCNN4/AACS/HIF1A/GOLPH3L/EZR/TREM2/CRH/FRMD4A/TM7SF3/ABCG1/APBB3/PHPT1/CD2AP/ISL1/ADAM8/MPC2/TCF7L2/NADK	50
										GO:1901214	regulation of neuron death	105/5237	302/18862	0.0043307	0.0388227	0.0306172	KDM2B/TRIM2/DCC/TERT/BARHL1/FZD9/LANCL1/FGF8/SORL1/FYN/ADORA2A/UNC5B/AKT1/NTRK1/TNFRSF1B/BDNF/LGMN/PPARA/GRIK2/HDAC4/EGLN3/AMBRA1/RILPL1/TGFB3/FBXW7/HSP90AB1/PARP1/TGFB2/CD200/GRM4/MYBL2/MDK/DDIT4/RETREG1/CDC34/PCSK9/SIX4/PRKCI/CHGA/POU4F1/NFATC4/MAP3K5/ATM/GRN/ADORA1/NES/MAP2K4/ANGPT1/PSEN1/DAXX/STXBP1/PTK2B/ARRB1/FAIM2/GRIK5/ARRB2/LRP1/SOD2/ERBB3/MEAK7/MYB/PPP5C/CLU/KIF14/BCL2/NDNF/KCNB1/PICALM…	105
										GO:0007272	ensheathment of neurons	49/5237	126/18862	0.00434763	0.0388463	0.0306358	TG/EPB41L3/B4GALT5/PARD3/PPARD/AKT2/TNFRSF21/GAL3ST1/CD9/ABCD2/AKT1/TNFRSF1B/FA2H/ITGB4/NFASC/PRX/TYMP/CYFIP1/SCN8A/RARB/DAG1/GPC1/HES5/ABCA2/EIF2B2/EIF2B4/NAB1/TENM4/SIRT2/DEGS1/JAM3/GALC/CLU/KIF14/EIF2AK3/TSC1/ARHGEF10/MTOR/MARVELD1/FAM126A/AMIGO1/ADAM22/KCNJ10/BCAS1/POU3F1/ORMDL3/CXCR4/MAL2/CTSC	49
										GO:0008366	axon ensheathment	49/5237	126/18862	0.00434763	0.0388463	0.0306358	TG/EPB41L3/B4GALT5/PARD3/PPARD/AKT2/TNFRSF21/GAL3ST1/CD9/ABCD2/AKT1/TNFRSF1B/FA2H/ITGB4/NFASC/PRX/TYMP/CYFIP1/SCN8A/RARB/DAG1/GPC1/HES5/ABCA2/EIF2B2/EIF2B4/NAB1/TENM4/SIRT2/DEGS1/JAM3/GALC/CLU/KIF14/EIF2AK3/TSC1/ARHGEF10/MTOR/MARVELD1/FAM126A/AMIGO1/ADAM22/KCNJ10/BCAS1/POU3F1/ORMDL3/CXCR4/MAL2/CTSC	49
										GO:0003279	cardiac septum development	39/5237	96/18862	0.00435177	0.0388463	0.0306358	NRP2/FGF8/BMP7/TRIP11/PDE2A/PLXND1/ROBO2/HES1/CRELD1/RBPJ/CNTRL/TGFB2/CHD7/SOX4/RARB/ZBTB14/ROBO1/ACVR1/STRA6/TBX2/NDST1/DAND5/HEYL/CITED2/NOTCH1/TGFBR3/LUZP1/TGFBR2/SLIT2/HEG1/ANK2/MATR3/ISL1/SLIT3/NOTCH2/ZFPM2/PARVA/ENG/NSD2	39
										GO:0016048	detection of temperature stimulus	5237-12-01	21/18862	0.00439474	0.0390731	0.0308147	NTRK1/GRIK2/ANO1/TRPM3/CXCL12/ADORA1/NR2F6/TRPM8/ARRB2/DRGX/CXCR4/EPHB1	12
										GO:0010506	regulation of autophagy	113/5237	328/18862	0.00442093	0.0390731	0.0308147	KLHL22/DNM1L/ATG13/GPR137/QSOX1/SH3BP4/EXOC4/TLK2/TBC1D14/ATP6V0D1/AKT1/ATP6V1C2/CLEC16A/FLCN/STAT3/STING1/ATP6V0A1/DAPL1/AMBRA1/BNIP3L/RPTOR/TRIM8/TFEB/FBXW7/ITPR1/TP53INP2/TPCN1/LZTS1/RASIP1/MET/KAT8/VPS13C/UCHL1/KIF25/BMF/RALB/FOXK2/HTT/SNRNP70/HERC1/HDAC6/ADRA1A/SVIP/ATP6V1G2/ATP6V1H/DHRSX/HSPB1/RAB3GAP1/ABL2/OSBPL7/SNX5/ATM/NOD2/UVRAG/CALCOCO2/SH3GLB1/TRIB3/SOGA1/ATP6V0B/SCOC/TMEM39B/KEAP1/S…	113
										GO:0048520	positive regulation of behavior	14/5237	26/18862	0.004425	0.0390731	0.0308147	ADORA2A/HDAC4/SGIP1/NPAS2/STRA6/GHSR/CCK/GHRHR/MTNR1B/GHRH/CRH/MTOR/NR4A3/NPS	14
										GO:0060351	cartilage development involved in endochondral bone morphogenesis	14/5237	26/18862	0.004425	0.0390731	0.0308147	NPPC/THBS3/SMPD3/TRIP11/STC1/COL27A1/SERPINH1/COMP/RARB/MATN1/AXIN2/ANXA6/TGFBR2/TSKU	14
										GO:0098868	bone growth	14/5237	26/18862	0.004425	0.0390731	0.0308147	EVC/NPPC/THBS3/SMPD3/STC1/COL27A1/COMP/RARB/MATN1/ANXA6/DDR2/FGFR3/TGFBR2/TSKU	14
										GO:0008347	glial cell migration	23/5237	50/18862	0.00442664	0.0390731	0.0308147	SYNE2/CSPG4/RTN4/CD9/DAB2IP/ZMIZ1/DISC1/TGFB2/FOXG1/SUN2/P2RY1/ADGRG1/CRKL/CERS2/CDK5R2/TIAM1/LRP1/TSPO/EPHA4/TREM2/DAB1/P2RX4/LRP8	23
										GO:0045104	intermediate filament cytoskeleton organization	23/5237	50/18862	0.00442664	0.0390731	0.0308147	TCHH/DST/NEFM/NDEL1/PLEC/RAF1/PKP1/PRPH/BFSP1/BFSP2/MACF1/NES/PKP2/EVPL/ATP8A2/PPL/DNAJB6/CSNK1A1/KRT74/INA/KLHL24/NEFH/DSP	23
										GO:0051339	regulation of lyase activity	23/5237	50/18862	0.00442664	0.0390731	0.0308147	CACNA1D/CAP2/GRM2/GUCA2A/GUCA1B/PALM/GABBR2/NOS1/ISCU/GRM3/CRHR1/GALR1/TIMP2/HPCA/ORAI1/NOS2/PDZD3/GPR87/DRD3/DRD2/PHPT1/NOS3/NPFFR2	23
										GO:0097193	intrinsic apoptotic signaling pathway	99/5237	283/18862	0.0044736	0.0394325	0.0310981	ARHGEF2/PPM1F/DNM1L/E2F1/MARCHF7/NOL3/SRC/NFE2L2/DAB2IP/AKT1/ACKR3/DYRK2/TNFRSF1B/BRSK2/MMP9/E2F2/NOC2L/STK24/SNAI1/SKIL/COA8/FBXW7/ITPR1/FHIT/PARP1/SLC9A3R1/PRODH/TP73/DDIT4/P4HB/HINT1/ZNF385A/BMF/TMEM117/FNIP2/PTTG1IP/CDIP1/CHAC1/PHLDA3/NCK2/CXCL12/POU4F1/HSPB1/CIDEB/NFATC4/MAP3K5/ATM/NACC2/PIAS4/PDK2/TRIB3/PERP/RTKN2/CREB3L1/SYVN1/SOD2/SGMS1/CLU/BCL2/TMEM161A/EIF2AK3/NBN/TP63/ERP29/TNF/CUL5/RN…	99
										GO:0006687	glycosphingolipid metabolic process	29/5237	67/18862	0.00453083	0.0397706	0.0313647	B4GALT5/GAL3ST1/SMPD3/CERK/FA2H/ARSA/ST8SIA4/A4GALT/ST3GAL2/ST3GAL5/GLB1/ST6GALNAC5/ABCA2/B3GALT1/ESYT2/LARGE1/ESYT3/GALC/PSAP/HEXA/CLN6/ST8SIA3/B3GALNT1/SUMF1/NEU1/ST6GALNAC3/ST6GALNAC4/NEU4/PRKCD	29
										GO:0033555	multicellular organismal response to stress	29/5237	67/18862	0.00453083	0.0397706	0.0313647	ADCYAP1/ASIC1/NTRK1/GRIK2/P2RX3/THBS4/NPAS2/NOS1/TRPA1/RELN/LPAR5/NEUROD2/ASIC4/CCK/VDAC1/TSPO/BCL2/VWA1/ADRA2A/DPP4/PPP3CA/KIAA0319/BRINP1/CRH/GCH1/RAG1/P2RX4/THBS1/NR4A2	29
										GO:0036498	IRE1-mediated unfolded protein response	29/5237	67/18862	0.00453083	0.0397706	0.0313647	ATP6V0D1/DAB2IP/LMNA/PDIA5/EXTL3/KDELR3/WIPI1/FICD/DDX11/CTDSP2/YIF1A/PPP2R5B/CXXC1/SYVN1/AGR2/ADD1/TATDN2/SHC1/GOSR2/ERN1/BCL2L11/HYOU1/DDRGK1/PTPN1/HDGF/PDIA6/ZBTB17/TMEM33/COPS5	29
										GO:0030308	negative regulation of cell growth	68/5237	185/18862	0.00465035	0.0406549	0.0320621	PRDM11/DCC/PTPRS/TGFB1/PPARD/SH3BP4/RTN4/SEMA6B/SEMA6A/DCSTAMP/FLCN/RERG/CDKN1B/PPARA/ACVRL1/ARHGAP4/PLXNA3/ESR2/FSTL4/TGFB2/DNAJB2/WFDC1/RTN4R/SEMA5B/SPAG9/SEMA3A/SMARCA4/FHL1/SEMA4B/NDRG3/CAV3/YY1/SEMA3B/SEMA7A/MAP2/ACVR1B/JADE1/SEMA6D/VGLL4/APBB2/BCL2/DRAXIN/SMAD3/ADIPOR2/DIP2B/EPHA7/SEMA4D/PPP1R9B/OSGIN2/SPP1/SLIT2/KIAA0319/RYK/CTDP1/OSGIN1/SEMA3F/GNG4/BTG1/EI24/PI16/SEMA5A/BCL11A/SLIT3/CCAR2…	68
										GO:0045926	negative regulation of growth	87/5237	245/18862	0.00466985	0.0406549	0.0320621	PRDM11/STK3/DCC/PTPRS/TGFB1/PPARD/SH3BP4/RTN4/SEMA6B/SEMA6A/RAI1/DCSTAMP/FLCN/WWC1/RERG/LGMN/CDKN1B/PPARA/ACVRL1/TMPRSS4/ARHGAP4/PLXNA3/ESR2/FSTL4/PTCH1/TGFB2/DNAJB2/JARID2/WFDC1/GDF15/TP73/RTN4R/SEMA5B/PTK6/DUSP10/SPAG9/MT2A/SEMA3A/SMARCA4/FGFR3/FHL1/SEMA4B/NDRG3/CAV3/YY1/SEMA3B/SEMA7A/MAP2/ACVR1B/JADE1/SEMA6D/VGLL4/NOTCH1/APBB2/ING5/BCL2/DRAXIN/SMAD3/ADIPOR2/DIP2B/EPHA7/SEMA4D/PPP1R9B/OSGIN2/HI…	87
										GO:2001233	regulation of apoptotic signaling pathway	119/5237	348/18862	0.00468943	0.0406549	0.0320621	ARHGEF2/PPP1CA/DNM1L/STK3/TERT/FZD9/MARCHF7/NOL3/EYA2/SCG2/SRC/FYN/NFE2L2/UNC5B/DAB2IP/AKT1/ACKR3/BDNF/MMP9/NOC2L/CAAP1/SNAI1/TPD52L1/SKIL/RAF1/ASAH2/FBXW7/MAZ/PARP1/CSNK2A1/SLC35F6/SLC9A3R1/P4HB/ZNF385A/BMF/PTTG1IP/HTT/ATF3/AATF/NCK2/CTNNA1/CXCL12/PRDX2/HSPB1/GPER1/FGFR1/NFATC4/ACVR1/EYA4/NACC2/INCA1/PIAS4/RBCK1/CFLAR/SCRT2/PSEN1/ITPRIP/RFFL/IGF1/GSTP1/ITM2C/FAIM2/RTKN2/ARRB2/CREB3L1/SYVN1/SLC25…	119
										GO:0046434	organophosphate catabolic process	58/5237	154/18862	0.00469776	0.0406549	0.0320621	PNPLA7/PDE9A/PON1/SMPD3/AMPD3/PLA2G6/LIPC/CNP/SYNJ2/PDE2A/PDXP/PLA2G4D/NUDT18/PDE8A/ABHD12/NT5E/PDE7B/FHIT/ENPP6/MTMR7/ABHD6/PDE5A/SYNJ1/ACOT7/TYMP/SCARB1/HINT1/PLCG2/UPP1/PNPLA6/OGG1/NEIL2/PDE4B/SAMHD1/NUDT15/PLBD2/ENTPD8/GPCPD1/DERA/PDE4D/SMUG1/NUDT3/LIPG/NTHL1/GDPD1/PLBD1/MLYCD/INPP5F/ENTPD4/LDLR/ITPA/ENTPD6/ENTPD5/BPNT2/PRKCD/PDE7A/ACAT1/PDE4C	58
										GO:0010752	regulation of cGMP-mediated signaling	5237-09-01	14/18862	0.00470233	0.0406549	0.0320621	NPPC/PDE2A/CGAS/PTK2B/RUNDC3A/PDZD3/MTNR1B/NPR2/THBS1	9
										GO:0014733	regulation of skeletal muscle adaptation	5237-09-01	14/18862	0.00470233	0.0406549	0.0320621	ACTN3/CAMK2B/ATP2A2/GTF2IRD1/CAMK2G/PPP3CA/MTOR/MYMK/TNNT1	9
										GO:0048569	post-embryonic animal organ development	5237-09-01	14/18862	0.00470233	0.0406549	0.0320621	MYO7A/FBN1/BCL11B/MYO1E/ERCC1/KLF4/EFEMP1/BCL2L11/LDHA	9
										GO:0048681	negative regulation of axon regeneration	5237-09-01	14/18862	0.00470233	0.0406549	0.0320621	PTPRS/RGMA/RTN4R/KREMEN1/CERS2/EPHA4/SPP1/KIAA0319/INPP5F	9
										GO:0060088	auditory receptor cell stereocilium organization	5237-09-01	14/18862	0.00470233	0.0406549	0.0320621	PDZD7/MYO7A/RIPOR2/LHFPL5/SLC9A3R1/TRIOBP/TPRN/PLS1/WHRN	9
										GO:0099170	postsynaptic modulation of chemical synaptic transmission	5237-09-01	14/18862	0.00470233	0.0406549	0.0320621	DCC/PLCB1/CYFIP1/CDH1/GHSR/PPP3CA/DRD2/USP8/RNF19A	9
										GO:1903729	regulation of plasma membrane organization	5237-09-01	14/18862	0.00470233	0.0406549	0.0320621	ATP8B1/RAB3A/ASAP1/SH3GLB1/GSN/PLEKHM2/DNM2/MYH9/PRKCD	9
										GO:0006984	ER-nucleus signaling pathway	24/5237	53/18862	0.00472677	0.0407547	0.0321408	ARHGEF10L/NFE2L2/FBXW7/AMFR/INSIG1/ATF3/NCK2/MBTPS1/ZBTB7B/CALR/ATP2A2/SREBF1/SREBF2/TMED2/AGR2/EIF2AK3/ABCA7/SCAP/HERPUD1/ATF4/BCL2L11/PTPN1/ASNS/TMEM33	24
										GO:0097120	receptor localization to synapse	24/5237	53/18862	0.00472677	0.0407547	0.0321408	DLG2/KIF5C/PRKCZ/ANKS1B/CACNG4/TAMALIN/CACNG5/DBN1/DAG1/GRIP2/CLSTN1/CNIH2/GHSR/ARHGAP44/SNAP25/NPTN/GRIP1/CACNG2/CPLX1/DLG3/SCRIB/DLG4/ADAM22/KIF17	24
										GO:0008542	visual learning	20/5237	42/18862	0.00477362	0.0410467	0.0323711	DDHD2/GRIN2A/GRIN1/HRH1/TANC1/CCK/B4GALT2/NDRG4/ABCA7/NPTN/HIF1A/DRD3/CREB1/DRD2/MTOR/LRRN4/NPS/RAG1/RGS14/APP	20
										GO:0043114	regulation of vascular permeability	20/5237	42/18862	0.00477362	0.0410467	0.0323711	TEK/TGFB1/SRC/ADORA2A/GPR4/TJP1/CDH5/PDE2A/ARHGAP35/FERMT2/TJP3/TACR2/HRH1/PDE3A/ANGPT1/CTNNBIP1/MYLK3/SLIT2/BDKRB2/OCLN	20
										GO:0042246	tissue regeneration	31/5237	73/18862	0.00481441	0.0413411	0.0326033	PPARD/FZD9/CD9/CDKN1B/NINJ1/WNT7A/MYMX/LGR6/MDK/RUNX1/DAG1/DUSP10/MYF6/CFLAR/IGF1/GSN/EYS/LARGE1/BIN3/TEC/CD81/PKM/NOTCH1/TARBP2/TGFBR2/PPP3CA/SGCA/MYMK/ERBB4/MYOG/CDKN1A	31
										GO:0090068	positive regulation of cell cycle process	105/5237	303/18862	0.00484642	0.0415595	0.0327755	DYNC1H1/LRP5/CDC25B/TERT/E2F1/RAB11FIP4/ARID3A/BRD4/FGF8/SPHK1/PRKCE/DAB2IP/AKT1/SMPD3/KIF3B/CIT/SVIL/PDGFB/RAD21/CDKN1B/TFDP1/ANAPC7/RXFP3/PLCB1/TNKS1BP1/RPTOR/MRGPRX2/CDC14A/CDK10/TP73/DDX11/ZNF385A/SOX4/CDC14B/FAP/TFDP2/PRMT1/E2F7/CCND2/BTC/POU4F1/PKP4/PPP2R5B/CARM1/NSMCE2/CEP295/ATM/INSM1/ID2/CNOT4/FBXO5/PRDM7/IGF1/CRNN/MTBP/SIRT2/CDC6/HNRNPU/PCBP4/KIF14/CNOT8/WNT4/PLSCR1/NUMA1/ANAPC5/STXBP4/…	105
										GO:0060828	regulation of canonical Wnt signaling pathway	100/5237	287/18862	0.00490121	0.041941	0.0330764	PPP1CA/STK3/LATS1/CCDC88C/WWTR1/TGFB1/FZD9/WNK2/JUP/TLE3/SMURF2/LIMD1/SRC/LRRK1/DAB2IP/SULF2/ANKRD6/ADGRA2/AMER1/PSMB7/CSNK1G2/PSMD8/ZNRF3/CCNY/PSMD1/NFKB1/TLE5/IGFBP2/TBL1X/RBPJ/MCC/LRP6/AMFR/PTPRU/LGR6/DKK3/SLC9A3R1/MDK/SCEL/SOX4/RAPGEF1/APC2/ROR2/TLE1/PSMB1/KREMEN1/CDH2/DACT1/AXIN2/TMEM170B/ATP6AP2/TLE6/NOTUM/SOX13/PSMD9/NRARP/PSEN1/TMEM88/KREMEN2/JADE1/APC/RNF220/CTNND2/DVL3/PSMC3/NKD2/CSNK1G…	100
										GO:0008544	epidermis development	154/5237	463/18862	0.00490418	0.041941	0.0330764	KRTAP1-1/AQP3/PDZD7/FURIN/MYO7A/LATS1/KRTAP16-1/TCHH/PPARD/KRTAP9-4/RIPOR2/PALLD/JUP/LAMA5/LAMB3/KRTAP5-2/KRTAP9-9/ST14/KRTAP1-3/ATOH1/KRTAP3-1/CLIC4/KRTAP1-5/LAMC2/TMEM132E/WNT10A/KRTAP3-3/KRTDAP/KRT84/KRTAP4-6/BCR/FA2H/PPARA/SNAI1/KRTAP9-3/TFDP1/AGPAT2/BCL11B/LHFPL5/FZD3/MYCL/HES1/ZNF750/RBPJ/FOXC1/KRTAP4-2/PTCH1/GRHL3/TGFB2/SLC9A3R1/DLL1/KRT86/SCEL/PKP1/RUNX1/KRTAP4-11/KRTAP5-5/KRT39/KRT80/PKP…	154
										GO:0031330	negative regulation of cellular catabolic process	90/5237	255/18862	0.00492815	0.0420891	0.0331932	FURIN/PBK/KLHL22/USP7/DHX34/ATP2B4/E2F1/QSOX1/MARCHF7/TLK2/TBC1D14/SORL1/DAB2IP/AKT1/CLEC16A/CDK5RAP3/MGAT3/STAT3/RBM24/DAPL1/NBAS/RYBP/ACACB/HSP90AB1/NELL1/FHIT/CSNK2A1/LZTS1/BOLL/RASIP1/MET/KIF25/BMF/PKP1/DAZL/FOXK2/SNRNP70/HERC1/ADRA1A/SVIP/AXIN2/TENT4A/TIMP2/NRDE2/PSEN1/TMEM39B/UBXN1/SIRT2/LAPTM4B/HNRNPU/USP36/TSPO/TAB3/TOB1/EPHA4/NOCT/BCL2/TENT4B/STYX/LRPPRC/TSC1/GABARAPL2/OPHN1/NRBP2/SECISB…	90
										GO:0030104	water homeostasis	33/5237	79/18862	0.00503182	0.0428586	0.0338001	AQP3/NEDD4L/FA2H/SCNN1B/ADCY8/GRHL3/ADCY9/ADCY5/MET/ADCY3/PRKAR1B/SCNN1G/ADCY7/AVPR2/AKR1B1/SCNN1A/CLDN4/ALOX12B/BPIFA1/MYO5B/STMN1/CFTR/GHRHR/TP63/SCTR/SRF/LSR/PRKAR1A/ADCY4/AQP1/RAB11FIP2/CYP26B1/KDF1	33
										GO:0070830	bicellular tight junction assembly	33/5237	79/18862	0.00503182	0.0428586	0.0338001	MARVELD3/PARD3/PECAM1/TJP1/CDH5/SNAI1/MICALL2/TBCD/MYO1C/RUNX1/PRKCI/FRMPD2/CLDN4/PRKCH/IKBKB/APC/ARL2/POF1B/TNF/SRF/CBFB/CLDN22/ROCK1/F11R/CLDN9/CLDN3/CLDN7/GRHL2/EPHA2/AFDN/PATJ/OCLN/CLDN14	33
										GO:0046939	nucleotide phosphorylation	51/5237	133/18862	0.00510869	0.0434548	0.0342703	AK9/CBFA2T3/ACTN3/OGDH/PFKFB4/ZBTB20/PGM1/PPARA/GCK/HDAC4/PFKL/ALDOB/GCKR/AAAS/DDIT4/NME1/NUP93/HK3/ENO4/FOXK2/SLC4A1/GALK1/HK1/PSEN1/PFKFB3/IGF1/DHTKD1/ESRRB/GIT1/PFKM/PKM/PRKAG2/PFKFB2/GPI/NUP37/HIF1A/PFKP/NUP210/AK5/INSR/IFNG/AK4/AK7/MYOG/ENTPD5/ALDOA/JMJD8/LDHA/SLC4A4/APP/POM121C	51
										GO:2000177	regulation of neural precursor cell proliferation	34/5237	82/18862	0.00511799	0.0434754	0.0342865	KDM2B/FZD9/GATA2/APPL2/ADCYAP1/LIMS2/SLC16A2/DISC1/FZD3/MDK/DLL4/FOXG1/RAPGEF1/SHCBP1/SPINT2/CTNNA1/CDH2/RASSF10/ADGRG1/LHX5/INSM1/ID2/NES/TAFA3/SIRT2/LYN/DISP3/NOTCH1/FLNA/DCT/HIF1A/TAFA1/LRRK2/DRD2	34
										GO:0032370	positive regulation of lipid transport	35/5237	85/18862	0.00519037	0.043911	0.03463	PON1/ADORA2A/LDLRAP1/PTCH1/GALR1/ABCA1/ATP8A1/RAB3GAP1/EEPD1/ABCA3/SLC12A2/PSEN1/STXBP1/ITGB1/CCK/LRP1/ZDHHC8/DBI/ATP8A2/NR1H2/MYB/C1QTNF1/ABCA7/LIPG/SPP1/PLA2R1/PTGES/NFKBIA/CRH/ACSL1/TMEM30A/OXT/PRKCD/P2RX4/TNFSF11	35
										GO:0010828	positive regulation of glucose transmembrane transport	21/5237	45/18862	0.00521095	0.043911	0.03463	TERT/AKT2/NFE2L2/AKT1/KLF15/PRKCI/IGF1/PTPN11/C2CD5/SORBS1/CREBL2/ADIPOR2/APPL1/FGF19/CLTCL1/BRAF/INSR/OPN3/NR4A3/MAPK14/OCLN	21
										GO:0032881	regulation of polysaccharide metabolic process	21/5237	45/18862	0.00521095	0.043911	0.03463	PPP1CA/TGFB1/AKT2/AKT1/SMPD3/DYRK2/PDGFB/GCK/NFKB1/IGF1/ESRRB/PPP1R3E/GCGR/CLTC/PPP1R3C/SORBS1/RUBCNL/MTOR/INSR/KHK/PPP1R3A	21
										GO:0048538	thymus development	21/5237	45/18862	0.00521095	0.043911	0.03463	MAD1L1/BCL11B/RAF1/HES1/JARID2/SIX4/PRDX2/ATM/CRKL/PSEN1/AIRE/MAPK3/EPHB3/BCL2/SRF/PBX1/SIX1/CTC1/BCL2L11/ASXL1/RAG1	21
										GO:0086009	membrane repolarization	21/5237	45/18862	0.00521095	0.043911	0.03463	SNTA1/KCNJ2/CACNA1D/NEDD4L/KCNQ1/ATP1B3/ATP1A1/CACNB3/KCNE3/KCNIP2/NPPA/CAV3/AKAP6/KCNN2/KCNJ3/CACNA2D1/FLNA/KCNH2/ANK2/SCN4B/AKAP9	21
										GO:1900271	regulation of long-term synaptic potentiation	21/5237	45/18862	0.00521095	0.043911	0.03463	SHANK3/ADORA2A/CRTC1/LGMN/SHISA7/CYP46A1/ZDHHC2/ADCY8/IGSF11/RELN/ARC/ADORA1/EPHB2/EPHA4/YTHDF1/NPTN/SQSTM1/CREB1/DRD2/FAM107A/APP	21
										GO:0048511	rhythmic process	102/5237	294/18862	0.00522453	0.0439668	0.034674	PPP1CA/NCOA1/DNM1L/USP7/NCOR2/MTA1/DDC/HNF1B/SRC/ADORA2A/SPSB4/RORA/NAGLU/PDE6B/NTRK1/CRTC1/RAI1/RBM4/PPARA/KDM8/ROBO2/TGFB3/FBXW7/CSNK2A1/TGFB2/KAT2B/NPAS2/MDK/FBXL17/ESR1/PAM/USP2/TEF/PER2/SUV39H1/ID1/ATF5/DBP/CPT1A/ASS1/KLF10/ID2/DYRK1A/ADORA1/ARRB1/CLDN4/NR2F6/USP9X/SREBF1/ARRB2/TOP1/NOS2/JUND/NHLH2/HNRNPU/KLF9/ATOH7/PPP1CC/KDM2A/NOCT/MAPK8/GHRHR/NFKB2/HES7/ARNTL/HLF/NFYA/FBXW11/ZP3/MTNR1B/DR…	102
										GO:0042552	myelination	48/5237	124/18862	0.00524342	0.043977	0.0346821	TG/EPB41L3/B4GALT5/PARD3/AKT2/TNFRSF21/GAL3ST1/CD9/ABCD2/AKT1/TNFRSF1B/FA2H/ITGB4/NFASC/PRX/TYMP/CYFIP1/SCN8A/RARB/DAG1/GPC1/HES5/ABCA2/EIF2B2/EIF2B4/NAB1/TENM4/SIRT2/DEGS1/JAM3/GALC/CLU/KIF14/EIF2AK3/TSC1/ARHGEF10/MTOR/MARVELD1/FAM126A/AMIGO1/ADAM22/KCNJ10/BCAS1/POU3F1/ORMDL3/CXCR4/MAL2/CTSC	48
										GO:0098930	axonal transport	26/5237	59/18862	0.00524663	0.043977	0.0346821	DYNC1H1/HAP1/DLG2/DST/KIF5C/KIF3B/KIF1A/NDEL1/BORCS5/HSPB1/TRAK1/CNIH2/AP3B2/MAP2/BLOC1S4/SYBU/DTNBP1/FBXW11/HIF1A/AP3D1/AGBL4/TMEM108/CALY/MAP1A/BLOC1S3/AP3B1	26
										GO:1902017	regulation of cilium assembly	26/5237	59/18862	0.00524663	0.043977	0.0346821	SYNE2/HAP1/KCTD17/CDKL1/EVI5L/SDCCAG8/IFT140/ARHGAP35/CROCC/CDK10/RABEP2/CDKL5/DCDC2/HTT/MARK4/SEPTIN9/TBC1D30/LIMK2/WRAP73/CCDC88A/VDAC3/DYNLT2B/DNM2/RP1/MAP4/DYNC2LI1	26
										GO:0018107	peptidyl-threonine phosphorylation	46/5237	118/18862	0.00531235	0.0443514	0.0349774	CDC42BPG/MYLK2/PARD3/TGFB1/SPHK1/SPRED2/AKT1/CIT/DYRK2/BMP7/TNKS1BP1/RPTOR/MARK2/CSNK2A1/CDK10/DDIT4/CDC42BPA/ACVR1/DGKQ/DYRK1A/ACVR1B/CALM2/CDC42BPB/SIRT2/TTBK1/PRKAG2/MAPK8/BCL2/WNK1/GRK2/TNKS/TGFBR2/CAMK2A/LRRK2/ROCK1/PKN1/STK39/S1PR2/MTOR/MAP3K12/PRKD2/HIPK2/PRKCD/DYRK1B/APP/HIPK3	46
										GO:0042752	regulation of circadian rhythm	46/5237	118/18862	0.00531235	0.0443514	0.0349774	PPP1CA/USP7/MTA1/ADORA2A/SPSB4/RORA/PDE6B/CRTC1/RBM4/PPARA/FBXW7/FBXL17/USP2/PER2/SUV39H1/KLF10/ID2/ADORA1/NR2F6/USP9X/ATOH7/PPP1CC/KDM2A/NOCT/MAPK8/GHRHR/ARNTL/FBXW11/MTNR1B/DRD3/SOX14/GHRH/CREB1/CRH/DRD2/ZFHX3/MTOR/CSNK1E/OPN3/NPS/CCAR2/BTRC/PHLPP1/PIWIL2/OPN4/FBXL12	46
										GO:0070304	positive regulation of stress-activated protein kinase signaling cascade	46/5237	118/18862	0.00531235	0.0443514	0.0349774	TRAF5/STK3/WNT7B/RELL1/MFHAS1/SPHK1/DAB2IP/ANKRD6/SASH1/TPD52L1/PLCB1/WNT7A/TGFB2/DUSP15/MAP3K3/PRMT1/CCR7/GADD45G/KLHDC10/SEMA3A/MINK1/UNC5CL/MAP3K5/MAP4K2/NOD2/PTK2B/SERPINF2/TRAF4/LYN/RIPK1/INAVA/DUSP22/SH3RF1/TNF/MID1/FGF19/IL26/GADD45A/TNFRSF19/MAPK8IP1/RASGRP1/HIPK2/TNFSF11/MTURN/TRAF2/APP	46
										GO:0007599	hemostasis	118/5237	346/18862	0.00533734	0.0443949	0.0350116	CARMIL1/PRCP/GATA2/CD9/PRKCE/SRC/FYN/ADORA2A/NFE2L2/DGKI/ACTB/PDGFB/ANXA5/PLAU/SCUBE1/DOCK6/EHD1/RAF1/JMJD1C/VAV2/COMP/ITPR1/P2RX1/GNA12/P2RX3/DOCK8/P2RX6/ZNF385A/PLCG2/FAP/ITPK1/ADRA2B/P2RY1/COL1A2/PRKAR1B/CD40LG/CD40/DGKB/CBX5/SLC4A1/PRDX2/HSPB1/GNG2/AVPR2/GNA15/ENPP4/DGKZ/DGKQ/STXBP1/CSRP1/ARRB1/PHF21A/BLOC1S4/SERPINF2/PRKCH/EPHB2/ARRB2/HPS4/MAPK3/P2RX5/LYN/TEC/TBXA2R/H3-3B/ACTG1/UBASH3B/HPSE/…	118
										GO:0051642	centrosome localization	15/5237	29/18862	0.0053512	0.0443949	0.0350116	BICD2/SYNE2/PARD3/PARD3B/NDEL1/NUBP1/SUN2/DYNC1LI2/CCDC141/MISP/NIN/EZR/INTS13/PLXNA2/AKAP9	15
										GO:0090162	establishment of epithelial cell polarity	15/5237	29/18862	0.0053512	0.0443949	0.0350116	PARD3/SIPA1L3/FRMD4B/CYTH1/HES1/MYO18A/CYTH3/SLC9A3R1/ARF6/HES5/GOLPH3/OPHN1/TCF15/CAMSAP3/FRMD4A	15
										GO:0048738	cardiac muscle tissue development	75/5237	208/18862	0.00535423	0.0443949	0.0350116	MYLK2/TGFB1/MYO18B/FGF8/TCAP/BMP7/FHL2/PPARA/TAFAZZIN/SORBS2/RBPJ/FOXC1/TGFB2/JARID2/DLL1/CHD7/SLC9A1/TP73/SIRT6/DLL4/SMAD1/RUNX1/RARB/ADRA1A/POU4F1/CAV3/ACVR1/CALR/YY1/AKAP6/TBX2/ALPK3/AKAP13/MAP2K4/GJC1/TENM4/IGF1/PKP2/KDM6B/TNNT2/ARRB2/FHOD3/VGLL4/HNRNPU/TPM1/ERBB3/NOTCH1/NDRG4/TGFBR3/NEB/SRF/TSC1/TGFBR2/ADAMTS9/MYLK3/CREB1/PRKAR1A/CTDP1/SOX6/MTOR/HEG1/DSG2/ERBB4/ALPK2/PI16/LRRC10/ISL1/MAPK14/…	75
										GO:0045807	positive regulation of endocytosis	39/5237	97/18862	0.0053597	0.0443949	0.0350116	DNM1L/GATA2/APPL2/NEDD4L/RAB31/LDLRAP1/SGIP1/ITSN1/DLL1/PLCG2/PICK1/PCSK9/CD151/CAV3/EEF2K/ANGPT1/ARRB1/MIB1/APLN/CD14/ARRB2/MAGI2/LRP1/HIP1/DGKD/CLU/SH3GL1/ABCA7/BICD1/DNM2/CD63/APPL1/PPP3CA/LRRK2/TREM2/DRD2/INSR/CALY/CD36	39
										GO:0120162	positive regulation of cold-induced thermogenesis	39/5237	97/18862	0.0053597	0.0443949	0.0350116	DYNC1H1/APPL2/CMKLR1/KSR2/ADCYAP1/IGF1R/ESRRG/PEMT/SIRT6/GADD45G/HADH/PPARGC1B/PER2/ZBTB7B/PTH2R/UCP2/KDM6B/EPAS1/TRPM8/THRA/ELOVL6/APC/SCD/EHMT1/ADIPOR2/PRLR/TSHR/HCRT/PLAC8/PHOX2B/ACSL1/HSF1/OMA1/OXT/GPR3/PRKAB1/GNAS/CXCR4/CD36	39
										GO:0032963	collagen metabolic process	43/5237	109/18862	0.00537521	0.0444651	0.035067	FURIN/PEPD/NPPC/TGFB1/PPARD/MMP17/SMPD3/COL13A1/MMP9/ADAMTS2/ADAMTS14/MFAP4/SERPINH1/TGFB3/COL5A1/FAP/COL1A2/RUNX1/TNXB/VSIR/MRC2/CBX8/TNS2/MMP16/ITGB1/CYP7A1/SERPINF2/ARRB2/CREB3L1/MYB/MMP28/P3H3/WNT4/COL19A1/PLOD3/PHYKPL/HIF1A/P3H4/MMP11/P3H2/MMP15/GOT1/ENG	43
										GO:0090218	positive regulation of lipid kinase activity	18/5237	37/18862	0.00549673	0.0454027	0.0358064	PTK2/TEK/TGFB1/SRC/PDGFB/VAV2/AMBRA1/CCR7/FGFR3/DGKZ/NOD2/PTK2B/LYN/CD81/VAV3/TNFAIP8L3/EEF1A2/EPHA8	18
										GO:0016569	covalent chromatin modification	153/5237	461/18862	0.00550292	0.0454027	0.0358064	AUTS2/PPM1F/KDM2B/TRRAP/NCOA1/USP7/YEATS2/PHF19/KMT2D/GATA2/TTLL12/MTA1/PCGF5/EYA2/BRD4/PRDM14/ZNF451/DNMT3B/HDAC5/JMJD6/FLCN/CRTC2/KDM4B/NOC2L/C6orf89/KDM8/JMJD1C/HDAC4/TBL1X/RYBP/TET3/PRMT7/AKAP8/CHD5/KAT2B/KAT8/PRMT6/JARID2/NOS1/SIRT6/NSD1/PAXIP1/SETD7/TET1/FBL/PRMT1/NAA60/TADA2A/ARID4A/UBR2/HDAC6/CBX8/RBM14/RIF1/PRDM5/NSD3/PER2/SUV39H1/CARM1/ZBTB7B/HLCS/LIF/EYA4/ATM/ACTL6A/OTUB1/BCOR/CXXC1/AR…	153
										GO:0070372	regulation of ERK1 and ERK2 cascade	104/5237	301/18862	0.00555328	0.0456152	0.035974	TEK/TGFB1/PTPRR/WNK2/FGFR4/ADCYAP1/FGF8/MFHAS1/SPRED2/SRC/DUSP9/CCL24/DAB2IP/PRKCZ/ACKR3/NTRK1/PDGFB/SEMA6A/FLCN/NECAB2/FGF18/DENND2B/PDE8A/FBXW7/FERMT2/DUSP3/SLC9A3R1/NPNT/RAPGEF1/P2RY1/CCR7/ATF3/CAMK2N1/ADRA1A/CCL1/DUSP10/P2RY6/FGFR3/GPER1/LIF/CRKL/NOD2/SEMA7A/CFLAR/ANGPT1/PTK2B/ARRB1/SERPINF2/TIAM1/GSTP1/EPHB2/ARRB2/MAPK3/LRP1/LYN/CCL25/NOTCH1/PTPN11/KLF4/NDRG4/ABCA7/TNF/STYX/EPHA7/TNFAIP8L3/R…	104
										GO:0032011	ARF protein signal transduction	5237-11-01	19/18862	0.00556477	0.0456152	0.035974	IQSEC3/PSD3/ARFGEF2/CYTH1/IQSEC1/CYTH3/MAP4K4/ARFGEF3/CYTH4/MAPRE2/FBXO8	11
										GO:0032012	regulation of ARF protein signal transduction	5237-11-01	19/18862	0.00556477	0.0456152	0.035974	IQSEC3/PSD3/ARFGEF2/CYTH1/IQSEC1/CYTH3/MAP4K4/ARFGEF3/CYTH4/MAPRE2/FBXO8	11
										GO:0061003	positive regulation of dendritic spine morphogenesis	5237-11-01	19/18862	0.00556477	0.0456152	0.035974	DNM1L/CUX2/KALRN/CAMK2B/RELN/DBN1/ITPKA/CAPRIN1/EEF2K/TIAM1/LRP8	11
										GO:1900221	regulation of amyloid-beta clearance	5237-11-01	19/18862	0.00556477	0.0456152	0.035974	IFNGR1/LRP1/CLU/ABCA7/TNF/SRF/TREM2/ROCK1/IFNG/CYP51A1/LRPAP1	11
										GO:0014009	glial cell proliferation	22/5237	48/18862	0.00561143	0.045658	0.0360078	E2F1/ADCYAP1/HES1/SOX4/PRKCI/CERS2/PTK2B/ETV5/PRKCH/LYN/TSPO/NOTCH1/MYB/CLU/PPP1CC/TNF/CREB1/PLAG1/TREM2/MTOR/IL34/CHRM1	22
										GO:0051293	establishment of spindle localization	22/5237	48/18862	0.00561143	0.045658	0.0360078	DYNC1H1/LLGL2/NDEL1/KIF25/FMN2/HTT/INSC/MCPH1/TLE6/CDK5RAP2/ITGB1/MISP/CLASP2/LLGL1/CFL1/NUMA1/SPIRE2/SPRY1/FBXW11/MYH9/MAP4/NSFL1C	22
										GO:0001768	establishment of T cell polarity	5237-08-01	12/18862	0.00565871	0.045658	0.0360078	RIPOR2/DOCK8/CCR7/DOCK2/GSN/SCRIB/MYH9/CYP26B1	8
										GO:0021984	adenohypophysis development	5237-08-01	12/18862	0.00565871	0.045658	0.0360078	FGF8/HES1/GHRHR/WNT4/SLC6A3/GHRH/DRD2/PITX2	8
										GO:0030311	poly-N-acetyllactosamine biosynthetic process	5237-08-01	12/18862	0.00565871	0.045658	0.0360078	B4GALT5/B3GNT9/B3GALT5/B3GALT1/B3GNT4/B3GNT2/B3GNT6/B3GALNT1	8
										GO:0048266	behavioral response to pain	5237-08-01	12/18862	0.00565871	0.045658	0.0360078	NTRK1/P2RX3/THBS4/LPAR5/TSPO/VWA1/P2RX4/THBS1	8
										GO:0071257	cellular response to electrical stimulus	5237-08-01	12/18862	0.00565871	0.045658	0.0360078	PALM/SLC9A1/GNAT1/NEUROD2/HPCA/GRM1/ADSS1/NSMF	8
										GO:1901077	regulation of relaxation of muscle	5237-08-01	12/18862	0.00565871	0.045658	0.0360078	DCANP1/SRI/CHGA/PDE4B/TIFAB/PDE4D/GRK2/NEUROG1	8
										GO:0031338	regulation of vesicle fusion	13/5237	24/18862	0.00565974	0.045658	0.0360078	AKT2/SPHK1/CPLX2/RAB3A/SYT9/DOC2B/SYT4/STXBP1/GRIK5/C2CD5/CPLX1/TBC1D4/SYT1	13
										GO:0032528	microvillus organization	13/5237	24/18862	0.00565974	0.045658	0.0360078	ATP8B1/SLC9A3R1/PODXL/FSCN1/TNIK/RAP1GAP/USH1C/GLDN/PLS1/PTPN11/MYO1A/EZR/PLD1	13
										GO:0045821	positive regulation of glycolytic process	13/5237	24/18862	0.00565974	0.045658	0.0360078	PFKFB4/ZBTB20/PSEN1/PFKFB3/IGF1/ESRRB/PFKFB2/HIF1A/INSR/IFNG/ENTPD5/SLC4A4/APP	13
										GO:0046835	carbohydrate phosphorylation	13/5237	24/18862	0.00565974	0.045658	0.0360078	PFKFB4/GCK/FCSK/FGGY/GALK2/HK3/ITPK1/GALK1/HK1/PFKFB3/NAGK/PFKFB2/KHK	13
										GO:1904888	cranial skeletal system development	28/5237	65/18862	0.00566391	0.045658	0.0360078	MTHFD1L/DCANP1/FGF8/CHST11/IFT140/TGFB3/TGFB2/INSIG1/SIX4/FOXN3/CRKL/MMP16/SMAD2/NDST1/TIFAB/IRF6/TP63/SMAD3/TBX15/TGFBR2/SLC39A1/SIX1/MEGF8/GRHL2/GNAS/PAX5/WNT9B/NEUROG1	28
										GO:0035725	sodium ion transmembrane transport	63/5237	171/18862	0.0059024	0.0475199	0.0374762	SNTA1/ATP2B4/WNK2/NEDD4L/PRKCE/ASIC1/FGF12/SLC9A9/SLC17A3/SLC6A18/SCNN1B/HECW2/CACNA1G/CACNA1I/SLC24A1/TPCN1/ATP1B3/ATP1A1/SLC6A8/SLC9A3R1/NOS1/ATP1A3/SLC9A1/SLC17A7/SLC24A2/SCN8A/PCSK9/SLC4A8/SCNN1G/PKD2L1/ASIC4/SLC12A2/CAV3/SLC24A5/SCNN1A/SCN3A/SLC9A7/SLC6A7/DMD/SLC17A1/BPIFA1/UTRN/HCN2/SLC3A2/TESC/WNK1/SLC4A11/SLC6A3/DNM2/SLC20A2/ACTN4/RANGRF/HCN4/DRD3/SCN3B/KLHL24/STK39/FGF14/SCN4B/SHROOM2/SL…	63
										GO:0070085	glycosylation	92/5237	263/18862	0.00596721	0.0478593	0.0377438	CRPPA/B4GALT5/FUT7/XXYLT1/B3GNT5/GALNT10/MAN2A2/GAL3ST1/MGAT2/EOGT/MUC5B/TMTC1/GALNT15/MGAT3/TRIP11/FUT1/EXTL3/GALNT2/TET3/B3GNT9/LARGE2/MUC4/ST8SIA4/FUT4/POFUT2/PGM3/ST3GAL2/B4GAT1/TMTC2/MUC20/GALNT18/TET1/B3GAT1/RPN2/ST3GAL5/MGAT1/TRAK1/ST6GAL1/B3GLCT/B3GALT5/ST3GAL3/ST6GALNAC5/SLC35C2/ABCA2/OGA/NUDT14/PSEN1/B3GALT1/TUSC3/GALNT16/GALNT9/LARGE1/B4GALT2/VEGFB/KRTCAP2/ACER2/SLC39A8/LMAN1/B3GALNT2/…	92
										GO:0010718	positive regulation of epithelial to mesenchymal transition	23/5237	51/18862	0.00597485	0.0478593	0.0377438	WWTR1/TGFB1/OLFM1/BMP7/SNAI1/TGFB3/FOXC1/FERMT2/TGFB2/MDK/BCL9L/AXIN2/ACVR1/SMAD2/TIAM1/NOTCH1/LOXL2/SMAD3/TGFBR2/MTOR/ISL1/ENG/TCF7L2	23
										GO:0045103	intermediate filament-based process	23/5237	51/18862	0.00597485	0.0478593	0.0377438	TCHH/DST/NEFM/NDEL1/PLEC/RAF1/PKP1/PRPH/BFSP1/BFSP2/MACF1/NES/PKP2/EVPL/ATP8A2/PPL/DNAJB6/CSNK1A1/KRT74/INA/KLHL24/NEFH/DSP	23
										GO:1902893	regulation of pri-miRNA transcription by RNA polymerase II	23/5237	51/18862	0.00597485	0.0478593	0.0377438	TERT/TGFB1/PPARD/GATA2/PDGFB/STAT3/PPARA/HDAC4/TEAD1/TGFB2/SMAD1/ATOH8/SMARCA4/NFATC4/YY1/APLN/SREBF2/KLF4/NR3C1/TNF/SMAD3/SRF/HIF1A	23
										GO:2001259	positive regulation of cation channel activity	30/5237	71/18862	0.0059874	0.0478992	0.0377753	SHANK3/HAP1/CACNG4/CACNB3/CRACR2A/PLCG2/RELN/HTT/KCNE3/ARC/KCNIP2/P2RY6/NPPA/AKAP6/CALM2/KCNJ11/RGS9/EPHB2/STIM2/CACNA2D1/ANTKMT/STAC2/LRRC26/TREM2/CACNG2/FGF14/IFNG/AMIGO1/ANK2/KCNC2	30
										GO:0006694	steroid biosynthetic process	69/5237	190/18862	0.0060679	0.0484818	0.0382348	FGFR4/FDX1/SLC27A2/CH25H/SNAI1/MVK/NFKB1/CYP7B1/CYP46A1/FASN/ACACB/ATP1A1/DKK3/INSIG1/SCARB1/OSBPL6/HSD17B3/HSD17B8/TSPOAP1/ACACA/MBTPS1/OSBPL7/DGKQ/AKR1B15/AKR1B1/CYB5R1/LSS/NFYC/GFI1/HSD3B7/CYP7A1/HSD17B10/HSD17B1/ELOVL6/SREBF1/SREBF2/FDXR/HINT2/TSPO/SCD/CFTR/PRKAG2/WNT4/HMGCS1/SCAP/TNF/ACAA2/PRLR/SC5D/NFYA/NFYB/PBX1/OSBPL3/AKR1C3/FDFT1/CYB5R3/SDR42E1/FGF19/CYP2R1/LBR/IFNG/RDH8/ABCG1/CYP51A1/ST…	69
										GO:0018215	protein phosphopantetheinylation	113/5237	331/18862	0.00607571	0.0484829	0.0382356	ZDHHC22/USP7/QSOX1/TTLL12/UFD1/GALNT10/MINDY4/JOSD2/MGAT2/EOGT/QSOX2/GALNT15/ZDHHC23/USP20/MGAT3/GGT7/JMJD6/B4GALNT3/TTLL11/PDIA5/ABHD12/GALNT2/LOXL4/CRELD1/ZDHHC2/MOCS3/XYLT1/ZDHHC14/KAT2B/LOXL1/GGT5/UCHL1/P4HB/GALNT18/STAMBP/UBE2F/PAM/USP2/TTLL5/ZDHHC1/ZDHHC24/TGM2/MGAT1/GOLGA7/USP1/HLCS/USP4/USP53/B4GALNT4/OTUB1/ASPH/GALNT16/STAMBPL1/USP9X/GALNT9/OTUD7A/USP31/USP22/PLOD2/ZDHHC19/ZDHHC8/USP36/T…	113
										GO:2000008	regulation of protein localization to cell surface	19/5237	40/18862	0.00608777	0.0485179	0.0382632	KCNAB2/NEDD4L/SNX33/AKT1/BDNF/CD247/HSP90AB1/ASTN2/ARF6/CAV3/ABCA2/RAB11FIP5/PICALM/ABCA7/TNF/RANGRF/ERBB4/MAP1A/GPM6B	19
										GO:0001894	tissue homeostasis	91/5237	260/18862	0.00611506	0.048674	0.0383863	GPR137/WWTR1/CDH23/RP1L1/PECAM1/GATA2/SRC/PRDM14/LRRK1/TFF3/AKT3/TJP1/CDH5/ACTB/DCSTAMP/LTF/TCIRG1/CROCC/MUC4/FOXC1/TP53INP2/TJP3/ABCA4/SIGLEC15/TULP1/TFF1/ADGRF5/TMEM119/LTBP3/ACACA/INPP5D/PPARGC1B/HSPB1/SPATA7/CNGB1/ABCA3/RAB3D/SLC12A2/AKR1B1/NOD2/USH1C/HOMER2/ANGPT1/PTK2B/ITGB1/EPAS1/USH2A/DMD/NEUROD1/ESRRB/JAM3/ACTG1/UBASH3B/CRACD/NOTCH1/PTPN11/CCDC66/ADD1/SLC39A8/INAVA/BCL2/IQCB1/SRF/LDB2/LS…	91
										GO:0043491	protein kinase B signaling	95/5237	273/18862	0.00622203	0.0494231	0.0389771	PIK3C2B/STK3/PAX2/PTK2/TEK/TGFB1/NTRK3/RTN4/FGFR4/GRM2/FGF8/MFHAS1/RASD2/SRC/FYN/AKT1/SMPD3/IGF1R/NTRK1/KITLG/FGF5/PDGFB/FAM110C/FLCN/FGF18/PPARA/PPP2R5C/AKR1C2/HSP90AB1/MAZ/FERMT2/TMEM100/MET/SLC9A3R1/GDF15/GRB2/RAPGEF1/LEMD2/ESR1/CCR7/CD40/PHLDA3/PHLPP2/DAG1/BTC/PPP2R5B/FGFR3/GPER1/FGFR1/CAV3/PIK3AP1/ANGPT1/TRIB3/ITGB1/IGF1/ARRB2/MAGI2/SIRT2/BANK1/HPSE/HIP1/FGF9/ERBB3/PTPN11/C1QTNF1/KLF4/TNF/TN…	95
										GO:0034331	cell junction maintenance	16/5237	32/18862	0.0062248	0.0494231	0.0389771	TJP1/RAB3A/FERMT2/ADGRB3/ERC1/CTBP2/PLEKHA7/ARF6/BSN/INAVA/OPHN1/CAMSAP3/KIFC3/CLDN3/ERC2/WHRN	16
										GO:0035966	response to topologically incorrect protein	74/5237	206/18862	0.00625489	0.0495997	0.0391163	UFD1/ATP6V0D1/NFE2L2/DAB2IP/EDEM2/CDK5RAP3/LMNA/PDIA5/EXTL3/KDELR3/SERPINH1/CREB3L2/COMP/HSP90AB1/WIPI1/AMFR/DNAJB2/THBS4/DNAJB12/FICD/DDX11/ATF3/CHAC1/CTDSP2/HDAC6/NCK2/MBTPS1/HSPB1/YIF1A/PPP2R5B/CALR/DAXX/CXXC1/CREB3L1/TMED2/SYVN1/AGR2/ADD1/CLU/JKAMP/EIF2AK3/DNAJC18/ABCA7/STUB1/TATDN2/HERPUD2/RHBDD1/HSPB7/SHC1/HERPUD1/STT3B/GOSR2/UGGT1/ERN1/ATF4/CUL3/HSF1/TM7SF3/BCL2L11/HYOU1/DDRGK1/RNF121/PTPN…	74
										GO:0086002	cardiac muscle cell action potential involved in contraction	24/5237	54/18862	0.00630181	0.0499091	0.0393603	SNTA1/KCNJ2/JUP/CACNA1D/NEDD4L/FGF12/KCNQ1/CACNA1G/ATP1A1/KCNE3/CAV3/GJC1/KCNN2/PKP2/KCNJ3/CACNA2D1/FLNA/KCNH2/SCN3B/ANK2/DSG2/SCN4B/RYR2/DSP	24
										GO:0035270	endocrine system development	47/5237	122/18862	0.00631588	0.0499579	0.0393988	TG/GATA2/ADCYAP1/ONECUT2/FGF8/AKT1/PAX8/RAF1/HES1/RBPJ/DKK3/DLL1/MDK/SOX4/LHX3/CDH2/CDH1/GIPR/STRA6/CRKL/INSM1/SMAD2/THRA/CDK6/MAPK3/PITX1/NEUROD1/CITED2/TSPO/FOXA2/GHRHR/WNT4/EIF2AK3/SLC6A3/SMAD3/ARNTL/SRF/PBX1/SIX1/GHRH/CREB1/DRD2/RFX3/ISL1/NEUROG3/ALDH1A2/PITX2	47
										GO:0010507	negative regulation of autophagy	34/5237	83/18862	0.00639463	0.0505176	0.0398402	KLHL22/QSOX1/TLK2/TBC1D14/AKT1/CLEC16A/STAT3/DAPL1/LZTS1/RASIP1/MET/KIF25/BMF/FOXK2/SNRNP70/HERC1/ADRA1A/TMEM39B/SIRT2/USP36/TSPO/TAB3/BCL2/TSC1/NRBP2/LRRK2/TREM2/WDR6/MTOR/PIK3CA/MT3/EIF4G2/TAB2/SCFD1	34
										GO:0032874	positive regulation of stress-activated MAPK cascade	45/5237	116/18862	0.00641697	0.0506308	0.0399295	TRAF5/STK3/WNT7B/RELL1/MFHAS1/SPHK1/DAB2IP/ANKRD6/SASH1/TPD52L1/PLCB1/WNT7A/TGFB2/DUSP15/MAP3K3/PRMT1/CCR7/GADD45G/KLHDC10/SEMA3A/MINK1/UNC5CL/MAP3K5/MAP4K2/NOD2/PTK2B/SERPINF2/TRAF4/RIPK1/INAVA/DUSP22/SH3RF1/TNF/MID1/FGF19/IL26/GADD45A/TNFRSF19/MAPK8IP1/RASGRP1/HIPK2/TNFSF11/MTURN/TRAF2/APP	45
										GO:0031058	positive regulation of histone modification	35/5237	86/18862	0.00645407	0.0508579	0.0401086	AUTS2/PHF19/BRD4/DNMT3B/C6orf89/AKAP8/JARID2/NOS1/PAXIP1/TET1/TADA2A/RIF1/NSD3/ZBTB7B/LIF/ATM/ARRB1/SREBF1/MAPK3/CDK9/MYB/RTF1/PHF1/LRRK2/JDP2/RNF20/RNF40/PRKD2/CTR9/ISL1/FOXP3/PAXBP1/PIWIL2/RPS6KA5/TADA2B	35
										GO:0030001	metal ion transport	160/5237	486/18862	0.00646184	0.0508579	0.0401086	ATP2B3/SLC41A2/DNM1L/MYLK/KCNJ2/CDH23/ATP2B2/ATP2B4/GRIN2D/TSPAN13/NOL3/SLC39A11/CACNA1D/HAP1/NIPA1/ATP7B/PRKCE/FYN/ADORA2A/CACNA1A/CLCA1/ANXA9/SLC39A14/ASIC1/NCS1/CACNG4/PDGFB/ATP2C2/KCNQ1/STC1/TRPM5/CACNA1G/ITPR1/P2RX1/CAMK2B/TMEM163/CACNA1I/SLC24A1/TPCN1/ATP1B3/ATP1A1/CACNB3/LPAR3/CATSPER3/P2RX3/CRACR2A/NOS1/CHD7/TRPA1/ATP1A3/SLC9A1/SLC39A4/PLCG2/TMC2/CRHR1/CACNG5/GRIN2A/SLC24A2/CACNA1B/OPRD1/…	160
										GO:0051492	regulation of stress fiber assembly	36/5237	89/18862	0.006499	0.0510867	0.040289	PPM1F/CARMIL1/CORO2B/ARHGEF10L/TJP1/ARHGEF18/TGFB3/FERMT2/ARAP1/SORBS3/MET/ARHGAP6/SLC9A1/RAPGEF3/SYNPO2L/SERPINF2/TMEFF2/CLASP2/ACTG1/TPM1/CCDC88A/STMN1/EVL/CGNL1/WNT4/LIMCH1/CD47/SMAD3/TSC1/ARHGAP28/ARHGEF10/ROCK1/F11R/MTOR/LIMK1/PXN	36
										GO:0030316	osteoclast differentiation	37/5237	92/18862	0.00653056	0.0512074	0.0403842	GPR137/SRC/LRRK1/FBN1/GPR68/DCSTAMP/LTF/SBNO2/TCIRG1/FOXP1/FBXW7/SH3PXD2A/FARP2/SIGLEC15/POU4F1/INPP5D/PPARGC1B/CAMK4/KLF10/CD81/UBASH3B/TNF/PRXL2A/TMEM178A/IREB2/CREB1/CARTPT/TREM2/MTOR/IFNG/GAB2/EPHA2/NOTCH2/MAPK14/GNAS/TNFSF11/PIAS3	37
										GO:1901655	cellular response to ketone	37/5237	92/18862	0.00653056	0.0512074	0.0403842	FDX1/PRKCE/SRC/AKT1/DNMT3B/SCNN1B/AKR1C2/ADCY8/AKAP8/ADCY5/DDIT4/ADCY3/ACACA/SCNN1G/GNG2/ASS1/GOLPH3/AKR1B1/CFLAR/ATP2B1/KLF9/GNB1/KLF4/CFTR/NR3C1/AACS/GNAI1/SPP1/AKR1C3/AQP1/CRH/SMYD3/USP8/PTGER2/FBXO32/CDK4/TFAP4	37
										GO:2000060	positive regulation of ubiquitin-dependent protein catabolic process	41/5237	104/18862	0.00654348	0.0512451	0.040414	PTK2/MAGEF1/CBFA2T3/FBXW8/NFE2L2/AKT1/RNF144A/LAPTM5/DISC1/FBXW7/DNAJB2/SIRT6/SMURF1/TRIB1/FZR1/DET1/CAV3/ELOB/FBXO22/PSEN1/PTK2B/TRIB3/KEAP1/CDC20B/SIRT2/NKD2/CLU/RAD23A/STUB1/CSNK1A1/HERPUD1/LRRK2/SGTA/AGBL4/RNF14/PLK3/SOCS5/CSNK1E/RNF19A/DDRGK1/RNF139	41
										GO:0110020	regulation of actomyosin structure organization	39/5237	98/18862	0.00655777	0.0512934	0.0404521	PPM1F/CARMIL1/CORO2B/ARHGEF10L/TJP1/ARHGEF18/TGFB3/FERMT2/ARAP1/SORBS3/MET/ARHGAP6/SLC9A1/RAPGEF3/CAV3/AKAP13/SYNPO2L/SERPINF2/TMEFF2/CLASP2/ACTG1/TPM1/CCDC88A/STMN1/EVL/CGNL1/WNT4/LIMCH1/CD47/SMAD3/TSC1/ARHGAP28/MYLK3/ARHGEF10/ROCK1/F11R/MTOR/LIMK1/PXN	39
										GO:0000381	regulation of alternative mRNA splicing, via spliceosome	25/5237	57/18862	0.00659351	0.051445	0.0405717	RBFOX1/CELF4/RBM5/MBNL2/RBM4/NOVA2/MBNL3/SRRM4/RBM24/CELF1/RBFOX3/RBFOX2/KHDRBS3/TRA2B/CELF2/PTBP1/DYRK1A/CELF6/HNRNPU/HNRNPA1/RBM7/YTHDC1/CELF5/HNRNPL/SMU1	25
										GO:0061383	trabecula morphogenesis	20/5237	43/18862	0.00662788	0.051445	0.0405717	TEK/THBS3/BMP7/FHL2/SBNO2/RBPJ/TGFB2/CHD7/DLL4/PPARGC1B/CAV3/OVOL2/NOTCH1/PLXNB1/TGFBR3/SRF/SEMA4D/HEG1/SOS1/ENG	20
										GO:0006171	cAMP biosynthetic process	5237-07-01	10/18862	0.00664227	0.051445	0.0405717	ADCY8/ADCY9/ADCY5/ADCY3/ADCY7/ADCY10/ADCY4	7
										GO:0007191	adenylate cyclase-activating dopamine receptor signaling pathway	5237-07-01	10/18862	0.00664227	0.051445	0.0405717	ADCY5/SLC9A3R1/GNG2/GNB1/DRD3/GNAL/GNAS	7
										GO:0030656	regulation of vitamin metabolic process	5237-07-01	10/18862	0.00664227	0.051445	0.0405717	SNAI1/NFKB1/GFI1/TNF/AKR1C3/IFNG/CLYBL	7
										GO:0044351	macropinocytosis	5237-07-01	10/18862	0.00664227	0.051445	0.0405717	CARMIL1/APPL2/SNX33/DOCK2/DNM2/APPL1/MAPKAPK2	7
										GO:0072173	metanephric tubule morphogenesis	5237-07-01	10/18862	0.00664227	0.051445	0.0405717	PAX2/PAX8/HES1/HES5/WNT4/LGR4/WNT9B	7
										GO:1902337	regulation of apoptotic process involved in morphogenesis	5237-07-01	10/18862	0.00664227	0.051445	0.0405717	PAX2/TNFRSF1B/BMP7/PAX8/FOXC1/TGFB2/NOTCH1	7
										GO:0016052	carbohydrate catabolic process	71/5237	197/18862	0.00667486	0.0516342	0.0407208	LRP5/PPP1CA/FUT7/PHKA2/CBFA2T3/ACTN3/OGDH/PFKFB4/ZBTB20/FUT1/PGM1/PPARA/PYGB/PYGL/GCK/HDAC4/MAN2B2/FUT4/PFKL/GAA/ALDOB/GCKR/AAAS/DDIT4/NUP93/HK3/ENO4/FOXK2/SLC4A1/GALK1/GLB1/HK1/PSEN1/PFKFB3/IGF1/DHTKD1/ESRRB/GPD2/GIT1/PFKM/PKM/DERA/PRKAG2/PFKFB2/GPI/GK5/GK2/NUP37/IDNK/HIF1A/TREH/PFKP/MGAM/NUP210/SCARB2/NEU1/INSR/GALT/IFNG/MYOG/ENTPD5/ALDOA/JMJD8/NEU4/KHK/LDHA/CHIT1/MAN2C1/SLC4A4/APP/POM121C	71
[truncated: 5,503 more rows]
