# Supplementary material for: Functional characterization of the ATOH1 molecular subtype indicates a pro-metastatic role in small cell lung cancer
Source: Cell Rep. 2025 Apr 29;44(5):115603. doi: 10.1016/j.celrep.2025.115603 (PMC12116416; doi:10.1016/j.celrep.2025.115603)
Supplement: Table S8. DGEA upon ATOH1 depletion in CDX17P (positive values indicate genes upregulated upon ATOH1 depletion), related to Figure 4A [file mmc7.xlsx]

## Sheet: Table S8
Table S8. Differential gene expression analysis upon ATOH1 depletion in CDX17P (positive values indicate genes upregualted upon ATOH1 depletion)
gene_id	gene_name	geneBiotype	baseMean	log2FoldChange	lfcSE	pvalue	padj	entrez
ENSG00000084734	GCKR	protein_coding	19.9732	-4.45449	0.956598	4.66757e-08	9.57291e-06	2646
ENSG00000075073	TACR2	protein_coding	57.393	-3.09001	0.585934	8.2897e-09	2.33088e-06	6865
ENSG00000248307	LINC00616	lncRNA	84.189	-2.96941	0.819645	7.71938e-06	0.000484072	641365
ENSG00000115363	EVA1A	protein_coding	71.6629	-2.88386	0.87077	1.29492e-05	0.00073056	84141
ENSG00000105948	TTC26	protein_coding	622.495	-2.66727	0.464491	8.32332e-11	4.742e-08	79989
ENSG00000164822	DEFA6	protein_coding	72.7372	-2.64739	0.448259	1.19619e-10	6.31913e-08	1671
ENSG00000125492	BARHL1	protein_coding	331.892	-2.64643	0.959946	5.52498e-05	0.0022504	56751
ENSG00000132854	KANK4	protein_coding	80.3827	-2.61982	0.749336	2.10531e-05	0.00108265	163782
ENSG00000105675	ATP4A	protein_coding	29.2134	-2.57783	0.85325	0.000100577	0.00351376	495
ENSG00000053702	NRIP2	protein_coding	238.512	-2.5194	0.481089	6.52455e-09	1.89571e-06	83714
ENSG00000140479	PCSK6	protein_coding	32.4445	-2.47622	0.657682	8.90658e-06	0.000537261	5046
ENSG00000172238	ATOH1	protein_coding	4939.42	-2.35161	0.183132	6.71335e-39	1.17034e-34	474
ENSG00000136928	GABBR2	protein_coding	2016.81	-2.35143	0.432546	1.07293e-09	3.97967e-07	9568
ENSG00000203727	SAMD5	protein_coding	42.3697	-2.30262	0.78915	0.000165778	0.00491498	389432
ENSG00000168918	INPP5D	protein_coding	15.8552	-2.27228	0.512792	4.04956e-07	5.28102e-05	3635
ENSG00000070808	CAMK2A	protein_coding	174.241	-2.26757	0.442845	1.89184e-08	4.58061e-06	815
ENSG00000129221	AIPL1	protein_coding	51.2967	-2.2627	0.368164	2.23894e-11	1.68288e-08	23746
ENSG00000176769	TCERG1L	protein_coding	744.608	-2.24793	0.586685	6.9888e-06	0.000452921	256536
ENSG00000135678	CPM	protein_coding	1413.04	-2.23651	0.33551	7.44685e-13	8.11381e-10	1368
ENSG00000198719	DLL1	protein_coding	4032.61	-2.21095	0.287399	4.5175e-16	1.34219e-12	28514
ENSG00000142609	CFAP74	protein_coding	277.047	-2.20881	0.231004	4.39031e-23	3.82682e-19	85452
ENSG00000150275	PCDH15	protein_coding	676.143	-2.13632	0.499555	3.92965e-07	5.26967e-05	65217
ENSG00000136404	TM6SF1	protein_coding	133.18	-2.12445	0.623523	3.48218e-05	0.00160228	53346
ENSG00000115226	FNDC4	protein_coding	110.878	-2.02132	0.500784	3.28367e-06	0.000267496	64838
ENSG00000188523	CFAP77	protein_coding	43.768	-1.99451	0.526977	8.48747e-06	0.000519165	389799
ENSG00000047648	ARHGAP6	protein_coding	91.6732	-1.95235	0.286952	6.20719e-13	7.214e-10	395
ENSG00000247228	AC009060.1	lncRNA	802.188	-1.95175	0.280847	2.47936e-13	3.60189e-10	400541
ENSG00000148848	ADAM12	protein_coding	213.886	-1.94774	0.402964	6.33719e-08	1.25541e-05	8038
ENSG00000107187	LHX3	protein_coding	1842.89	-1.919	0.338567	2.98608e-10	1.30141e-07	8022
ENSG00000102466	FGF14	protein_coding	67.267	-1.91678	0.937802	0.00113006	0.0179094	2259
ENSG00000137573	SULF1	protein_coding	18.0905	-1.91263	0.739668	0.000368008	0.00841927	23213
ENSG00000131620	ANO1	protein_coding	38.52	-1.86702	0.698894	0.000227625	0.00605831	55107
ENSG00000187730	GABRD	protein_coding	1090.67	-1.8564	0.328026	7.41418e-10	2.93753e-07	2563
ENSG00000261170	AC009053.4	lncRNA	44.6591	-1.81697	0.909281	0.00166447	0.0233629	107984827
ENSG00000175868	CALCB	protein_coding	541.093	-1.80418	0.490984	6.62371e-06	0.000438876	797
ENSG00000060982	BCAT1	protein_coding	2021.55	-1.75995	0.40415	7.24553e-07	8.59261e-05	586
ENSG00000157322	CLEC18A	protein_coding	797.28	-1.75518	0.22591	4.61949e-16	1.34219e-12	348174
ENSG00000144481	TRPM8	protein_coding	773.777	-1.75201	0.418085	8.48984e-07	9.73707e-05	79054
ENSG00000180447	GAS1	protein_coding	69.7057	-1.7513	0.598791	0.000132388	0.00422696	2619
ENSG00000233080	LINC01399	transcribed_processed_pseudogene	54.6568	-1.70873	0.332362	9.68854e-09	2.59847e-06	104310353
ENSG00000140839	CLEC18B	protein_coding	1283.85	-1.70825	0.266399	9.97841e-12	8.28351e-09	497190
ENSG00000226320	LINC01811	lncRNA	23.4865	-1.6978	0.48534	1.55491e-05	0.000843251	101928114
ENSG00000198963	RORB	protein_coding	1438.96	-1.66252	0.371339	3.71376e-07	5.13825e-05	6096
ENSG00000188487	INSC	protein_coding	162.569	-1.65488	0.252328	3.02468e-12	2.92941e-09	387755
ENSG00000153993	SEMA3D	protein_coding	35.2762	-1.64785	0.822445	0.000987055	0.0164192	223117
ENSG00000205129	C4orf47	protein_coding	37.4268	-1.64721	0.446042	9.97883e-06	0.000591704	441054
ENSG00000178343	SHISA3	protein_coding	34.0938	-1.64522	0.414588	3.26171e-06	0.000267496	152573
ENSG00000134627	PIWIL4	protein_coding	112.507	-1.63734	0.472857	2.61268e-05	0.00130507	143689
ENSG00000182533	CAV3	protein_coding	68.4221	-1.62406	0.87845	0.0019591	0.0260312	859
ENSG00000259527	LINC00052	lncRNA	29.0187	-1.60032	0.827473	0.0016794	0.0234404	145978
ENSG00000188596	CFAP54	protein_coding	28.893	-1.55297	0.571511	0.000222208	0.00596172	144535
ENSG00000157335	CLEC18C	protein_coding	1587.99	-1.54193	0.266251	4.46723e-10	1.85422e-07	283971
ENSG00000103742	IGDCC4	protein_coding	83.8569	-1.52135	0.402556	7.87288e-06	0.000490171	57722
ENSG00000171517	LPAR3	protein_coding	700.074	-1.51791	0.325768	1.32282e-07	2.35314e-05	23566
ENSG00000166446	CDYL2	protein_coding	84.9403	-1.49408	0.874251	0.00270736	0.0325724	124359
ENSG00000168875	SOX14	protein_coding	455.552	-1.48588	0.426941	2.02733e-05	0.00105816	8403
ENSG00000178752	ERFE	protein_coding	146.432	-1.47577	0.375298	3.88851e-06	0.000301282	151176
ENSG00000204592	HLA-E	protein_coding	7535.63	-1.46832	0.334177	5.22546e-07	6.55363e-05	3133
ENSG00000185112	FAM43A	protein_coding	889.605	-1.46235	0.40304	1.61286e-05	0.000870495	131583
ENSG00000185271	KLHL33	protein_coding	181.796	-1.45576	0.366989	4.17091e-06	0.000320315	123103
ENSG00000127415	IDUA	protein_coding	33.636	-1.43639	0.563839	0.000366892	0.00840477	3425
ENSG00000146411	SLC2A12	protein_coding	268.681	-1.41196	0.604449	0.000488774	0.0102908	154091
ENSG00000164749	HNF4G	protein_coding	468.675	-1.40975	0.462903	7.11575e-05	0.00272635	3174
ENSG00000155657	TTN	protein_coding	296.986	-1.40307	0.302063	1.94852e-07	3.26621e-05	7273
ENSG00000101542	CDH20	protein_coding	12.1726	-1.39929	0.539038	0.000384221	0.00872151	28316
ENSG00000188763	FZD9	protein_coding	416.795	-1.38914	0.309871	3.62619e-07	5.13825e-05	8326
ENSG00000152583	SPARCL1	protein_coding	48.9698	-1.389	0.783464	0.00257725	0.031463	8404
ENSG00000164841	TMEM74	protein_coding	1082.91	-1.38858	0.264435	9.03911e-09	2.50125e-06	157753
ENSG00000257743	MGAM2	protein_coding	653.402	-1.38662	0.270613	1.73346e-08	4.31706e-06	93432
ENSG00000185055	EFCAB10	protein_coding	25.5222	-1.38103	0.473397	0.000153619	0.00470658	100130771
ENSG00000119698	PPP4R4	protein_coding	35.2995	-1.36914	0.715585	0.00177987	0.0245091	57718
ENSG00000163492	CCDC141	protein_coding	336.38	-1.36198	0.315272	6.59851e-07	7.98832e-05	285025
ENSG00000100302	RASD2	protein_coding	3494.14	-1.3356	0.177115	3.2566e-15	8.11032e-12	23551
ENSG00000154678	PDE1C	protein_coding	539.476	-1.33112	1.00271	0.00334564	0.0375015	5137
ENSG00000144485	HES6	protein_coding	10535.2	-1.32377	0.193634	5.03213e-13	6.74809e-10	55502
ENSG00000197410	DCHS2	protein_coding	734.73	-1.32186	0.294956	4.79226e-07	6.09806e-05	54798
ENSG00000176697	BDNF	protein_coding	543.593	-1.32133	0.287756	1.73834e-07	2.97102e-05	627
ENSG00000115648	MLPH	protein_coding	62.3716	-1.30915	0.560306	0.000758554	0.0137749	79083
ENSG00000148357	HMCN2	protein_coding	35.3729	-1.30104	0.676141	0.00122686	0.0188439	256158
ENSG00000244247	LINC01995	lncRNA	59.585	-1.2993	0.327287	3.56302e-06	0.000284927	105374244
ENSG00000069702	TGFBR3	protein_coding	181.224	-1.29786	0.302573	8.47079e-07	9.73707e-05	7049
ENSG00000178538	CA8	protein_coding	2403.33	-1.29199	0.382387	3.15556e-05	0.00150278	767
ENSG00000169752	NRG4	protein_coding	19.474	-1.29119	0.667679	0.00125146	0.0191338	145957
ENSG00000130158	DOCK6	protein_coding	2045.97	-1.27799	0.417231	7.66734e-05	0.00285608	57572
ENSG00000042781	USH2A	protein_coding	4018.65	-1.2738	0.235576	3.87162e-09	1.19594e-06	7399
ENSG00000129993	CBFA2T3	protein_coding	1394.53	-1.26732	0.153315	8.60257e-18	4.99896e-14	863
ENSG00000248746	ACTN3	protein_coding	104.576	-1.26693	0.450677	0.000210043	0.00575737	89
ENSG00000125820	NKX2-2	protein_coding	2754.93	-1.26409	0.400223	8.08499e-05	0.00295483	4821
ENSG00000215203	GRXCR1	protein_coding	270.954	-1.26012	0.547946	0.00086964	0.0150699	389207
ENSG00000170561	IRX2	protein_coding	3704.37	-1.25511	0.233579	4.28229e-09	1.28712e-06	153572
ENSG00000115461	IGFBP5	protein_coding	19964.9	-1.24829	0.56485	0.000897965	0.0153623	3488
ENSG00000163884	KLF15	protein_coding	54.8202	-1.23513	0.502444	0.000594555	0.011659	28999
ENSG00000115525	ST3GAL5	protein_coding	669.307	-1.22827	0.518835	0.00065061	0.0124913	8869
ENSG00000242600	MBL1P	transcribed_unitary_pseudogene	49.6814	-1.21927	0.591627	0.00111133	0.0177416	8512
ENSG00000154721	JAM2	protein_coding	472.887	-1.21491	0.44974	0.000321475	0.00757933	58494
ENSG00000178821	TMEM52	protein_coding	251.665	-1.20964	0.39743	0.000112544	0.00379493	339456
ENSG00000196811	CHRNG	protein_coding	18.9227	-1.20792	0.736109	0.00246094	0.0305132	1146
ENSG00000180773	SLC36A4	protein_coding	3465.84	-1.18899	0.192257	3.3531e-11	2.24825e-08	120103
ENSG00000171310	CHST11	protein_coding	940.151	-1.18652	0.34627	3.18724e-05	0.00150439	50515
ENSG00000175591	P2RY2	protein_coding	56.5802	-1.17963	0.478487	0.000573875	0.0114205	5029
ENSG00000145491	ROPN1L	protein_coding	9.94201	-1.17067	0.754737	0.00305125	0.0353673	83853
ENSG00000128242	GAL3ST1	protein_coding	137.272	-1.16946	0.2585	3.2223e-07	4.71771e-05	9514
ENSG00000171388	APLN	protein_coding	391.03	-1.16917	0.512067	0.000713604	0.0132227	8862
ENSG00000131044	TTLL9	protein_coding	84.7033	-1.16431	0.317756	1.35842e-05	0.000759015	164395
ENSG00000198125	MB	protein_coding	279.332	-1.15561	0.306506	6.52404e-06	0.000434098	4151
ENSG00000253457	SMIM18	protein_coding	72.2669	-1.15225	0.678877	0.00280228	0.0333494	100507341
ENSG00000160183	TMPRSS3	protein_coding	1130.53	-1.14987	0.731347	0.00276667	0.0331032	64699
ENSG00000122359	ANXA11	protein_coding	1075.7	-1.14784	0.39772	0.000155634	0.00473127	311
ENSG00000176783	RUFY1	protein_coding	1509.83	-1.1445	0.188806	8.4324e-11	4.742e-08	80230
ENSG00000124785	NRN1	protein_coding	1846.01	-1.14151	0.257098	4.36299e-07	5.63407e-05	51299
ENSG00000041515	MYO16	protein_coding	182.651	-1.14009	0.919385	0.00362434	0.0395884	23026
ENSG00000197321	SVIL	protein_coding	2734.51	-1.13155	0.233934	8.27292e-08	1.55628e-05	6840
ENSG00000244097	RPS4XP17	processed_pseudogene	11.357	-1.12963	0.515565	0.000960985	0.016079	100128140
ENSG00000132329	RAMP1	protein_coding	41.7629	-1.12821	0.539503	0.00112964	0.0179094	10267
ENSG00000165646	SLC18A2	protein_coding	322.447	-1.11745	0.540089	0.000902528	0.0154004	6571
ENSG00000112619	PRPH2	protein_coding	45.0795	-1.11556	0.542929	0.00107177	0.0172522	5961
ENSG00000172771	EFCAB12	protein_coding	51.5904	-1.10342	0.499747	0.0011102	0.0177399	90288
ENSG00000186493	C5orf38	protein_coding	368.993	-1.09784	0.291374	9.34527e-06	0.000559849	153571
ENSG00000164619	BMPER	protein_coding	56.6227	-1.0974	0.747271	0.00339826	0.0378543	168667
ENSG00000138100	TRIM54	protein_coding	22.2698	-1.09661	0.589943	0.00167787	0.0234404	57159
ENSG00000143001	TMEM61	protein_coding	23.2456	-1.09187	0.686215	0.0028094	0.0333853	199964
ENSG00000095383	TBC1D2	protein_coding	635.052	-1.09046	0.196633	1.82431e-09	6.23591e-07	55357
ENSG00000114529	C3orf52	protein_coding	320.104	-1.08886	0.353467	8.59491e-05	0.00310217	79669
ENSG00000101695	RNF125	protein_coding	512.553	-1.0836	0.238792	3.01005e-07	4.52363e-05	54941
ENSG00000181215	C4orf50	protein_coding	69.2778	-1.08251	0.413764	0.000408101	0.00906296	389197
ENSG00000150051	MKX	protein_coding	60.1685	-1.07841	0.525435	0.00117773	0.0183992	283078
ENSG00000021300	PLEKHB1	protein_coding	1725.09	-1.07431	0.464308	0.000902906	0.0154004	58473
ENSG00000167676	PLIN4	protein_coding	318.307	-1.06872	0.690426	0.00372531	0.0403124	729359
ENSG00000256463	SALL3	protein_coding	652.171	-1.06677	0.577271	0.00186889	0.0252208	27164
ENSG00000254634	SMG1P6	unprocessed_pseudogene	20.8482	-1.058	0.630747	0.00299097	0.0348221	100422558
ENSG00000100592	DAAM1	protein_coding	10973.2	-1.05513	0.176246	1.65812e-10	7.81243e-08	23002
ENSG00000142669	SH3BGRL3	protein_coding	9559.09	-1.0549	0.146786	5.59253e-14	8.98047e-11	83442
ENSG00000154099	DNAAF1	protein_coding	28.5992	-1.05144	0.4273	0.000580173	0.0115064	123872
ENSG00000269155	AL009178.2	lncRNA	161.711	-1.03791	0.25526	2.3703e-06	0.000211905	441179
ENSG00000261488	TBILA	lncRNA	68.8012	-1.03622	0.446227	0.000734827	0.0134632	112806053
ENSG00000172426	RSPH9	protein_coding	16.2537	-1.02882	0.625888	0.00310743	0.0356159	221421
ENSG00000107338	SHB	protein_coding	609.126	-1.01174	0.262422	5.75172e-06	0.000396323	6461
ENSG00000144488	ESPNL	protein_coding	751.034	-1.00796	0.326558	0.000101829	0.00353622	339768
ENSG00000135925	WNT10A	protein_coding	388.512	-1.00695	0.321502	8.4769e-05	0.0030787	80326
ENSG00000133101	CCNA1	protein_coding	931.218	-0.984661	0.260071	8.29231e-06	0.000509014	8900
ENSG00000258667	HIF1A-AS3	lncRNA	16.9713	-0.980384	0.629643	0.00322749	0.0366785	105370526
ENSG00000158023	WDR66	protein_coding	126.728	-0.975511	0.452289	0.001166	0.018296	144406
ENSG00000197826	CFAP299	protein_coding	32.3912	-0.967151	0.519652	0.00198765	0.0263104	255119
ENSG00000221866	PLXNA4	protein_coding	63.1884	-0.963973	0.33172	0.000162854	0.00485306	91584
ENSG00000159399	HK2	protein_coding	1993.34	-0.962798	0.352893	0.000292058	0.00713088	3099
ENSG00000232040	ZBED9	protein_coding	85.6859	-0.95927	0.22818	1.40617e-06	0.000145052	114821
ENSG00000110841	PPFIBP1	protein_coding	707.487	-0.95683	0.307951	0.000104267	0.00360653	8496
ENSG00000176171	BNIP3	protein_coding	2680.06	-0.954615	0.290757	5.01464e-05	0.00210651	664
ENSG00000156515	HK1	protein_coding	5622.72	-0.954065	0.146883	5.88454e-12	5.12926e-09	3098
ENSG00000152192	POU4F1	protein_coding	1964.61	-0.951944	0.170005	1.66274e-09	5.91562e-07	5457
ENSG00000215045	GRID2IP	protein_coding	28.6951	-0.94602	0.815213	0.00489496	0.0481025	392862
ENSG00000150594	ADRA2A	protein_coding	542.206	-0.942093	0.275846	3.77563e-05	0.00169641	150
ENSG00000156804	FBXO32	protein_coding	1507.1	-0.939975	0.33158	0.000203039	0.00560949	114907
ENSG00000090932	DLL3	protein_coding	808.132	-0.929595	0.178214	1.08286e-08	2.86022e-06	10683
ENSG00000089101	CFAP61	protein_coding	618.958	-0.924233	0.330692	0.000265283	0.00683115	26074
ENSG00000164675	IQUB	protein_coding	20.1661	-0.922674	0.534287	0.00248374	0.0307304	154865
ENSG00000196371	FUT4	protein_coding	907.142	-0.922051	0.234187	5.0805e-06	0.000364479	2526
ENSG00000123329	ARHGAP9	protein_coding	403.697	-0.913669	0.671263	0.00500582	0.0489659	64333
ENSG00000129521	EGLN3	protein_coding	391.082	-0.906445	0.303444	0.000141145	0.00445757	112399
ENSG00000119408	NEK6	protein_coding	316.935	-0.902956	0.321254	0.000222393	0.00596172	10783
ENSG00000160188	RSPH1	protein_coding	79.7695	-0.896739	0.342031	0.00037129	0.00847211	89765
ENSG00000215126	CBWD6	protein_coding	220.062	-0.895209	0.285866	8.49784e-05	0.00307989	644019
ENSG00000088305	DNMT3B	protein_coding	1716.52	-0.895174	0.149197	1.28366e-10	6.58177e-08	1789
ENSG00000281358	RASSF1-AS1	lncRNA	11.5898	-0.89065	0.602963	0.00361376	0.0395352	102060282
ENSG00000143995	MEIS1	protein_coding	616.692	-0.889522	0.124223	5.42655e-14	8.98047e-11	4211
ENSG00000165914	TTC7B	protein_coding	1059.98	-0.887798	0.27788	7.80537e-05	0.00289513	145567
ENSG00000127334	DYRK2	protein_coding	4148.95	-0.882043	0.228183	6.01359e-06	0.000409511	8445
ENSG00000107159	CA9	protein_coding	215.471	-0.876927	0.503047	0.00214636	0.0275737	768
ENSG00000144596	GRIP2	protein_coding	276.274	-0.871977	0.659018	0.00502464	0.0490451	80852
ENSG00000132321	IQCA1	protein_coding	169.169	-0.861659	0.646295	0.00388321	0.0415823	79781
ENSG00000124406	ATP8A1	protein_coding	5690.46	-0.858507	0.187191	2.69276e-07	4.26754e-05	10396
ENSG00000136436	CALCOCO2	protein_coding	2135.13	-0.856089	0.177026	8.30231e-08	1.55628e-05	10241
ENSG00000176383	B3GNT4	protein_coding	321.402	-0.85551	0.215303	5.03333e-06	0.000362985	79369
ENSG00000114023	FAM162A	protein_coding	1040.2	-0.854756	0.25963	5.34084e-05	0.00220111	26355
ENSG00000137124	ALDH1B1	protein_coding	769.24	-0.85236	0.284433	0.000153393	0.00470658	219
ENSG00000112319	EYA4	protein_coding	1205.42	-0.8522	0.582548	0.00394135	0.0419332	2070
ENSG00000197584	KCNMB2	protein_coding	593.04	-0.85035	0.243327	3.06797e-05	0.00148653	10242
ENSG00000027075	PRKCH	protein_coding	2474.66	-0.842822	0.491964	0.00307775	0.0354733	5583
ENSG00000168904	LRRC28	protein_coding	462.771	-0.842423	0.403573	0.00157485	0.0224048	123355
ENSG00000111837	MAK	protein_coding	16.8713	-0.838677	0.627078	0.00503906	0.0491308	4117
ENSG00000112183	RBM24	protein_coding	5053.9	-0.834804	0.211845	4.25116e-06	0.000323467	221662
ENSG00000143153	ATP1B1	protein_coding	2041.77	-0.832749	0.249369	4.95698e-05	0.00210255	481
ENSG00000103528	SYT17	protein_coding	326.992	-0.826905	0.380762	0.0013129	0.0198356	51760
ENSG00000158113	LRRC43	protein_coding	212.81	-0.820378	0.241516	3.48342e-05	0.00160228	254050
ENSG00000139737	SLAIN1	protein_coding	1712.59	-0.818193	0.162043	2.90874e-08	6.50103e-06	122060
ENSG00000138316	ADAMTS14	protein_coding	774.113	-0.817904	0.398496	0.00166216	0.0233629	140766
ENSG00000196951	SCOC-AS1	lncRNA	19.7368	-0.813653	0.517512	0.00377127	0.0406583	100129858
ENSG00000166033	HTRA1	protein_coding	132.409	-0.813532	0.334884	0.000707066	0.0132115	5654
ENSG00000186231	KLHL32	protein_coding	259.16	-0.810602	0.802483	0.00673864	0.059511	114792
ENSG00000172201	ID4	protein_coding	8276.36	-0.808736	0.197174	2.28659e-06	0.000207615	3400
ENSG00000103260	METRN	protein_coding	467.424	-0.807241	0.628993	0.00561995	0.0529582	79006
ENSG00000166086	JAM3	protein_coding	2334.66	-0.803873	0.335138	0.00077126	0.0138755	83700
ENSG00000157423	HYDIN	protein_coding	92.6288	-0.803745	0.479351	0.0032772	0.0370386	54768
ENSG00000122884	P4HA1	protein_coding	1190.7	-0.802197	0.294771	0.000393474	0.00885087	5033
ENSG00000169126	ARMC4	protein_coding	404.2	-0.802122	0.36434	0.00113279	0.0179363	55130
ENSG00000164442	CITED2	protein_coding	2040.95	-0.789795	0.258014	0.000123779	0.00403335	10370
ENSG00000106003	LFNG	protein_coding	515.431	-0.789348	0.428516	0.00221358	0.0281145	3955
ENSG00000180834	MAP6D1	protein_coding	141.498	-0.7867	0.268487	0.000184174	0.00525484	79929
ENSG00000166923	GREM1	protein_coding	415.856	-0.786332	0.451489	0.00276952	0.0331146	26585
ENSG00000164946	FREM1	protein_coding	14.6515	-0.783298	0.963146	0.00668298	0.059213	158326
ENSG00000147100	SLC16A2	protein_coding	123.804	-0.780491	0.726293	0.00664518	0.0590145	6567
ENSG00000130962	PRRG1	protein_coding	528.746	-0.779711	0.206272	1.01444e-05	0.000599482	5638
ENSG00000196482	ESRRG	protein_coding	1200.65	-0.779296	0.203827	8.12034e-06	0.000500219	2104
ENSG00000141252	VPS53	protein_coding	4065.9	-0.778115	0.127816	6.61399e-11	4.11792e-08	55275
ENSG00000168502	MTCL1	protein_coding	2896.92	-0.777836	0.157209	4.21102e-08	8.84466e-06	23255
ENSG00000180801	ARSJ	protein_coding	664.119	-0.77412	0.565917	0.00446793	0.0454431	79642
ENSG00000154027	AK5	protein_coding	323.12	-0.77253	0.314259	0.000709731	0.0132227	26289
ENSG00000016082	ISL1	protein_coding	1071.07	-0.769829	0.489732	0.00410035	0.0430198	3670
ENSG00000163754	GYG1	protein_coding	395.656	-0.769172	0.209881	1.43588e-05	0.000787159	2992
ENSG00000100523	DDHD1	protein_coding	4644.58	-0.76763	0.205273	1.14385e-05	0.000662854	80821
ENSG00000091536	MYO15A	protein_coding	4224.92	-0.760057	0.227712	4.98552e-05	0.00210595	51168
ENSG00000022267	FHL1	protein_coding	2870.55	-0.759326	0.130966	4.33429e-10	1.84292e-07	2273
ENSG00000128917	DLL4	protein_coding	486.983	-0.758603	0.216715	3.32542e-05	0.00155421	54567
ENSG00000162745	OLFML2B	protein_coding	287.768	-0.750961	0.376802	0.00218041	0.0278061	25903
ENSG00000110675	ELMOD1	protein_coding	159.296	-0.748568	0.462567	0.00374062	0.0404113	55531
ENSG00000204052	LRRC73	protein_coding	85.0225	-0.747306	0.371247	0.00183968	0.024947	221424
ENSG00000114315	HES1	protein_coding	614.129	-0.746606	0.311509	0.000701568	0.0131652	3280
ENSG00000186976	EFCAB6	protein_coding	71.6521	-0.744323	0.3622	0.00164186	0.0231405	64800
ENSG00000144191	CNGA3	protein_coding	446.41	-0.742631	0.270343	0.000309041	0.00745557	1261
ENSG00000126603	GLIS2	protein_coding	716.607	-0.73538	0.190158	7.67794e-06	0.000483211	84662
ENSG00000136114	THSD1	protein_coding	40.2179	-0.733585	0.574519	0.00558448	0.0526809	55901
ENSG00000153046	CDYL	protein_coding	1196.54	-0.730911	0.246069	0.00017604	0.00511781	9425
ENSG00000090975	PITPNM2	protein_coding	2065.68	-0.72826	0.160456	3.84661e-07	5.22613e-05	57605
ENSG00000188833	ENTPD8	protein_coding	111.311	-0.727634	0.37093	0.00193277	0.0258588	377841
ENSG00000143515	ATP8B2	protein_coding	6285.15	-0.727158	0.159565	3.86721e-07	5.22613e-05	57198
ENSG00000198915	RASGEF1A	protein_coding	46.8333	-0.72704	0.581386	0.00587129	0.054623	221002
ENSG00000185022	MAFF	protein_coding	377.778	-0.726478	0.270516	0.00040391	0.00898133	23764
ENSG00000181449	SOX2	protein_coding	7228.69	-0.723481	0.155407	2.32491e-07	3.78787e-05	6657
ENSG00000106415	GLCCI1	protein_coding	1045.15	-0.721322	0.17645	3.11386e-06	0.000258495	113263
ENSG00000165410	CFL2	protein_coding	1251.62	-0.721072	0.219641	7.3548e-05	0.00276328	1073
ENSG00000133665	DYDC2	protein_coding	82.1077	-0.719112	0.260342	0.00028222	0.00702848	84332
ENSG00000150054	MPP7	protein_coding	404.796	-0.712191	0.406179	0.00350742	0.0386015	143098
ENSG00000114268	PFKFB4	protein_coding	1201.43	-0.710204	0.321943	0.00131768	0.0198675	5210
ENSG00000150764	DIXDC1	protein_coding	423.29	-0.704326	0.227556	0.000117222	0.00388505	85458
ENSG00000242808	SOX2-OT	lncRNA	80.1622	-0.699652	0.694255	0.00746208	0.0634878	347689
ENSG00000104419	NDRG1	protein_coding	48.7834	-0.690897	0.563445	0.00509399	0.0494727	10397
ENSG00000164603	BMT2	protein_coding	410.083	-0.684251	0.150357	3.68968e-07	5.13825e-05	154743
ENSG00000118997	DNAH7	protein_coding	78.0111	-0.675126	0.497405	0.0050824	0.0494153	56171
ENSG00000179456	ZBTB18	protein_coding	3145.38	-0.672345	0.116821	8.73282e-10	3.30955e-07	10472
ENSG00000106789	CORO2A	protein_coding	4251.36	-0.661864	0.141338	2.10945e-07	3.50229e-05	7464
ENSG00000182580	EPHB3	protein_coding	185.303	-0.661261	0.798651	0.00760252	0.0641964	2049
ENSG00000138670	RASGEF1B	protein_coding	986.112	-0.660935	0.24725	0.000390319	0.00879413	153020
ENSG00000166579	NDEL1	protein_coding	1071.18	-0.659456	0.100647	5.04516e-12	4.62907e-09	81565
ENSG00000186654	PRR5	protein_coding	345.387	-0.65547	0.164779	5.34811e-06	0.000377764	55615
ENSG00000122378	PRXL2A	protein_coding	7991.52	-0.652921	0.166044	8.63632e-06	0.000524589	84293
ENSG00000056487	PHF21B	protein_coding	663.694	-0.650824	0.198467	6.10266e-05	0.0024345	112885
ENSG00000102924	CBLN1	protein_coding	727.78	-0.650054	0.480694	0.0057419	0.0538164	869
ENSG00000140961	OSGIN1	protein_coding	91.0647	-0.647972	0.234236	0.00031183	0.00748165	29948
ENSG00000140368	PSTPIP1	protein_coding	293.631	-0.644807	0.205966	0.000116419	0.00388055	9051
ENSG00000137142	IGFBPL1	protein_coding	7824.22	-0.644732	0.438035	0.00478851	0.0475182	347252
ENSG00000148426	PROSER2	protein_coding	33.4214	-0.642236	0.526783	0.00605308	0.0557145	254427
ENSG00000168209	DDIT4	protein_coding	2983.97	-0.641897	0.369716	0.00348091	0.0384068	54541
ENSG00000101850	GPR143	protein_coding	127.497	-0.64051	0.342897	0.00277708	0.0331624	4935
ENSG00000196550	FAM72A	protein_coding	505.06	-0.639454	0.115101	2.37948e-09	7.82671e-07	729533
ENSG00000128655	PDE11A	protein_coding	73.2443	-0.638806	0.520302	0.00674326	0.0595217	50940
ENSG00000116679	IVNS1ABP	protein_coding	7587.6	-0.63776	0.252911	0.000695709	0.0130834	10625
ENSG00000158716	DUSP23	protein_coding	380.471	-0.635323	0.203914	0.000143119	0.00449862	54935
ENSG00000115419	GLS	protein_coding	2228.01	-0.629951	0.201	0.000104262	0.00360653	2744
ENSG00000180537	RNF182	protein_coding	1936.21	-0.628955	0.179724	3.45635e-05	0.00159826	221687
ENSG00000164142	FAM160A1	protein_coding	744.319	-0.628902	0.187449	5.36096e-05	0.00220419	729830
ENSG00000135540	NHSL1	protein_coding	4059.64	-0.627601	0.158915	5.88288e-06	0.000403765	57224
ENSG00000122696	SLC25A51	protein_coding	463.488	-0.626499	0.130244	1.24928e-07	2.24523e-05	92014
ENSG00000272870	SAP30-DT	lncRNA	114.631	-0.625356	0.309292	0.00215555	0.0276311	105377540
ENSG00000148516	ZEB1	protein_coding	259.593	-0.624171	0.327252	0.00252264	0.0310354	6935
ENSG00000105877	DNAH11	protein_coding	140.697	-0.620484	0.620248	0.00680902	0.0598899	8701
ENSG00000132967	HMGB1P5	transcribed_processed_pseudogene	1916.32	-0.615899	0.147634	2.30021e-06	0.00020777	10354
ENSG00000172594	SMPDL3A	protein_coding	675.124	-0.613096	0.240502	0.000659769	0.0126116	10924
ENSG00000169758	TMEM266	protein_coding	93.4458	-0.61279	0.28839	0.00185868	0.0251376	123591
ENSG00000113739	STC2	protein_coding	1835.19	-0.611899	0.400853	0.00523495	0.0504482	8614
ENSG00000254806	SYS1-DBNDD2	protein_coding	79.0437	-0.61022	0.282223	0.0016744	0.0234268	767557
ENSG00000113645	WWC1	protein_coding	1497.91	-0.609419	0.135967	4.8286e-07	6.09979e-05	23286
ENSG00000105926	MPP6	protein_coding	1050.98	-0.601089	0.170639	3.16365e-05	0.00150278	51678
ENSG00000162552	WNT4	protein_coding	113.744	-0.59977	0.362075	0.00424738	0.0439294	54361
ENSG00000257335	MGAM	protein_coding	27.93	-0.599028	1.07571	0.00800449	0.0663589	8972
ENSG00000213390	ARHGAP19	protein_coding	1109.28	-0.592673	0.0983851	1.50052e-10	7.47387e-08	84986
ENSG00000023608	SNAPC1	protein_coding	984.335	-0.591184	0.146611	4.68671e-06	0.00034474	6617
ENSG00000168159	RNF187	protein_coding	3598.48	-0.587959	0.279269	0.00201051	0.0264923	149603
ENSG00000180914	OXTR	protein_coding	191.369	-0.585496	0.260317	0.00135326	0.0201981	5021
ENSG00000198873	GRK5	protein_coding	269.687	-0.585309	0.146145	5.03885e-06	0.000362985	2869
ENSG00000244270	RPL32P29	processed_pseudogene	28.513	-0.583205	0.606731	0.00733132	0.0627735	729215
ENSG00000204815	TTC25	protein_coding	99.1213	-0.580744	0.284842	0.00228424	0.028731	83538
ENSG00000169093	ASMTL	protein_coding	708.245	-0.58011	0.192752	0.000163417	0.00485322	8623
ENSG00000185306	C12orf56	protein_coding	534.504	-0.57479	0.147074	7.63402e-06	0.000483211	115749
ENSG00000101670	LIPG	protein_coding	987.084	-0.570316	0.122664	2.92963e-07	4.44106e-05	9388
ENSG00000137221	TJAP1	protein_coding	1979.65	-0.569738	0.247615	0.00145225	0.0212213	93643
ENSG00000127252	PLAAT1	protein_coding	432.481	-0.569218	0.185552	0.0001634	0.00485322	57110
ENSG00000122547	EEPD1	protein_coding	346.145	-0.568747	0.240738	0.00118306	0.018431	80820
ENSG00000112773	TENT5A	protein_coding	1664.69	-0.568141	0.235818	0.00100632	0.0165971	55603
ENSG00000259426	AC027237.5	lncRNA	28.4306	-0.567818	0.429183	0.00636451	0.057461	145694
ENSG00000183060	LYSMD4	protein_coding	925.098	-0.567572	0.26385	0.00186917	0.0252208	145748
ENSG00000160345	C9orf116	protein_coding	143.195	-0.567104	0.320115	0.00358374	0.0392927	138162
ENSG00000067182	TNFRSF1A	protein_coding	232.312	-0.565707	0.198486	0.000302337	0.00736115	7132
ENSG00000285427	SOD2-OT1	lncRNA	56.7768	-0.565054	0.399682	0.00602076	0.055505	100129518
ENSG00000177464	GPR4	protein_coding	1711.37	-0.563846	0.470523	0.00901498	0.0715322	2828
ENSG00000114480	GBE1	protein_coding	883.381	-0.560781	0.241059	0.00119238	0.018496	2632
ENSG00000130821	SLC6A8	protein_coding	2648.25	-0.560251	0.242943	0.00128848	0.0196176	6535
ENSG00000165185	KIAA1958	protein_coding	1606.08	-0.557798	0.133719	2.47738e-06	0.000218122	158405
ENSG00000182747	SLC35D3	protein_coding	1697.39	-0.556223	0.124997	8.42002e-07	9.73707e-05	340146
ENSG00000138587	MNS1	protein_coding	518.372	-0.555702	0.12077	4.05929e-07	5.28102e-05	55329
ENSG00000166228	PCBD1	protein_coding	789.34	-0.554096	0.186335	0.000237925	0.00627221	5092
ENSG00000174628	IQCK	protein_coding	331.151	-0.55392	0.266532	0.00225606	0.0285206	124152
ENSG00000281128	PTENP1-AS	lncRNA	180.274	-0.552613	0.265003	0.00209817	0.0272168	101243555
ENSG00000103335	PIEZO1	protein_coding	893.648	-0.549591	0.266007	0.00221426	0.0281145	9780
ENSG00000103449	SALL1	protein_coding	1663	-0.547973	0.299522	0.00326311	0.03696	6299
ENSG00000189403	HMGB1	protein_coding	29286.6	-0.546466	0.154558	3.25328e-05	0.00152521	3146
ENSG00000122644	ARL4A	protein_coding	341.292	-0.545595	0.153265	2.57284e-05	0.00129257	10124
ENSG00000167964	RAB26	protein_coding	1137.57	-0.543805	0.225527	0.00114986	0.018158	25837
ENSG00000112699	GMDS	protein_coding	1920.25	-0.543333	0.164264	7.24457e-05	0.00273365	2762
ENSG00000151023	ENKUR	protein_coding	33.0507	-0.543289	0.52332	0.00833901	0.0679	219670
ENSG00000149292	TTC12	protein_coding	106.175	-0.540853	0.377635	0.00606024	0.0557249	54970
ENSG00000132467	UTP3	protein_coding	1583.62	-0.538712	0.15409	3.90597e-05	0.00174597	57050
ENSG00000106278	PTPRZ1	protein_coding	516.009	-0.536142	0.203789	0.000661718	0.0126145	5803
ENSG00000165730	STOX1	protein_coding	257.949	-0.535591	0.396104	0.00666487	0.0591592	219736
ENSG00000137571	SLCO5A1	protein_coding	994.616	-0.535121	0.332597	0.0057405	0.0538164	81796
ENSG00000126778	SIX1	protein_coding	1934.36	-0.53341	0.474669	0.00816901	0.0670938	6495
ENSG00000136425	CIB2	protein_coding	1628.26	-0.533291	0.238642	0.00183004	0.024878	10518
ENSG00000100060	MFNG	protein_coding	2400.49	-0.533254	0.164592	0.000106275	0.00366145	4242
ENSG00000196935	SRGAP1	protein_coding	2792.21	-0.533204	0.106863	6.98768e-08	1.35351e-05	57522
ENSG00000146521	LINC01558	lncRNA	228.325	-0.532721	0.214647	0.000965358	0.0161353	26238
ENSG00000100242	SUN2	protein_coding	3772.56	-0.531506	0.124038	1.34263e-06	0.000141	25777
ENSG00000188611	ASAH2	protein_coding	180.251	-0.530513	0.229096	0.00140688	0.0207496	56624
ENSG00000197077	KIAA1671	protein_coding	1448.02	-0.528299	0.281259	0.00397816	0.0421588	85379
ENSG00000118242	MREG	protein_coding	1170.33	-0.528293	0.133786	7.04166e-06	0.000454656	55686
ENSG00000154479	CCDC173	protein_coding	33.8926	-0.52656	0.689983	0.0094348	0.0737234	129881
ENSG00000173848	NET1	protein_coding	1440.87	-0.526078	0.0935834	1.78137e-09	6.21093e-07	10276
ENSG00000215784	FAM72D	protein_coding	452.831	-0.524273	0.152083	4.42402e-05	0.00191375	728833
ENSG00000120053	GOT1	protein_coding	914.032	-0.523971	0.125176	2.03194e-06	0.000191122	2805
ENSG00000259479	SORD2P	transcribed_unprocessed_pseudogene	491.889	-0.522697	0.178525	0.000280651	0.00702848	653381
ENSG00000106078	COBL	protein_coding	1293.5	-0.52131	0.203493	0.000774245	0.0139149	23242
ENSG00000151276	MAGI1	protein_coding	1368.56	-0.520888	0.169742	0.000180312	0.00517757	9223
ENSG00000186480	INSIG1	protein_coding	4150.9	-0.520605	0.204754	0.000791899	0.0141013	3638
ENSG00000188130	MAPK12	protein_coding	734.992	-0.519291	0.264681	0.00339424	0.0378432	6300
ENSG00000145390	USP53	protein_coding	661.269	-0.519048	0.176388	0.000273054	0.00694314	54532
ENSG00000114346	ECT2	protein_coding	2932.41	-0.516243	0.129431	6.37717e-06	0.000428564	1894
ENSG00000261456	TUBB8	protein_coding	660.881	-0.514236	0.728878	0.00819918	0.0672009	347688
ENSG00000139354	GAS2L3	protein_coding	1096.18	-0.512368	0.154123	7.97407e-05	0.00292657	283431
ENSG00000184786	TCTE3	protein_coding	124.88	-0.51115	0.254985	0.00273813	0.0328293	6991
ENSG00000166130	IKBIP	protein_coding	261.646	-0.510429	0.133333	1.19056e-05	0.000680495	121457
ENSG00000152256	PDK1	protein_coding	1525.02	-0.509933	0.215236	0.00152564	0.0219261	5163
ENSG00000129195	PIMREG	protein_coding	1799.01	-0.509772	0.142557	3.06128e-05	0.00148653	54478
ENSG00000163611	SPICE1	protein_coding	347.199	-0.506651	0.125144	5.35236e-06	0.000377764	152185
ENSG00000166171	DPCD	protein_coding	264.104	-0.504236	0.166855	0.000222628	0.00596172	25911
ENSG00000171435	KSR2	protein_coding	1150.74	-0.501209	0.19022	0.000647955	0.012454	283455
ENSG00000120756	PLS1	protein_coding	2076.29	-0.499965	0.156641	0.0001434	0.00449862	5357
ENSG00000106069	CHN2	protein_coding	998.463	-0.498351	0.344656	0.00763298	0.0643451	1124
ENSG00000122042	UBL3	protein_coding	565.312	-0.49821	0.193765	0.000827152	0.0145068	5412
ENSG00000117143	UAP1	protein_coding	1547.12	-0.497564	0.182542	0.000582763	0.0115198	6675
ENSG00000232139	LINC00867	lncRNA	473.914	-0.497006	0.19426	0.000814495	0.0144007	100506126
ENSG00000156509	FBXO43	protein_coding	270.502	-0.496949	0.277932	0.00450895	0.0457535	286151
ENSG00000173334	TRIB1	protein_coding	1387.07	-0.493937	0.139879	4.87091e-05	0.00207615	10221
ENSG00000164855	TMEM184A	protein_coding	1101.76	-0.490528	0.199042	0.00102552	0.0168342	202915
ENSG00000263513	FAM72C	protein_coding	550.808	-0.489938	0.128949	1.63907e-05	0.000879196	554282
ENSG00000100731	PCNX1	protein_coding	2209.16	-0.488932	0.144197	6.96714e-05	0.00268713	22990
ENSG00000152952	PLOD2	protein_coding	1925.56	-0.488915	0.278389	0.00526924	0.050583	5352
ENSG00000179774	ATOH7	protein_coding	180.385	-0.488148	0.225275	0.00208693	0.0271781	220202
ENSG00000198832	SELENOM	protein_coding	798.117	-0.486821	0.241309	0.00315435	0.0360352	140606
ENSG00000070759	TESK2	protein_coding	331.415	-0.486674	0.155196	0.000139896	0.00442615	10420
ENSG00000168286	THAP11	protein_coding	847.875	-0.486332	0.130753	2.05397e-05	0.00106568	57215
ENSG00000140262	TCF12	protein_coding	5491.03	-0.4859	0.157719	0.000185481	0.00526627	6938
ENSG00000173557	FAM166C	protein_coding	383.128	-0.485578	0.246479	0.00289825	0.0341617	339778
ENSG00000245910	SNHG6	lncRNA	2222.6	-0.485556	0.156772	0.000167152	0.00493891	641638
ENSG00000064651	SLC12A2	protein_coding	2478.14	-0.484245	0.268718	0.00406881	0.0428072	6558
ENSG00000120162	MOB3B	protein_coding	975.568	-0.484224	0.197268	0.00118729	0.0184735	79817
ENSG00000149485	FADS1	protein_coding	5993.01	-0.483573	0.10766	6.91739e-07	8.31661e-05	3992
ENSG00000153551	CMTM7	protein_coding	758.125	-0.482974	0.276616	0.00480166	0.0476151	112616
ENSG00000171246	NPTX1	protein_coding	1569.86	-0.482627	0.249334	0.00350092	0.0385543	4884
ENSG00000181085	MAPK15	protein_coding	368.359	-0.481754	0.377093	0.00878737	0.070303	225689
ENSG00000079101	CLUL1	protein_coding	178.041	-0.481374	0.468293	0.00997135	0.0765436	27098
ENSG00000164953	TMEM67	protein_coding	468.124	-0.480379	0.133444	3.62409e-05	0.00164957	91147
ENSG00000048740	CELF2	protein_coding	1797.97	-0.47878	0.294222	0.00601437	0.055505	10659
ENSG00000197748	CFAP43	protein_coding	125.76	-0.478651	0.407348	0.00917678	0.0723886	80217
ENSG00000206418	RAB12	protein_coding	1366.34	-0.476651	0.0955595	6.68861e-08	1.31014e-05	201475
ENSG00000186918	ZNF395	protein_coding	4764.28	-0.475938	0.250291	0.0037414	0.0404113	55893
ENSG00000271270	TMCC1-AS1	lncRNA	55.3097	-0.475573	0.515865	0.0103605	0.0783235	100507032
ENSG00000163050	COQ8A	protein_coding	1635.38	-0.47443	0.143573	9.9831e-05	0.00350172	56997
ENSG00000184408	KCND2	protein_coding	827.198	-0.473023	0.152143	0.000187951	0.0052933	3751
ENSG00000146802	TMEM168	protein_coding	853.988	-0.47228	0.109935	2.08565e-06	0.000194434	64418
ENSG00000115457	IGFBP2	protein_coding	10292.9	-0.472207	0.311356	0.00695827	0.0607733	3485
ENSG00000188026	RILPL1	protein_coding	262.504	-0.472174	0.323783	0.00734119	0.0628272	353116
ENSG00000186469	GNG2	protein_coding	1032.59	-0.468092	1.29611	0.0112763	0.0823892	54331
ENSG00000187624	C17orf97	protein_coding	121.951	-0.46675	0.330374	0.0077594	0.0650022	400566
ENSG00000128567	PODXL	protein_coding	8141.88	-0.460459	0.325077	0.00814103	0.0669762	5420
ENSG00000198431	TXNRD1	protein_coding	11414	-0.460239	0.103152	8.87228e-07	0.000100022	7296
ENSG00000163913	IFT122	protein_coding	1134.81	-0.459675	0.1823	0.00106281	0.0171715	55764
ENSG00000188010	MORN2	protein_coding	205.983	-0.458762	0.231613	0.00330824	0.0372081	729967
ENSG00000121440	PDZRN3	protein_coding	2521.37	-0.456967	0.215021	0.0025457	0.0312309	23024
ENSG00000196586	MYO6	protein_coding	25923.3	-0.45637	0.244088	0.00427038	0.0440245	4646
ENSG00000198846	TOX	protein_coding	3298.54	-0.455325	0.263239	0.00580822	0.054292	9760
ENSG00000118322	ATP10B	protein_coding	307.417	-0.45344	0.26967	0.0059247	0.0550265	23120
ENSG00000242114	MTFP1	protein_coding	566.665	-0.451058	0.110415	4.99116e-06	0.000362546	51537
ENSG00000104549	SQLE	protein_coding	9360.84	-0.449666	0.157835	0.000437638	0.0095129	6713
ENSG00000154655	L3MBTL4	protein_coding	1166.63	-0.44951	0.102486	1.27308e-06	0.000136998	91133
ENSG00000158062	UBXN11	protein_coding	1708.33	-0.448366	0.252971	0.00528068	0.0506396	91544
ENSG00000175792	RUVBL1	protein_coding	2558.44	-0.448121	0.142775	0.000169611	0.00497766	8607
ENSG00000119729	RHOQ	protein_coding	1175.09	-0.446364	0.113609	8.84919e-06	0.000535653	23433
ENSG00000175895	PLEKHF2	protein_coding	941.361	-0.446084	0.263311	0.00586605	0.054623	79666
ENSG00000185621	LMLN	protein_coding	422.295	-0.445644	0.180215	0.00121042	0.0186572	89782
ENSG00000196739	COL27A1	protein_coding	82.0871	-0.445099	0.542289	0.0122416	0.0869277	85301
ENSG00000141034	GID4	protein_coding	773.136	-0.444698	0.143147	0.000218966	0.00591859	79018
ENSG00000186564	FOXD2	protein_coding	216.622	-0.444397	0.372832	0.0112458	0.0822005	2306
ENSG00000140450	ARRDC4	protein_coding	334.457	-0.443275	0.203605	0.00230768	0.0290049	91947
ENSG00000104973	MED25	protein_coding	6598.09	-0.442942	0.127334	4.79679e-05	0.00204957	81857
ENSG00000139146	SINHCAF	protein_coding	5704.94	-0.440139	0.179243	0.00126981	0.0193502	58516
ENSG00000100968	NFATC4	protein_coding	2045.2	-0.439628	0.264209	0.00789268	0.0657441	4776
ENSG00000171314	PGAM1	protein_coding	6901.45	-0.439485	0.152463	0.000386991	0.0087502	5223
ENSG00000214331	AC009053.2	transcribed_unprocessed_pseudogene	322.955	-0.439197	0.175269	0.00115161	0.018158	283922
ENSG00000132010	ZNF20	protein_coding	67.5943	-0.438531	0.42672	0.0120701	0.0863186	7568
ENSG00000072274	TFRC	protein_coding	8580.65	-0.437602	0.0763543	1.21908e-09	4.42756e-07	7037
ENSG00000177511	ST8SIA3	protein_coding	3677.1	-0.434567	0.104197	5.18973e-06	0.000369276	51046
ENSG00000116396	KCNC4	protein_coding	709.596	-0.433914	0.280589	0.00754756	0.0640587	3749
ENSG00000198964	SGMS1	protein_coding	259.401	-0.433483	0.178544	0.00151156	0.0217446	259230
ENSG00000205084	TMEM231	protein_coding	363.915	-0.432775	0.186792	0.00178843	0.0245507	79583
ENSG00000178999	AURKB	protein_coding	1539.28	-0.432162	0.107686	7.37041e-06	0.000474127	9212
ENSG00000102606	ARHGEF7	protein_coding	3928.04	-0.431787	0.13262	0.000131629	0.0042151	8874
ENSG00000165617	DACT1	protein_coding	3144.45	-0.430159	0.313031	0.0114449	0.0832373	51339
ENSG00000153044	CENPH	protein_coding	1042.03	-0.426679	0.279518	0.00889075	0.0708051	64946
ENSG00000134333	LDHA	protein_coding	20799.3	-0.425242	0.166516	0.000992836	0.0164682	3939
ENSG00000136153	LMO7	protein_coding	4199.5	-0.423124	0.125826	8.57603e-05	0.00310178	4008
ENSG00000269556	TMEM185A	protein_coding	1287.88	-0.422731	0.165204	0.00101474	0.0166729	84548
ENSG00000182010	RTKN2	protein_coding	824.124	-0.422616	0.124358	8.02549e-05	0.00293925	219790
ENSG00000107736	CDH23	protein_coding	1212.55	-0.422315	0.329939	0.0105647	0.0793116	64072
ENSG00000185250	PPIL6	protein_coding	179.153	-0.421877	0.228941	0.00499	0.0488437	285755
ENSG00000187164	SHTN1	protein_coding	4679.27	-0.421707	0.161795	0.000909785	0.0154584	57698
ENSG00000154380	ENAH	protein_coding	9574.4	-0.420917	0.0957795	1.52138e-06	0.000153308	55740
ENSG00000132326	PER2	protein_coding	660.637	-0.420074	0.158533	0.000746041	0.0136329	8864
ENSG00000168101	NUDT16L1	protein_coding	612.747	-0.418936	0.211517	0.0036986	0.0400731	84309
ENSG00000143443	C1orf56	protein_coding	49.3475	-0.418206	0.273522	0.00774062	0.0649139	54964
ENSG00000151914	DST	protein_coding	3541.93	-0.41742	0.511367	0.0120787	0.0863337	667
ENSG00000204366	ZBTB12	protein_coding	596.025	-0.417401	0.163884	0.00117451	0.0183964	221527
ENSG00000005448	WDR54	protein_coding	589.761	-0.416951	0.186685	0.0024441	0.0303475	84058
ENSG00000157796	WDR19	protein_coding	883.351	-0.416699	0.143445	0.000401274	0.00894553	57728
ENSG00000174579	MSL2	protein_coding	1389.47	-0.416176	0.130793	0.000141473	0.00445987	55167
ENSG00000157570	TSPAN18	protein_coding	99.929	-0.415256	0.399177	0.0126631	0.0889066	90139
ENSG00000172817	CYP7B1	protein_coding	404.168	-0.414694	0.19482	0.00317463	0.0361957	9420
ENSG00000180611	MB21D2	protein_coding	205.791	-0.414669	0.240258	0.00619765	0.0566059	151963
ENSG00000178607	ERN1	protein_coding	317.229	-0.413354	0.308562	0.0104192	0.0785465	2081
ENSG00000214223	HNRNPA1P10	processed_pseudogene	149.459	-0.413142	0.185028	0.00208075	0.027151	664709
ENSG00000143815	LBR	protein_coding	4622.07	-0.412569	0.111539	2.58704e-05	0.00129597	3930
ENSG00000106638	TBL2	protein_coding	573.57	-0.41171	0.110823	2.97116e-05	0.00145088	26608
ENSG00000175970	UNC119B	protein_coding	2190.21	-0.411645	0.111783	3.12424e-05	0.00149564	84747
ENSG00000184465	WDR27	protein_coding	947.278	-0.410845	0.198949	0.00366796	0.039865	253769
ENSG00000176014	TUBB6	protein_coding	535.653	-0.409649	0.200428	0.0039416	0.0419332	84617
ENSG00000133657	ATP13A3	protein_coding	5006.27	-0.407689	0.10865	2.14334e-05	0.00109896	79572
ENSG00000188610	FAM72B	protein_coding	746.28	-0.40768	0.128147	0.000176436	0.00511781	653820
ENSG00000148498	PARD3	protein_coding	1138.31	-0.406256	0.286755	0.00960842	0.0746783	56288
ENSG00000112186	CAP2	protein_coding	784.668	-0.406221	0.252662	0.00833124	0.0678804	10486
ENSG00000106785	TRIM14	protein_coding	1156.87	-0.405626	0.196486	0.00430995	0.0442754	9830
ENSG00000183963	SMTN	protein_coding	647.428	-0.405127	0.351212	0.0127092	0.0891229	6525
ENSG00000198826	ARHGAP11A	protein_coding	3355.67	-0.404144	0.0982001	6.45102e-06	0.000430884	9824
ENSG00000143228	NUF2	protein_coding	1187	-0.404017	0.132483	0.000314448	0.00749901	83540
ENSG00000128408	RIBC2	protein_coding	356.019	-0.40363	0.137217	0.000490949	0.0103107	26150
ENSG00000088727	KIF9	protein_coding	186.887	-0.403434	0.202271	0.00392174	0.0418663	64147
ENSG00000146205	ANO7	protein_coding	30.7707	-0.402906	0.524514	0.013664	0.0926142	50636
ENSG00000113810	SMC4	protein_coding	8834.28	-0.402665	0.0952743	3.04244e-06	0.000254995	10051
ENSG00000171150	SOCS5	protein_coding	718.286	-0.402143	0.146456	0.000612659	0.0119871	9655
ENSG00000115652	UXS1	protein_coding	980.059	-0.401558	0.13332	0.000315248	0.00750782	80146
ENSG00000117595	IRF6	protein_coding	3451.99	-0.400442	0.100637	9.14327e-06	0.000549637	3664
ENSG00000081760	AACS	protein_coding	1460.71	-0.400184	0.127241	0.000186983	0.0052831	65985
ENSG00000113328	CCNG1	protein_coding	1767.97	-0.400117	0.0995467	8.09217e-06	0.000500219	900
ENSG00000275342	PRAG1	protein_coding	1276.92	-0.399459	0.183146	0.00307324	0.0354733	157285
ENSG00000164919	COX6C	protein_coding	6242.69	-0.398137	0.160686	0.00135656	0.0202127	1345
ENSG00000154582	ELOC	protein_coding	2364.14	-0.398064	0.14553	0.000675142	0.0127796	6921
ENSG00000101224	CDC25B	protein_coding	15286.9	-0.397449	0.162277	0.0014983	0.0216624	994
ENSG00000204856	FAM216A	protein_coding	613.432	-0.397389	0.102985	1.24453e-05	0.000706706	29902
ENSG00000113282	CLINT1	protein_coding	3233.01	-0.396821	0.123706	0.000154077	0.00471232	9685
ENSG00000120802	TMPO	protein_coding	19327.4	-0.396037	0.0811886	2.37928e-07	3.84055e-05	7112
ENSG00000121152	NCAPH	protein_coding	1130.43	-0.39572	0.0955384	3.27294e-06	0.000267496	23397
ENSG00000115935	WIPF1	protein_coding	505.142	-0.39542	0.0922815	2.19684e-06	0.000201566	7456
ENSG00000147804	SLC39A4	protein_coding	460.703	-0.395318	0.145721	0.000809451	0.0143406	55630
ENSG00000115109	EPB41L5	protein_coding	877.409	-0.395146	0.203977	0.00459501	0.0463302	57669
ENSG00000119866	BCL11A	protein_coding	1351.85	-0.395045	0.191895	0.00423772	0.0438956	53335
ENSG00000152253	SPC25	protein_coding	839.351	-0.394789	0.0998383	1.11871e-05	0.000656649	57405
ENSG00000168476	REEP4	protein_coding	1160.36	-0.394466	0.150335	0.00088678	0.0152308	80346
ENSG00000101210	EEF1A2	protein_coding	15446.5	-0.393459	0.269521	0.010175	0.0772904	1917
ENSG00000139044	B4GALNT3	protein_coding	3848.72	-0.392571	0.230692	0.00719466	0.0620299	283358
ENSG00000179094	PER1	protein_coding	312.485	-0.392378	0.167992	0.00209829	0.0272168	5187
ENSG00000136108	CKAP2	protein_coding	4936.47	-0.392179	0.129171	0.000284792	0.00706337	26586
ENSG00000274808	TBC1D3B	protein_coding	60.0542	-0.39188	0.374337	0.0138453	0.0934881	414059
ENSG00000159685	CHCHD6	protein_coding	456.265	-0.391647	0.197155	0.00443203	0.0451833	84303
ENSG00000204852	TCTN1	protein_coding	644.644	-0.39155	0.112977	6.98725e-05	0.00268894	79600
ENSG00000173145	NOC3L	protein_coding	722.941	-0.390744	0.22083	0.00663585	0.0589918	64318
ENSG00000103495	MAZ	protein_coding	6643.5	-0.390551	0.0706617	3.91032e-09	1.19594e-06	4150
ENSG00000115758	ODC1	protein_coding	8831.37	-0.390139	0.292473	0.0117165	0.0845424	4953
ENSG00000118600	RXYLT1	protein_coding	903.61	-0.390121	0.15989	0.00161157	0.0227854	10329
ENSG00000181788	SIAH2	protein_coding	912.39	-0.389395	0.166577	0.00216771	0.0277231	6478
ENSG00000131188	PRR7	protein_coding	346.394	-0.388608	0.136851	0.000540244	0.0110024	80758
ENSG00000171953	ATPAF2	protein_coding	685.424	-0.388225	0.1304	0.00041696	0.00919414	91647
ENSG00000003147	ICA1	protein_coding	1227.74	-0.38821	0.21114	0.00574046	0.0538164	3382
ENSG00000164284	GRPEL2	protein_coding	1754.67	-0.387934	0.172804	0.00283133	0.0335317	134266
ENSG00000100077	GRK3	protein_coding	717.461	-0.387213	0.178562	0.00318598	0.0363014	157
ENSG00000184203	PPP1R2	protein_coding	1260.13	-0.38718	0.113552	7.73419e-05	0.00287484	5504
ENSG00000177565	TBL1XR1	protein_coding	4436.65	-0.386784	0.124471	0.000270818	0.00692253	79718
ENSG00000155085	AK9	protein_coding	362.774	-0.385698	0.115447	0.000108555	0.00371066	221264
ENSG00000162104	ADCY9	protein_coding	1260.68	-0.380227	0.165609	0.00231637	0.0290931	115
ENSG00000145730	PAM	protein_coding	3659.18	-0.37961	0.153226	0.00149435	0.0216551	5066
ENSG00000198168	SVIP	protein_coding	5108.03	-0.378822	0.129386	0.00048498	0.0102357	258010
ENSG00000203875	SNHG5	lncRNA	835.537	-0.378289	0.123002	0.000312008	0.00748165	387066
ENSG00000133639	BTG1	protein_coding	1893.53	-0.378269	0.259667	0.0106117	0.0794755	694
ENSG00000165661	QSOX2	protein_coding	5250.76	-0.378136	0.147787	0.00121655	0.0187351	169714
ENSG00000284753	EEF1AKMT4	protein_coding	313.852	-0.37757	0.193182	0.005113	0.0496125	110599564
ENSG00000257698	GIHCG	lncRNA	176.611	-0.377281	0.234184	0.00925413	0.0728173	100506844
ENSG00000138829	FBN2	protein_coding	967.03	-0.377134	0.49515	0.0147007	0.0965627	2201
ENSG00000102144	PGK1	protein_coding	17553.2	-0.376808	0.159037	0.00197634	0.0262077	5230
ENSG00000130449	ZSWIM6	protein_coding	1272.36	-0.375619	0.134284	0.00057817	0.0114798	57688
ENSG00000052802	MSMO1	protein_coding	3213.85	-0.37481	0.24382	0.00977828	0.0755941	6307
ENSG00000243406	MRPS31P5	transcribed_unprocessed_pseudogene	212.107	-0.373928	0.186989	0.00460212	0.0463423	100887750
ENSG00000130024	PHF10	protein_coding	6642.43	-0.372033	0.120074	0.000255431	0.00666605	55274
ENSG00000109775	UFSP2	protein_coding	584.109	-0.371414	0.103493	5.03218e-05	0.0021088	55325
ENSG00000135338	LCA5	protein_coding	479.523	-0.371122	0.316634	0.0144404	0.0954417	167691
ENSG00000153233	PTPRR	protein_coding	463.145	-0.369346	0.358706	0.0159513	0.1016	5801
ENSG00000171444	MCC	protein_coding	1162.93	-0.36873	0.200398	0.00631799	0.0572759	4163
ENSG00000118965	WDR35	protein_coding	1208.58	-0.367777	0.14495	0.00133491	0.0200099	57539
ENSG00000105928	GSDME	protein_coding	304.355	-0.367768	0.409793	0.0155574	0.100078	1687
ENSG00000123268	ATF1	protein_coding	574.854	-0.367176	0.114869	0.000202726	0.00560949	466
ENSG00000114978	MOB1A	protein_coding	5354.33	-0.366684	0.10634	7.85361e-05	0.00290684	55233
ENSG00000171121	KCNMB3	protein_coding	96.605	-0.366273	0.221746	0.00857648	0.0693404	27094
ENSG00000138696	BMPR1B	protein_coding	171.596	-0.366173	0.350023	0.0152004	0.0986919	658
ENSG00000164323	CFAP97	protein_coding	1331.56	-0.365445	0.179853	0.00470924	0.0470196	57587
ENSG00000176244	ACBD7	protein_coding	674.29	-0.364812	0.154288	0.00207178	0.0271388	414149
ENSG00000179818	PCBP1-AS1	lncRNA	450.888	-0.364551	0.153168	0.00226306	0.0285883	400960
ENSG00000114107	CEP70	protein_coding	585.46	-0.364481	0.12563	0.000456465	0.00980635	80321
ENSG00000121864	ZNF639	protein_coding	1058.74	-0.364413	0.130933	0.000694741	0.0130793	51193
ENSG00000146021	KLHL3	protein_coding	270.746	-0.36424	0.30668	0.0150674	0.0981579	26249
ENSG00000151092	NGLY1	protein_coding	755.791	-0.364017	0.110901	0.000170901	0.00499047	55768
ENSG00000116678	LEPR	protein_coding	30.4513	-0.36361	0.461731	0.0161718	0.102457	3953
ENSG00000164611	PTTG1	protein_coding	2246.47	-0.362805	0.101375	5.04602e-05	0.00210953	9232
ENSG00000186951	PPARA	protein_coding	460.087	-0.362725	0.245823	0.011868	0.0853877	5465
ENSG00000048028	USP28	protein_coding	899.695	-0.362443	0.259119	0.0122962	0.0872092	57646
ENSG00000261777	AC012184.3	lncRNA	69.957	-0.362333	0.238465	0.0104215	0.0785465	100506083
ENSG00000168778	TCTN2	protein_coding	447.955	-0.362158	0.12465	0.000511064	0.0106317	79867
ENSG00000100266	PACSIN2	protein_coding	2445.01	-0.361689	0.0692222	2.7387e-08	6.20049e-06	11252
ENSG00000247982	LINC00926	lncRNA	119.717	-0.361238	0.249917	0.0114448	0.0832373	283663
ENSG00000164104	HMGB2	protein_coding	9375.53	-0.360878	0.0679937	1.56527e-08	3.99099e-06	3148
ENSG00000173706	HEG1	protein_coding	603.664	-0.359769	0.267976	0.0135514	0.0923656	57493
ENSG00000181450	ZNF678	protein_coding	421.619	-0.359142	0.111899	0.000197007	0.00549505	339500
ENSG00000204387	SNHG32	lncRNA	2564.97	-0.358551	0.149683	0.00207709	0.0271388	50854
ENSG00000165775	FUNDC2	protein_coding	1461.37	-0.358451	0.112534	0.000216957	0.00590971	65991
ENSG00000186298	PPP1CC	protein_coding	7299.2	-0.358123	0.0938455	2.63966e-05	0.00131478	5501
ENSG00000179598	PLD6	protein_coding	336.518	-0.357896	0.186312	0.0061228	0.0561783	201164
ENSG00000135525	MAP7	protein_coding	1410.45	-0.357673	0.114775	0.000276971	0.00699499	9053
ENSG00000169242	EFNA1	protein_coding	702.626	-0.357535	0.0931619	1.74623e-05	0.000925292	1942
ENSG00000162641	AKNAD1	protein_coding	894.231	-0.357446	0.272858	0.013334	0.091588	254268
ENSG00000240972	MIF	protein_coding	9200.77	-0.356951	0.143356	0.00199178	0.0263155	4282
ENSG00000107863	ARHGAP21	protein_coding	3718.69	-0.356476	0.157476	0.00417832	0.0434706	57584
ENSG00000100814	CCNB1IP1	protein_coding	1631.08	-0.356267	0.112789	0.000242337	0.00635528	57820
ENSG00000136518	ACTL6A	protein_coding	2562.97	-0.355763	0.0962266	3.36706e-05	0.0015644	86
ENSG00000134533	RERG	protein_coding	153.001	-0.355464	0.295003	0.0153828	0.0993219	85004
ENSG00000135069	PSAT1	protein_coding	3763.61	-0.355399	0.133684	0.00102667	0.0168372	29968
ENSG00000133612	AGAP3	protein_coding	2875.09	-0.354592	0.101738	7.20638e-05	0.00273365	116988
ENSG00000236901	MIR600HG	lncRNA	670.736	-0.354297	0.184116	0.00607652	0.0558419	81571
ENSG00000004478	FKBP4	protein_coding	7249.9	-0.354084	0.187647	0.00700512	0.0610602	2288
ENSG00000107164	FUBP3	protein_coding	3148.67	-0.353678	0.121942	0.000512701	0.0106531	8939
ENSG00000127314	RAP1B	protein_coding	8423.33	-0.353475	0.126958	0.000731859	0.0134441	5908
ENSG00000157869	RAB28	protein_coding	333.737	-0.353113	0.134602	0.00111664	0.0177784	9364
ENSG00000060558	GNA15	protein_coding	755.202	-0.352238	0.328581	0.0160653	0.102177	2769
ENSG00000176170	SPHK1	protein_coding	462.547	-0.351861	0.336604	0.0174424	0.107375	8877
ENSG00000131669	NINJ1	protein_coding	598.274	-0.35177	0.468042	0.0159073	0.101453	4814
ENSG00000119547	ONECUT2	protein_coding	2939.3	-0.351035	0.15777	0.00311968	0.0357094	9480
ENSG00000129007	CALML4	protein_coding	124.303	-0.351015	0.418484	0.0171655	0.106304	91860
ENSG00000123485	HJURP	protein_coding	2046.96	-0.350825	0.122358	0.000628701	0.0121779	55355
ENSG00000131373	HACL1	protein_coding	586.18	-0.350507	0.108219	0.00019636	0.00549089	26061
ENSG00000116990	MYCL	protein_coding	246796	-0.35032	0.208204	0.00915878	0.0722823	4610
ENSG00000187535	IFT140	protein_coding	956.236	-0.350135	0.114863	0.000388703	0.00877755	9742
ENSG00000140534	TICRR	protein_coding	1389.89	-0.350031	0.121031	0.000593644	0.0116543	90381
ENSG00000148158	SNX30	protein_coding	2662.5	-0.349857	0.112963	0.000286406	0.00709037	401548
ENSG00000124795	DEK	protein_coding	13393.1	-0.348802	0.084536	7.98594e-06	0.000495441	7913
ENSG00000067445	TRO	protein_coding	2273.99	-0.34686	0.11907	0.00062409	0.0121021	7216
ENSG00000178802	MPI	protein_coding	743.868	-0.3466	0.128907	0.00107367	0.0172669	4351
ENSG00000138180	CEP55	protein_coding	1966.53	-0.346049	0.0774064	9.79736e-07	0.000108788	55165
ENSG00000158402	CDC25C	protein_coding	274.059	-0.345803	0.155472	0.00323101	0.0366794	995
ENSG00000111319	SCNN1A	protein_coding	6270.79	-0.345675	0.118858	0.000570418	0.0113777	6337
ENSG00000277149	TYW1B	protein_coding	63.2084	-0.345302	0.248932	0.0132149	0.0912273	441250
ENSG00000139323	POC1B	protein_coding	662.255	-0.345067	0.177091	0.00604386	0.0556885	282809
ENSG00000137804	NUSAP1	protein_coding	5891.08	-0.344296	0.0985434	9.22792e-05	0.00328307	51203
ENSG00000090097	PCBP4	protein_coding	3790.15	-0.344083	0.227429	0.0121411	0.086602	57060
ENSG00000132330	SCLY	protein_coding	722.147	-0.343491	0.18105	0.00704644	0.0612061	51540
ENSG00000065833	ME1	protein_coding	494.43	-0.343258	0.229389	0.0132572	0.091334	4199
ENSG00000113161	HMGCR	protein_coding	6063.66	-0.342922	0.129311	0.00096107	0.016079	3156
ENSG00000167646	DNAAF3	protein_coding	1612.98	-0.342558	0.206795	0.0106537	0.0796128	352909
ENSG00000101306	MYLK2	protein_coding	44.9761	-0.341748	0.325341	0.0174871	0.107479	85366
ENSG00000164967	RPP25L	protein_coding	195.647	-0.340975	0.211846	0.0105738	0.079314	138716
ENSG00000077097	TOP2B	protein_coding	10225.2	-0.340258	0.10147	0.000123502	0.00403184	7155
ENSG00000226950	DANCR	lncRNA	1488.72	-0.340257	0.117086	0.000550547	0.0111861	57291
ENSG00000164109	MAD2L1	protein_coding	2748.96	-0.340004	0.112585	0.000418039	0.0092016	4085
ENSG00000169714	CNBP	protein_coding	8015.32	-0.339764	0.086748	1.45128e-05	0.00079311	7555
ENSG00000111665	CDCA3	protein_coding	1569.6	-0.339735	0.126837	0.00125232	0.0191338	83461
ENSG00000005436	GCFC2	protein_coding	1083.08	-0.339398	0.169889	0.00561347	0.0529257	6936
ENSG00000135476	ESPL1	protein_coding	2710.52	-0.339157	0.134585	0.00184418	0.0249803	9700
ENSG00000129810	SGO1	protein_coding	570.383	-0.338798	0.130698	0.00143126	0.0210027	151648
ENSG00000104369	JPH1	protein_coding	1767.7	-0.338677	0.127292	0.00110398	0.0176729	56704
ENSG00000090447	TFAP4	protein_coding	953.121	-0.338358	0.109986	0.000366441	0.00840477	7023
ENSG00000163558	PRKCI	protein_coding	2544.73	-0.337887	0.14817	0.0031643	0.0361016	5584
ENSG00000132970	WASF3	protein_coding	1410.64	-0.337638	0.087948	1.8444e-05	0.000971405	10810
ENSG00000112972	HMGCS1	protein_coding	19550	-0.337364	0.212884	0.0113578	0.0828174	3157
ENSG00000281649	EBLN3P	lncRNA	2121.71	-0.337134	0.0795609	3.31331e-06	0.000268656	100506710
ENSG00000185008	ROBO2	protein_coding	987.202	-0.336391	0.374271	0.0194678	0.114928	6092
ENSG00000183579	ZNRF3	protein_coding	962.257	-0.335825	0.11536	0.000615584	0.0120173	84133
ENSG00000181638	ZFP41	protein_coding	660.306	-0.335798	0.158963	0.00481015	0.0476456	286128
ENSG00000087338	GMCL1	protein_coding	1623.59	-0.335227	0.100364	0.000158389	0.00475719	64395
ENSG00000108641	B9D1	protein_coding	356.787	-0.335206	0.167536	0.00590563	0.0548789	27077
ENSG00000267374	MIR924HG	lncRNA	248.842	-0.334994	0.233325	0.0140563	0.0942306	647946
ENSG00000172893	DHCR7	protein_coding	3889.66	-0.334968	0.172969	0.00631163	0.057271	1717
ENSG00000129116	PALLD	protein_coding	3372.45	-0.334834	0.230434	0.0174431	0.107375	23022
ENSG00000120699	EXOSC8	protein_coding	883.613	-0.334545	0.0901287	2.94104e-05	0.0014402	11340
ENSG00000188229	TUBB4B	protein_coding	14892.7	-0.334076	0.0935086	5.7105e-05	0.0022991	10383
ENSG00000169554	ZEB2	protein_coding	355.828	-0.333543	0.217239	0.0131116	0.090908	9839
ENSG00000164818	DNAAF5	protein_coding	1375.07	-0.333486	0.117075	0.000785276	0.0140508	54919
ENSG00000113273	ARSB	protein_coding	521.076	-0.332583	0.119862	0.000880017	0.0151594	411
ENSG00000145431	PDGFC	protein_coding	169.115	-0.332004	0.398464	0.0195185	0.115149	56034
ENSG00000127663	KDM4B	protein_coding	3495.33	-0.331408	0.104715	0.000284836	0.00706337	23030
ENSG00000177383	MAGEF1	protein_coding	2641.42	-0.330812	0.138806	0.0026518	0.032186	64110
ENSG00000131149	GSE1	protein_coding	9387.52	-0.330595	0.139053	0.00296524	0.0347091	23199
ENSG00000163818	LZTFL1	protein_coding	476.944	-0.330379	0.160006	0.00542853	0.0516852	54585
ENSG00000154229	PRKCA	protein_coding	2967.05	-0.330325	0.106619	0.000411057	0.00909385	5578
ENSG00000073111	MCM2	protein_coding	9079.12	-0.330268	0.095469	9.52705e-05	0.00336887	4171
ENSG00000144909	OSBPL11	protein_coding	926.635	-0.329781	0.10435	0.000227208	0.00605646	114885
ENSG00000085365	SCAMP1	protein_coding	2452.22	-0.329641	0.121436	0.00100089	0.0165545	9522
ENSG00000203993	ARRDC1-AS1	lncRNA	546	-0.329404	0.160642	0.00583109	0.0543892	85026
ENSG00000235106	BRD3OS	protein_coding	803.01	-0.328532	0.116951	0.000753731	0.0137159	266655
ENSG00000105329	TGFB1	protein_coding	94.942	-0.328411	0.384845	0.0204163	0.118402	7040
ENSG00000116044	NFE2L2	protein_coding	2403.14	-0.328249	0.126016	0.00135588	0.0202127	4780
ENSG00000132463	GRSF1	protein_coding	3351.59	-0.328005	0.159082	0.00596199	0.0551674	2926
ENSG00000121274	TENT4B	protein_coding	1059.17	-0.327811	0.14393	0.00358046	0.0392814	64282
ENSG00000112941	TENT4A	protein_coding	2264.63	-0.327609	0.10452	0.000290058	0.00711193	11044
ENSG00000182899	RPL35A	protein_coding	5569.41	-0.327584	0.108881	0.00042067	0.00922457	6165
ENSG00000008988	RPS20	protein_coding	16215.5	-0.327485	0.0910357	5.46748e-05	0.00223239	6224
ENSG00000119661	DNAL1	protein_coding	557.936	-0.327303	0.405462	0.0199663	0.116725	83544
ENSG00000074800	ENO1	protein_coding	41260.5	-0.327216	0.156066	0.0046486	0.0466814	2023
ENSG00000065911	MTHFD2	protein_coding	7204.69	-0.327079	0.169051	0.00660595	0.0588691	10797
ENSG00000104064	GABPB1	protein_coding	873.319	-0.326918	0.13039	0.00191178	0.025637	2553
ENSG00000178235	SLITRK1	protein_coding	268.68	-0.326567	0.265937	0.0183446	0.11062	114798
ENSG00000136982	DSCC1	protein_coding	1009.56	-0.326533	0.104051	0.000326294	0.00767649	79075
ENSG00000114126	TFDP2	protein_coding	2097.5	-0.325926	0.124116	0.00139291	0.0206511	7029
ENSG00000171105	INSR	protein_coding	2607.9	-0.325715	0.26384	0.0205128	0.118765	3643
ENSG00000081154	PCNP	protein_coding	2655.58	-0.324824	0.0727247	1.14696e-06	0.000125755	57092
ENSG00000028839	TBPL1	protein_coding	918.293	-0.324754	0.172509	0.00827556	0.0676679	9519
ENSG00000120647	CCDC77	protein_coding	882.748	-0.324742	0.102437	0.000242429	0.00635528	84318
ENSG00000046647	GEMIN8	protein_coding	169.726	-0.324338	0.202248	0.0126258	0.0887498	54960
ENSG00000122591	FAM126A	protein_coding	3358.35	-0.323981	0.166339	0.00689414	0.0603975	84668
ENSG00000118985	ELL2	protein_coding	356.106	-0.323956	0.253577	0.0162214	0.10272	22936
ENSG00000151135	TMEM263	protein_coding	1609.04	-0.323628	0.185354	0.00955122	0.0743997	90488
ENSG00000115866	DARS1	protein_coding	2240.2	-0.323569	0.101926	0.000262798	0.00678719	1615
ENSG00000198919	DZIP3	protein_coding	1037.57	-0.323275	0.134548	0.00238579	0.0297507	9666
ENSG00000177879	AP3S1	protein_coding	813.623	-0.323194	0.0977795	0.000169891	0.00497766	1176
ENSG00000221955	SLC12A8	protein_coding	163.655	-0.3231	0.220655	0.0135763	0.0923656	84561
ENSG00000104635	SLC39A14	protein_coding	2106	-0.322852	0.195176	0.0103838	0.0784322	23516
ENSG00000138336	TET1	protein_coding	731.115	-0.322212	0.20908	0.0140636	0.0942306	80312
ENSG00000079102	RUNX1T1	protein_coding	1790.7	-0.320611	0.162405	0.00635863	0.057461	862
ENSG00000177076	ACER2	protein_coding	319.064	-0.319907	0.167346	0.00719356	0.0620299	340485
ENSG00000065613	SLK	protein_coding	3045.71	-0.319776	0.10595	0.00049149	0.0103107	9748
ENSG00000174738	NR1D2	protein_coding	2042.32	-0.319756	0.07478	2.68903e-06	0.000234389	9975
ENSG00000164048	ZNF589	protein_coding	2428.07	-0.319529	0.103433	0.000439577	0.00954314	51385
ENSG00000104765	BNIP3L	protein_coding	5027.63	-0.319132	0.231035	0.018664	0.111811	665
ENSG00000155827	RNF20	protein_coding	4318.31	-0.318767	0.0905151	7.45544e-05	0.00279507	56254
ENSG00000136824	SMC2	protein_coding	5763.68	-0.318207	0.113011	0.000785838	0.0140508	10592
ENSG00000118193	KIF14	protein_coding	1701.72	-0.317632	0.0967158	0.000194173	0.00544216	9928
ENSG00000123728	RAP2C	protein_coding	662.149	-0.317091	0.0955403	0.000156197	0.00473562	57826
ENSG00000205213	LGR4	protein_coding	1045.43	-0.316909	0.23048	0.0166543	0.104437	55366
ENSG00000156384	SFR1	protein_coding	127.945	-0.316706	0.188518	0.0110903	0.081606	119392
ENSG00000178074	C2orf69	protein_coding	1220.01	-0.31646	0.0943312	0.000148416	0.004612	205327
ENSG00000181163	NPM1	protein_coding	23854.2	-0.316071	0.193732	0.0120716	0.0863186	4869
ENSG00000232774	AL355916.1	lncRNA	30.3581	-0.315624	0.56363	0.0174233	0.107375	400221
ENSG00000151304	SRFBP1	protein_coding	392.382	-0.315506	0.161221	0.00682718	0.0600193	153443
ENSG00000185480	PARPBP	protein_coding	838.613	-0.315505	0.123172	0.00169203	0.0235789	55010
ENSG00000089091	DZANK1	protein_coding	360.371	-0.314876	0.110307	0.000776231	0.0139362	55184
ENSG00000120279	MYCT1	protein_coding	666.879	-0.314221	0.275595	0.0208461	0.119858	80177
ENSG00000157764	BRAF	protein_coding	1656.24	-0.313994	0.116099	0.00139616	0.020679	673
ENSG00000180747	SMG1P3	transcribed_unprocessed_pseudogene	663.82	-0.313961	0.120235	0.00161035	0.0227854	100271836
ENSG00000229056	HECW2-AS1	lncRNA	98.0656	-0.313838	0.460924	0.0190039	0.113031	101927482
ENSG00000157456	CCNB2	protein_coding	2116.01	-0.313685	0.122063	0.00162696	0.0229845	9133
ENSG00000107130	NCS1	protein_coding	4255.74	-0.313371	0.116315	0.000992205	0.0164682	23413
ENSG00000184575	XPOT	protein_coding	13927.9	-0.313315	0.128612	0.00234433	0.0293808	11260
ENSG00000163521	GLB1L	protein_coding	78.6241	-0.313081	0.252402	0.018925	0.1128	79411
ENSG00000164683	HEY1	protein_coding	1273.67	-0.312991	0.436726	0.0198161	0.116043	23462
ENSG00000143156	NME7	protein_coding	366.093	-0.312383	0.119793	0.00148069	0.0215647	29922
ENSG00000110917	MLEC	protein_coding	9052.66	-0.311797	0.182961	0.011096	0.081606	9761
ENSG00000196236	XPNPEP3	protein_coding	1124.91	-0.311163	0.130592	0.00296839	0.0347091	63929
ENSG00000141499	WRAP53	protein_coding	372.391	-0.310528	0.105358	0.000613688	0.0119937	55135
ENSG00000184432	COPB2	protein_coding	3978.94	-0.310154	0.0899937	0.000115108	0.00384854	9276
ENSG00000164118	CEP44	protein_coding	501.587	-0.310039	0.101278	0.000409563	0.00908385	80817
ENSG00000184117	NIPSNAP1	protein_coding	1753.45	-0.309673	0.178666	0.0106906	0.0797805	8508
ENSG00000196167	COLCA1	lncRNA	8365.84	-0.309452	0.283039	0.021939	0.123815	399948
ENSG00000099194	SCD	protein_coding	35960.4	-0.309236	0.2119	0.0158385	0.10114	6319
ENSG00000114473	IQCG	protein_coding	199.494	-0.308914	0.129154	0.00321523	0.0365868	84223
ENSG00000123739	PLA2G12A	protein_coding	2405.51	-0.307928	0.108606	0.000797512	0.0141723	81579
ENSG00000174371	EXO1	protein_coding	1459.57	-0.307756	0.102726	0.000552867	0.0112071	9156
ENSG00000146729	NIPSNAP2	protein_coding	1243.11	-0.307634	0.0856341	6.23922e-05	0.00246953	2631
ENSG00000197724	PHF2	protein_coding	3024.25	-0.307456	0.0861512	5.89495e-05	0.0023679	5253
ENSG00000063046	EIF4B	protein_coding	22806.5	-0.306745	0.0864248	9.18431e-05	0.00328094	1975
ENSG00000155189	AGPAT5	protein_coding	5221.59	-0.305883	0.0644713	2.44074e-07	3.90362e-05	55326
ENSG00000214113	LYRM4	protein_coding	457.221	-0.305529	0.115517	0.00149418	0.0216551	57128
ENSG00000113269	RNF130	protein_coding	1552	-0.30496	0.134428	0.00364151	0.0396948	55819
ENSG00000198546	ZNF511	protein_coding	661.467	-0.304609	0.112645	0.00132473	0.0198915	118472
ENSG00000155530	LRGUK	protein_coding	44.5942	-0.304595	0.31428	0.0222657	0.12497	136332
ENSG00000115641	FHL2	protein_coding	549.357	-0.304484	0.129224	0.00295552	0.0346493	2274
ENSG00000163001	CFAP36	protein_coding	887.811	-0.304294	0.156084	0.0075822	0.0641705	112942
ENSG00000104067	TJP1	protein_coding	2081.55	-0.304225	0.20284	0.0153194	0.0991326	7082
ENSG00000144895	EIF2A	protein_coding	1589.89	-0.303421	0.121988	0.00274145	0.0328465	83939
ENSG00000006652	IFRD1	protein_coding	1041.82	-0.303314	0.102442	0.000582673	0.0115198	3475
ENSG00000205838	TTC23L	protein_coding	20.5126	-0.303082	0.536012	0.0168116	0.105045	153657
ENSG00000158615	PPP1R15B	protein_coding	2862.03	-0.302885	0.0909358	0.000170331	0.00498219	84919
ENSG00000176142	TMEM39A	protein_coding	701.463	-0.302878	0.221665	0.0185924	0.111503	55254
ENSG00000072571	HMMR	protein_coding	1591.12	-0.302676	0.118725	0.00202081	0.0265878	3161
ENSG00000099991	CABIN1	protein_coding	2530.03	-0.30256	0.0844401	4.24346e-05	0.00186394	23523
ENSG00000115163	CENPA	protein_coding	741.316	-0.302201	0.105906	0.000804866	0.0142739	1058
ENSG00000136891	TEX10	protein_coding	1898.32	-0.302085	0.12133	0.00198722	0.0263104	54881
ENSG00000166912	MTMR10	protein_coding	596.581	-0.301675	0.142828	0.00602008	0.055505	54893
ENSG00000177410	ZFAS1	lncRNA	3444.36	-0.301357	0.162639	0.0107287	0.0798944	441951
ENSG00000069275	NUCKS1	protein_coding	16936	-0.301309	0.0872409	0.000158546	0.00475719	64710
ENSG00000148814	LRRC27	protein_coding	137.085	-0.301108	0.140811	0.00585545	0.054558	80313
ENSG00000086619	ERO1B	protein_coding	99.519	-0.300685	0.29193	0.023075	0.12784	56605
ENSG00000272143	FGF14-AS2	lncRNA	62.6636	-0.300196	0.241701	0.0202379	0.11772	283481
ENSG00000130940	CASZ1	protein_coding	4316.07	-0.300061	0.179489	0.0135374	0.0923656	54897
ENSG00000114416	FXR1	protein_coding	5194.41	-0.299799	0.119971	0.00190683	0.0255937	8087
ENSG00000078043	PIAS2	protein_coding	2383.71	-0.299788	0.161015	0.00883422	0.0704515	9063
ENSG00000188290	HES4	protein_coding	115.182	-0.298457	0.678737	0.0111193	0.0816526	57801
ENSG00000006451	RALA	protein_coding	1949.46	-0.298251	0.174924	0.0120946	0.0863766	5898
ENSG00000070961	ATP2B1	protein_coding	2522.53	-0.298246	0.143401	0.00583698	0.054415	490
ENSG00000133943	DGLUCY	protein_coding	726.906	-0.298238	0.115322	0.00170232	0.0236656	80017
ENSG00000145386	CCNA2	protein_coding	2912.18	-0.298226	0.103875	0.00105456	0.0171434	890
ENSG00000167969	ECI1	protein_coding	642.546	-0.298004	0.128521	0.00333527	0.0374396	1632
ENSG00000237649	KIFC1	protein_coding	5044.3	-0.297583	0.10064	0.000582831	0.0115198	3833
ENSG00000178695	KCTD12	protein_coding	2070.58	-0.297574	0.256693	0.0228141	0.126905	115207
ENSG00000163811	WDR43	protein_coding	2685.41	-0.297466	0.143165	0.00588203	0.0546888	23160
ENSG00000171320	ESCO2	protein_coding	1159.06	-0.297327	0.101456	0.00071796	0.0132587	157570
ENSG00000166851	PLK1	protein_coding	2813.03	-0.296991	0.0980566	0.000465203	0.00991429	5347
ENSG00000064309	CDON	protein_coding	1062.37	-0.296873	0.169774	0.0124277	0.0878764	50937
ENSG00000109670	FBXW7	protein_coding	832.214	-0.296855	0.112092	0.00167034	0.0234075	55294
ENSG00000135862	LAMC1	protein_coding	2372.84	-0.296452	0.144701	0.00684191	0.0600882	3915
ENSG00000170448	NFXL1	protein_coding	611.834	-0.296428	0.107684	0.00115709	0.0182053	152518
ENSG00000153944	MSI2	protein_coding	4205.3	-0.296081	0.177159	0.0127602	0.0893764	124540
ENSG00000186280	KDM4D	protein_coding	68.275	-0.295916	0.19932	0.0176212	0.107976	55693
ENSG00000117069	ST6GALNAC5	protein_coding	680.273	-0.295619	0.425303	0.0206015	0.118975	81849
ENSG00000197557	TTC30A	protein_coding	273.997	-0.295399	0.192198	0.0156524	0.100452	92104
ENSG00000134758	RNF138	protein_coding	4623.3	-0.294863	0.133728	0.00648962	0.0582612	51444
ENSG00000203791	EEF1AKMT2	protein_coding	494.593	-0.294613	0.10987	0.0013066	0.0197725	399818
ENSG00000173207	CKS1B	protein_coding	1540.39	-0.294553	0.123857	0.00265309	0.032186	1163
ENSG00000059769	DNAJC25	protein_coding	384.414	-0.294192	0.192499	0.0164808	0.103722	548645
ENSG00000196422	PPP1R26	protein_coding	1925.14	-0.29412	0.245893	0.0264015	0.139093	9858
ENSG00000151090	THRB	protein_coding	392.97	-0.293912	0.285398	0.0247561	0.133407	7068
ENSG00000146950	SHROOM2	protein_coding	1765.22	-0.293405	0.271338	0.0247907	0.133553	357
ENSG00000147905	ZCCHC7	protein_coding	606.572	-0.2932	0.101125	0.000752059	0.0137111	84186
ENSG00000150977	RILPL2	protein_coding	337.837	-0.292989	0.303265	0.0250458	0.13447	196383
ENSG00000175221	MED16	protein_coding	1317.77	-0.292852	0.110001	0.00140188	0.0207286	10025
ENSG00000144893	MED12L	protein_coding	878.702	-0.292719	0.259381	0.0262553	0.138532	116931
ENSG00000111481	COPZ1	protein_coding	2569.77	-0.292675	0.110227	0.00156089	0.0223041	22818
ENSG00000163507	CIP2A	protein_coding	797.947	-0.29265	0.15601	0.00976441	0.0755738	57650
ENSG00000009830	POMT2	protein_coding	1636.85	-0.2921	0.12871	0.00395691	0.0419909	29954
ENSG00000272886	DCP1A	protein_coding	1050.94	-0.291455	0.140436	0.00625443	0.0569866	55802
ENSG00000114861	FOXP1	protein_coding	2464.92	-0.29108	0.184177	0.015283	0.099007	27086
ENSG00000163535	SGO2	protein_coding	900.053	-0.290503	0.0994538	0.000673401	0.0127741	151246
ENSG00000120539	MASTL	protein_coding	1269.67	-0.290114	0.05985	2.8866e-07	4.44106e-05	84930
ENSG00000152104	PTPN14	protein_coding	334.652	-0.289962	0.36851	0.0230587	0.12784	5784
ENSG00000070669	ASNS	protein_coding	2385.93	-0.289782	0.186379	0.0187664	0.112116	440
ENSG00000169359	SLC33A1	protein_coding	1077.11	-0.28884	0.190274	0.0178259	0.108695	9197
ENSG00000162599	NFIA	protein_coding	4507.62	-0.288802	0.289691	0.0250414	0.13447	4774
ENSG00000188725	SMIM15	protein_coding	1627.92	-0.288166	0.1401	0.00702063	0.0611036	643155
ENSG00000136754	ABI1	protein_coding	1368.87	-0.287823	0.148542	0.00926364	0.0728431	10006
ENSG00000153767	GTF2E1	protein_coding	647.305	-0.287597	0.156995	0.0107182	0.0798508	2960
ENSG00000112742	TTK	protein_coding	2059.29	-0.286128	0.142447	0.008785	0.070303	7272
ENSG00000075711	DLG1	protein_coding	2461.87	-0.28603	0.105225	0.00131304	0.0198356	1739
ENSG00000184661	CDCA2	protein_coding	1936.29	-0.285368	0.110368	0.00178446	0.0245507	157313
ENSG00000104472	CHRAC1	protein_coding	2012.25	-0.285353	0.0847891	0.000150607	0.00465239	54108
ENSG00000111669	TPI1	protein_coding	15791.9	-0.284761	0.110334	0.00189385	0.0254946	7167
ENSG00000137414	FAM8A1	protein_coding	1739.35	-0.284728	0.123789	0.00455853	0.0460689	51439
ENSG00000091542	ALKBH5	protein_coding	4382.85	-0.284283	0.0861481	0.000204795	0.00563293	54890
ENSG00000146416	AIG1	protein_coding	915.383	-0.283997	0.103851	0.0014848	0.021584	51390
ENSG00000140043	PTGR2	protein_coding	814.983	-0.283787	0.0858541	0.000213474	0.00583307	145482
ENSG00000169519	METTL15	protein_coding	626.001	-0.283728	0.162885	0.0131222	0.090908	196074
ENSG00000111206	FOXM1	protein_coding	4149.72	-0.283406	0.100079	0.000998223	0.0165261	2305
ENSG00000175193	PARL	protein_coding	854.982	-0.283123	0.127306	0.00469345	0.0469005	55486
ENSG00000135506	OS9	protein_coding	5076.7	-0.282816	0.120911	0.00361252	0.0395352	10956
ENSG00000187186	AL162231.1	protein_coding	32.4039	-0.282382	0.585566	0.0165695	0.104092	730098
ENSG00000058262	SEC61A1	protein_coding	7646.38	-0.281844	0.145419	0.0114568	0.0832541	29927
ENSG00000112029	FBXO5	protein_coding	2219.03	-0.28139	0.10004	0.00105744	0.0171434	26271
ENSG00000065150	IPO5	protein_coding	7179.77	-0.281323	0.0960152	0.000704591	0.0131801	3843
ENSG00000176542	USF3	protein_coding	852.137	-0.280708	0.151631	0.0100924	0.0770033	205717
ENSG00000112394	SLC16A10	protein_coding	557.471	-0.280554	0.162032	0.0141	0.0943229	117247
ENSG00000144468	RHBDD1	protein_coding	958.643	-0.280384	0.135527	0.00707501	0.061332	84236
ENSG00000060709	RIMBP2	protein_coding	1649	-0.280205	0.260139	0.0271835	0.141629	23504
ENSG00000125485	DDX31	protein_coding	1055.44	-0.280024	0.176285	0.0169751	0.105651	64794
ENSG00000248008	NRAV	lncRNA	489.8	-0.279549	0.162262	0.0131982	0.0912273	100506668
ENSG00000160131	VMA21	protein_coding	2538.43	-0.278846	0.232161	0.0312041	0.153624	203547
ENSG00000026297	RNASET2	protein_coding	169.964	-0.278826	0.230217	0.0234735	0.129211	8635
ENSG00000204389	HSPA1A	protein_coding	5620.16	-0.278707	0.14806	0.0100778	0.0769881	3303
ENSG00000120526	NUDCD1	protein_coding	2903.44	-0.277982	0.0887172	0.000337076	0.00786646	84955
ENSG00000124155	PIGT	protein_coding	5394.83	-0.277862	0.0977126	0.000935908	0.0157487	51604
ENSG00000138002	IFT172	protein_coding	359.728	-0.277694	0.178368	0.0206882	0.119265	26160
ENSG00000149925	ALDOA	protein_coding	17890.1	-0.277317	0.165019	0.0143556	0.0950481	226
ENSG00000125484	GTF3C4	protein_coding	5223.37	-0.276721	0.167717	0.0148105	0.0971153	9329
ENSG00000163743	RCHY1	protein_coding	387.961	-0.276353	0.124357	0.00575864	0.0539154	25898
ENSG00000240342	RPS2P5	processed_pseudogene	251.405	-0.276275	0.159199	0.0143286	0.0949119	100130562
ENSG00000147400	CETN2	protein_coding	1033.43	-0.27609	0.156245	0.0126818	0.0890025	1069
ENSG00000142731	PLK4	protein_coding	1035.4	-0.2757	0.0945856	0.000777601	0.0139464	10733
ENSG00000072864	NDE1	protein_coding	915.63	-0.275614	0.138239	0.00845184	0.0686584	54820
ENSG00000189157	FAM47E	protein_coding	92.4517	-0.274857	0.197441	0.0219853	0.123955	100129583
ENSG00000121988	ZRANB3	protein_coding	419.558	-0.274725	0.121898	0.00524544	0.0504559	84083
ENSG00000170291	ELP5	protein_coding	639.037	-0.274449	0.103097	0.00164165	0.0231405	23587
ENSG00000240303	ACAD11	protein_coding	679.022	-0.273994	0.165499	0.0162773	0.102962	84129
ENSG00000153561	RMND5A	protein_coding	3928.45	-0.273874	0.153594	0.0125633	0.0884367	64795
ENSG00000100319	ZMAT5	protein_coding	239.365	-0.273664	0.138716	0.00960796	0.0746783	55954
ENSG00000086062	B4GALT1	protein_coding	2644.79	-0.273568	0.254347	0.0275331	0.143023	2683
ENSG00000063241	ISOC2	protein_coding	509.349	-0.273146	0.0984174	0.00138761	0.0206225	79763
ENSG00000123191	ATP7B	protein_coding	1032.2	-0.272513	0.134204	0.00889735	0.0708254	540
ENSG00000118707	TGIF2	protein_coding	3523.67	-0.272505	0.149722	0.0124167	0.0878758	60436
ENSG00000135457	TFCP2	protein_coding	2726.18	-0.272275	0.0966285	0.0012947	0.0196575	7024
ENSG00000115239	ASB3	protein_coding	498.485	-0.272167	0.116871	0.00393318	0.0419332	51130
ENSG00000246174	KCTD21-AS1	lncRNA	114.107	-0.27194	0.187936	0.0208216	0.119786	100289388
ENSG00000136861	CDK5RAP2	protein_coding	7078.87	-0.271273	0.15724	0.0167539	0.104802	55755
ENSG00000169764	UGP2	protein_coding	1952.98	-0.271247	0.137195	0.00880703	0.0703634	7360
ENSG00000153234	NR4A2	protein_coding	671.777	-0.270781	0.263929	0.0311549	0.153555	4929
ENSG00000138131	LOXL4	protein_coding	33.1155	-0.270618	0.62195	0.0135879	0.0923656	84171
ENSG00000144118	RALB	protein_coding	405.925	-0.27033	0.147358	0.0119183	0.085644	5899
ENSG00000144827	ABHD10	protein_coding	1046.87	-0.270068	0.148292	0.0125067	0.0882706	55347
ENSG00000181789	COPG1	protein_coding	2610	-0.269765	0.168803	0.0182806	0.110386	22820
ENSG00000165480	SKA3	protein_coding	851.07	-0.269642	0.0980279	0.00134083	0.0200641	221150
ENSG00000103353	UBFD1	protein_coding	1870.65	-0.269552	0.118551	0.00511408	0.0496125	56061
ENSG00000085415	SEH1L	protein_coding	5723.39	-0.269447	0.171679	0.0179813	0.109184	81929
ENSG00000135549	PKIB	protein_coding	3303.78	-0.269105	0.173794	0.0187201	0.111993	5570
ENSG00000213347	MXD3	protein_coding	710.032	-0.269029	0.187145	0.023151	0.12801	83463
ENSG00000175061	SNHG29	lncRNA	8122.05	-0.268808	0.141856	0.0105016	0.0789111	125144
ENSG00000215417	MIR17HG	lncRNA	102.637	-0.268745	0.229508	0.0279132	0.14408	407975
ENSG00000214357	NEURL1B	protein_coding	3397.33	-0.267747	0.14023	0.00879594	0.070307	54492
ENSG00000153832	FBXO36	protein_coding	102.636	-0.267671	0.218063	0.0284318	0.145823	130888
ENSG00000010292	NCAPD2	protein_coding	8228.96	-0.267585	0.0547544	2.86893e-07	4.44106e-05	9918
ENSG00000135597	REPS1	protein_coding	3603.9	-0.267542	0.143692	0.0111451	0.0817385	85021
ENSG00000163738	MTHFD2L	protein_coding	483.645	-0.267514	0.118601	0.00554317	0.0524046	441024
ENSG00000143437	ARNT	protein_coding	1262.4	-0.267338	0.0967822	0.00119934	0.0185843	405
ENSG00000011052	NME1-NME2	protein_coding	1089.3	-0.267155	0.0904586	0.000686612	0.0129823	654364
ENSG00000186687	LYRM7	protein_coding	891.807	-0.267128	0.0955906	0.000991715	0.0164682	90624
ENSG00000213123	TCTEX1D2	protein_coding	459.37	-0.266696	0.108528	0.00332917	0.0373952	255758
ENSG00000259663	AC010478.1	lncRNA	278.258	-0.266308	0.307059	0.0303512	0.151379	642366
ENSG00000066279	ASPM	protein_coding	3148.13	-0.266233	0.13965	0.011619	0.084117	259266
ENSG00000198498	TMA16	protein_coding	699.133	-0.266103	0.111265	0.00378975	0.0408071	55319
ENSG00000171497	PPID	protein_coding	1523.56	-0.265611	0.102453	0.00220318	0.0280146	5481
ENSG00000114904	NEK4	protein_coding	1195.26	-0.265569	0.0993538	0.00214193	0.0275371	6787
ENSG00000114686	MRPL3	protein_coding	3065.06	-0.26554	0.118842	0.00524151	0.0504557	11222
ENSG00000067369	TP53BP1	protein_coding	2643.38	-0.265116	0.114443	0.00349318	0.0385178	7158
ENSG00000139514	SLC7A1	protein_coding	5913.71	-0.265013	0.123946	0.00744636	0.0634159	6541
ENSG00000155052	CNTNAP5	protein_coding	326.804	-0.264824	0.324374	0.0277853	0.143729	129684
ENSG00000168282	MGAT2	protein_coding	1197.02	-0.264109	0.0811206	0.000269419	0.00689689	4247
ENSG00000173041	ZNF680	protein_coding	589.99	-0.263895	0.0882347	0.000642627	0.0123789	340252
ENSG00000284308	C2orf81	protein_coding	220.382	-0.263864	0.198589	0.026883	0.140694	388963
ENSG00000114279	FGF12	protein_coding	1737.63	-0.263826	0.209668	0.0302389	0.151047	2257
ENSG00000133740	E2F5	protein_coding	696.172	-0.263802	0.129752	0.00866802	0.0697966	1875
ENSG00000105220	GPI	protein_coding	11938.7	-0.263259	0.162223	0.0203854	0.118262	2821
ENSG00000163882	POLR2H	protein_coding	1143.98	-0.263218	0.122329	0.00770017	0.0647862	5437
ENSG00000104408	EIF3E	protein_coding	10657.7	-0.263121	0.106534	0.00296858	0.0347091	3646
ENSG00000147799	ARHGAP39	protein_coding	1514.54	-0.262577	0.122257	0.00680857	0.0598899	80728
ENSG00000025293	PHF20	protein_coding	3547.2	-0.262266	0.134901	0.0100931	0.0770033	51230
ENSG00000187951	AC091057.1	lncRNA	584.45	-0.262204	0.178455	0.0241254	0.131016	100288637
ENSG00000168393	DTYMK	protein_coding	909.59	-0.262004	0.0728339	0.000110966	0.00376355	1841
ENSG00000136938	ANP32B	protein_coding	9378.09	-0.261765	0.0964679	0.00151168	0.0217446	10541
ENSG00000263069	RNF213-AS1	lncRNA	95.7191	-0.261441	0.206279	0.0269347	0.140837	100294362
ENSG00000123143	PKN1	protein_coding	5209.45	-0.261351	0.200533	0.030537	0.151883	5585
ENSG00000119912	IDE	protein_coding	1560.05	-0.260936	0.184403	0.0238437	0.130262	3416
ENSG00000117013	KCNQ4	protein_coding	1633.58	-0.260933	0.252317	0.0298829	0.150201	9132
ENSG00000015171	ZMYND11	protein_coding	2550.08	-0.260735	0.0697714	4.36435e-05	0.00190209	10771
ENSG00000187860	CCDC157	protein_coding	178.897	-0.260347	0.191902	0.0269745	0.140961	550631
ENSG00000084710	EFR3B	protein_coding	1998.87	-0.260203	0.308152	0.0309143	0.152754	22979
ENSG00000270800	RPS10-NUDT3	protein_coding	1376.53	-0.260091	0.115605	0.00514917	0.0498975	100529239
ENSG00000068784	SRBD1	protein_coding	912.437	-0.259524	0.112488	0.00520212	0.0503266	55133
ENSG00000114790	ARHGEF26	protein_coding	682.643	-0.259311	0.116002	0.00573537	0.0538164	26084
ENSG00000184949	FAM227A	protein_coding	224.168	-0.259073	0.174165	0.023271	0.128453	646851
ENSG00000128610	FEZF1	protein_coding	110.578	-0.258908	0.424927	0.021807	0.123309	389549
ENSG00000196678	ERI2	protein_coding	437.844	-0.25875	0.135584	0.0114659	0.0832858	112479
ENSG00000135821	GLUL	protein_coding	7793.17	-0.258617	0.0958267	0.00207826	0.0271388	2752
ENSG00000145332	KLHL8	protein_coding	2019.82	-0.258459	0.131063	0.00853786	0.0691317	57563
ENSG00000102119	EMD	protein_coding	3244.91	-0.258135	0.0678968	3.72148e-05	0.00168511	2010
ENSG00000133393	FOPNL	protein_coding	934.908	-0.258041	0.143706	0.0137502	0.0931262	123811
ENSG00000174607	UGT8	protein_coding	2621.09	-0.257955	0.100252	0.00249624	0.0308412	7368
ENSG00000147036	LANCL3	protein_coding	156.928	-0.257952	0.517713	0.0157482	0.100822	347404
ENSG00000249992	TMEM158	protein_coding	205.664	-0.257924	0.337746	0.0281761	0.144981	25907
ENSG00000119636	BBOF1	protein_coding	296.869	-0.25763	0.168336	0.0206305	0.118988	80127
ENSG00000198056	PRIM1	protein_coding	1507.02	-0.257405	0.0679458	6.75742e-05	0.00262366	5557
ENSG00000064726	BTBD1	protein_coding	2524.41	-0.257202	0.0877449	0.000819034	0.0144315	53339
ENSG00000119650	IFT43	protein_coding	331.82	-0.257078	0.141823	0.013965	0.0939729	112752
ENSG00000260727	SLC7A5P1	unprocessed_pseudogene	21.1741	-0.257069	0.491831	0.017491	0.107479	81893
ENSG00000105438	KDELR1	protein_coding	5904.7	-0.256454	0.088852	0.000831737	0.0145534	10945
ENSG00000183864	TOB2	protein_coding	1849.4	-0.256444	0.161625	0.0241146	0.131003	10766
ENSG00000074695	LMAN1	protein_coding	7211.24	-0.256366	0.147254	0.0170264	0.105819	3998
ENSG00000137807	KIF23	protein_coding	3152.15	-0.256057	0.110192	0.00482584	0.0476903	9493
ENSG00000187840	EIF4EBP1	protein_coding	2986.43	-0.256031	0.166553	0.0238909	0.130357	1978
ENSG00000271425	NBPF10	protein_coding	25.1549	-0.255879	0.341818	0.0278575	0.14385	100132406
ENSG00000128891	CCDC32	protein_coding	186.025	-0.255848	0.126593	0.00873677	0.0701557	90416
ENSG00000130005	GAMT	protein_coding	396.591	-0.255727	0.296928	0.0323264	0.157547	2593
ENSG00000272758	AC083798.2	lncRNA	75.0291	-0.255482	0.326094	0.0299992	0.150487	102723582
ENSG00000006607	FARP2	protein_coding	1475.56	-0.255441	0.110371	0.00502296	0.0490451	9855
ENSG00000205060	SLC35B4	protein_coding	1407.16	-0.2553	0.146993	0.0160254	0.101982	84912
ENSG00000180626	ZNF594	protein_coding	499.98	-0.255023	0.118759	0.00741027	0.0631394	84622
ENSG00000095015	MAP3K1	protein_coding	639.201	-0.254882	0.108132	0.00419235	0.0435338	4214
ENSG00000114098	ARMC8	protein_coding	1309.45	-0.254745	0.0860044	0.000757831	0.0137749	25852
ENSG00000117425	PTCH2	protein_coding	100.804	-0.254573	0.270269	0.0335766	0.161599	8643
ENSG00000128944	KNSTRN	protein_coding	1207.41	-0.254573	0.115659	0.00679006	0.0597834	90417
ENSG00000160972	PPP1R16A	protein_coding	2661.24	-0.254297	0.109741	0.00464275	0.0466496	84988
ENSG00000176105	YES1	protein_coding	6205.41	-0.254188	0.178871	0.0253621	0.135501	7525
ENSG00000163785	RYK	protein_coding	1935.9	-0.2541	0.128778	0.00924198	0.0727712	6259
ENSG00000168556	ING2	protein_coding	405.822	-0.254037	0.11377	0.00614731	0.0562981	3622
ENSG00000133027	PEMT	protein_coding	402.921	-0.253826	0.133633	0.0128045	0.0895735	10400
ENSG00000115421	PAPOLG	protein_coding	764.357	-0.25285	0.138955	0.0146459	0.0962964	64895
ENSG00000137054	POLR1E	protein_coding	1044	-0.252617	0.0786857	0.000274277	0.00694982	64425
ENSG00000178531	CTXN1	protein_coding	552.317	-0.252608	0.142312	0.0147543	0.0968418	404217
ENSG00000251474	RPL32P3	transcribed_unprocessed_pseudogene	216.43	-0.252556	0.209936	0.0311531	0.153555	132241
ENSG00000146426	TIAM2	protein_coding	155.409	-0.252355	0.207269	0.0331803	0.160419	26230
ENSG00000184307	ZDHHC23	protein_coding	588.298	-0.252288	0.343429	0.0297719	0.150004	254887
ENSG00000223496	EXOSC6	protein_coding	1996.95	-0.25218	0.0696058	4.60458e-05	0.00198692	118460
ENSG00000250317	SMIM20	protein_coding	283.139	-0.252143	0.147645	0.0176419	0.108065	389203
ENSG00000244026	FAM86DP	transcribed_unprocessed_pseudogene	150.985	-0.251781	0.191777	0.0299594	0.150384	692099
ENSG00000162714	ZNF496	protein_coding	1672.54	-0.251751	0.118118	0.00643951	0.057967	84838
ENSG00000069966	GNB5	protein_coding	1269.87	-0.251694	0.147408	0.0178442	0.108769	10681
ENSG00000128581	IFT22	protein_coding	374.199	-0.251615	0.178088	0.0257501	0.136902	64792
ENSG00000137876	RSL24D1	protein_coding	2098.4	-0.251118	0.110273	0.00505515	0.0492326	51187
ENSG00000185418	TARS3	protein_coding	350.924	-0.25105	0.228409	0.0340395	0.162534	123283
ENSG00000139842	CUL4A	protein_coding	3440.63	-0.250851	0.101458	0.00441134	0.0450251	8451
ENSG00000172638	EFEMP2	protein_coding	45.6546	-0.250707	0.319755	0.0310477	0.1532	30008
ENSG00000041802	LSG1	protein_coding	3257.89	-0.250687	0.13011	0.0131358	0.090908	55341
ENSG00000186153	WWOX	protein_coding	386.583	-0.250604	0.10063	0.00346504	0.0383274	51741
ENSG00000105835	NAMPT	protein_coding	1939.5	-0.250433	0.109556	0.00649018	0.0582612	10135
ENSG00000168092	PAFAH1B2	protein_coding	3471.77	-0.250373	0.150785	0.0212307	0.121234	5049
ENSG00000140057	AK7	protein_coding	361.108	-0.250346	0.178364	0.025278	0.135341	122481
ENSG00000137337	MDC1	protein_coding	6644.3	-0.249616	0.111171	0.00569759	0.0536029	9656
ENSG00000079974	RABL2B	protein_coding	478.018	-0.249527	0.114144	0.006955	0.0607733	11158
ENSG00000107897	ACBD5	protein_coding	1310.27	-0.249443	0.12145	0.0117047	0.0844919	91452
ENSG00000122367	LDB3	protein_coding	3351.39	-0.249425	0.239234	0.0354618	0.166812	11155
ENSG00000172216	CEBPB	protein_coding	959.727	-0.24898	0.211068	0.0386953	0.176005	1051
ENSG00000070756	PABPC1	protein_coding	61823.6	-0.248809	0.132695	0.0126957	0.089064	26986
ENSG00000204370	SDHD	protein_coding	773.112	-0.248629	0.205853	0.0327924	0.159062	6392
ENSG00000164096	C4orf3	protein_coding	2365.73	-0.24856	0.145151	0.0171027	0.106028	401152
ENSG00000198355	PIM3	protein_coding	1048.06	-0.248017	0.218491	0.0398936	0.179505	415116
ENSG00000129071	MBD4	protein_coding	953.571	-0.247574	0.125719	0.011202	0.0820175	8930
ENSG00000226328	NUP50-DT	lncRNA	98.4773	-0.247174	0.230382	0.0351618	0.165905	100506714
ENSG00000166200	COPS2	protein_coding	1652.6	-0.247111	0.0686614	8.77185e-05	0.00315298	9318
ENSG00000198961	PJA2	protein_coding	2504.08	-0.246924	0.10546	0.00524066	0.0504557	9867
ENSG00000106397	PLOD3	protein_coding	701.143	-0.246802	0.274657	0.0359094	0.168146	8985
ENSG00000137177	KIF13A	protein_coding	1328.78	-0.246602	0.17599	0.0303766	0.151381	63971
ENSG00000198315	ZKSCAN8	protein_coding	2602.31	-0.246015	0.130674	0.0148127	0.0971153	7745
ENSG00000100578	KIAA0586	protein_coding	1395.75	-0.245569	0.126074	0.0109901	0.0812522	9786
ENSG00000147383	NSDHL	protein_coding	1342.66	-0.245563	0.114341	0.00749232	0.0636829	50814
ENSG00000051341	POLQ	protein_coding	923.638	-0.245522	0.117986	0.00912066	0.0720764	10721
ENSG00000169213	RAB3B	protein_coding	12392.2	-0.245516	0.290465	0.0348068	0.165022	5865
ENSG00000133703	KRAS	protein_coding	3860.71	-0.245504	0.089465	0.00169653	0.0236226	3845
ENSG00000070476	ZXDC	protein_coding	1200.13	-0.245489	0.128626	0.0143874	0.0952222	79364
ENSG00000179091	CYC1	protein_coding	4317.71	-0.24531	0.0908063	0.00235226	0.029459	1537
ENSG00000170370	EMX2	protein_coding	5541.28	-0.24509	0.177764	0.0283727	0.145562	2018
ENSG00000135763	URB2	protein_coding	1396.22	-0.244847	0.12569	0.0131325	0.090908	9816
ENSG00000171316	CHD7	protein_coding	7975.02	-0.244522	0.176197	0.0281677	0.14498	55636
ENSG00000138078	PREPL	protein_coding	2149.39	-0.24421	0.14552	0.0190466	0.113208	9581
ENSG00000132394	EEFSEC	protein_coding	436.473	-0.244066	0.10641	0.00541977	0.0516364	60678
ENSG00000158006	PAFAH2	protein_coding	635.282	-0.244041	0.181337	0.029493	0.149116	5051
ENSG00000014123	UFL1	protein_coding	1071.36	-0.243897	0.0983523	0.00367224	0.0398867	23376
ENSG00000269897	COMMD3-BMI1	protein_coding	664.213	-0.243875	0.312193	0.030606	0.152008	100532731
ENSG00000182774	RPS17	protein_coding	10982.6	-0.243743	0.152243	0.0215621	0.12244	6218
ENSG00000184897	H1-10	protein_coding	4339.69	-0.24351	0.124397	0.0113468	0.0827999	8971
ENSG00000153487	ING1	protein_coding	1085.67	-0.243391	0.132638	0.0164004	0.103473	3621
ENSG00000051825	MPHOSPH9	protein_coding	3518.83	-0.243258	0.101362	0.00417073	0.0434429	10198
ENSG00000134222	PSRC1	protein_coding	1015.43	-0.243134	0.182049	0.033344	0.160932	84722
ENSG00000233016	SNHG7	lncRNA	1070.32	-0.24284	0.111143	0.00752435	0.063924	84973
ENSG00000100078	PLA2G3	protein_coding	414.58	-0.242823	0.204179	0.0393072	0.177662	50487
ENSG00000112245	PTP4A1	protein_coding	4430.68	-0.242815	0.124177	0.011454	0.0832541	7803
ENSG00000088451	TGDS	protein_coding	201.646	-0.242653	0.170324	0.0283577	0.145528	23483
ENSG00000204104	TRAF3IP1	protein_coding	851.007	-0.242632	0.174774	0.0302359	0.151047	26146
ENSG00000103035	PSMD7	protein_coding	2331.42	-0.242003	0.106467	0.0059357	0.055041	5713
ENSG00000138160	KIF11	protein_coding	3379.71	-0.241837	0.0623656	3.06975e-05	0.00148653	3832
ENSG00000085274	MYNN	protein_coding	598.259	-0.241817	0.119602	0.0109547	0.0810581	55892
ENSG00000160991	ORAI2	protein_coding	1559.2	-0.241672	0.147994	0.0242368	0.131422	80228
ENSG00000146842	TMEM209	protein_coding	1808.98	-0.241131	0.146499	0.0196191	0.11543	84928
ENSG00000138326	RPS24	protein_coding	12448.2	-0.240991	0.119172	0.0113693	0.0828256	6229
ENSG00000100526	CDKN3	protein_coding	969.5	-0.240836	0.110637	0.00716771	0.0619507	1033
ENSG00000163527	STT3B	protein_coding	5988.36	-0.240797	0.108405	0.00644411	0.057967	201595
ENSG00000157240	FZD1	protein_coding	2287.13	-0.240522	0.319231	0.0324363	0.157906	8321
ENSG00000169926	KLF13	protein_coding	4348.34	-0.240367	0.222233	0.0379694	0.174274	51621
ENSG00000119203	CPSF3	protein_coding	2660.28	-0.240307	0.0928474	0.00281343	0.0334104	51692
ENSG00000203780	FANK1	protein_coding	28.0295	-0.239931	0.520854	0.0131315	0.090908	92565
ENSG00000166619	BLCAP	protein_coding	3792.16	-0.23947	0.290449	0.0366443	0.170177	10904
ENSG00000196950	SLC39A10	protein_coding	940.243	-0.239292	0.083635	0.00112858	0.0179094	57181
ENSG00000117394	SLC2A1	protein_coding	3541.34	-0.239215	0.200125	0.0423536	0.186688	6513
ENSG00000102974	CTCF	protein_coding	3111.73	-0.238963	0.0988916	0.00521288	0.0503748	10664
ENSG00000123975	CKS2	protein_coding	1695.28	-0.238889	0.14404	0.0206258	0.118988	1164
ENSG00000156504	FAM122B	protein_coding	2463.9	-0.238812	0.0879676	0.00139793	0.0206876	159090
ENSG00000124659	TBCC	protein_coding	1219.77	-0.2387	0.118761	0.0111079	0.0816374	6903
ENSG00000166598	HSP90B1	protein_coding	26982.5	-0.23786	0.113841	0.00903642	0.0716054	7184
ENSG00000272447	AL135925.1	lncRNA	165.759	-0.237807	0.162835	0.0281149	0.144794	642361
ENSG00000040275	SPDL1	protein_coding	922.111	-0.237751	0.100447	0.00518682	0.0502065	54908
ENSG00000187514	PTMA	protein_coding	58113.7	-0.237534	0.120731	0.011748	0.0846645	5757
ENSG00000079150	FKBP7	protein_coding	240.354	-0.237381	0.106675	0.0064636	0.0581124	51661
ENSG00000067177	PHKA1	protein_coding	1888	-0.23717	0.0836338	0.0012634	0.0192694	5255
ENSG00000130695	CEP85	protein_coding	5397.12	-0.237068	0.0728001	0.000267062	0.0068668	64793
ENSG00000101752	MIB1	protein_coding	8253.03	-0.2368	0.0972926	0.00394244	0.0419332	57534
ENSG00000169925	BRD3	protein_coding	4682.68	-0.236656	0.0897493	0.00225186	0.0284882	8019
ENSG00000178719	GRINA	protein_coding	867.355	-0.236546	0.34958	0.0295704	0.149377	2907
ENSG00000257093	DENND11	protein_coding	1698.09	-0.236433	0.0819223	0.00109424	0.017533	57189
ENSG00000103021	CCDC113	protein_coding	348.152	-0.23603	0.157211	0.0276805	0.143446	29070
ENSG00000091972	CD200	protein_coding	1197.87	-0.235661	0.234045	0.0406089	0.18129	4345
ENSG00000188517	COL25A1	protein_coding	985.899	-0.23553	0.306336	0.0358575	0.167948	84570
ENSG00000138346	DNA2	protein_coding	901.107	-0.235361	0.0857104	0.00178801	0.0245507	1763
ENSG00000197429	IPP	protein_coding	478.614	-0.23508	0.135488	0.0179457	0.109083	3652
ENSG00000152684	PELO	protein_coding	328.791	-0.234833	0.130571	0.0169055	0.105397	53918
ENSG00000182107	TMEM30B	protein_coding	2497.38	-0.234766	0.095132	0.0040796	0.0428948	161291
ENSG00000132323	ILKAP	protein_coding	1176.59	-0.234358	0.098253	0.00466873	0.0467489	80895
ENSG00000001630	CYP51A1	protein_coding	3759.23	-0.233829	0.108946	0.00928257	0.0729261	1595
ENSG00000164600	NEUROD6	protein_coding	196.834	-0.233614	0.470293	0.0145939	0.096224	63974
ENSG00000136371	MTHFS	protein_coding	311.728	-0.23357	0.136966	0.019558	0.115292	10588
ENSG00000173826	KCNH6	protein_coding	8903.96	-0.233491	0.116826	0.0113747	0.08283	81033
ENSG00000123983	ACSL3	protein_coding	3867.84	-0.233465	0.128981	0.0184179	0.110928	2181
ENSG00000046653	GPM6B	protein_coding	325.307	-0.233355	0.258251	0.0426183	0.187204	2824
ENSG00000169679	BUB1	protein_coding	2473.7	-0.233189	0.107329	0.00770914	0.0648304	699
ENSG00000011304	PTBP1	protein_coding	17351.6	-0.233175	0.0710518	0.00030661	0.0074238	5725
ENSG00000183850	ZNF730	protein_coding	90.7228	-0.233124	0.235872	0.0407624	0.181556	100129543
ENSG00000173226	IQCB1	protein_coding	1548.87	-0.232821	0.127344	0.0152702	0.0989978	9657
ENSG00000185730	ZNF696	protein_coding	718.579	-0.232812	0.0948578	0.00389472	0.0416241	79943
ENSG00000132964	CDK8	protein_coding	982.425	-0.232465	0.186471	0.039985	0.179747	1024
ENSG00000131773	KHDRBS3	protein_coding	2268.65	-0.23238	0.199812	0.0382595	0.174775	10656
ENSG00000169957	ZNF768	protein_coding	1587.15	-0.232324	0.105506	0.00773055	0.0649139	79724
ENSG00000079999	KEAP1	protein_coding	1872.79	-0.231969	0.111756	0.0101947	0.0773938	9817
ENSG00000135999	EPC2	protein_coding	1505.59	-0.231951	0.106409	0.00785882	0.0655516	26122
ENSG00000092020	PPP2R3C	protein_coding	598.477	-0.231879	0.0759726	0.000690923	0.0130356	55012
ENSG00000147408	CSGALNACT1	protein_coding	952.828	-0.231729	0.203959	0.0425624	0.187088	55790
ENSG00000242616	GNG10	protein_coding	948.788	-0.231702	0.132715	0.0209758	0.120366	2790
ENSG00000077232	DNAJC10	protein_coding	3111.87	-0.231649	0.129263	0.0200966	0.117193	54431
ENSG00000182199	SHMT2	protein_coding	4877.52	-0.231388	0.2745	0.0433092	0.188806	6472
ENSG00000176401	EID2B	protein_coding	155.238	-0.231333	0.139022	0.0205727	0.118913	126272
ENSG00000285077	ARHGAP11B	protein_coding	328.179	-0.231251	0.141442	0.0238432	0.130262	89839
ENSG00000015153	YAF2	protein_coding	599.918	-0.231178	0.125042	0.0169153	0.105397	10138
ENSG00000070087	PFN2	protein_coding	5187.36	-0.231151	0.0878478	0.00242852	0.0301756	5217
ENSG00000161091	MFSD12	protein_coding	2225.87	-0.231117	0.115417	0.00991987	0.0762828	126321
ENSG00000173548	SNX33	protein_coding	1359.79	-0.230709	0.0981097	0.0050303	0.0490729	257364
ENSG00000137812	KNL1	protein_coding	1579.46	-0.23065	0.136574	0.0217995	0.123307	57082
ENSG00000139767	SRRM4	protein_coding	1372.63	-0.230528	0.251543	0.0431944	0.188712	84530
ENSG00000156959	LHFPL4	protein_coding	1140.45	-0.230376	0.140194	0.0215821	0.122446	375323
ENSG00000100934	SEC23A	protein_coding	1705.06	-0.230323	0.113577	0.0117297	0.0846025	10484
ENSG00000186416	NKRF	protein_coding	1354.98	-0.230295	0.108861	0.00966769	0.0750387	55922
ENSG00000138032	PPM1B	protein_coding	1432	-0.23011	0.101793	0.00626273	0.0569866	5495
ENSG00000145725	PPIP5K2	protein_coding	1831.79	-0.229957	0.0808594	0.00116515	0.018296	23262
ENSG00000140104	CLBA1	protein_coding	333.932	-0.229939	0.154734	0.0296288	0.149468	122616
ENSG00000119927	GPAM	protein_coding	1102.69	-0.229723	0.137562	0.021499	0.122401	57678
ENSG00000247556	OIP5-AS1	lncRNA	4412.13	-0.228863	0.111517	0.00952879	0.0742581	729082
ENSG00000204356	NELFE	protein_coding	2241.76	-0.22868	0.0895924	0.003073	0.0354733	7936
ENSG00000168795	ZBTB5	protein_coding	1503.96	-0.228576	0.0751328	0.000638485	0.0123264	9925
ENSG00000198911	SREBF2	protein_coding	11044.3	-0.228364	0.0803412	0.00103764	0.0169851	6721
ENSG00000106477	CEP41	protein_coding	1571.08	-0.228288	0.119612	0.0148635	0.097259	95681
ENSG00000169032	MAP2K1	protein_coding	1276.58	-0.228179	0.104618	0.00830997	0.067822	5604
ENSG00000117592	PRDX6	protein_coding	2211.14	-0.227826	0.207927	0.0422087	0.186237	9588
ENSG00000100219	XBP1	protein_coding	1806.42	-0.227802	0.154355	0.0290818	0.147852	7494
ENSG00000185262	UBALD2	protein_coding	1469.52	-0.227667	0.0778555	0.000951869	0.0159557	283991
ENSG00000104375	STK3	protein_coding	1812.21	-0.227529	0.0996279	0.00615192	0.0562981	6788
ENSG00000134107	BHLHE40	protein_coding	927.696	-0.227324	0.449403	0.0149608	0.0976607	8553
ENSG00000176890	TYMS	protein_coding	9200.93	-0.22725	0.0693895	0.00026886	0.0068927	7298
ENSG00000099942	CRKL	protein_coding	3699.13	-0.22724	0.116467	0.01323	0.0912698	1399
ENSG00000120727	PAIP2	protein_coding	3009.21	-0.227234	0.12222	0.0175031	0.107479	51247
ENSG00000119138	KLF9	protein_coding	844.664	-0.227107	0.104631	0.0102862	0.0779312	687
ENSG00000112715	VEGFA	polymorphic_pseudogene	5079.89	-0.227071	0.334985	0.0305096	0.151883	7422
ENSG00000211460	TSN	protein_coding	3165.07	-0.226961	0.0909602	0.00508711	0.0494334	7247
ENSG00000067064	IDI1	protein_coding	3690.27	-0.226873	0.127737	0.018581	0.111503	3422
ENSG00000115970	THADA	protein_coding	944.426	-0.226766	0.0953877	0.0054704	0.0519986	63892
ENSG00000152193	OBI1	protein_coding	1530.39	-0.226207	0.0795686	0.00134481	0.0200892	79596
ENSG00000104047	DTWD1	protein_coding	466.412	-0.226159	0.102425	0.00828299	0.0676916	56986
ENSG00000130396	AFDN	protein_coding	9133.9	-0.22614	0.103443	0.00906844	0.0717613	4301
ENSG00000196305	IARS1	protein_coding	8709.63	-0.225964	0.0774671	0.000913178	0.0154858	3376
ENSG00000075218	GTSE1	protein_coding	1431.57	-0.225849	0.120891	0.0171355	0.106194	51512
ENSG00000162337	LRP5	protein_coding	2409.52	-0.225581	0.123943	0.0168375	0.105169	4041
ENSG00000253710	ALG11	protein_coding	1740.48	-0.225375	0.0856513	0.0019222	0.0257568	440138
ENSG00000198920	KIAA0753	protein_coding	830.644	-0.225357	0.120164	0.0177765	0.108592	9851
ENSG00000169607	CKAP2L	protein_coding	1207.46	-0.225275	0.109603	0.0110351	0.081474	150468
ENSG00000084693	AGBL5	protein_coding	1024.25	-0.22506	0.0988933	0.00618682	0.0565574	60509
ENSG00000153815	CMIP	protein_coding	5402.08	-0.225042	0.109289	0.0128009	0.0895735	80790
ENSG00000095794	CREM	protein_coding	331.544	-0.224905	0.175773	0.0407055	0.181442	1390
ENSG00000079156	OSBPL6	protein_coding	762.749	-0.224846	0.240343	0.0443898	0.191431	114880
ENSG00000109814	UGDH	protein_coding	1059.71	-0.224628	0.238167	0.0461028	0.195645	7358
ENSG00000132429	POPDC3	protein_coding	169.376	-0.224618	0.360428	0.0260713	0.137937	64208
ENSG00000197958	RPL12	protein_coding	15379.2	-0.224563	0.155039	0.0314738	0.154428	6136
ENSG00000197111	PCBP2	protein_coding	18303.8	-0.22424	0.0621892	0.000101618	0.00353595	5094
ENSG00000075188	NUP37	protein_coding	682.97	-0.224079	0.11688	0.0151038	0.0983581	79023
ENSG00000180398	MCFD2	protein_coding	2185.76	-0.223998	0.0735234	0.000688227	0.0129988	90411
ENSG00000120694	HSPH1	protein_coding	11396.8	-0.223799	0.148246	0.029378	0.148707	10808
ENSG00000166734	CASC4	protein_coding	1565.3	-0.223765	0.14498	0.0298309	0.150128	113201
ENSG00000112242	E2F3	protein_coding	2520.59	-0.223687	0.110539	0.0140702	0.0942306	1871
ENSG00000183688	RFLNB	protein_coding	739.705	-0.223532	0.332218	0.0318816	0.156078	359845
ENSG00000112584	FAM120B	protein_coding	2745.13	-0.223491	0.102522	0.00850714	0.0689791	84498
ENSG00000235026	DPP10-AS1	lncRNA	309.895	-0.223336	0.144593	0.0268424	0.140565	389023
ENSG00000111269	CREBL2	protein_coding	1297.89	-0.22331	0.106107	0.0102703	0.0778442	1389
ENSG00000163040	CCDC74A	protein_coding	453.807	-0.223156	0.44075	0.0138489	0.0934881	90557
ENSG00000186638	KIF24	protein_coding	612.643	-0.223069	0.172268	0.0401579	0.180014	347240
ENSG00000131848	ZSCAN5A	protein_coding	154.395	-0.222893	0.246486	0.0439392	0.190072	79149
ENSG00000224287	MSL3P1	transcribed_processed_pseudogene	311.482	-0.22283	0.178361	0.0415614	0.18408	151507
ENSG00000074657	ZNF532	protein_coding	4522.43	-0.222739	0.16072	0.0373595	0.172572	55205
ENSG00000069849	ATP1B3	protein_coding	1762.63	-0.22267	0.138461	0.0243059	0.131655	483
ENSG00000130522	JUND	protein_coding	4275.28	-0.222498	0.114474	0.015756	0.100835	3727
ENSG00000197044	ZNF441	protein_coding	349.647	-0.222454	0.101839	0.00816038	0.0670721	126068
ENSG00000151151	IPMK	protein_coding	455.947	-0.22224	0.196666	0.0459598	0.195371	253430
ENSG00000032742	IFT88	protein_coding	193.051	-0.22181	0.115143	0.0180269	0.109423	8100
ENSG00000180035	ZNF48	protein_coding	875.234	-0.221687	0.0941888	0.00572391	0.0537635	197407
ENSG00000066379	ZNRD1	protein_coding	184.569	-0.221594	0.129968	0.0216961	0.122881	30834
ENSG00000234741	GAS5	lncRNA	1834.96	-0.221579	0.108029	0.0104564	0.0786736	60674
ENSG00000147403	RPL10	protein_coding	11493.5	-0.22138	0.0990348	0.00738366	0.0630668	6134
ENSG00000111707	SUDS3	protein_coding	4937.1	-0.221378	0.0787265	0.00129562	0.0196575	64426
ENSG00000102978	POLR2C	protein_coding	1031.5	-0.221181	0.245269	0.0471468	0.198075	5432
ENSG00000077684	JADE1	protein_coding	1870.02	-0.220866	0.0910023	0.00345403	0.0382555	79960
ENSG00000185551	NR2F2	protein_coding	1212.12	-0.22086	0.289424	0.0392857	0.177657	7026
ENSG00000109674	NEIL3	protein_coding	533.636	-0.220829	0.131624	0.0261937	0.138374	55247
ENSG00000166262	FAM227B	protein_coding	109.175	-0.220736	0.223381	0.0462228	0.195952	196951
ENSG00000121579	NAA50	protein_coding	7296.07	-0.220677	0.0998558	0.0100553	0.076917	80218
ENSG00000100129	EIF3L	protein_coding	6061.75	-0.220618	0.0887747	0.00423345	0.0438956	51386
ENSG00000135931	ARMC9	protein_coding	405.554	-0.220585	0.140845	0.0276271	0.143255	80210
ENSG00000112624	BICRAL	protein_coding	682.89	-0.22058	0.116232	0.0163826	0.10344	23506
ENSG00000136628	EPRS1	protein_coding	6219.47	-0.220218	0.0868296	0.00344553	0.0382308	2058
ENSG00000168769	TET2	protein_coding	1119.46	-0.220173	0.18696	0.0432135	0.188712	54790
ENSG00000143494	VASH2	protein_coding	907.985	-0.219888	0.343831	0.0298721	0.150201	79805
ENSG00000170540	ARL6IP1	protein_coding	7293.86	-0.21986	0.105352	0.0104787	0.0787729	23204
ENSG00000133640	LRRIQ1	protein_coding	221.425	-0.219825	0.19089	0.0434546	0.188961	84125
ENSG00000163659	TIPARP	protein_coding	306.722	-0.219663	0.290727	0.038984	0.176843	25976
ENSG00000075089	ACTR6	protein_coding	1088.91	-0.219466	0.0831832	0.00251374	0.0309696	64431
ENSG00000138780	GSTCD	protein_coding	508.654	-0.219412	0.0902842	0.00435914	0.0446492	79807
ENSG00000164306	PRIMPOL	protein_coding	247.455	-0.219325	0.124043	0.0220417	0.124181	201973
ENSG00000178974	FBXO34	protein_coding	1048.16	-0.218822	0.100494	0.00874931	0.0701918	55030
ENSG00000223891	OSER1-DT	lncRNA	317.334	-0.218809	0.177882	0.0439289	0.190072	100505783
ENSG00000141665	FBXO15	protein_coding	28.3929	-0.218581	0.308853	0.0351642	0.165905	201456
ENSG00000143776	CDC42BPA	protein_coding	2408.06	-0.21848	0.0962775	0.00929407	0.072977	8476
ENSG00000100625	SIX4	protein_coding	1253.81	-0.218469	0.226117	0.0468462	0.197454	51804
ENSG00000178149	DALRD3	protein_coding	275.656	-0.218425	0.140213	0.0290161	0.14769	55152
ENSG00000103510	KAT8	protein_coding	682.921	-0.218219	0.100055	0.00888026	0.0707539	84148
ENSG00000101442	ACTR5	protein_coding	1131.66	-0.21806	0.110186	0.0149462	0.097626	79913
ENSG00000126368	NR1D1	protein_coding	228.26	-0.218056	0.21476	0.0466817	0.197285	9572
ENSG00000006611	USH1C	protein_coding	390.682	-0.217994	0.315933	0.035205	0.166052	10083
ENSG00000114209	PDCD10	protein_coding	883.034	-0.217915	0.131288	0.0259521	0.137473	11235
ENSG00000204176	SYT15	protein_coding	17.4843	-0.21789	0.388189	0.0198171	0.116043	83849
ENSG00000078725	BRINP1	protein_coding	1218.48	-0.217612	0.21612	0.0492924	0.202669	1620
ENSG00000174684	B4GAT1	protein_coding	356.462	-0.217558	0.209825	0.0485353	0.201026	11041
ENSG00000166503	HDGFL3	protein_coding	2737.97	-0.217406	0.129832	0.0223735	0.125293	50810
ENSG00000049541	RFC2	protein_coding	2060.47	-0.217311	0.105972	0.0137694	0.0932201	5982
ENSG00000144228	SPOPL	protein_coding	917.414	-0.217161	0.217219	0.0515708	0.208302	339745
ENSG00000174482	LINGO2	protein_coding	169.544	-0.217039	0.261333	0.0448755	0.192733	158038
ENSG00000090889	KIF4A	protein_coding	3068.34	-0.216899	0.126621	0.0226179	0.126135	24137
ENSG00000145220	LYAR	protein_coding	634.721	-0.21681	0.1821	0.0448495	0.192719	55646
ENSG00000164754	RAD21	protein_coding	15535	-0.216712	0.0578912	6.30725e-05	0.00248765	5885
ENSG00000231889	TRAF3IP2-AS1	lncRNA	206.822	-0.216677	0.182706	0.0469858	0.197726	643749
ENSG00000119801	YPEL5	protein_coding	697.008	-0.216659	0.0836131	0.00267133	0.0322949	51646
ENSG00000126787	DLGAP5	protein_coding	2903.53	-0.21649	0.147984	0.0334423	0.161139	9787
ENSG00000144847	IGSF11	protein_coding	172.345	-0.216086	0.260874	0.0448699	0.192733	152404
ENSG00000185697	MYBL1	protein_coding	1104.23	-0.216066	0.156038	0.0400847	0.18001	4603
ENSG00000183638	RP1L1	protein_coding	13.0639	-0.215989	0.399372	0.0172705	0.106727	94137
ENSG00000196372	ASB13	protein_coding	378.327	-0.215955	0.135107	0.0265081	0.139276	79754
ENSG00000137193	PIM1	protein_coding	2022.75	-0.215859	0.247995	0.0473889	0.19858	5292
ENSG00000103148	NPRL3	protein_coding	1178.87	-0.215827	0.100484	0.00992443	0.0762842	8131
ENSG00000166123	GPT2	protein_coding	4079.6	-0.215826	0.223059	0.0494146	0.202932	84706
ENSG00000140988	RPS2	protein_coding	31304.2	-0.215811	0.130926	0.0255141	0.136062	6187
ENSG00000106105	GARS1	protein_coding	6258.79	-0.21542	0.138111	0.0330137	0.159968	2617
ENSG00000165704	HPRT1	protein_coding	1778.52	-0.215118	0.159837	0.0421326	0.185996	3251
ENSG00000128059	PPAT	protein_coding	2173.16	-0.21492	0.0777806	0.00156465	0.0223395	5471
ENSG00000144476	ACKR3	protein_coding	658.784	-0.214869	0.305286	0.035752	0.167589	57007
ENSG00000010626	LRRC23	protein_coding	53.7696	-0.214864	0.262809	0.0452532	0.193752	10233
ENSG00000186432	KPNA4	protein_coding	3195.66	-0.214655	0.102157	0.0130919	0.090908	3840
ENSG00000163138	PACRGL	protein_coding	614.361	-0.21459	0.135419	0.0284881	0.145992	133015
ENSG00000187522	HSPA14	protein_coding	677.989	-0.214469	0.129088	0.0255297	0.136088	51182
ENSG00000196470	SIAH1	protein_coding	613.457	-0.214438	0.109965	0.0146307	0.0962964	6477
ENSG00000100290	BIK	protein_coding	278.813	-0.214262	0.184547	0.0476144	0.199041	638
ENSG00000135018	UBQLN1	protein_coding	6343.14	-0.214052	0.106807	0.0126305	0.0887498	29979
ENSG00000025796	SEC63	protein_coding	7204.49	-0.213941	0.0718295	0.000894005	0.0153186	11231
ENSG00000164406	LEAP2	protein_coding	22.5182	-0.213931	0.332454	0.0281335	0.144847	116842
ENSG00000160124	CCDC58	protein_coding	456.215	-0.213616	0.157223	0.0420849	0.185879	131076
ENSG00000115657	ABCB6	protein_coding	626.359	-0.213598	0.165038	0.0434338	0.188961	10058
ENSG00000143321	HDGF	protein_coding	11017.2	-0.213343	0.0764341	0.00174616	0.0241211	3068
ENSG00000104756	KCTD9	protein_coding	1591.32	-0.21303	0.119363	0.020718	0.119397	54793
ENSG00000139517	LNX2	protein_coding	1603.9	-0.21291	0.105205	0.0133611	0.0916816	222484
ENSG00000138594	TMOD3	protein_coding	2783.38	-0.21287	0.100546	0.0143296	0.0949119	29766
ENSG00000113368	LMNB1	protein_coding	10546.4	-0.212803	0.115418	0.0197325	0.115793	4001
ENSG00000164362	TERT	protein_coding	55.0557	-0.212783	0.252645	0.0467048	0.197307	7015
ENSG00000059145	UNKL	protein_coding	222.234	-0.212781	0.18007	0.0493756	0.202859	64718
ENSG00000066654	THUMPD1	protein_coding	1290.03	-0.212695	0.105154	0.0141521	0.0944864	55623
ENSG00000266709	AC005224.3	lncRNA	30.7567	-0.212681	0.356192	0.0249843	0.134305	84815
ENSG00000113441	LNPEP	protein_coding	1692.06	-0.212568	0.108385	0.0146491	0.0962964	4012
ENSG00000114331	ACAP2	protein_coding	2183.19	-0.212547	0.146657	0.0371031	0.171752	23527
ENSG00000171262	FAM98B	protein_coding	2056.25	-0.21246	0.120996	0.0212141	0.121234	283742
ENSG00000091527	CDV3	protein_coding	5270.65	-0.212271	0.0815007	0.00223268	0.0283071	55573
ENSG00000107949	BCCIP	protein_coding	2227.25	-0.21223	0.101058	0.0108398	0.0804087	56647
ENSG00000147894	C9orf72	protein_coding	890.582	-0.212136	0.128141	0.0271674	0.141587	203228
ENSG00000240682	ISY1	protein_coding	1195.86	-0.212095	0.112582	0.0174379	0.107375	57461
ENSG00000215030	RPL13P12	processed_pseudogene	1101.66	-0.21196	0.108479	0.0164124	0.103473	388344
ENSG00000225200	AC246787.1	processed_pseudogene	10.1982	-0.211841	0.411813	0.0133278	0.091588	192133
ENSG00000100029	PES1	protein_coding	2415.63	-0.211802	0.0951675	0.0097692	0.0755738	23481
ENSG00000182768	NGRN	protein_coding	3439.66	-0.211729	0.0775479	0.00197689	0.0262077	51335
ENSG00000184110	EIF3C	protein_coding	4169.76	-0.211714	0.093837	0.00862054	0.069575	8663
ENSG00000104218	CSPP1	protein_coding	1063.5	-0.21158	0.110021	0.0181807	0.109936	79848
ENSG00000177954	RPS27	protein_coding	4923.78	-0.210993	0.130046	0.0334029	0.161038	6232
ENSG00000174444	RPL4	protein_coding	26353.2	-0.210931	0.103496	0.0126613	0.0889066	6124
ENSG00000148842	CNNM2	protein_coding	534.306	-0.210758	0.110697	0.0174678	0.107428	54805
ENSG00000196968	FUT11	protein_coding	429.287	-0.210662	0.238166	0.0497601	0.203859	170384
ENSG00000175826	CTDNEP1	protein_coding	1364.62	-0.210598	0.0571925	0.000101314	0.00353242	23399
ENSG00000171863	RPS7	protein_coding	10615.3	-0.210543	0.111268	0.0172143	0.10653	6201
ENSG00000237424	FOXD2-AS1	lncRNA	779.463	-0.210466	0.29809	0.0385541	0.175624	84793
ENSG00000197157	SND1	protein_coding	5091.56	-0.210458	0.144069	0.0359455	0.16818	27044
ENSG00000111364	DDX55	protein_coding	2206.41	-0.2104	0.0773365	0.00211729	0.0273413	57696
ENSG00000162980	ARL5A	protein_coding	1436.58	-0.209709	0.0794666	0.0026269	0.0319885	26225
ENSG00000051108	HERPUD1	protein_coding	1129.02	-0.209576	0.231753	0.054249	0.214693	9709
ENSG00000104164	BLOC1S6	protein_coding	1150.22	-0.209473	0.112264	0.019307	0.114289	26258
ENSG00000229847	EMX2OS	lncRNA	3715.61	-0.208589	0.107741	0.0171427	0.1062	196047
ENSG00000184900	SUMO3	protein_coding	1639.36	-0.208552	0.123417	0.0256283	0.136337	6612
ENSG00000170100	ZNF778	protein_coding	2311.82	-0.208542	0.134723	0.0349392	0.165335	197320
ENSG00000167515	TRAPPC2L	protein_coding	608.065	-0.208532	0.0983553	0.0104533	0.0786736	51693
ENSG00000247516	MIR4458HG	lncRNA	687.949	-0.208502	0.138503	0.0343256	0.163541	100505738
ENSG00000107443	CCNJ	protein_coding	2032.72	-0.208244	0.106876	0.0156562	0.100452	54619
ENSG00000160767	FAM189B	protein_coding	1182.93	-0.208229	0.0782868	0.00254971	0.0312582	10712
ENSG00000107669	ATE1	protein_coding	684.106	-0.208218	0.0842049	0.00457845	0.0461898	11101
ENSG00000040341	STAU2	protein_coding	2159.63	-0.208121	0.114838	0.0201681	0.117432	27067
ENSG00000151012	SLC7A11	protein_coding	315.171	-0.207928	0.301118	0.0384504	0.175197	23657
ENSG00000126226	PCID2	protein_coding	1122.28	-0.207924	0.0817549	0.00344982	0.0382332	55795
ENSG00000186867	QRFPR	protein_coding	529.823	-0.207672	0.130033	0.0303575	0.151379	84109
ENSG00000108106	UBE2S	protein_coding	8268.78	-0.207446	0.113347	0.0210261	0.120535	27338
ENSG00000152402	GUCY1A2	protein_coding	670.542	-0.20727	0.158384	0.0450507	0.19325	2977
ENSG00000179632	MAF1	protein_coding	4265.18	-0.207045	0.101772	0.0110568	0.0815021	84232
ENSG00000283154	IQCJ-SCHIP1	protein_coding	194.01	-0.207031	0.290285	0.04339	0.188961	29970
ENSG00000132600	PRMT7	protein_coding	1229.35	-0.207014	0.0966016	0.0114031	0.0830022	54496
ENSG00000198937	CCDC167	protein_coding	226.003	-0.206999	0.125757	0.0275916	0.143151	154467
ENSG00000089248	ERP29	protein_coding	6269.25	-0.206707	0.0903871	0.00831936	0.0678668	10961
ENSG00000035141	FAM136A	protein_coding	2586.22	-0.206549	0.10935	0.0178638	0.10883	84908
ENSG00000132613	MTSS2	protein_coding	3647.88	-0.206447	0.123922	0.0273341	0.142158	92154
ENSG00000100575	TIMM9	protein_coding	436.849	-0.206393	0.10147	0.0142052	0.0945675	26520
ENSG00000153140	CETN3	protein_coding	629.073	-0.20569	0.138685	0.0382743	0.174775	1070
ENSG00000130340	SNX9	protein_coding	2376.89	-0.205643	0.130621	0.0341851	0.163095	51429
ENSG00000114739	ACVR2B	protein_coding	1733.75	-0.205509	0.113127	0.0293987	0.148769	93
ENSG00000169857	AVEN	protein_coding	161.05	-0.205367	0.196569	0.0480556	0.200104	57099
ENSG00000129250	KIF1C	protein_coding	1047.7	-0.205298	0.234776	0.0506762	0.206301	10749
ENSG00000109501	WFS1	protein_coding	1017.46	-0.205246	0.157984	0.0509702	0.206931	7466
ENSG00000071189	SNX13	protein_coding	1211.01	-0.205222	0.0826173	0.00424338	0.043928	23161
ENSG00000159055	MIS18A	protein_coding	742.69	-0.205147	0.114982	0.0221705	0.124677	54069
ENSG00000132975	GPR12	protein_coding	179.035	-0.204955	0.237731	0.0499998	0.20442	2835
ENSG00000186468	RPS23	protein_coding	8384.51	-0.204628	0.120675	0.0278037	0.143729	6228
ENSG00000100528	CNIH1	protein_coding	2162.93	-0.204495	0.159288	0.0491685	0.202207	10175
ENSG00000120742	SERP1	protein_coding	2611.67	-0.204457	0.0990669	0.0129753	0.0904431	27230
ENSG00000158220	ESYT3	protein_coding	612.426	-0.204209	0.225193	0.0533111	0.212574	83850
ENSG00000214182	PTMAP5	transcribed_processed_pseudogene	390.843	-0.204125	0.132538	0.0348268	0.165072	150928
ENSG00000134709	HOOK1	protein_coding	5711.42	-0.204046	0.127449	0.0395859	0.178597	51361
ENSG00000198836	OPA1	protein_coding	3928.39	-0.203876	0.0965026	0.013931	0.0938043	4976
ENSG00000196632	WNK3	protein_coding	67.5555	-0.203742	0.346139	0.0231524	0.12801	65267
ENSG00000204147	ASAH2B	protein_coding	395.682	-0.203692	0.195542	0.0581654	0.223544	653308
ENSG00000104388	RAB2A	protein_coding	4780.98	-0.203389	0.0867583	0.00773474	0.0649139	5862
ENSG00000165424	ZCCHC24	protein_coding	162.883	-0.203373	0.193241	0.0549912	0.216281	219654
ENSG00000114784	EIF1B	protein_coding	1143.27	-0.203354	0.13393	0.0327437	0.158959	10289
ENSG00000255135	AP002360.2	lncRNA	176.918	-0.203235	0.134174	0.0362455	0.16905	120883616
ENSG00000183010	PYCR1	protein_coding	3069.94	-0.203203	0.127136	0.0313872	0.154133	5831
ENSG00000111247	RAD51AP1	protein_coding	920.421	-0.203142	0.089887	0.00701482	0.0610836	10635
ENSG00000205208	C4orf46	protein_coding	1207.39	-0.203136	0.13418	0.0375788	0.173218	201725
ENSG00000234616	JRK	protein_coding	1912.84	-0.203003	0.125845	0.0301132	0.150782	8629
ENSG00000175309	PHYKPL	protein_coding	157.539	-0.202971	0.175353	0.0507394	0.206397	85007
ENSG00000111640	GAPDH	protein_coding	57248.5	-0.202653	0.0909541	0.00876329	0.0702071	2597
ENSG00000213923	CSNK1E	protein_coding	5102.23	-0.202609	0.0887281	0.0088314	0.0704515	1454
ENSG00000124596	OARD1	protein_coding	1212.63	-0.202591	0.0950243	0.0118887	0.0855016	221443
ENSG00000135723	FHOD1	protein_coding	375.849	-0.202555	0.129843	0.0379091	0.174142	29109
ENSG00000112357	PEX7	protein_coding	211.726	-0.202551	0.1587	0.0450701	0.193286	5191
ENSG00000178035	IMPDH2	protein_coding	5162.61	-0.202496	0.108114	0.0213665	0.121845	3615
ENSG00000147224	PRPS1	protein_coding	2419.74	-0.202284	0.0670657	0.000781839	0.014008	5631
ENSG00000092140	G2E3	protein_coding	2748.31	-0.20138	0.143897	0.0447249	0.192468	55632
ENSG00000170385	SLC30A1	protein_coding	845.237	-0.201371	0.143747	0.0430286	0.188301	7779
ENSG00000147654	EBAG9	protein_coding	1163.61	-0.201309	0.0969803	0.0138673	0.0935198	9166
ENSG00000174748	RPL15	protein_coding	16123.7	-0.201207	0.0947673	0.0113587	0.0828174	6138
ENSG00000171462	DLK2	protein_coding	539.206	-0.201193	0.345911	0.0236952	0.129796	65989
ENSG00000072840	EVC	protein_coding	1058.71	-0.20119	0.12541	0.0312526	0.153689	2121
ENSG00000134440	NARS1	protein_coding	8612.48	-0.201083	0.113304	0.0268503	0.140565	4677
ENSG00000240857	RDH14	protein_coding	699.08	-0.200996	0.115518	0.0280448	0.144603	57665
ENSG00000124641	MED20	protein_coding	806.674	-0.200869	0.0997435	0.0153601	0.0992275	9477
ENSG00000198176	TFDP1	protein_coding	5084.57	-0.200864	0.0874654	0.0089735	0.0712776	7027
ENSG00000213066	FGFR1OP	protein_coding	820.952	-0.200852	0.157014	0.0523319	0.210111	11116
ENSG00000167992	VWCE	protein_coding	72.4212	-0.200801	0.203357	0.056322	0.219731	220001
ENSG00000122970	IFT81	protein_coding	1633.41	-0.200623	0.128711	0.0314889	0.154431	28981
ENSG00000140105	WARS1	protein_coding	2663.25	-0.200608	0.0964102	0.0125575	0.0884367	7453
ENSG00000204576	PRR3	protein_coding	882.411	-0.20057	0.121058	0.0312447	0.153689	80742
ENSG00000185442	FAM174B	protein_coding	802.472	-0.200381	0.130324	0.0346618	0.164603	400451
ENSG00000185127	C6orf120	protein_coding	900.904	-0.200227	0.115353	0.0274711	0.142743	387263
ENSG00000081177	EXD2	protein_coding	1381.1	-0.20015	0.118192	0.0281031	0.144776	55218
ENSG00000083845	RPS5	protein_coding	10163.5	-0.200074	0.124807	0.0344342	0.163835	6193
ENSG00000119401	TRIM32	protein_coding	563.466	-0.199954	0.0974087	0.0141612	0.0944864	22954
ENSG00000182158	CREB3L2	protein_coding	2890.21	-0.199922	0.0983675	0.0140397	0.0942146	64764
ENSG00000131018	SYNE1	protein_coding	2769.73	-0.199653	0.245431	0.0527682	0.211276	23345
ENSG00000111786	SRSF9	protein_coding	5519.23	-0.199598	0.094765	0.0127184	0.0891514	8683
ENSG00000100228	RAB36	protein_coding	922.773	-0.199446	0.133395	0.0378439	0.17398	9609
ENSG00000257511	AC084824.2	processed_pseudogene	31.6464	-0.199299	0.232742	0.052967	0.211703	100420981
ENSG00000166451	CENPN	protein_coding	503.035	-0.199276	0.0872219	0.00688225	0.0603512	55839
ENSG00000261437	AC108860.2	lncRNA	453.731	-0.199149	0.112434	0.0262381	0.138483	100288748
ENSG00000128607	KLHDC10	protein_coding	2241.48	-0.199066	0.178098	0.0628642	0.234895	23008
ENSG00000128272	ATF4	protein_coding	7194.36	-0.199009	0.169262	0.0552152	0.216794	468
ENSG00000111752	PHC1	protein_coding	2102.85	-0.198954	0.124575	0.0366458	0.170177	1911
ENSG00000130294	KIF1A	protein_coding	39263.6	-0.198857	0.174355	0.0566893	0.220693	547
ENSG00000122026	RPL21	protein_coding	8527.12	-0.198829	0.100938	0.0162475	0.102848	6144
ENSG00000103194	USP10	protein_coding	2353.33	-0.198779	0.0604502	0.000287819	0.00709037	9100
ENSG00000140332	TLE3	protein_coding	3691.02	-0.198535	0.100194	0.0180984	0.109704	7090
ENSG00000009780	FAM76A	protein_coding	624.428	-0.198511	0.0903498	0.0101975	0.0773938	199870
ENSG00000179295	PTPN11	protein_coding	11776	-0.198503	0.0819929	0.00634961	0.0574431	5781
ENSG00000138435	CHRNA1	protein_coding	676.825	-0.198277	0.276282	0.0428668	0.187857	1134
ENSG00000109805	NCAPG	protein_coding	3384.12	-0.198077	0.0769776	0.00404453	0.0426754	64151
ENSG00000161999	JMJD8	protein_coding	762.825	-0.198004	0.108179	0.0238813	0.130345	339123
ENSG00000182308	DCAF4L1	protein_coding	16.1404	-0.197946	0.348918	0.0198797	0.116335	285429
ENSG00000122966	CIT	protein_coding	3738.05	-0.197932	0.15849	0.0460735	0.195569	11113
ENSG00000183955	KMT5A	protein_coding	2882.38	-0.19772	0.0679557	0.00100292	0.0165568	387893
ENSG00000172840	PDP2	protein_coding	1227.37	-0.197698	0.112183	0.0243454	0.131723	57546
ENSG00000091010	POU4F3	protein_coding	11345.6	-0.197651	0.127399	0.0406758	0.181434	5459
ENSG00000108953	YWHAE	protein_coding	18950	-0.197622	0.0536699	9.41102e-05	0.00334139	7531
ENSG00000241343	RPL36A	protein_coding	12477.6	-0.197549	0.0851623	0.0073102	0.0626275	6173
ENSG00000178568	ERBB4	protein_coding	384.545	-0.197515	0.237902	0.0539595	0.213984	2066
ENSG00000174437	ATP2A2	protein_coding	16215.6	-0.197291	0.104603	0.0179459	0.109083	488
ENSG00000080986	NDC80	protein_coding	3242.28	-0.197286	0.125081	0.0359364	0.16818	10403
ENSG00000164649	CDCA7L	protein_coding	3514.93	-0.197269	0.114728	0.0258829	0.137231	55536
ENSG00000185477	GPRIN3	protein_coding	579.86	-0.197153	0.217552	0.0624634	0.234057	285513
ENSG00000168038	ULK4	protein_coding	96.8144	-0.197143	0.175661	0.0579194	0.22314	54986
ENSG00000169855	ROBO1	protein_coding	3854.2	-0.197056	0.14871	0.0484437	0.200926	6091
ENSG00000138778	CENPE	protein_coding	2845.44	-0.197055	0.0905975	0.0104083	0.0785214	1062
ENSG00000221944	TIGD1	protein_coding	356.586	-0.196978	0.134075	0.0410996	0.182545	200765
ENSG00000155100	OTUD6B	protein_coding	1018	-0.196892	0.0666996	0.00125611	0.0191749	51633
ENSG00000063587	ZNF275	protein_coding	717.198	-0.196756	0.278584	0.0436568	0.189509	10838
ENSG00000183172	SMDT1	protein_coding	414.187	-0.196691	0.102513	0.0192916	0.114236	91689
ENSG00000123908	AGO2	protein_coding	8362.02	-0.196548	0.139288	0.04381	0.189796	27161
ENSG00000112306	RPS12	protein_coding	8640.28	-0.196508	0.126088	0.0419265	0.185415	6206
ENSG00000163682	RPL9	protein_coding	7616.16	-0.196434	0.109209	0.0249811	0.134305	6133
ENSG00000133704	IPO8	protein_coding	2573.55	-0.196352	0.09495	0.013028	0.0906653	10526
ENSG00000197472	ZNF695	protein_coding	268.393	-0.196322	0.10882	0.0248132	0.133633	57116
ENSG00000198894	CIPC	protein_coding	1547.96	-0.196111	0.0992243	0.0205559	0.118896	85457
ENSG00000163516	ANKZF1	protein_coding	1591.68	-0.195696	0.123163	0.0291097	0.14788	55139
ENSG00000205643	CDPF1	protein_coding	141.43	-0.195644	0.131386	0.0452932	0.193813	150383
ENSG00000204525	HLA-C	protein_coding	482.882	-0.19564	0.337982	0.019451	0.114868	3107
ENSG00000204899	MZT1	protein_coding	1639.27	-0.195639	0.0798239	0.00394749	0.0419613	440145
ENSG00000253250	C8orf88	protein_coding	367.122	-0.195596	0.257619	0.0506849	0.206301	100127983
ENSG00000172795	DCP2	protein_coding	2230.33	-0.195511	0.0838655	0.00719362	0.0620299	167227
ENSG00000249592	AC139887.2	lncRNA	227.956	-0.195491	0.165152	0.0566117	0.22049	100129917
ENSG00000146063	TRIM41	protein_coding	984.553	-0.195465	0.0992087	0.0184432	0.111022	90933
ENSG00000090861	AARS1	protein_coding	7566.99	-0.195413	0.0987534	0.0164625	0.103681	16
ENSG00000137821	LRRC49	protein_coding	318.533	-0.195233	0.118024	0.0308478	0.152602	54839
ENSG00000257103	LSM14A	protein_coding	6996.31	-0.194882	0.121074	0.0331272	0.160294	26065
ENSG00000204315	FKBPL	protein_coding	176.554	-0.194878	0.130945	0.0405391	0.181169	63943
ENSG00000164066	INTU	protein_coding	460.695	-0.194874	0.149531	0.0546598	0.215682	27152
ENSG00000165030	NFIL3	protein_coding	496.407	-0.194764	0.165561	0.0598606	0.227799	4783
ENSG00000134287	ARF3	protein_coding	7315.42	-0.194526	0.0716003	0.00210115	0.0272337	377
ENSG00000188338	SLC38A3	protein_coding	56.2348	-0.194449	0.270786	0.0456158	0.194608	10991
ENSG00000100294	MCAT	protein_coding	534.653	-0.194352	0.105382	0.0229266	0.127343	27349
ENSG00000134057	CCNB1	protein_coding	3124.47	-0.194133	0.142018	0.0449778	0.193032	891
ENSG00000172765	TMCC1	protein_coding	652.001	-0.194029	0.120972	0.0348447	0.165112	23023
ENSG00000156787	TBC1D31	protein_coding	943.399	-0.194013	0.0939472	0.0133686	0.0916816	93594
ENSG00000143498	TAF1A	protein_coding	155.379	-0.193987	0.133369	0.0414919	0.183927	9015
ENSG00000242259	C22orf39	protein_coding	1178.01	-0.193908	0.124425	0.0344475	0.163854	128977
ENSG00000176407	KCMF1	protein_coding	1516.83	-0.193804	0.0739552	0.00283048	0.0335317	56888
ENSG00000189283	FHIT	protein_coding	60.4509	-0.193776	0.283584	0.0404007	0.180823	2272
ENSG00000117650	NEK2	protein_coding	1274.79	-0.193722	0.0955412	0.0209164	0.120144	4751
ENSG00000135677	GNS	protein_coding	7511.03	-0.193652	0.16055	0.0572015	0.221747	2799
ENSG00000090863	GLG1	protein_coding	3380.53	-0.193528	0.119587	0.0333747	0.160967	2734
ENSG00000275066	SYNRG	protein_coding	2424.26	-0.193527	0.134446	0.0573039	0.221897	11276
ENSG00000163902	RPN1	protein_coding	8234.54	-0.193477	0.115136	0.0326182	0.158438	6184
ENSG00000185947	ZNF267	protein_coding	356.852	-0.193447	0.102085	0.0208131	0.119786	10308
ENSG00000143811	PYCR2	protein_coding	1623.53	-0.193404	0.139467	0.0470932	0.197968	29920
ENSG00000163444	TMEM183A	protein_coding	2532.11	-0.193318	0.103219	0.022958	0.127461	92703
ENSG00000081803	CADPS2	protein_coding	393.391	-0.193312	0.305179	0.0292789	0.148414	93664
ENSG00000023909	GCLM	protein_coding	549.3	-0.193219	0.136151	0.0469897	0.197726	2730
ENSG00000118513	MYB	protein_coding	1158.06	-0.193214	0.0905221	0.01253	0.0883278	4602
ENSG00000178921	PFAS	protein_coding	1863.81	-0.193171	0.116356	0.0310129	0.153115	5198
ENSG00000112062	MAPK14	protein_coding	2884.41	-0.19315	0.0857002	0.00769078	0.0647385	1432
ENSG00000256061	DNAAF4	protein_coding	125.585	-0.193149	0.240748	0.053775	0.213642	161582
ENSG00000156531	PHF6	protein_coding	2998.05	-0.193071	0.0910924	0.0102116	0.0774669	84295
ENSG00000171490	RSL1D1	protein_coding	4333.21	-0.192986	0.100068	0.0209975	0.120411	26156
ENSG00000029153	ARNTL2	protein_coding	1075.5	-0.192859	0.1364	0.0456058	0.194608	56938
ENSG00000182247	UBE2E2	protein_coding	593.299	-0.192801	0.107988	0.0264328	0.139134	7325
ENSG00000183207	RUVBL2	protein_coding	3465.36	-0.192645	0.115148	0.0352673	0.166121	10856
ENSG00000137100	DCTN3	protein_coding	740.877	-0.192595	0.091827	0.0122394	0.0869277	11258
ENSG00000165669	FAM204A	protein_coding	1575.55	-0.19249	0.13615	0.0475968	0.199041	63877
ENSG00000114423	CBLB	protein_coding	574.252	-0.192481	0.123675	0.0375106	0.173087	868
ENSG00000089486	CDIP1	protein_coding	816.6	-0.192277	0.11873	0.0353893	0.166606	29965
ENSG00000111144	LTA4H	protein_coding	2928.62	-0.192258	0.132329	0.0472267	0.198253	4048
ENSG00000133773	CCDC59	protein_coding	1131	-0.192197	0.106456	0.0251689	0.135048	29080
ENSG00000248275	TRIM52-AS1	lncRNA	109.001	-0.192083	0.219604	0.0620537	0.233042	100507602
ENSG00000114744	COMMD2	protein_coding	823.362	-0.192033	0.112062	0.0285576	0.146174	51122
ENSG00000166582	CENPV	protein_coding	1717.84	-0.191952	0.074617	0.00340436	0.0378738	201161
ENSG00000130222	GADD45G	protein_coding	1027.93	-0.191596	0.162467	0.0596618	0.227391	10912
ENSG00000148411	NACC2	protein_coding	1580.02	-0.191562	0.193491	0.0643432	0.23788	138151
ENSG00000171109	MFN1	protein_coding	1371.85	-0.191454	0.103367	0.021261	0.121323	55669
ENSG00000100246	DNAL4	protein_coding	394.788	-0.191294	0.100522	0.0201003	0.117193	10126
ENSG00000149289	ZC3H12C	protein_coding	1413.31	-0.191241	0.137231	0.0445539	0.191969	85463
ENSG00000058729	RIOK2	protein_coding	734.167	-0.191093	0.0972404	0.0189262	0.1128	55781
ENSG00000066855	MTFR1	protein_coding	1679.98	-0.191084	0.102338	0.0240993	0.131002	9650
ENSG00000163171	CDC42EP3	protein_coding	1667.72	-0.191025	0.22129	0.0606181	0.229749	10602
ENSG00000254870	ATP6V1G2-DDX39B	protein_coding	572.562	-0.190974	0.132578	0.0489122	0.201963	100532737
ENSG00000050438	SLC4A8	protein_coding	1733.3	-0.190845	0.132165	0.0442786	0.191114	9498
ENSG00000230445	LRRC37A6P	transcribed_processed_pseudogene	166.738	-0.190797	0.346745	0.0138519	0.0934881	387646
ENSG00000051382	PIK3CB	protein_coding	783.539	-0.19065	0.19659	0.0686918	0.247572	5291
ENSG00000091009	RBM27	protein_coding	1982.9	-0.190467	0.0876879	0.0115388	0.0837307	54439
ENSG00000182979	MTA1	protein_coding	4250.07	-0.190189	0.0851811	0.0109902	0.0812522	9112
ENSG00000100105	PATZ1	protein_coding	2523.29	-0.190141	0.0858022	0.0107679	0.0800839	23598
ENSG00000168772	CXXC4	protein_coding	591.345	-0.190107	0.242855	0.0556045	0.217832	80319
ENSG00000127399	LRRC61	protein_coding	412.611	-0.190047	0.122757	0.043416	0.188961	65999
ENSG00000164114	MAP9	protein_coding	844.154	-0.189951	0.107755	0.0267615	0.140269	79884
ENSG00000100583	SAMD15	protein_coding	130.397	-0.189924	0.283765	0.0401495	0.180014	161394
ENSG00000105976	MET	protein_coding	620.628	-0.189918	0.284585	0.042848	0.187822	4233
ENSG00000150773	PIH1D2	protein_coding	50.1641	-0.189776	0.232525	0.0582039	0.223643	120379
ENSG00000106633	GCK	protein_coding	27.2036	-0.189714	0.367668	0.00915916	0.0722823	2645
ENSG00000013392	RWDD2A	protein_coding	270.413	-0.189707	0.190509	0.0666469	0.242942	112611
ENSG00000068489	PRR11	protein_coding	2423.83	-0.189662	0.0641667	0.00117935	0.0183992	55771
ENSG00000138674	SEC31A	protein_coding	3462.38	-0.189647	0.0629432	0.00105648	0.0171434	22872
ENSG00000012232	EXTL3	protein_coding	3678.18	-0.189611	0.208999	0.0671089	0.24406	2137
ENSG00000198901	PRC1	protein_coding	5326.63	-0.189392	0.0889271	0.0133379	0.091588	9055
ENSG00000115548	KDM3A	protein_coding	2157.29	-0.189356	0.149486	0.0580748	0.223344	55818
ENSG00000127804	METTL16	protein_coding	1107.46	-0.189153	0.13713	0.0494409	0.202957	79066
ENSG00000152520	PAN3	protein_coding	980.487	-0.189105	0.0943828	0.0166858	0.104597	255967
ENSG00000198791	CNOT7	protein_coding	6262.82	-0.189081	0.0706894	0.00164199	0.0231405	29883
ENSG00000088448	ANKRD10	protein_coding	951.835	-0.188927	0.156843	0.0604115	0.229395	55608
ENSG00000175054	ATR	protein_coding	957.899	-0.188496	0.101206	0.0241118	0.131003	545
ENSG00000135245	HILPDA	protein_coding	1519.35	-0.188235	0.136341	0.0446987	0.192422	29923
ENSG00000147536	GINS4	protein_coding	797.208	-0.188215	0.116226	0.0360263	0.168332	84296
ENSG00000154978	VOPP1	protein_coding	1627.91	-0.187839	0.126955	0.0394253	0.178057	81552
ENSG00000122565	CBX3	protein_coding	6146.33	-0.187738	0.0884185	0.0148681	0.097259	11335
ENSG00000123562	MORF4L2	protein_coding	7369.02	-0.187703	0.0838509	0.0111148	0.0816526	9643
ENSG00000135930	EIF4E2	protein_coding	1605.35	-0.187694	0.127061	0.040683	0.181434	9470
ENSG00000033800	PIAS1	protein_coding	1267.93	-0.187665	0.0600417	0.000915377	0.015508	8554
ENSG00000136603	SKIL	protein_coding	924.266	-0.187622	0.129913	0.0454684	0.194277	6498
ENSG00000121350	PYROXD1	protein_coding	579.667	-0.187473	0.111253	0.0343243	0.163541	79912
ENSG00000083937	CHMP2B	protein_coding	1306.2	-0.187063	0.140126	0.051199	0.207329	25978
ENSG00000157933	SKI	protein_coding	3742.54	-0.1869	0.159979	0.0789953	0.269899	6497
ENSG00000104147	OIP5	protein_coding	199.449	-0.186762	0.1231	0.0410339	0.182346	11339
ENSG00000130638	ATXN10	protein_coding	1921.19	-0.186753	0.106497	0.0295939	0.149409	25814
ENSG00000181690	PLAG1	protein_coding	290.094	-0.18654	0.207805	0.0671154	0.24406	5324
ENSG00000269386	RAB11B-AS1	lncRNA	50.4711	-0.18637	0.195732	0.0666896	0.242967	100507567
ENSG00000267169	AC022098.1	lncRNA	65.8991	-0.186356	0.214638	0.0645251	0.238276	100507373
ENSG00000180370	PAK2	protein_coding	3401.63	-0.186325	0.0903845	0.0148668	0.097259	5062
ENSG00000197498	RPF2	protein_coding	1548.07	-0.186246	0.110492	0.0383652	0.17491	84154
ENSG00000173272	MZT2A	protein_coding	1146.89	-0.186093	0.0957433	0.0195672	0.115292	653784
ENSG00000166986	MARS1	protein_coding	8637.06	-0.186058	0.128604	0.0469397	0.197705	4141
ENSG00000239305	RNF103	protein_coding	728.229	-0.185964	0.146219	0.0551609	0.216691	7844
ENSG00000153012	LGI2	protein_coding	1462.72	-0.185736	0.2749	0.0416916	0.184516	55203
ENSG00000088325	TPX2	protein_coding	10359.5	-0.185594	0.0658184	0.00123145	0.0188978	22974
ENSG00000085465	OVGP1	protein_coding	41.7488	-0.185557	0.244731	0.0547244	0.215738	5016
ENSG00000142945	KIF2C	protein_coding	3438.03	-0.185428	0.161426	0.0702131	0.250773	11004
ENSG00000033867	SLC4A7	protein_coding	1832.61	-0.185325	0.181079	0.0689441	0.247968	9497
ENSG00000089157	RPLP0	protein_coding	34041.6	-0.18525	0.1128	0.0490999	0.202163	6175
ENSG00000173040	EVC2	protein_coding	280.223	-0.185005	0.189464	0.0674428	0.244689	132884
ENSG00000166822	TMEM170A	protein_coding	954.207	-0.184815	0.0891019	0.0165128	0.103848	124491
ENSG00000165118	C9orf64	protein_coding	875.054	-0.184796	0.0814848	0.00950143	0.0741443	84267
ENSG00000137494	ANKRD42	protein_coding	236.081	-0.184632	0.185154	0.0694635	0.248963	338699
ENSG00000102699	PARP4	protein_coding	2161.98	-0.184592	0.126335	0.0495251	0.203194	143
ENSG00000113407	TARS1	protein_coding	6529.94	-0.18427	0.0744011	0.00426613	0.0440245	6897
ENSG00000008952	SEC62	protein_coding	1711.94	-0.184233	0.114706	0.0389728	0.176838	7095
ENSG00000125629	INSIG2	protein_coding	476.767	-0.184064	0.248002	0.0542633	0.214701	51141
ENSG00000108176	DNAJC12	protein_coding	190.757	-0.184053	0.307281	0.0255765	0.136187	56521
ENSG00000104231	ZFAND1	protein_coding	1659.7	-0.183979	0.104159	0.030599	0.152008	79752
ENSG00000151779	NBAS	protein_coding	808.4	-0.183972	0.0896617	0.0169936	0.105728	51594
ENSG00000130921	C12orf65	protein_coding	1153.28	-0.18391	0.0938914	0.020989	0.120402	91574
ENSG00000184517	ZFP1	protein_coding	671.758	-0.183893	0.0849409	0.0120512	0.0863186	162239
ENSG00000166821	PEX11A	protein_coding	106.111	-0.183719	0.224148	0.0648458	0.238846	8800
ENSG00000145919	BOD1	protein_coding	1805.59	-0.183641	0.130872	0.0520298	0.209284	91272
ENSG00000198815	FOXJ3	protein_coding	4745.69	-0.183622	0.114009	0.0404113	0.180824	22887
ENSG00000156482	RPL30	protein_coding	14425.2	-0.183595	0.115559	0.0480603	0.200104	6156
ENSG00000100030	MAPK1	protein_coding	3865.55	-0.183539	0.0886088	0.015267	0.0989978	5594
ENSG00000215472	RPL17-C18orf32	protein_coding	916.279	-0.183377	0.185979	0.0681443	0.246063	100526842
ENSG00000102595	UGGT2	protein_coding	288.303	-0.183269	0.172265	0.0747498	0.260414	55757
ENSG00000111110	PPM1H	protein_coding	2536.16	-0.183249	0.143951	0.0667283	0.242987	57460
ENSG00000229638	RPL4P4	processed_pseudogene	165.489	-0.183204	0.142788	0.0592477	0.226395	647276
ENSG00000139428	MMAB	protein_coding	1228.87	-0.183102	0.104625	0.0290644	0.147806	326625
ENSG00000231527	FAM27C	lncRNA	212.845	-0.183094	0.161315	0.0707262	0.251435	100132948
ENSG00000109320	NFKB1	protein_coding	532.186	-0.182869	0.203926	0.070971	0.251796	4790
ENSG00000175497	DPP10	protein_coding	848.841	-0.18283	0.141287	0.0568866	0.221067	57628
ENSG00000172500	FIBP	protein_coding	1302.95	-0.182781	0.172886	0.0711803	0.252213	9158
ENSG00000275993	SIK1B	protein_coding	974.131	-0.182656	0.160716	0.0707301	0.251435	102724428
ENSG00000101935	AMMECR1	protein_coding	782.665	-0.182365	0.10954	0.0360389	0.168346	9949
ENSG00000101849	TBL1X	protein_coding	3038.03	-0.182039	0.175808	0.0711204	0.252052	6907
ENSG00000243989	ACY1	protein_coding	202.814	-0.182014	0.159133	0.0706355	0.251435	95
ENSG00000244274	DBNDD2	protein_coding	1072.69	-0.181947	0.119559	0.0441127	0.190577	55861
ENSG00000138385	SSB	protein_coding	4368.64	-0.181896	0.116809	0.0451619	0.193584	6741
ENSG00000183814	LIN9	protein_coding	457.61	-0.181826	0.109715	0.037012	0.17149	286826
ENSG00000254126	CD8B2	protein_coding	21.5735	-0.181781	0.320727	0.0177779	0.108592	927
ENSG00000086102	NFX1	protein_coding	1868.76	-0.181774	0.0605989	0.00112704	0.0179094	4799
ENSG00000133641	C12orf29	protein_coding	1542.08	-0.181771	0.110752	0.0391669	0.177335	91298
ENSG00000122257	RBBP6	protein_coding	3438.23	-0.18168	0.0870043	0.0174598	0.107428	5930
ENSG00000116455	WDR77	protein_coding	1731.2	-0.181607	0.171793	0.0774476	0.266196	79084
ENSG00000110958	PTGES3	protein_coding	15787.6	-0.181523	0.0686071	0.00346729	0.0383274	10728
ENSG00000071082	RPL31	protein_coding	4184.63	-0.181412	0.129122	0.0488803	0.201963	6160
ENSG00000167912	AC090152.1	lncRNA	131.705	-0.181403	0.212046	0.0663359	0.242114	100505501
ENSG00000161203	AP2M1	protein_coding	5056.43	-0.18127	0.0928082	0.0194052	0.114753	1173
ENSG00000163322	ABRAXAS1	protein_coding	351.319	-0.181192	0.153499	0.0727751	0.255529	84142
ENSG00000185753	CXorf38	protein_coding	511.671	-0.181148	0.0856629	0.0136533	0.0925783	159013
ENSG00000147687	TATDN1	protein_coding	769.814	-0.181104	0.113835	0.0400541	0.179965	83940
ENSG00000151576	QTRT2	protein_coding	753.32	-0.181092	0.152062	0.0649925	0.23917	79691
ENSG00000204628	RACK1	protein_coding	19319.6	-0.181046	0.100908	0.0221674	0.124677	10399
ENSG00000143952	VPS54	protein_coding	946.142	-0.18104	0.0786372	0.00806586	0.0665777	51542
ENSG00000100058	CRYBB2P1	transcribed_unprocessed_pseudogene	366.853	-0.180943	0.14883	0.0663572	0.242114	1416
ENSG00000107262	BAG1	protein_coding	1463.77	-0.180894	0.116925	0.0462314	0.195952	573
ENSG00000179195	ZNF664	protein_coding	12016.7	-0.180797	0.113816	0.0396509	0.178798	144348
ENSG00000034152	MAP2K3	protein_coding	834.321	-0.180649	0.117676	0.0438365	0.189864	5606
ENSG00000138439	FAM117B	protein_coding	1210.83	-0.180516	0.0815313	0.0100873	0.0770033	150864
ENSG00000174586	ZNF497	protein_coding	227.851	-0.180336	0.162465	0.0722618	0.254493	162968
ENSG00000136811	ODF2	protein_coding	4897.46	-0.180328	0.132233	0.0550167	0.216307	4957
ENSG00000235919	ASH1L-AS1	lncRNA	52.2143	-0.180292	0.194702	0.0719998	0.253929	645676
ENSG00000258441	LINC00641	lncRNA	693.028	-0.180259	0.187384	0.0743968	0.259392	283624
ENSG00000225484	NUTM2B-AS1	lncRNA	575.835	-0.18023	0.119679	0.0460692	0.195569	101060691
ENSG00000139350	NEDD1	protein_coding	2106.97	-0.180096	0.0774989	0.00876604	0.0702071	121441
ENSG00000079739	PGM1	protein_coding	1111.37	-0.180007	0.121271	0.0436243	0.189415	5236
ENSG00000164597	COG5	protein_coding	1095.84	-0.179901	0.0675696	0.00406121	0.0427789	10466
ENSG00000142534	RPS11	protein_coding	24137.7	-0.179898	0.135393	0.0580034	0.223266	6205
ENSG00000146670	CDCA5	protein_coding	2992.5	-0.179789	0.143695	0.0664875	0.242535	113130
ENSG00000137574	TGS1	protein_coding	1949.18	-0.179598	0.0885372	0.0177362	0.108489	96764
ENSG00000167526	RPL13	protein_coding	12368.4	-0.179516	0.117668	0.0532931	0.212551	6137
ENSG00000189376	C8orf76	protein_coding	561.578	-0.179512	0.0703532	0.00688023	0.0603512	84933
ENSG00000175063	UBE2C	protein_coding	4960.07	-0.179504	0.105764	0.0335841	0.161599	11065
ENSG00000167965	MLST8	protein_coding	1465.02	-0.179442	0.0896006	0.0171719	0.106306	64223
ENSG00000174007	CEP19	protein_coding	96.2335	-0.17942	0.193255	0.0750881	0.261175	84984
ENSG00000172046	USP19	protein_coding	1603.78	-0.179247	0.0808518	0.00972459	0.0753796	10869
ENSG00000106484	MEST	protein_coding	2967.69	-0.179184	0.144823	0.0656899	0.240684	4232
ENSG00000100316	RPL3	protein_coding	23729	-0.179124	0.114582	0.0420166	0.185719	6122
ENSG00000147604	RPL7	protein_coding	24308.5	-0.179117	0.11534	0.0437627	0.189686	6129
ENSG00000180228	PRKRA	protein_coding	1325.25	-0.178679	0.0937137	0.0256063	0.136262	8575
ENSG00000059728	MXD1	protein_coding	790.758	-0.178677	0.124657	0.0531586	0.212257	4084
ENSG00000177683	THAP5	protein_coding	998.588	-0.178548	0.0758677	0.00671714	0.0594114	168451
ENSG00000065328	MCM10	protein_coding	1261.83	-0.178474	0.0689227	0.0042688	0.0440245	55388
ENSG00000117906	RCN2	protein_coding	3000.84	-0.178321	0.173059	0.0759665	0.262606	5955
ENSG00000064102	INTS13	protein_coding	1015.72	-0.177984	0.0763292	0.00791176	0.0658042	55726
ENSG00000196323	ZBTB44	protein_coding	2054.2	-0.177842	0.131876	0.063679	0.236648	29068
ENSG00000118007	STAG1	protein_coding	1819.52	-0.17764	0.0978752	0.0325902	0.15839	10274
ENSG00000152359	POC5	protein_coding	329.126	-0.177476	0.108525	0.0397423	0.179025	134359
ENSG00000161800	RACGAP1	protein_coding	4592.94	-0.177316	0.087881	0.0224974	0.125704	29127
ENSG00000055917	PUM2	protein_coding	3941.77	-0.177302	0.0737855	0.00689792	0.0603975	23369
ENSG00000169398	PTK2	protein_coding	7682.67	-0.177298	0.0883823	0.0230777	0.12784	5747
ENSG00000119938	PPP1R3C	protein_coding	225.971	-0.177218	0.261993	0.0448134	0.192706	5507
ENSG00000186625	KATNA1	protein_coding	1032.92	-0.1772	0.0752229	0.00785355	0.065539	11104
ENSG00000138442	WDR12	protein_coding	2077.28	-0.177121	0.0986536	0.0293549	0.148676	55759
ENSG00000125482	TTF1	protein_coding	1080.77	-0.176941	0.111645	0.0441191	0.190577	7270
ENSG00000100567	PSMA3	protein_coding	2354.67	-0.176778	0.222583	0.0729945	0.256078	5684
ENSG00000165209	STRBP	protein_coding	4621.42	-0.176685	0.150692	0.070926	0.251796	55342
ENSG00000196419	XRCC6	protein_coding	11882.9	-0.176581	0.0882926	0.020089	0.117193	2547
ENSG00000204348	DXO	protein_coding	758.308	-0.176351	0.113622	0.0471052	0.197972	1797
ENSG00000099956	SMARCB1	protein_coding	3205.93	-0.176332	0.0744226	0.00658359	0.0587068	6598
ENSG00000169251	NMD3	protein_coding	1155.92	-0.176259	0.100446	0.0312444	0.153689	51068
ENSG00000196497	IPO4	protein_coding	2863.62	-0.176231	0.143459	0.0673347	0.244398	79711
ENSG00000035499	DEPDC1B	protein_coding	746.712	-0.176127	0.0962059	0.0270045	0.140991	55789
ENSG00000135486	HNRNPA1	protein_coding	62088.7	-0.176126	0.0917428	0.0253284	0.13545	3178
ENSG00000052749	RRP12	protein_coding	1614.43	-0.175754	0.137455	0.06473	0.238722	23223
ENSG00000196116	TDRD7	protein_coding	2274.8	-0.17575	0.222189	0.0610391	0.230623	23424
ENSG00000204822	MRPL53	protein_coding	255.083	-0.175706	0.122193	0.0527433	0.211228	116540
ENSG00000169964	TMEM42	protein_coding	128.419	-0.175113	0.146777	0.0751185	0.261177	131616
ENSG00000095787	WAC	protein_coding	6593.94	-0.175096	0.0642107	0.0018721	0.0252407	51322
ENSG00000119335	SET	protein_coding	17630.9	-0.174925	0.0968371	0.0280134	0.144485	6418
ENSG00000072110	ACTN1	protein_coding	7800.78	-0.174913	0.100667	0.0287354	0.146775	87
ENSG00000080298	RFX3	protein_coding	782.768	-0.174738	0.119376	0.0554378	0.217326	5991
ENSG00000139269	INHBE	protein_coding	638.521	-0.174664	0.301206	0.0224256	0.125424	83729
ENSG00000278299	TBC1D3C	protein_coding	216.17	-0.174628	0.274092	0.0382495	0.174775	414060
ENSG00000134970	TMED7	protein_coding	1295.67	-0.174444	0.0913194	0.0227752	0.126729	51014
ENSG00000156970	BUB1B	protein_coding	3909.72	-0.174341	0.0969889	0.0355127	0.166962	701
ENSG00000116698	SMG7	protein_coding	5035.17	-0.174286	0.0613615	0.00205995	0.0270245	9887
ENSG00000168214	RBPJ	protein_coding	4130.08	-0.174265	0.0845087	0.0167667	0.104802	3516
ENSG00000153443	UBALD1	protein_coding	667.449	-0.174222	0.164864	0.0804584	0.273417	124402
ENSG00000213553	RPLP0P6	processed_pseudogene	138.074	-0.174169	0.156236	0.075947	0.262591	220717
ENSG00000153790	C7orf31	protein_coding	96.1317	-0.173955	0.239037	0.0604401	0.229454	136895
ENSG00000213160	KLHL23	protein_coding	2531.01	-0.173891	0.093243	0.0239328	0.130399	151230
ENSG00000117245	KIF17	protein_coding	65.5217	-0.173851	0.252848	0.0499256	0.204165	57576
ENSG00000168288	MMADHC	protein_coding	1355.8	-0.173848	0.0717061	0.00673821	0.059511	27249
ENSG00000145912	NHP2	protein_coding	2076.08	-0.17376	0.124628	0.0571796	0.221747	55651
ENSG00000189184	PCDH18	protein_coding	94.0011	-0.173705	0.315875	0.0132067	0.0912273	54510
ENSG00000006634	DBF4	protein_coding	1237.32	-0.173505	0.0990898	0.0335517	0.161532	10926
ENSG00000184709	LRRC26	protein_coding	36.7963	-0.173354	0.284113	0.0297937	0.150065	389816
ENSG00000170144	HNRNPA3	protein_coding	25757.4	-0.173335	0.0842333	0.0173902	0.107315	220988
ENSG00000158717	RNF166	protein_coding	623.847	-0.17326	0.1249	0.0596976	0.227477	115992
ENSG00000170348	TMED10	protein_coding	6117.28	-0.173129	0.0887192	0.0228531	0.12704	10972
ENSG00000164176	EDIL3	protein_coding	977.509	-0.173067	0.23942	0.0587688	0.225118	10085
ENSG00000178860	MSC	protein_coding	3989.49	-0.173046	0.10955	0.0482725	0.200557	9242
ENSG00000232956	SNHG15	lncRNA	436.346	-0.172958	0.126814	0.0602062	0.228765	285958
ENSG00000263006	ROCK1P1	transcribed_unprocessed_pseudogene	204.651	-0.172898	0.141488	0.0672013	0.244195	727758
ENSG00000197467	COL13A1	protein_coding	94.2166	-0.172833	0.182429	0.0824298	0.27752	1305
ENSG00000148400	NOTCH1	protein_coding	3363.07	-0.172725	0.282728	0.0284526	0.145887	4851
ENSG00000214050	FBXO16	protein_coding	223.5	-0.17266	0.180875	0.0817249	0.276321	157574
ENSG00000205189	ZBTB10	protein_coding	3173.03	-0.1725	0.0732752	0.0074516	0.0634296	65986
ENSG00000187239	FNBP1	protein_coding	363.596	-0.172368	0.135512	0.0625119	0.234158	23048
ENSG00000173404	INSM1	protein_coding	9042.57	-0.172324	0.214954	0.0741679	0.258853	3642
ENSG00000145901	TNIP1	protein_coding	1835.54	-0.172302	0.13734	0.0687368	0.247626	10318
ENSG00000160445	ZER1	protein_coding	1517.61	-0.172114	0.0773667	0.010949	0.0810508	10444
ENSG00000196981	WDR5B	protein_coding	249.859	-0.171946	0.12067	0.059789	0.227626	54554
ENSG00000170681	CAVIN4	protein_coding	261.439	-0.171809	0.176142	0.0827845	0.278177	347273
ENSG00000253716	MINCR	lncRNA	213.388	-0.171781	0.177226	0.0814734	0.275738	100507316
ENSG00000106615	RHEB	protein_coding	2215.88	-0.171779	0.123899	0.0692818	0.248568	6009
ENSG00000133961	NUMB	protein_coding	2127.84	-0.171682	0.128599	0.0717175	0.253395	8650
ENSG00000168283	BMI1	protein_coding	2189.37	-0.171625	0.161967	0.0814999	0.275755	648
ENSG00000041357	PSMA4	protein_coding	3136.35	-0.171594	0.223657	0.0703742	0.25104	5685
ENSG00000184216	IRAK1	protein_coding	6550.87	-0.171594	0.135618	0.0820561	0.276743	3654
ENSG00000023734	STRAP	protein_coding	7855.71	-0.171579	0.0809722	0.0163422	0.103297	11171
ENSG00000154743	TSEN2	protein_coding	355.209	-0.171509	0.128894	0.0629658	0.23515	80746
ENSG00000138101	DTNB	protein_coding	710.701	-0.171417	0.13911	0.0718937	0.253709	1838
ENSG00000143870	PDIA6	protein_coding	5565.3	-0.171389	0.105426	0.0466502	0.1972	10130
ENSG00000186973	FAM183A	protein_coding	31.1886	-0.171123	0.272891	0.0330747	0.160164	440585
ENSG00000083123	BCKDHB	protein_coding	955.707	-0.171083	0.107429	0.0456153	0.194608	594
ENSG00000167904	TMEM68	protein_coding	878.529	-0.170961	0.142108	0.0789128	0.269795	137695
ENSG00000233822	H2BC15	protein_coding	212.702	-0.170824	0.163836	0.083329	0.27936	8341
ENSG00000172845	SP3	protein_coding	3036.24	-0.170705	0.0685859	0.0047541	0.0473049	6670
ENSG00000088205	DDX18	protein_coding	2976.41	-0.170688	0.10227	0.0437027	0.189661	8886
ENSG00000228649	SNHG26	lncRNA	109.617	-0.170677	0.190871	0.0831298	0.278907	109729180
ENSG00000164934	DCAF13	protein_coding	3768.79	-0.170665	0.106351	0.0423217	0.186594	25879
ENSG00000138162	TACC2	protein_coding	825.402	-0.170487	0.254199	0.0457202	0.19479	10579
ENSG00000168280	KIF5C	protein_coding	11366.9	-0.170427	0.102185	0.0383159	0.174859	3800
ENSG00000084733	RAB10	protein_coding	3901.85	-0.170311	0.108114	0.0474967	0.198765	10890
ENSG00000132669	RIN2	protein_coding	512.297	-0.170256	0.20846	0.0769434	0.265179	54453
ENSG00000133706	LARS1	protein_coding	6905.06	-0.170228	0.0886269	0.0233581	0.128698	51520
ENSG00000102393	GLA	protein_coding	424.207	-0.170202	0.0947625	0.0341497	0.162971	2717
ENSG00000092199	HNRNPC	protein_coding	21212.5	-0.169998	0.115881	0.053212	0.212373	3183
ENSG00000173064	HECTD4	protein_coding	3990.21	-0.169868	0.108626	0.046065	0.195569	283450
ENSG00000018189	RUFY3	protein_coding	1871.83	-0.169867	0.16247	0.0835668	0.279727	22902
ENSG00000095574	IKZF5	protein_coding	519.384	-0.169828	0.0887136	0.0235985	0.129588	64376
ENSG00000145741	BTF3	protein_coding	10722.5	-0.169678	0.0888585	0.0240217	0.130743	689
ENSG00000185164	NOMO2	protein_coding	2793.86	-0.169648	0.0887629	0.0254438	0.135895	283820
ENSG00000157895	C12orf43	protein_coding	481.977	-0.169645	0.117874	0.0600673	0.228337	64897
ENSG00000239900	ADSL	protein_coding	1724.65	-0.169612	0.0910283	0.0277248	0.143548	158
ENSG00000176387	HSD11B2	protein_coding	228.832	-0.169573	0.22017	0.0721135	0.254227	3291
ENSG00000141469	SLC14A1	protein_coding	39.3242	-0.169451	0.29873	0.0166371	0.10439	6563
ENSG00000203760	CENPW	protein_coding	298.49	-0.16945	0.110288	0.0460013	0.195435	387103
ENSG00000145425	RPS3A	protein_coding	12355.2	-0.169371	0.105484	0.0426735	0.187293	6189
ENSG00000245556	SCAMP1-AS1	lncRNA	196.429	-0.169347	0.120326	0.0587726	0.225118	728769
ENSG00000197756	RPL37A	protein_coding	9933.69	-0.169177	0.117932	0.0622301	0.233604	6168
ENSG00000143947	RPS27A	protein_coding	5524.3	-0.169161	0.114341	0.0619363	0.232802	6233
ENSG00000204371	EHMT2	protein_coding	4902.91	-0.169001	0.0617064	0.00277755	0.0331624	10919
ENSG00000179010	MRFAP1	protein_coding	9817.96	-0.168991	0.0746917	0.0132603	0.091334	93621
ENSG00000173011	TADA2B	protein_coding	676.453	-0.16882	0.0959432	0.033958	0.162534	93624
ENSG00000172889	EGFL7	protein_coding	35.8209	-0.168617	0.274441	0.0311697	0.153585	51162
ENSG00000251669	FAM86EP	transcribed_unprocessed_pseudogene	49.814	-0.168608	0.205117	0.0787855	0.269519	348926
ENSG00000107957	SH3PXD2A	protein_coding	4582.19	-0.168577	0.102622	0.0401398	0.180014	9644
ENSG00000165152	PGAP4	protein_coding	1156.77	-0.168553	0.101919	0.0410446	0.182347	84302
ENSG00000068878	PSME4	protein_coding	3423.85	-0.168313	0.101676	0.0409155	0.182052	23198
ENSG00000055208	TAB2	protein_coding	2746.93	-0.168292	0.0518713	0.000633857	0.0122642	23118
ENSG00000213741	RPS29	protein_coding	3326.03	-0.168083	0.0967479	0.0343536	0.163586	6235
ENSG00000084092	NOA1	protein_coding	862.875	-0.168047	0.0840746	0.0220731	0.124259	84273
ENSG00000117000	RLF	protein_coding	1842.83	-0.168	0.121284	0.0611942	0.231116	6018
ENSG00000104413	ESRP1	protein_coding	7896.08	-0.168	0.0634017	0.00381291	0.0410058	54845
ENSG00000104412	EMC2	protein_coding	1404.19	-0.167953	0.0767891	0.013162	0.0910526	9694
ENSG00000107789	MINPP1	protein_coding	744.662	-0.167838	0.141281	0.0791637	0.270335	9562
ENSG00000116649	SRM	protein_coding	2743	-0.167726	0.177684	0.0952422	0.302488	6723
ENSG00000104529	EEF1D	protein_coding	7301.08	-0.167701	0.0766414	0.0130486	0.0907365	1936
ENSG00000114391	RPL24	protein_coding	6757.82	-0.167693	0.0993767	0.0378772	0.174042	6152
ENSG00000259673	IQCH-AS1	lncRNA	249.88	-0.167585	0.123837	0.0698934	0.249839	100506686
ENSG00000154265	ABCA5	protein_coding	4998.84	-0.167529	0.167207	0.092874	0.297979	23461
ENSG00000185361	TNFAIP8L1	protein_coding	2106.5	-0.167525	0.122748	0.0599306	0.227966	126282
ENSG00000167842	MIS12	protein_coding	711.993	-0.16748	0.0963086	0.0344795	0.163872	79003
ENSG00000183833	MAATS1	protein_coding	426.453	-0.167302	0.195966	0.0872055	0.286958	89876
ENSG00000121957	GPSM2	protein_coding	2741.84	-0.167257	0.130457	0.0696052	0.249317	29899
ENSG00000175550	DRAP1	protein_coding	1347.87	-0.166882	0.142898	0.0784396	0.268863	10589
ENSG00000086504	MRPL28	protein_coding	1449.3	-0.166782	0.0745075	0.0106543	0.0796128	10573
ENSG00000143761	ARF1	protein_coding	7664.33	-0.166761	0.0887211	0.0312883	0.153821	375
ENSG00000127022	CANX	protein_coding	20485.2	-0.166734	0.0659447	0.00299588	0.0348414	821
ENSG00000124074	ENKD1	protein_coding	470.258	-0.166711	0.129677	0.0723619	0.254691	84080
ENSG00000123349	PFDN5	protein_coding	2775.5	-0.166591	0.0974648	0.0428959	0.187938	5204
ENSG00000066629	EML1	protein_coding	829.763	-0.166528	0.190584	0.0885478	0.289779	2009
ENSG00000139154	AEBP2	protein_coding	836.649	-0.166461	0.0927091	0.0323381	0.15756	121536
ENSG00000137154	RPS6	protein_coding	20440.6	-0.166357	0.12643	0.0685451	0.247145	6194
ENSG00000170881	RNF139	protein_coding	1022.33	-0.166293	0.0987993	0.0400508	0.179965	11236
ENSG00000179965	ZNF771	protein_coding	143.056	-0.166291	0.146573	0.0770864	0.265373	51333
ENSG00000132541	RIDA	protein_coding	695.874	-0.166117	0.109628	0.0539992	0.214029	10247
ENSG00000134086	VHL	protein_coding	2847.6	-0.166006	0.061705	0.00364546	0.0396948	7428
ENSG00000103550	KNOP1	protein_coding	1995.72	-0.165948	0.0946944	0.0374725	0.172957	400506
ENSG00000181222	POLR2A	protein_coding	7096.8	-0.165918	0.101367	0.0358489	0.167948	5430
ENSG00000115756	HPCAL1	protein_coding	867.937	-0.165779	0.13568	0.0707223	0.251435	3241
ENSG00000013810	TACC3	protein_coding	4281.56	-0.165774	0.0988449	0.0311813	0.153598	10460
ENSG00000204381	LAYN	protein_coding	131.116	-0.165737	0.19768	0.0865042	0.285503	143903
ENSG00000176945	MUC20	protein_coding	48.9758	-0.16563	0.231849	0.0634357	0.236222	200958
ENSG00000221817	PPP3CB-AS1	lncRNA	65.6112	-0.165552	0.226396	0.0698942	0.249839	101929145
ENSG00000168028	RPSA	protein_coding	17703.3	-0.165473	0.0878728	0.0263714	0.139018	3921
ENSG00000064999	ANKS1A	protein_coding	2363.95	-0.16546	0.0987886	0.0400834	0.18001	23294
ENSG00000065060	UHRF1BP1	protein_coding	2940.81	-0.165426	0.105364	0.0511276	0.207136	54887
ENSG00000108448	TRIM16L	protein_coding	189.882	-0.165315	0.167469	0.0908116	0.293744	147166
ENSG00000123473	STIL	protein_coding	2121.6	-0.165315	0.104921	0.0536069	0.213266	6491
ENSG00000197355	UAP1L1	protein_coding	209.061	-0.165151	0.173243	0.0924795	0.297015	91373
ENSG00000170759	KIF5B	protein_coding	8489.2	-0.165117	0.0771131	0.0158999	0.101453	3799
ENSG00000138758	SEPTIN11	protein_coding	7896.95	-0.165088	0.0848856	0.0236731	0.129778	55752
ENSG00000024862	CCDC28A	protein_coding	423.961	-0.165041	0.161022	0.0907995	0.293744	25901
ENSG00000154001	PPP2R5E	protein_coding	3673.44	-0.165003	0.0850977	0.0236314	0.129657	5529
ENSG00000128965	CHAC1	protein_coding	361.25	-0.164938	0.221186	0.072218	0.25439	79094
ENSG00000247626	MARS2	protein_coding	307.051	-0.164921	0.159674	0.0889299	0.290237	92935
ENSG00000175662	TOM1L2	protein_coding	1633.54	-0.164705	0.089986	0.0232707	0.128453	146691
ENSG00000117020	AKT3	protein_coding	2431.6	-0.1647	0.183037	0.0992484	0.310612	10000
ENSG00000111961	SASH1	protein_coding	1374.52	-0.164491	0.103405	0.0550638	0.216395	23328
ENSG00000109685	NSD2	protein_coding	7956.93	-0.164474	0.0629801	0.00430788	0.0442754	7468
ENSG00000103599	IQCH	protein_coding	97.715	-0.164471	0.210287	0.0794571	0.271175	64799
ENSG00000100330	MTMR3	protein_coding	1635.51	-0.16436	0.0813186	0.0184631	0.111103	8897
ENSG00000174891	RSRC1	protein_coding	1082.54	-0.164281	0.0805037	0.0179423	0.109083	51319
ENSG00000039523	RIPOR1	protein_coding	775.018	-0.164236	0.221783	0.0756167	0.262052	79567
ENSG00000089009	RPL6	protein_coding	26571.9	-0.164185	0.10816	0.0523922	0.210305	6128
ENSG00000139343	SNRPF	protein_coding	3546.33	-0.164158	0.12679	0.0703516	0.25104	6636
ENSG00000196081	ZNF724	protein_coding	620.968	-0.164084	0.154773	0.095178	0.30236	440519
ENSG00000150471	ADGRL3	protein_coding	963.519	-0.164077	0.194394	0.0947152	0.301417	23284
ENSG00000214160	ALG3	protein_coding	1218.31	-0.164017	0.122402	0.0755315	0.262014	10195
ENSG00000241878	PISD	protein_coding	615.902	-0.164017	0.116841	0.0688034	0.247667	23761
ENSG00000149187	CELF1	protein_coding	7587.19	-0.163964	0.0923816	0.0406993	0.181442	10658
ENSG00000138802	SEC24B	protein_coding	1136.77	-0.163937	0.0662903	0.00756393	0.064104	10427
ENSG00000118894	EEF2KMT	protein_coding	217.233	-0.163824	0.108861	0.0561545	0.219543	196483
ENSG00000005302	MSL3	protein_coding	1375.12	-0.163577	0.118594	0.0680562	0.24584	10943
ENSG00000144834	TAGLN3	protein_coding	1819.43	-0.163251	0.26721	0.0347362	0.164822	29114
ENSG00000092607	TBX15	protein_coding	54.5594	-0.163231	0.248655	0.0497808	0.203859	6913
ENSG00000119328	ABITRAM	protein_coding	561.911	-0.163166	0.131172	0.080219	0.272912	54942
ENSG00000141582	CBX4	protein_coding	517.234	-0.163027	0.160856	0.09569	0.303468	8535
ENSG00000178913	TAF7	protein_coding	2073.86	-0.162849	0.0966998	0.043279	0.188762	6879
ENSG00000114446	IFT57	protein_coding	811.728	-0.162783	0.175287	0.0932395	0.298534	55081
ENSG00000261652	C15orf65	protein_coding	52.7403	-0.162739	0.197892	0.0847971	0.28216	145788
ENSG00000147912	FBXO10	protein_coding	362.078	-0.162605	0.191057	0.0910957	0.294087	26267
ENSG00000143641	GALNT2	protein_coding	1521.46	-0.16259	0.093291	0.0362479	0.16905	2590
ENSG00000145715	RASA1	protein_coding	1045.85	-0.162492	0.123093	0.0738415	0.258038	5921
ENSG00000213920	MDP1	protein_coding	180.727	-0.16241	0.14406	0.0893671	0.290931	145553
ENSG00000016391	CHDH	protein_coding	576.175	-0.162399	0.0970516	0.0379279	0.174183	55349
ENSG00000157020	SEC13	protein_coding	2076.98	-0.162159	0.0950598	0.0426259	0.187204	6396
ENSG00000069956	MAPK6	protein_coding	2431.45	-0.162092	0.170305	0.0950907	0.302188	5597
ENSG00000169762	TAPT1	protein_coding	1082.58	-0.161865	0.0977025	0.0457858	0.194964	202018
ENSG00000161970	RPL26	protein_coding	11778	-0.161845	0.113143	0.0637938	0.236828	6154
ENSG00000171448	ZBTB26	protein_coding	535.753	-0.16177	0.0964325	0.0430935	0.18845	57684
ENSG00000213079	SCAF8	protein_coding	3578.32	-0.161701	0.0641611	0.00597703	0.0552773	22828
ENSG00000168936	TMEM129	protein_coding	875.333	-0.161663	0.0977668	0.0443792	0.191431	92305
ENSG00000138246	DNAJC13	protein_coding	1233.48	-0.161645	0.103281	0.0476471	0.199097	23317
ENSG00000116761	CTH	protein_coding	60.9898	-0.16157	0.232678	0.063834	0.236828	1491
ENSG00000254726	MEX3A	protein_coding	5562.45	-0.161564	0.0962243	0.0407986	0.181625	92312
ENSG00000116539	ASH1L	protein_coding	1911.64	-0.161536	0.0739597	0.0116387	0.0841896	55870
ENSG00000126870	WDR60	protein_coding	484.945	-0.161458	0.112139	0.0626027	0.234347	55112
ENSG00000204388	HSPA1B	protein_coding	6121.5	-0.161228	0.131073	0.0825711	0.277718	3304
ENSG00000259706	HSP90B2P	processed_pseudogene	22.9602	-0.161213	0.266087	0.0319199	0.156221	7190
ENSG00000096093	EFHC1	protein_coding	1216.83	-0.161195	0.108687	0.0590101	0.225811	114327
ENSG00000196092	PAX5	protein_coding	1784.85	-0.161122	0.0981342	0.0434296	0.188961	5079
ENSG00000100823	APEX1	protein_coding	7687.34	-0.160988	0.113427	0.0628532	0.234895	328
ENSG00000166478	ZNF143	protein_coding	583.725	-0.160884	0.0915079	0.0355471	0.167078	7702
ENSG00000205356	TECPR1	protein_coding	1588.94	-0.160785	0.169608	0.0994049	0.310894	25851
ENSG00000172663	TMEM134	protein_coding	480.897	-0.160765	0.162485	0.0970601	0.306166	80194
ENSG00000078403	MLLT10	protein_coding	1466.67	-0.160751	0.0718507	0.0123882	0.0877544	8028
ENSG00000070718	AP3M2	protein_coding	2436.51	-0.160552	0.0985223	0.0544845	0.215136	10947
ENSG00000013297	CLDN11	protein_coding	67.7251	-0.160544	0.265994	0.0295228	0.14918	5010
ENSG00000186862	PDZD7	protein_coding	201.671	-0.160441	0.23377	0.0606639	0.229753	79955
ENSG00000115761	NOL10	protein_coding	928.774	-0.160283	0.0857803	0.0305902	0.152008	79954
ENSG00000196792	STRN3	protein_coding	1536.17	-0.160241	0.114407	0.0646411	0.238495	29966
ENSG00000141101	NOB1	protein_coding	903.753	-0.160204	0.116457	0.0714615	0.252849	28987
ENSG00000215114	UBXN2B	protein_coding	2389.15	-0.160184	0.0599475	0.00329487	0.0370816	137886
ENSG00000164144	ARFIP1	protein_coding	870.306	-0.160163	0.0930114	0.0388178	0.176273	27236
ENSG00000144713	RPL32	protein_coding	10612.6	-0.160133	0.0986235	0.0456464	0.194608	6161
ENSG00000075420	FNDC3B	protein_coding	757.065	-0.160102	0.134963	0.0863719	0.285282	64778
ENSG00000156675	RAB11FIP1	protein_coding	3990.98	-0.160037	0.145414	0.0975045	0.307044	80223
ENSG00000002587	HS3ST1	protein_coding	67.8274	-0.159971	0.193791	0.0880558	0.289037	9957
ENSG00000146966	DENND2A	protein_coding	576.422	-0.159919	0.120631	0.0743759	0.259371	27147
ENSG00000232573	RPL3P4	processed_pseudogene	110.118	-0.159915	0.149257	0.102269	0.315693	326307
ENSG00000109445	ZNF330	protein_coding	474.759	-0.15986	0.100441	0.05088	0.206854	27309
ENSG00000261609	GAN	protein_coding	322.988	-0.159823	0.118888	0.0756802	0.262137	8139
ENSG00000083799	CYLD	protein_coding	764.615	-0.159764	0.149334	0.0931161	0.298399	1540
ENSG00000144445	KANSL1L	protein_coding	351.085	-0.159707	0.113959	0.0687565	0.247626	151050
ENSG00000198146	ZNF770	protein_coding	3127.85	-0.159603	0.068548	0.00879341	0.070307	54989
ENSG00000008405	CRY1	protein_coding	1140.07	-0.159588	0.107611	0.062854	0.234895	1407
ENSG00000116127	ALMS1	protein_coding	2226.64	-0.159573	0.109805	0.0608382	0.230263	7840
ENSG00000205269	TMEM170B	protein_coding	1325.56	-0.159563	0.14633	0.0975563	0.307152	100113407
ENSG00000196531	NACA	protein_coding	10876.1	-0.159509	0.0884911	0.0327656	0.158976	4666
ENSG00000005059	MCUB	protein_coding	860.076	-0.159422	0.145061	0.0995692	0.311129	55013
ENSG00000140006	WDR89	protein_coding	636.016	-0.159347	0.0877886	0.0337564	0.162047	112840
ENSG00000163872	YEATS2	protein_coding	3903.14	-0.159132	0.136772	0.0874403	0.287558	55689
ENSG00000139197	PEX5	protein_coding	1179.63	-0.15904	0.0967484	0.0446761	0.192401	5830
ENSG00000092978	GPATCH2	protein_coding	480.059	-0.158936	0.101077	0.0532257	0.212379	55105
ENSG00000145675	PIK3R1	protein_coding	1100.75	-0.158927	0.184023	0.1026	0.316123	5295
ENSG00000016402	IL20RA	protein_coding	100.218	-0.158853	0.225527	0.0696799	0.249482	53832
ENSG00000181744	DIPK2A	protein_coding	1186.51	-0.158804	0.155803	0.10125	0.31424	205428
ENSG00000198363	ASPH	protein_coding	5110.78	-0.158762	0.142592	0.0884666	0.289663	444
ENSG00000175110	MRPS22	protein_coding	635.103	-0.158754	0.105541	0.0590142	0.225811	56945
ENSG00000184182	UBE2F	protein_coding	567.368	-0.158704	0.10016	0.0504933	0.205767	140739
ENSG00000103160	HSDL1	protein_coding	1294.41	-0.158567	0.103347	0.049098	0.202163	83693
ENSG00000110955	ATP5F1B	protein_coding	14684.1	-0.158406	0.0819356	0.0252708	0.135341	506
ENSG00000138050	THUMPD2	protein_coding	271.856	-0.158363	0.116763	0.0726279	0.255215	80745
ENSG00000138182	KIF20B	protein_coding	1690.13	-0.15825	0.0965209	0.0487032	0.201434	9585
ENSG00000165490	DDIAS	protein_coding	475.68	-0.158058	0.107942	0.0614882	0.231667	220042
ENSG00000113966	ARL6	protein_coding	494.99	-0.158025	0.12765	0.0817941	0.276328	84100
ENSG00000173295	FAM86B3P	transcribed_unprocessed_pseudogene	96.4678	-0.157935	0.181117	0.0976602	0.307368	286042
ENSG00000234996	AC098934.2	transcribed_processed_pseudogene	61.1132	-0.157923	0.18024	0.0958804	0.303796	148709
ENSG00000137509	PRCP	protein_coding	636.069	-0.1579	0.109428	0.0666698	0.242946	5547
ENSG00000138750	NUP54	protein_coding	1153.97	-0.157818	0.11918	0.065867	0.241042	53371
ENSG00000255302	EID1	protein_coding	3356.55	-0.157809	0.0853632	0.0291369	0.147959	23741
ENSG00000165804	ZNF219	protein_coding	1076.34	-0.157681	0.229101	0.0679099	0.245522	51222
ENSG00000241697	TMEFF1	protein_coding	890.695	-0.157575	0.145916	0.0967556	0.305582	8577
ENSG00000079332	SAR1A	protein_coding	2155.49	-0.157514	0.065342	0.00698056	0.060907	56681
ENSG00000148737	TCF7L2	protein_coding	167.254	-0.157506	0.192453	0.0918648	0.295639	6934
ENSG00000120159	CAAP1	protein_coding	636.055	-0.157449	0.079569	0.0282227	0.145135	79886
ENSG00000184611	KCNH7	protein_coding	1425.78	-0.157265	0.128213	0.0771572	0.265459	90134
ENSG00000187325	TAF9B	protein_coding	1284.01	-0.157212	0.0862547	0.0335478	0.161532	51616
ENSG00000110921	MVK	protein_coding	1671.21	-0.157129	0.114507	0.0718612	0.253699	4598
ENSG00000144331	ZNF385B	protein_coding	81.5225	-0.156968	0.23705	0.0592707	0.226395	151126
ENSG00000113812	ACTR8	protein_coding	1062.32	-0.156853	0.0963781	0.0485263	0.201026	93973
ENSG00000228057	SEC63P1	processed_pseudogene	35.7092	-0.156851	0.200945	0.08708	0.28686	100420341
ENSG00000187961	KLHL17	protein_coding	105.81	-0.156825	0.171777	0.104063	0.318827	339451
ENSG00000145354	CISD2	protein_coding	1381.23	-0.156739	0.0776283	0.0202314	0.11772	493856
ENSG00000100462	PRMT5	protein_coding	3923.95	-0.156729	0.137581	0.0950809	0.302188	10419
ENSG00000173588	CEP83	protein_coding	704.203	-0.156693	0.0960776	0.0464375	0.196587	51134
ENSG00000130363	RSPH3	protein_coding	541.836	-0.156681	0.0947738	0.0501603	0.204932	83861
ENSG00000205571	SMN2	protein_coding	1094.69	-0.156654	0.126616	0.0795662	0.271338	6606
ENSG00000106399	RPA3	protein_coding	405.517	-0.156587	0.12334	0.0897115	0.291726	6119
ENSG00000181220	ZNF746	protein_coding	631.202	-0.156513	0.119744	0.0828903	0.278422	155061
ENSG00000166716	ZNF592	protein_coding	1789.71	-0.156487	0.107165	0.0580423	0.223285	9640
ENSG00000166188	ZNF319	protein_coding	201.691	-0.156473	0.163263	0.108646	0.32667	57567
ENSG00000144597	EAF1	protein_coding	1767.17	-0.156447	0.0765577	0.0167581	0.104802	85403
ENSG00000114850	SSR3	protein_coding	2480.9	-0.156445	0.147117	0.0994802	0.311018	6747
ENSG00000159753	CARMIL2	protein_coding	1567.95	-0.156427	0.149581	0.107677	0.325306	146206
ENSG00000151689	INPP1	protein_coding	241.079	-0.156224	0.164563	0.106028	0.32257	3628
ENSG00000185565	LSAMP	protein_coding	158.887	-0.156157	0.259558	0.0329779	0.159873	4045
ENSG00000048991	R3HDM1	protein_coding	2357.25	-0.156077	0.0883521	0.0465952	0.197015	23518
ENSG00000102967	DHODH	protein_coding	367.095	-0.156022	0.0996116	0.0635795	0.23648	1723
ENSG00000136003	ISCU	protein_coding	1531.75	-0.155994	0.0804227	0.0226341	0.126185	23479
ENSG00000165392	WRN	protein_coding	2151.29	-0.155843	0.118258	0.0843268	0.281499	7486
ENSG00000169991	IFFO2	protein_coding	654.593	-0.155772	0.196383	0.0939905	0.300043	126917
ENSG00000148773	MKI67	protein_coding	10881.3	-0.155715	0.126647	0.0852548	0.283161	4288
ENSG00000067992	PDK3	protein_coding	1645.56	-0.155644	0.195679	0.0910415	0.294076	5165
ENSG00000163161	ERCC3	protein_coding	2093.2	-0.155616	0.0872654	0.0399017	0.179505	2071
ENSG00000135587	SMPD2	protein_coding	474.48	-0.155613	0.0930116	0.0481565	0.200295	6610
ENSG00000159885	ZNF222	protein_coding	134.725	-0.155585	0.158854	0.106906	0.324072	7673
ENSG00000196865	NHLRC2	protein_coding	1873.67	-0.155568	0.0859682	0.0287253	0.146767	374354
ENSG00000165283	STOML2	protein_coding	1783.64	-0.155462	0.107686	0.0699749	0.250076	30968
ENSG00000008282	SYPL1	protein_coding	1141.36	-0.155386	0.125309	0.0852039	0.283141	6856
ENSG00000173451	THAP2	protein_coding	174.66	-0.15538	0.159826	0.111124	0.330922	83591
ENSG00000181218	H2AW	protein_coding	488.053	-0.155217	0.142673	0.0990926	0.310252	92815
ENSG00000285943	AC112128.1	protein_coding	256.71	-0.155135	0.150144	0.100008	0.31194	152185
ENSG00000229117	RPL41	protein_coding	12262.3	-0.155084	0.0924375	0.0350521	0.165735	6171
ENSG00000175643	RMI2	protein_coding	630.92	-0.155019	0.101329	0.0547454	0.215738	116028
ENSG00000042088	TDP1	protein_coding	1487.32	-0.154946	0.100733	0.0619655	0.232861	55775
ENSG00000167136	ENDOG	protein_coding	501.506	-0.15485	0.136679	0.0998875	0.311677	2021
ENSG00000204469	PRRC2A	protein_coding	19341.4	-0.154767	0.070124	0.013836	0.0934881	7916
ENSG00000104490	NCALD	protein_coding	940.952	-0.15476	0.238431	0.05454	0.215307	83988
ENSG00000182013	PNMA8A	protein_coding	1942.73	-0.154708	0.192493	0.108993	0.327306	55228
ENSG00000117335	CD46	protein_coding	2555.05	-0.154519	0.124188	0.0908725	0.293748	4179
ENSG00000121211	MND1	protein_coding	196.135	-0.154436	0.127024	0.0874164	0.287534	84057
ENSG00000150756	ATPSCKMT	protein_coding	313.985	-0.154131	0.108142	0.0661604	0.241798	134145
ENSG00000139445	FOXN4	protein_coding	1295.87	-0.15408	0.163238	0.106051	0.32257	121643
ENSG00000167548	KMT2D	protein_coding	5531.57	-0.154041	0.0893423	0.0430993	0.18845	8085
ENSG00000101189	MRGBP	protein_coding	787.822	-0.153826	0.120715	0.0815102	0.275755	55257
ENSG00000241127	YAE1	protein_coding	395.187	-0.153796	0.122262	0.0820038	0.276673	57002
ENSG00000130414	NDUFA10	protein_coding	2458.07	-0.153725	0.0764995	0.0206301	0.118988	4705
ENSG00000169087	HSPBAP1	protein_coding	177.428	-0.15356	0.14921	0.107432	0.324976	79663
ENSG00000139697	SBNO1	protein_coding	6189.52	-0.153425	0.0724683	0.0185715	0.111487	55206
ENSG00000225880	LINC00115	lncRNA	50.8362	-0.153356	0.205068	0.0864506	0.285391	79854
ENSG00000170396	ZNF804A	protein_coding	747.069	-0.152925	0.140622	0.104807	0.320432	91752
ENSG00000148303	RPL7A	protein_coding	27338.2	-0.15291	0.127209	0.0903809	0.293096	6130
ENSG00000178917	ZNF852	protein_coding	326.945	-0.152863	0.100405	0.0573877	0.222028	285346
ENSG00000113163	CERT1	protein_coding	1151.1	-0.152861	0.0606795	0.00805099	0.0665463	10087
ENSG00000144747	TMF1	protein_coding	1688.09	-0.152848	0.0548303	0.00208846	0.0271781	7110
ENSG00000183808	RBM12B	protein_coding	2519.34	-0.152774	0.0875844	0.0458963	0.195149	389677
ENSG00000258429	PDF	protein_coding	580.194	-0.152698	0.0969248	0.0544809	0.215136	64146
ENSG00000156876	SASS6	protein_coding	1063.32	-0.152692	0.119872	0.0888343	0.290118	163786
ENSG00000103061	SLC7A6OS	protein_coding	495.058	-0.152604	0.0913585	0.0504152	0.205636	84138
ENSG00000136122	BORA	protein_coding	518.473	-0.152511	0.11299	0.079967	0.272332	79866
ENSG00000080200	CRYBG3	protein_coding	1166.9	-0.15239	0.217229	0.0762327	0.26337	131544
ENSG00000139651	ZNF740	protein_coding	2133.75	-0.152376	0.0728936	0.0177632	0.108592	283337
ENSG00000168495	POLR3D	protein_coding	2093.05	-0.152371	0.0935495	0.0462491	0.19598	661
ENSG00000186130	ZBTB6	protein_coding	1171.43	-0.15237	0.109202	0.0796216	0.271473	10773
ENSG00000162775	RBM15	protein_coding	1036.45	-0.152354	0.11634	0.088135	0.28905	64783
ENSG00000123416	TUBA1B	protein_coding	61641.7	-0.152254	0.0475856	0.000759565	0.0137789	10376
ENSG00000081307	UBA5	protein_coding	1211.3	-0.152206	0.123337	0.0823482	0.277353	79876
ENSG00000223547	ZNF844	protein_coding	489.526	-0.152065	0.173945	0.104205	0.319071	284391
ENSG00000111845	PAK1IP1	protein_coding	1083.87	-0.152058	0.116003	0.0851384	0.282978	55003
ENSG00000160818	GPATCH4	protein_coding	504.268	-0.152023	0.182242	0.104329	0.319193	54865
ENSG00000125812	GZF1	protein_coding	1740.52	-0.151899	0.0743761	0.0170874	0.105971	64412
ENSG00000104524	PYCR3	protein_coding	253.157	-0.151895	0.170872	0.115934	0.339563	65263
ENSG00000065559	MAP2K4	protein_coding	779.901	-0.15175	0.104707	0.0648179	0.238833	6416
ENSG00000147419	CCDC25	protein_coding	2262.58	-0.151604	0.0579991	0.00469462	0.0469005	55246
ENSG00000171160	MORN4	protein_coding	354.409	-0.151431	0.177284	0.113106	0.334255	118812
ENSG00000197442	MAP3K5	protein_coding	1419.37	-0.151365	0.164246	0.106617	0.323638	4217
ENSG00000125375	DMAC2L	protein_coding	537.402	-0.151184	0.115152	0.0851114	0.282942	27109
ENSG00000103591	AAGAB	protein_coding	1865.3	-0.151152	0.14529	0.115533	0.339086	79719
ENSG00000214944	ARHGEF28	protein_coding	893.624	-0.150869	0.121106	0.0978018	0.30748	64283
ENSG00000108474	PIGL	protein_coding	295.722	-0.150831	0.122276	0.0997131	0.311354	9487
ENSG00000110906	KCTD10	protein_coding	2826.84	-0.150768	0.125378	0.0913045	0.294432	83892
ENSG00000138600	SPPL2A	protein_coding	1468.73	-0.150621	0.0878733	0.0433432	0.188853	84888
ENSG00000159579	RSPRY1	protein_coding	1525.03	-0.150582	0.062797	0.0129289	0.0902282	89970
ENSG00000005812	FBXL3	protein_coding	834.936	-0.150561	0.0728355	0.0209373	0.120224	26224
ENSG00000115963	RND3	protein_coding	1754.75	-0.150548	0.146304	0.111069	0.330873	390
ENSG00000133678	TMEM254	protein_coding	357.289	-0.150533	0.114264	0.0845916	0.281697	80195
ENSG00000076513	ANKRD13A	protein_coding	1796.34	-0.150493	0.150283	0.103729	0.318211	88455
ENSG00000182318	ZSCAN22	protein_coding	354.502	-0.150466	0.129847	0.0927457	0.297725	342945
ENSG00000178904	DPY19L3	protein_coding	1236.72	-0.150427	0.143715	0.105109	0.320962	147991
ENSG00000140854	KATNB1	protein_coding	784.539	-0.150292	0.123345	0.102492	0.315901	10300
ENSG00000160714	UBE2Q1	protein_coding	3115.12	-0.150264	0.0468069	0.000877855	0.0151594	55585
ENSG00000136854	STXBP1	protein_coding	8391.66	-0.150216	0.138446	0.104978	0.320673	6812
ENSG00000172062	SMN1	protein_coding	1176.97	-0.15011	0.093951	0.0558686	0.218523	6606
ENSG00000170037	CNTROB	protein_coding	1689.84	-0.150038	0.110096	0.0808502	0.274271	116840
ENSG00000118900	UBN1	protein_coding	3259.17	-0.149888	0.057015	0.00466713	0.0467489	29855
ENSG00000139637	C12orf10	protein_coding	971.221	-0.149848	0.0850201	0.0430877	0.18845	60314
ENSG00000143401	ANP32E	protein_coding	4888.72	-0.149718	0.0838349	0.0370715	0.171651	81611
ENSG00000168395	ING5	protein_coding	1240.37	-0.149698	0.0788254	0.0292315	0.148353	84289
ENSG00000135324	MRAP2	protein_coding	173.898	-0.149633	0.220011	0.0707951	0.251512	112609
ENSG00000116151	MORN1	protein_coding	319.007	-0.149627	0.145345	0.112327	0.333025	79906
ENSG00000090615	GOLGA3	protein_coding	4963.3	-0.149576	0.0648241	0.00800509	0.0663589	2802
ENSG00000158092	NCK1	protein_coding	650.175	-0.149516	0.113264	0.0820274	0.2767	4690
ENSG00000167972	ABCA3	protein_coding	416.407	-0.14939	0.227797	0.0616026	0.231798	21
ENSG00000242125	SNHG3	lncRNA	1606.05	-0.149277	0.125345	0.102192	0.315693	8420
ENSG00000226887	ERVMER34-1	protein_coding	85.2726	-0.14913	0.183227	0.110743	0.33042	100288413
ENSG00000119705	SLIRP	protein_coding	1250.84	-0.149106	0.0833077	0.0397586	0.179052	81892
ENSG00000173905	GOLIM4	protein_coding	1536.61	-0.149105	0.133895	0.0966729	0.305582	27333
ENSG00000121621	KIF18A	protein_coding	1153.56	-0.149083	0.209002	0.0846823	0.281892	81930
ENSG00000245213	AC105285.1	lncRNA	35.1113	-0.149071	0.198958	0.0951845	0.30236	101930370
ENSG00000113719	ERGIC1	protein_coding	2133.64	-0.14903	0.110878	0.0781824	0.268245	57222
ENSG00000171806	METTL18	protein_coding	92.3184	-0.148968	0.154907	0.109897	0.329068	92342
ENSG00000174080	CTSF	protein_coding	1144.71	-0.148948	0.183634	0.105793	0.322188	8722
ENSG00000106086	PLEKHA8	protein_coding	761.162	-0.148709	0.128758	0.103752	0.318211	84725
ENSG00000137818	RPLP1	protein_coding	17319.6	-0.148581	0.0989313	0.0593452	0.22663	6176
ENSG00000141013	GAS8	protein_coding	948.839	-0.148537	0.118168	0.0790052	0.269899	2622
ENSG00000187079	TEAD1	protein_coding	4608.99	-0.148493	0.0761593	0.022544	0.125843	7003
ENSG00000196366	C9orf163	lncRNA	46.1519	-0.148473	0.221848	0.070373	0.25104	158055
ENSG00000144554	FANCD2	protein_coding	1222.89	-0.14834	0.0942542	0.0596555	0.227391	2177
ENSG00000128641	MYO1B	protein_coding	3826.8	-0.148293	0.115128	0.0859862	0.284818	4430
ENSG00000139734	DIAPH3	protein_coding	1011.44	-0.148178	0.11865	0.0936615	0.299322	81624
ENSG00000205746	AC126755.1	transcribed_unprocessed_pseudogene	1353.47	-0.148109	0.114101	0.0903595	0.293096	353512
ENSG00000078668	VDAC3	protein_coding	4022.47	-0.14808	0.0601203	0.00806556	0.0665777	7419
ENSG00000162545	CAMK2N1	protein_coding	1722.05	-0.147943	0.198209	0.106969	0.324188	55450
ENSG00000174109	C16orf91	protein_coding	181.341	-0.147931	0.140314	0.112581	0.333459	283951
ENSG00000134852	CLOCK	protein_coding	1489.64	-0.147848	0.123444	0.089331	0.290868	9575
ENSG00000140391	TSPAN3	protein_coding	5257.24	-0.147771	0.0715595	0.0184212	0.110928	10099
ENSG00000151014	NOCT	protein_coding	408.404	-0.147574	0.138847	0.115206	0.338657	25819
ENSG00000106459	NRF1	protein_coding	1090.05	-0.147529	0.0772025	0.028547	0.146174	4899
ENSG00000153179	RASSF3	protein_coding	4066.38	-0.147503	0.0992344	0.0666547	0.242942	283349
ENSG00000102096	PIM2	protein_coding	421.109	-0.1475	0.16631	0.119652	0.346003	11040
ENSG00000009844	VTA1	protein_coding	2955.29	-0.147305	0.113568	0.0902215	0.292838	51534
ENSG00000198612	COPS8	protein_coding	1388.67	-0.147284	0.101644	0.0719515	0.25381	10920
ENSG00000160199	PKNOX1	protein_coding	877.698	-0.147181	0.0873532	0.0439187	0.190072	5316
ENSG00000144134	RABL2A	protein_coding	201.457	-0.147092	0.1388	0.110165	0.329402	11159
ENSG00000100353	EIF3D	protein_coding	4800.35	-0.147082	0.0844498	0.0473981	0.19858	8664
ENSG00000072415	MPP5	protein_coding	1085.83	-0.147039	0.137503	0.113306	0.334789	64398
ENSG00000183049	CAMK1D	protein_coding	762.699	-0.147028	0.216134	0.0784747	0.268883	57118
ENSG00000112658	SRF	protein_coding	2712.17	-0.146978	0.12806	0.101527	0.314486	6722
ENSG00000231177	LINC00852	lncRNA	17.8009	-0.146947	0.231539	0.0540075	0.214029	84657
ENSG00000261236	BOP1	protein_coding	3280.47	-0.146892	0.0854857	0.0433643	0.188898	23246
ENSG00000148459	PDSS1	protein_coding	238.699	-0.146836	0.126373	0.101393	0.314337	23590
ENSG00000165637	VDAC2	protein_coding	3229.95	-0.14669	0.0643306	0.0097687	0.0755738	7417
ENSG00000166224	SGPL1	protein_coding	1995.25	-0.146681	0.174396	0.114736	0.337698	8879
ENSG00000138443	ABI2	protein_coding	3583.7	-0.146628	0.0665723	0.0148748	0.0972663	10152
ENSG00000137944	KYAT3	protein_coding	614.576	-0.146612	0.118335	0.0983913	0.308555	56267
ENSG00000151967	SCHIP1	protein_coding	906.451	-0.146603	0.12864	0.102492	0.315901	29970
ENSG00000134077	THUMPD3	protein_coding	1202.22	-0.146521	0.0715295	0.0215367	0.122432	25917
ENSG00000108306	FBXL20	protein_coding	1557.17	-0.146516	0.150751	0.121354	0.348818	84961
ENSG00000105866	SP4	protein_coding	741.324	-0.146496	0.14722	0.121062	0.348453	6671
ENSG00000251602	AL928654.1	lncRNA	166.466	-0.146484	0.191614	0.102667	0.316218	100507437
ENSG00000065548	ZC3H15	protein_coding	2104.22	-0.146452	0.102238	0.0844602	0.281499	55854
ENSG00000165699	TSC1	protein_coding	1404.16	-0.146445	0.110895	0.0887229	0.29008	7248
ENSG00000170779	CDCA4	protein_coding	1666.26	-0.14639	0.087672	0.0520509	0.20932	55038
ENSG00000112701	SENP6	protein_coding	3631.1	-0.146377	0.0865689	0.050472	0.205767	26054
ENSG00000171453	POLR1C	protein_coding	715.997	-0.146273	0.120868	0.100437	0.312663	9533
ENSG00000203666	EFCAB2	protein_coding	110.46	-0.146193	0.165224	0.119946	0.346462	84288
ENSG00000231607	DLEU2	lncRNA	322.111	-0.145941	0.0997979	0.0688684	0.247811	8847
ENSG00000114127	XRN1	protein_coding	1260.46	-0.145871	0.106567	0.0827411	0.278103	54464
ENSG00000172939	OXSR1	protein_coding	1935.21	-0.145866	0.0905227	0.0464337	0.196587	9943
ENSG00000163617	CCDC191	protein_coding	151.959	-0.145842	0.155242	0.12137	0.348818	57577
ENSG00000182518	FAM104B	protein_coding	527.009	-0.14562	0.120533	0.105661	0.322089	90736
ENSG00000101898	MCTS2P	protein_coding	167.818	-0.145578	0.132515	0.105089	0.320957	100101490
ENSG00000096654	ZNF184	protein_coding	790.681	-0.145562	0.0813315	0.0409791	0.182229	7738
ENSG00000060762	MPC1	protein_coding	482.72	-0.145511	0.113849	0.0913062	0.294432	51660
ENSG00000146555	SDK1	protein_coding	1473.09	-0.145375	0.190505	0.112212	0.332856	221935
ENSG00000134419	RPS15A	protein_coding	6717.21	-0.145276	0.102754	0.0671854	0.244195	6210
ENSG00000152454	AC010326.1	protein_coding	168.954	-0.145265	0.110976	0.0977991	0.30748	10172
ENSG00000224957	LINC01266	lncRNA	42.4148	-0.145218	0.232024	0.0534433	0.212809	101927215
ENSG00000163428	LRRC58	protein_coding	4084.82	-0.145197	0.0925901	0.0581149	0.2234	116064
ENSG00000058804	NDC1	protein_coding	2668.54	-0.145107	0.134007	0.122912	0.351552	55706
ENSG00000129173	E2F8	protein_coding	522.71	-0.145087	0.116382	0.102438	0.315849	79733
ENSG00000177733	HNRNPA0	protein_coding	7387.68	-0.145085	0.0874402	0.056819	0.220938	10949
ENSG00000163848	ZNF148	protein_coding	1487.76	-0.145027	0.112149	0.0937491	0.299492	7707
ENSG00000163960	UBXN7	protein_coding	3511.98	-0.144988	0.101521	0.0764371	0.263815	26043
ENSG00000163961	RNF168	protein_coding	1813.36	-0.144898	0.108125	0.0891618	0.290643	165918
ENSG00000170293	CMTM8	protein_coding	137.937	-0.144887	0.160532	0.123724	0.352809	152189
ENSG00000236859	NIFK-AS1	lncRNA	131.468	-0.144866	0.156123	0.12174	0.349521	254128
ENSG00000160867	FGFR4	protein_coding	92.9418	-0.144803	0.218608	0.070621	0.251435	2264
ENSG00000198816	ZNF358	protein_coding	1413.37	-0.144776	0.140583	0.125836	0.356206	140467
ENSG00000179029	TMEM107	protein_coding	336.508	-0.144676	0.135662	0.118298	0.343881	84314
ENSG00000169189	NSMCE1	protein_coding	417.03	-0.144658	0.113171	0.0916804	0.29521	197370
ENSG00000137135	ARHGEF39	protein_coding	74.359	-0.144646	0.203485	0.0913636	0.294432	84904
ENSG00000143847	PPFIA4	protein_coding	604.616	-0.144611	0.200816	0.0988925	0.309736	8497
ENSG00000170631	ZNF16	protein_coding	335.986	-0.144468	0.0994404	0.0726357	0.255215	7564
ENSG00000158710	TAGLN2	protein_coding	10368.7	-0.144446	0.127316	0.132819	0.36728	8407
ENSG00000100802	C14orf93	protein_coding	498.408	-0.144313	0.126146	0.110313	0.329636	60686
ENSG00000107625	DDX50	protein_coding	1545.84	-0.14422	0.0541435	0.00465282	0.0466969	79009
ENSG00000103978	TMEM87A	protein_coding	1285.31	-0.144198	0.11767	0.111651	0.331756	25963
ENSG00000144792	ZNF660	protein_coding	465.974	-0.144162	0.142458	0.108578	0.326576	285349
ENSG00000164024	METAP1	protein_coding	1315.67	-0.144109	0.0960381	0.0622677	0.233695	23173
ENSG00000083544	TDRD3	protein_coding	630.51	-0.143934	0.0876688	0.0517746	0.208787	81550
ENSG00000165632	TAF3	protein_coding	606.082	-0.143871	0.0909843	0.0615793	0.231762	83860
ENSG00000068912	ERLEC1	protein_coding	780.637	-0.143869	0.0982825	0.0750827	0.261175	27248
ENSG00000125816	NKX2-4	protein_coding	497.793	-0.143838	0.0854325	0.0469158	0.197652	644524
ENSG00000136521	NDUFB5	protein_coding	783.765	-0.143811	0.108491	0.0901786	0.292753	4711
ENSG00000115738	ID2	protein_coding	667.36	-0.143732	0.248585	0.0215505	0.12244	3398
ENSG00000082556	OPRK1	polymorphic_pseudogene	58.8825	-0.143717	0.282934	4.39633e-05	0.00190954	4986
ENSG00000119231	SENP5	protein_coding	1418.33	-0.143576	0.101509	0.0786326	0.26926	205564
ENSG00000119048	UBE2B	protein_coding	838.464	-0.143551	0.0846408	0.0496789	0.203638	7320
ENSG00000172262	ZNF131	protein_coding	1690.09	-0.143323	0.0638839	0.0129038	0.0901247	7690
ENSG00000234009	RPL5P34	processed_pseudogene	155.251	-0.14331	0.182348	0.112563	0.333459	388907
ENSG00000106610	STAG3L4	transcribed_unprocessed_pseudogene	178.295	-0.143297	0.12336	0.117554	0.342542	64940
ENSG00000175426	PCSK1	protein_coding	2858.82	-0.143274	0.235829	0.0444682	0.191695	5122
ENSG00000140990	NDUFB10	protein_coding	1642.16	-0.143225	0.0785217	0.0370481	0.171588	4716
ENSG00000165175	MID1IP1	protein_coding	2961.99	-0.143224	0.108734	0.092254	0.296454	58526
ENSG00000011523	CEP68	protein_coding	850.096	-0.143159	0.11264	0.102061	0.315693	23177
ENSG00000138036	DYNC2LI1	protein_coding	349.362	-0.143104	0.132178	0.111963	0.332414	51626
ENSG00000109519	GRPEL1	protein_coding	1022.01	-0.142935	0.0936032	0.0648037	0.238833	80273
ENSG00000113838	TBCCD1	protein_coding	421.6	-0.142931	0.107871	0.0942069	0.300349	55171
ENSG00000169379	ARL13B	protein_coding	389.145	-0.142864	0.117251	0.102407	0.315808	200894
ENSG00000172785	CBWD1	protein_coding	424.426	-0.142821	0.13819	0.124055	0.353318	55871
ENSG00000080839	RBL1	protein_coding	1770.79	-0.142804	0.0949185	0.0697768	0.249675	5933
ENSG00000102158	MAGT1	protein_coding	2615.43	-0.142751	0.118806	0.102398	0.315808	84061
ENSG00000154370	TRIM11	protein_coding	1215.18	-0.142721	0.0980249	0.0757618	0.262315	81559
ENSG00000145495	MARCHF6	protein_coding	5658.1	-0.142464	0.130379	0.114819	0.337885	10299
ENSG00000165675	ENOX2	protein_coding	1133.87	-0.142448	0.106147	0.0870601	0.286856	10495
ENSG00000184436	THAP7	protein_coding	568.32	-0.142438	0.0779619	0.0364138	0.16934	80764
ENSG00000139644	TMBIM6	protein_coding	11970.5	-0.142375	0.0967842	0.0702766	0.250949	7009
ENSG00000116030	SUMO1	protein_coding	2878.13	-0.142358	0.0752545	0.0255403	0.136088	7341
ENSG00000112290	WASF1	protein_coding	4536.04	-0.142282	0.0806222	0.042435	0.186849	8936
ENSG00000157578	LCA5L	protein_coding	70.5048	-0.142224	0.19802	0.100479	0.312684	150082
ENSG00000104290	FZD3	protein_coding	4104.19	-0.142168	0.137372	0.123735	0.352809	7976
ENSG00000066651	TRMT11	protein_coding	656.306	-0.142028	0.0801836	0.0414968	0.183927	60487
ENSG00000185624	P4HB	protein_coding	13594.8	-0.141998	0.180646	0.117388	0.342269	5034
ENSG00000168434	COG7	protein_coding	393.007	-0.141989	0.0832002	0.0511709	0.207264	91949
ENSG00000144659	SLC25A38	protein_coding	967.794	-0.141976	0.105216	0.0938477	0.299752	54977
ENSG00000117399	CDC20	protein_coding	3640.52	-0.141961	0.16016	0.123627	0.352809	991
ENSG00000152082	MZT2B	protein_coding	1335.18	-0.141838	0.0963656	0.0753873	0.261801	80097
ENSG00000138709	LARP1B	protein_coding	1333.24	-0.14172	0.105144	0.090829	0.293744	55132
ENSG00000134684	YARS1	protein_coding	5676.92	-0.141675	0.103709	0.0755658	0.262014	8565
ENSG00000204070	SYS1	protein_coding	799.557	-0.141641	0.102008	0.0846412	0.281809	90196
[truncated: 13,429 more rows]
