# Supplementary material for: Functional characterization of the ATOH1 molecular subtype indicates a pro-metastatic role in small cell lung cancer
Source: Cell Rep. 2025 Apr 29;44(5):115603. doi: 10.1016/j.celrep.2025.115603 (PMC12116416; doi:10.1016/j.celrep.2025.115603)
Supplement: Table S9. GO enrichment analysis of genes downregulated (blue) and upregulated (red) upon ATOH1 depletion in CDX17P, related to Figure 4B [file mmc8.xlsx]

## Sheet: Table S9
Table S9. GO enrichment analysis of genes downregulated (blue) and upregulated (red) upon ATOH1 depletion in CDX17P
term_name	Up/downregulated	p_value	log10 p value	term_size	query_size	intersection_size	precision	recall	term_id	source	effective_domain_size	source_order	parents	evidence_codes	intersection
anatomical structure development	Downregulated	-0.0486042	-1.31333	5836	153	66	0.431373	0.0113091	GO:0048856	GO:BP	21092	15126		ISS IBA TAS IEA,IDA,ISS NAS IEA,ISS IBA IEA,IBA IEA,TAS,IEA,IEA,NAS,IEP IBA TAS IEA,ISS TAS IEA,IMP ISS IBA IC IEA,IBA IEA,IMP IEA,IMP,IMP TAS,IMP,IEA,IDA ISS IBA TAS,IMP,IBA IEA,ISS TAS IEA,ISS IEA,IEA,IEA,IBA IEA,IEA,IDA,IEA,IDA ISS IBA IEA,IEA,IMP ISS IEA,IEA,IEA,IEA,IBA TAS IEA,IEA,IDA IEA,IEA,IBA,TAS IEA,IMP IBA IEA,IBA IEA,ISS IBA IEA,IEA,ISS,IMP IEA,ISS,IDA ISS IBA IEA,IBA IEA,IBA,IMP IC,I…	ATOH1,CBFA2T3,DLL1,MEIS1,HES6,CPM,INSC,TTC26,DAAM1,LHX3,POU4F1,USH2A,IRX2,DLL3,CAMK2A,ADAM12,SVIL,LPAR3,BDNF,TTN,GAL3ST1,FZD9,RORB,PCDH15,INPP5D,NRN1,DCHS2,HLA-E,CCDC141,TGFBR3,ID4,RBM24,SHB,MB,PCSK6,SOX14,CHST11,BNIP3,BARHL1,HNF4G,NKX2-2,WNT10A,PLXNA4,ACTN3,CFAP54,ANO1,HK2,JAM2,SULF1,RSPH1,CDH20,DNAAF1,KLF15,HTRA1,APLN,JAM3,GRXCR1,IGFBP5,SLC18A2,SEMA3D,PRPH2,FGF14,RAMP1,MKX,NRG4,SYT17
mechanoreceptor differentiation	Downregulated	-0.0481385	-1.31751	73	50	4	0.08	0.0547945	GO:0042490	GO:BP	21092	11782		IEA,IEA,ISS IC IEA,IEA	ATOH1,DLL1,USH2A,PCDH15
compartment pattern specification	Downregulated	-0.0449026	-1.34773	5	34	2	0.0588235	0.4	GO:0007386	GO:BP	21092	3259		IEA,IEA	DLL1,DLL3
carbohydrate metabolic process	Downregulated	-0.0426887	-1.36969	594	133	14	0.105263	0.023569	GO:0005975	GO:BP	21092	2007		IDA,IMP ISS IBA TAS IEA,IEA,IEA,IBA,IDA IBA,IDA TAS NAS,IDA,IEA,NAS,ISS IEA,IBA TAS IEA,TAS IEA,TAS	CBFA2T3,HK1,MGAM2,GCKR,ERFE,B3GNT4,FUT4,DYRK2,CHST11,ALDH1B1,ACTN3,HK2,IDUA,ST3GAL5
regulation of cell development	Downregulated	-0.036944	-1.43246	512	172	15	0.0872093	0.0292969	GO:0060284	GO:BP	21092	17040		IEA,ISS IEA,IBA,IEA,IEA,IEA,IDA IBA,IEA,IEA,IEA,IBA,IEA,IBA,IMP,IMP	ATOH1,DLL1,HES6,POU4F1,DLL3,LPAR3,BDNF,ID4,SHB,NKX2-2,PLXNA4,ACTN3,SEMA3D,CAV3,PRKCH
inner ear receptor cell differentiation	Downregulated	-0.0363333	-1.43969	68	50	4	0.08	0.0588235	GO:0060113	GO:BP	21092	16892		IEA,IEA,ISS IC IEA,IEA	ATOH1,DLL1,USH2A,PCDH15
system development	Downregulated	-0.0355497	-1.44916	4369	60	27	0.45	0.0061799	GO:0048731	GO:BP	21092	15011		ISS IBA TAS IEA,IDA,ISS NAS IEA,ISS IBA IEA,IBA IEA,IEA,IBA IEA,ISS TAS IEA,ISS IC IEA,IBA IEA,IMP IEA,IMP,IMP,IEA,IDA ISS IBA TAS,IMP,IBA IEA,TAS IEA,ISS IEA,IEA,IEA,IBA IEA,IEA,IDA,IEA,IDA ISS,IEA	ATOH1,CBFA2T3,DLL1,MEIS1,HES6,INSC,LHX3,POU4F1,USH2A,IRX2,DLL3,CAMK2A,ADAM12,LPAR3,BDNF,TTN,GAL3ST1,FZD9,RORB,PCDH15,INPP5D,NRN1,DCHS2,HLA-E,CCDC141,TGFBR3,ID4
detection of abiotic stimulus	Downregulated	-0.0271562	-1.56613	145	160	8	0.05	0.0551724	GO:0009582	GO:BP	21092	3955		IEA,IDA TAS,IEA,IEA,ISS,NAS,IEA,ISS IEA	AIPL1,TTN,PCDH15,TRPM8,ANO1,PLEKHB1,PRPH2,CAV3
detection of external stimulus	Downregulated	-0.0233196	-1.63228	142	160	8	0.05	0.056338	GO:0009581	GO:BP	21092	3954		IEA,IDA TAS,IEA,IEA,ISS,NAS,IEA,ISS IEA	AIPL1,TTN,PCDH15,TRPM8,ANO1,PLEKHB1,PRPH2,CAV3
cell fate specification	Downregulated	-0.0197121	-1.70527	114	26	4	0.153846	0.0350877	GO:0001708	GO:BP	21092	509		IEA,ISS IEA,IEA,ISS IEA	ATOH1,DLL1,LHX3,POU4F1
nervous system development	Downregulated	-0.017489	-1.75723	2504	55	19	0.345455	0.00758786	GO:0007399	GO:BP	21092	3272		ISS IBA TAS IEA,ISS IEA,IBA IEA,IBA IEA,IEA,IBA IEA,ISS TAS IEA,ISS IC IEA,IBA,IEA,IMP,IEA,IDA ISS IBA TAS,IBA IEA,TAS IEA,ISS IEA,IEA,IBA IEA,IEA	ATOH1,DLL1,MEIS1,HES6,INSC,LHX3,POU4F1,USH2A,IRX2,DLL3,CAMK2A,LPAR3,BDNF,GAL3ST1,FZD9,RORB,PCDH15,NRN1,CCDC141
cellular developmental process	Downregulated	-0.0167982	-1.77474	4280	145	52	0.358621	0.0121495	GO:0048869	GO:BP	21092	15138		ISS IBA IEA,IDA IEA,ISS TAS NAS IEA,ISS IEA,IBA IEA,IEA,IEA,IBA IEA,ISS TAS IEA,IMP ISS IBA IC IEA,IBA,IEA,IMP,TAS,IEA,IDA ISS IBA TAS,IMP,IEA,ISS IEA,IEA,IEA,IBA,IEA,IDA ISS IBA,IBA IEA,IMP ISS IEA,IEA,IEA,IBA IEA,IEA,IEA,IEA,IEA,IBA,IBA IEA,IBA IEA,ISS,IBA IEA,IBA IEA,IEA,ISS,ISS,ISS IEA,IBA IEA,ISS IEA,IEA,IEA,ISS IBA IEA,IEA,IBA,IBA IEA,IEA	ATOH1,CBFA2T3,DLL1,MEIS1,HES6,INSC,TTC26,LHX3,POU4F1,USH2A,IRX2,DLL3,CAMK2A,ADAM12,LPAR3,BDNF,TTN,FZD9,RORB,PCDH15,INPP5D,NRN1,CCDC141,TGFBR3,ID4,RBM24,SHB,MB,SOX14,PIWIL4,CHST11,BNIP3,BARHL1,HNF4G,NKX2-2,WNT10A,GAS1,PLXNA4,ACTN3,CFAP54,ANO1,JAM2,SULF1,RSPH1,KLF15,HTRA1,JAM3,GRXCR1,IGFBP5,PLEKHB1,SEMA3D,PRPH2
hair cell differentiation	Downregulated	-0.0167328	-1.77643	56	50	4	0.08	0.0714286	GO:0035315	GO:BP	21092	10289		IEA,IEA,ISS IEA,IEA	ATOH1,DLL1,USH2A,PCDH15
regulation of neurogenesis	Downregulated	-0.0161354	-1.79222	370	43	7	0.162791	0.0189189	GO:0050767	GO:BP	21092	15284		IEA,ISS IEA,IBA,IEA,IEA,IEA,IDA IBA	ATOH1,DLL1,HES6,POU4F1,DLL3,LPAR3,BDNF
cell differentiation	Downregulated	-0.0141678	-1.8487	4256	156	55	0.352564	0.0129229	GO:0030154	GO:BP	21092	7711		ISS IBA IEA,IDA IEA,ISS TAS NAS IEA,ISS IEA,IBA IEA,IEA,IEA,IBA IEA,ISS TAS IEA,IMP ISS IBA IC IEA,IBA,IEA,IMP,TAS,IEA,IDA ISS IBA TAS,IMP,IEA,ISS IEA,IEA,IEA,IBA,IEA,IDA ISS IBA,IBA IEA,IMP ISS IEA,IEA,IEA,IBA IEA,IEA,IEA,IEA,IEA,IBA,IBA IEA,IBA IEA,ISS,IBA IEA,IBA IEA,IEA,ISS,ISS,ISS IEA,IBA IEA,ISS IEA,IEA,IEA,ISS IBA IEA,IEA,IBA,IBA IEA,IEA,IBA,IDA IEA,IEA	ATOH1,CBFA2T3,DLL1,MEIS1,HES6,INSC,TTC26,LHX3,POU4F1,USH2A,IRX2,DLL3,CAMK2A,ADAM12,LPAR3,BDNF,TTN,FZD9,RORB,PCDH15,INPP5D,NRN1,CCDC141,TGFBR3,ID4,RBM24,SHB,MB,SOX14,PIWIL4,CHST11,BNIP3,BARHL1,HNF4G,NKX2-2,WNT10A,GAS1,PLXNA4,ACTN3,CFAP54,ANO1,JAM2,SULF1,RSPH1,KLF15,HTRA1,JAM3,GRXCR1,IGFBP5,PLEKHB1,SEMA3D,PRPH2,MKX,SYT17,TRIM54
animal organ morphogenesis	Downregulated	-0.0131154	-1.88222	1066	60	13	0.216667	0.0121951	GO:0009887	GO:BP	21092	4203		IEA,ISS IEA,IBA IEA,NAS,TAS,IEA,IBA,IEA,IMP,ISS IEA,IEA,IDA ISS,IEA	ATOH1,DLL1,MEIS1,DAAM1,LHX3,POU4F1,USH2A,IRX2,TTN,RORB,PCDH15,TGFBR3,ID4
neuron differentiation	Downregulated	-0.0103531	-1.98493	1393	60	15	0.25	0.0107681	GO:0030182	GO:BP	21092	7725		ISS IBA IEA,ISS IEA,IEA,IBA IEA,ISS TAS IEA,ISS IC IEA,IBA,IMP,IEA,IDA ISS IBA TAS,ISS IEA,IEA,IBA,IEA,IEA	ATOH1,DLL1,MEIS1,LHX3,POU4F1,USH2A,IRX2,CAMK2A,LPAR3,BDNF,RORB,PCDH15,NRN1,CCDC141,ID4
inner ear auditory receptor cell differentiation	Downregulated	-0.0082544	-2.08331	47	50	4	0.08	0.0851064	GO:0042491	GO:BP	21092	11783		IEA,IEA,IEA,IEA	ATOH1,DLL1,USH2A,PCDH15
anatomical structure morphogenesis	Downregulated	-0.00406203	-2.39126	2722	162	43	0.265432	0.0157972	GO:0009653	GO:BP	21092	4017		IEA,ISS IEA,IBA IEA,TAS,NAS,TAS IEA,TAS IEA,IBA,IEA,IEA,IMP TAS,IEA,IDA IBA TAS,IMP,ISS IEA,IEA,IBA,IEA,IDA ISS,IEA,IEA,IBA,IEA,IDA,IMP IEA,IBA IEA,IEA,ISS,IMP,ISS,IDA ISS IEA,IBA,IMP,IEA,IEA,IDA IBA IEA,IEA,IEA,IBA,IDA,IDA,IMP IEA,IEA	ATOH1,DLL1,MEIS1,CPM,DAAM1,LHX3,POU4F1,USH2A,IRX2,DLL3,ADAM12,LPAR3,BDNF,TTN,RORB,PCDH15,NRN1,CCDC141,TGFBR3,ID4,SHB,SOX14,CHST11,BNIP3,WNT10A,PLXNA4,ACTN3,ANO1,HK2,JAM2,SULF1,CDH20,DNAAF1,HTRA1,APLN,JAM3,GRXCR1,IGFBP5,SEMA3D,RAMP1,SYT17,CAV3,CA9
generation of neurons	Downregulated	-0.003882	-2.41094	1465	60	16	0.266667	0.0109215	GO:0048699	GO:BP	21092	14979		ISS IBA IEA,ISS IEA,IEA,IBA IEA,ISS TAS IEA,ISS IC IEA,IBA,IMP,IEA,IDA ISS IBA TAS,IEA,ISS IEA,IEA,IBA,IEA,IEA	ATOH1,DLL1,MEIS1,LHX3,POU4F1,USH2A,IRX2,CAMK2A,LPAR3,BDNF,FZD9,RORB,PCDH15,NRN1,CCDC141,ID4
regulation of inner ear receptor cell differentiation	Downregulated	-0.00288829	-2.53936	9	5	2	0.4	0.222222	GO:2000980	GO:BP	21092	30163		IEA,IEA	ATOH1,DLL1
regulation of mechanoreceptor differentiation	Downregulated	-0.00288829	-2.53936	9	5	2	0.4	0.222222	GO:0045631	GO:BP	21092	13343		IEA,IEA	ATOH1,DLL1
regulation of inner ear auditory receptor cell differentiation	Downregulated	-0.00288829	-2.53936	9	5	2	0.4	0.222222	GO:0045607	GO:BP	21092	13319		IEA,IEA	ATOH1,DLL1
neuron fate commitment	Downregulated	-0.00265161	-2.57649	69	26	4	0.153846	0.057971	GO:0048663	GO:BP	21092	14944		IEA,ISS IEA,IEA,ISS IEA	ATOH1,DLL1,LHX3,POU4F1
neurogenesis	Downregulated	-0.000983165	-3.00737	1680	60	18	0.3	0.0107143	GO:0022008	GO:BP	21092	7539		ISS IBA IEA,ISS IEA,IEA,IBA,IBA IEA,ISS TAS IEA,ISS IC IEA,IBA,IEA,IMP,IEA,IDA ISS IBA TAS,IEA,ISS IEA,IEA,IBA,IEA,IEA	ATOH1,DLL1,MEIS1,HES6,LHX3,POU4F1,USH2A,IRX2,DLL3,CAMK2A,LPAR3,BDNF,FZD9,RORB,PCDH15,NRN1,CCDC141,ID4
cell development	Downregulated	-0.000852266	-3.06942	2142	179	41	0.22905	0.019141	GO:0048468	GO:BP	21092	14785		IEA,ISS IEA,IEA,IBA,IEA,IEA,ISS TAS IEA,IBA,IBA,IEA,IMP,IEA,IDA ISS IBA TAS,IMP,ISS IEA,IEA,IBA,IEA,ISS,IEA,IEA,IEA,IEA,IBA IEA,IBA IEA,IEA,ISS,ISS,ISS IEA,IBA IEA,IEA,ISS IBA IEA,IBA,IEA,IBA,IDA,IMP TAS IEA,ISS IBA IEA,IMP,IEA,IBA IEA	ATOH1,DLL1,MEIS1,HES6,TTC26,LHX3,POU4F1,USH2A,IRX2,DLL3,CAMK2A,LPAR3,BDNF,TTN,RORB,PCDH15,NRN1,CCDC141,TGFBR3,ID4,SHB,CHST11,NKX2-2,PLXNA4,ACTN3,CFAP54,ANO1,JAM2,SULF1,RSPH1,JAM3,GRXCR1,SEMA3D,PRPH2,MKX,SYT17,CAV3,ROPN1L,PRKCH,HYDIN,MYO16
neuron fate specification	Downregulated	-0.000113758	-3.94402	32	26	4	0.153846	0.125	GO:0048665	GO:BP	21092	14946		IEA,ISS IEA,IEA,ISS IEA	ATOH1,DLL1,LHX3,POU4F1
cell communication	Upregulated	0.000459235	3.33797	6551	276	126	0.456522	0.0192337	GO:0007154	GO:BP	21092	3050		IDA TAS IC,IBA,IEA,IDA,IBA IEA,IBA TAS IEA,IMP IBA TAS IEA,IDA TAS IEA,TAS,IBA TAS IEA,IDA,IMP,IBA,TAS IEA,IEA,TAS,NAS,IDA ISS IBA IEA,IMP IBA,IMP ISS IBA IEA,IDA ISS,IMP IEA,IBA,TAS NAS IEA,IBA TAS IEA,IMP,IDA IBA,ISS IEA,IEA,IEA,IEA,ISS IBA TAS IEA,ISS,IDA IBA TAS,IMP IBA,IDA IMP IBA,TAS,IMP IC IEA,IDA,IEA,ISS,IDA IBA TAS IEA,TAS,IDA ISS IBA TAS,IBA,HMP IEA,IBA,TAS,TAS IEA,TAS IEA,IBA,TAS IEA,I…	PLAU,CAMKK1,DOCK10,KCNN4,DTX4,GNG12,HTR1D,ARHGEF5,S100A6,RAPGEFL1,TREML1,HDAC7,LAMA3,DBH,LPAR5,DAPP1,PKP1,TAX1BP3,TMBIM1,ITGA3,ABCA7,TIMP1,MOB3C,P2RX5,IL12RB2,LCP1,PHLDA3,ITPR3,TUBB3,KREMEN2,RND1,GRM2,MGLL,SFN,PLEKHA4,NLRC5,S100A11,GPNMB,ATP2A3,PLEK2,SCRT2,MST1R,CAPN1,CRHBP,PLPP2,SECTM1,SAMD14,COL16A1,RHOD,ARHGAP27,EBI3,MAP3K6,ANK3,ITGB6,GPRC5C,ITPRIP,SLC1A2,STAT5A,PLCB2,TRIL,STAT6,LEF1,CAMK2B,AN…
signaling	Upregulated	0.000507333	3.29471	6492	276	125	0.452899	0.0192545	GO:0023052	GO:BP	21092	7643		IDA TAS IC,IBA,IEA,IDA,IBA IEA,IBA TAS IEA,IMP IBA TAS IEA,IDA TAS IEA,TAS,IBA TAS IEA,IDA,IMP,IBA,TAS IEA,IEA,TAS,NAS,IDA ISS IBA IEA,IMP IBA,IMP ISS IBA IEA,IDA ISS,IMP IEA,IBA,TAS NAS IEA,IBA TAS IEA,IMP,IDA IBA,ISS IEA,IEA,IEA,IEA,ISS IBA TAS IEA,ISS,IDA IBA TAS,IMP IBA,IDA IMP IBA,TAS,IMP IC IEA,IDA TAS,IEA,ISS,IDA IBA TAS IEA,TAS,IDA ISS IBA TAS,IBA,HMP IEA,IBA,TAS,TAS IEA,TAS IEA,IBA,TAS I…	PLAU,CAMKK1,DOCK10,KCNN4,DTX4,GNG12,HTR1D,ARHGEF5,S100A6,RAPGEFL1,TREML1,HDAC7,LAMA3,DBH,LPAR5,DAPP1,PKP1,TAX1BP3,TMBIM1,ITGA3,ABCA7,TIMP1,MOB3C,P2RX5,IL12RB2,LCP1,PHLDA3,ITPR3,TUBB3,KREMEN2,RND1,GRM2,MGLL,SFN,PLEKHA4,NLRC5,S100A11,GPNMB,ATP2A3,PLEK2,SCRT2,MST1R,CAPN1,CRHBP,PLPP2,SECTM1,SAMD14,COL16A1,RHOD,ARHGAP27,EBI3,MAP3K6,ANK3,ITGB6,GPRC5C,ITPRIP,SLC1A2,STAT5A,PLCB2,TRIL,STAT6,LEF1,CAMK2B,AN…
signal transduction	Upregulated	0.000717643	3.14409	5993	127	63	0.496063	0.0105123	GO:0007165	GO:BP	21092	3061		IDA TAS IC,IBA,IEA,IDA,IBA IEA,IBA TAS IEA,IMP IBA TAS IEA,IDA TAS IEA,TAS,IBA TAS IEA,IDA,IMP,IBA,IEA,IEA,TAS,NAS,IDA ISS IBA IEA,IMP IBA,IMP ISS IBA IEA,IDA ISS,IMP IEA,IBA,TAS NAS IEA,IBA TAS IEA,IMP,IDA IBA,ISS IEA,IEA,IEA,IEA,ISS IBA IEA,ISS,IDA IBA TAS,IMP IBA,IDA IMP IBA,TAS,IMP IC IEA,IDA,IEA,ISS,IDA IBA TAS IEA,TAS,IDA ISS IBA TAS,IBA,HMP IEA,IBA,TAS,TAS IEA,TAS IEA,IBA,TAS IEA,IEA,IBA I…	PLAU,CAMKK1,DOCK10,KCNN4,DTX4,GNG12,HTR1D,ARHGEF5,S100A6,RAPGEFL1,TREML1,HDAC7,LAMA3,DBH,LPAR5,DAPP1,PKP1,TAX1BP3,TMBIM1,ITGA3,ABCA7,TIMP1,MOB3C,P2RX5,IL12RB2,LCP1,PHLDA3,ITPR3,TUBB3,KREMEN2,RND1,GRM2,MGLL,SFN,PLEKHA4,NLRC5,S100A11,GPNMB,ATP2A3,PLEK2,SCRT2,MST1R,CAPN1,CRHBP,PLPP2,SECTM1,SAMD14,COL16A1,RHOD,ARHGAP27,EBI3,MAP3K6,ANK3,ITGB6,GPRC5C,ITPRIP,STAT5A,PLCB2,TRIL,STAT6,LEF1,CAMK2B,ANKRD6
response to stimulus	Upregulated	0.00349593	2.45644	9000	269	153	0.568773	0.017	GO:0050896	GO:BP	21092	15390		IDA IBA TAS IC IEA,IMP,HMP,IBA,ISS IEA,IDA TAS,IBA IEA,IBA TAS IEA,IMP IBA TAS IEA,IDA IBA IEA,IDA TAS IEA,IEA,ISS,TAS,IBA TAS IEA,IDA IMP IEP,IDA IEP IBA NAS IEA,IMP,IBA,IEA,IEA,IBA IEA,TAS,NAS,IDA ISS IBA IEA,IEA,IMP IBA,IMP ISS IBA IEA,IEA,IDA ISS,IDA IMP IBA IEA,IBA,IC,TAS NAS IEA,IBA TAS IEA,IDA IMP,IDA IBA,IDA ISS IEA,IMP ISS IBA IEA,IEA,IEA,ISS IBA IEA,IDA IEA,ISS TAS,IDA IBA TAS,IMP IBA,I…	PLAU,MYLK3,CSRP1,CAMKK1,DOCK10,KCNN4,DTX4,GNG12,HTR1D,RNASEL,ARHGEF5,CMPK2,BTBD17,S100A6,RAPGEFL1,SERPINB9,TREML1,HDAC7,LAMA3,DBH,RD3,LPAR5,DAPP1,PKP1,TAX1BP3,TMEM229B,TMBIM1,ITGA3,TRIM29,ABCA7,TIMP1,MOB3C,S100A10,P2RX5,IL12RB2,LCP1,PHLDA3,ITPR3,TUBB3,KREMEN2,RND1,GRM2,FAM111A,MGLL,SFN,PLEKHA4,NLRC5,S100A11,GPNMB,ATP2A3,PLEK2,SCRT2,MST1R,CAPN1,CRHBP,PLPP2,SECTM1,SAMD14,COL16A1,RHOD,GSTK1,ARHGAP27…
cell adhesion	Upregulated	0.00359918	2.4438	1521	269	42	0.156134	0.0276134	GO:0007155	GO:BP	21092	3051		IDA IBA,HMP,IBA,IBA IEA,IEA,IBA NAS IEA,IBA TAS IEA,IEA,IMP,IBA,IDA,IEA,IDA IMP IBA IEA,IEA,IEA,IEA,IDA IEA,IMP,TAS,ISS,IDA IBA TAS IEA,IDA ISS IEA,IEA,IMP IBA IEA,IEA,IDA IPI ISS TAS NAS IEA,IMP,IEA,IBA,IBA,IDA IEA,IBA IEA,IMP IBA NAS IEA,TAS IEA,IDA IMP IBA,IDA,IDA IBA IEA,IEA,IBA,TAS,IMP ISS IEA,IMP	PLAU,CSRP1,TJP3,LAMA3,COL7A1,PKP1,ITGA3,TRIM29,S100A10,IGFN1,RND1,S100A11,GPNMB,LYPD3,CLCA2,EGFL6,COL16A1,RHOD,EBI3,ANK3,ITGB6,LEF1,PDLIM1,DSP,STXBP6,CX3CL1,ADAMTS12,PTAFR,IL27RA,VSTM2L,FLRT3,NECTIN4,ITGB4,ANOS1,LGALS9,C1QTNF1,ANXA1,WNT10B,DCC,IL32,ABCA12,GCNT2
cellular response to stimulus	Upregulated	0.00434825	2.36169	7494	127	71	0.559055	0.00947425	GO:0051716	GO:BP	21092	16044		IDA TAS IC,IMP,IBA,IEA,IDA,IBA IEA,IBA TAS IEA,IMP IBA TAS IEA,IDA TAS IEA,IEA,TAS,IBA TAS IEA,IEP,IDA,IMP,IBA,IEA,IEA,TAS,NAS,IDA ISS IBA IEA,IMP IBA,IMP ISS IBA IEA,IDA ISS,IDA IMP IEA,IBA,TAS NAS IEA,IBA TAS IEA,IMP,IDA IBA,ISS IEA,IEA,IEA,IEA,ISS IBA IEA,IDA IEA,ISS,IDA IBA TAS,IMP IBA,IDA IMP IBA,TAS,IMP IC IEA,IDA,IEA,ISS,IDA IBA TAS IEA,TAS,IDA IMP ISS IBA TAS,IBA,HMP IEA,IBA,TAS IEA,TAS I…	PLAU,MYLK3,CAMKK1,DOCK10,KCNN4,DTX4,GNG12,HTR1D,ARHGEF5,CMPK2,S100A6,RAPGEFL1,SERPINB9,TREML1,HDAC7,LAMA3,DBH,LPAR5,DAPP1,PKP1,TAX1BP3,TMBIM1,ITGA3,ABCA7,TIMP1,MOB3C,P2RX5,IL12RB2,LCP1,PHLDA3,ITPR3,TUBB3,KREMEN2,RND1,GRM2,FAM111A,MGLL,SFN,PLEKHA4,NLRC5,S100A11,GPNMB,ATP2A3,PLEK2,SCRT2,MST1R,CAPN1,CRHBP,PLPP2,SECTM1,SAMD14,COL16A1,RHOD,GSTK1,ARHGAP27,EBI3,MAP3K6,ANK3,ITGB6,GPRC5C,ITPRIP,SLC1A2,STA…
regulation of multicellular organismal process	Upregulated	0.00851534	2.0698	2753	274	63	0.229927	0.0228841	GO:0051239	GO:BP	21092	15677		IBA TAS IC IEA,TAS,IEA,IDA IMP,IEA,ISS IEA,ISS,IEA,ISS,IMP,IEA,IDA,ISS IEA,ISS,ISS IEA,IDA NAS IEA,TAS,IDA IBA,TAS,IDA,IMP ISS,IDA IBA,ISS IEA,IDA IMP ISS IC IEA,ISS TAS,IDA,IMP,IMP,IDA ISS TAS IEA,IEA,IMP,IMP IBA,IDA,IDA IEA,IEA,IMP,IDA ISS IEA,IBA,IMP,IBA,TAS,IEA,IDA IBA,IMP IGI ISS TAS,IEA,IEA,IMP,IDA IMP ISS IEA,IMP,IDA IMP IBA,IDA,IMP,IBA,ISS IEA,IDA IBA,IDA IMP ISS IBA IEA,ISS IEA,TAS,IDA,I…	PLAU,DTX4,HTR1D,HDAC7,LAMA3,DBH,TMBIM1,ITGA3,ABCA7,TIMP1,S100A10,IL12RB2,KREMEN2,MGLL,SFN,GPNMB,ATP2A3,CRHBP,EBI3,ITGB6,STAT5A,TRIL,STAT6,LEF1,CAMK2B,NKX2-1,DSP,ZNF750,CX3CL1,CRABP2,VAMP8,PROCR,ADAMTS12,FOXN1,PTAFR,DNAJA4,SORL1,MAP6,RNF135,BTN1A1,AQP3,MATN1,LURAP1,ANK2,IL27RA,FLRT3,OAS1,TRPM4,TRPV3,LGALS9,C1QTNF1,NPPA,HES2,EPAS1,CNMD,ANXA1,WNT10B,DCC,IL32,ABCA12,GCNT2,AGAP2,NAV3
multicellular organismal process	Upregulated	0.0110992	1.95471	7463	277	134	0.483755	0.0179552	GO:0032501	GO:BP	21092	8794		IBA TAS IC IEA,IMP ISS IBA IEA,HMP,ISS IBA,IEA,TAS,IMP IEA,NAS,IDA IMP IBA IEA,IEA,IBA NAS,NAS,TAS,IEP IBA IEA,IDA IMP IEA,IEP IBA IEA,ISS IEA,ISS IBA IEA,IBA IEA,IEP,ISS,IMP IEP ISS IEA,IDA ISS,IMP IEA,IEA,TAS IEA,IDA,IBA,TAS IEA,IDA IMP ISS IBA IEA,ISS IEA,IDA,IEA,IBA IEA,ISS,ISS IEA,IDA NAS IEA,TAS NAS,IEA,IBA,IEA,IDA IMP IEP IBA TAS,IEA,IBA,TAS,ISS IEA,TAS,ISS,IDA IEA,ISS NAS IEA,IMP ISS,IEA,…	PLAU,MYLK3,CSRP1,DOCK10,KCNN4,DTX4,HTR1D,S100A6,GREB1L,TTC9,TJP3,SLC16A12,RAPGEFL1,TREML1,HDAC7,LAMA3,DBH,RD3,LPAR5,COL7A1,TMBIM1,ITGA3,ABCA7,TIMP1,S100A10,P2RX5,IL12RB2,IGFN1,ITPR3,TUBB3,KREMEN2,RND1,GRM2,BFSP1,MGLL,SFN,GPNMB,ATP2A3,SCRT2,MST1R,CAPN1,CRHBP,TNFAIP2,SAMD14,COL16A1,TRNP1,EBI3,ANK3,ITGB6,SLC1A2,STAT5A,PLCB2,ST14,TRIL,STAT6,GSN,STMN4,LEF1,CAMK2B,SLC6A17,NKX2-1,PDLIM1,DSP,ZNF750,OVOL1…
cell migration	Upregulated	0.0116443	1.93388	1498	276	41	0.148551	0.0273698	GO:0016477	GO:BP	21092	5812		IDA IEA,IDA IBA,IEA,IMP,IBA IEA,IEA,IBA IEA,IMP,IMP,IBA,IMP,IDA,IEA,IBA,IMP IBA,IBA,IMP,IDA IMP IEA,IMP,IDA IEA,ISS IEA,IDA IMP IBA TAS IEA,IMP,IDA,IEA,IEA,IMP,IDA IEA,ISS IEA,IEA,IDA,ISS IEA,ISS IEA,IBA IEA,IMP,IDA ISS IBA IEA,IBA IEA,IEA,IMP,IMP,IBA	PLAU,DOCK10,ARHGEF5,HDAC7,LAMA3,DBH,ITGA3,TIMP1,LCP1,RND1,S100A11,GPNMB,SCRT2,MST1R,RHOD,ITGB6,STAT5A,LEF1,CAMK2B,NKX2-1,PDLIM1,CX3CL1,ADAMTS12,PLA2G7,FOXN1,PTAFR,DNAJA4,SORL1,NBL1,IL27RA,SYNPO2,FLRT3,TRPM4,ITGB4,LGALS9,ANXA1,DCC,UNC5C,GCNT2,NAV3,DOCK2
tissue development	Upregulated	0.0205226	1.68777	1973	277	49	0.176895	0.0248353	GO:0009888	GO:BP	21092	4204		ISS IBA IEA,IBA,IEA,IBA,IEP IBA TAS,IMP IBA,IEP TAS,IEP,IEA,IDA,IBA IEA,ISS IEA,IMP IBA,TAS,IEP,IEA,IMP IBA IEA,IEA,IMP ISS IEA,IEA,IDA IEP IEA,IDA ISS TAS IEA,IBA TAS,IMP IBA,IBA IEA,TAS,IDA IEA,IDA TAS IEA,IDA IEA,TAS,IEA,IEA,IEA,IEA,ISS IEA,ISS,IEP,NAS,IEA,IEA,IDA IBA,IEP IEA,IDA,ISS IEA,IMP ISS IEA,IMP,IEA,ISS IEA,IEP	MYLK3,CSRP1,GREB1L,TJP3,LAMA3,POF1B,COL7A1,ITGA3,TIMP1,TUBB3,BFSP1,SFN,PLEKHA4,SECTM1,GSTK1,ITGB6,ST14,STAT6,LEF1,ANKRD6,NKX2-1,DSP,KRT15,ZNF750,OVOL1,CRABP2,ADAMTS12,FOXN1,SORL1,AQP3,MATN1,AREG,SOCS3,ATP2C2,FLRT3,TRPM4,ITGB4,NPPA,EPAS1,CNMD,ANXA1,WNT10B,UNC5C,TRIM71,ABCA12,GCNT2,AGAP2,GRHL3,MYH15
supramolecular fiber organization	Upregulated	0.0407721	1.38964	807	151	18	0.119205	0.0223048	GO:0097435	GO:BP	21092	21812		ISS IBA IEA,IBA,IMP,IMP IBA,IDA IBA,IMP,IMP ISS IBA IEA,IDA IBA,ISS IEA,IBA,IMP IBA,IDA IMP IGI ISS IBA TAS IEA,IBA,ISS IEA,ISS IEA,IBA,IGI,IEA	MYLK3,CSRP1,ARHGEF5,POF1B,PKP1,S100A10,LCP1,RND1,BFSP1,SAMD14,RHOD,GSN,STMN4,PDLIM1,DSP,KRT15,CX3CL1,ADAMTS12
