# Supplementary material for: Functional characterization of the ATOH1 molecular subtype indicates a pro-metastatic role in small cell lung cancer
Source: Cell Rep. 2025 Apr 29;44(5):115603. doi: 10.1016/j.celrep.2025.115603 (PMC12116416; doi:10.1016/j.celrep.2025.115603)
Supplement: Table S11. Gene signatures used for GSEA, related to Figures S4A–S4D [file mmc9.xlsx]

## Sheet: Table S11
Table S11. Gene signatures used for gene set enrichment analysis
NE_signature_Cai2021	NNE_signature_Cai2021	Hair_cell_Cai_et_al_2015	hair_cells_Burns2015
TUBB2B	LGALS3	NME9	AK9
BEX1	IFITM3	FAM166C	BBOF1
GNG4	ANXA1	C9orf116	CEP126
INSM1	NABP1	C17orf97	CEP85L
CHGA	S100A16	C10orf53	CFAP126
CRMP1	WWTR1	C9orf135	CFAP161
KIF1A	AHNAK	C16orf46	CFAP206
NCAM1	CYR61	KIAA1211L	CFAP299
SCG3	ITGB4	C11orf52	CFAP43
SNAP25	CAV2	CTXND2	CFAP44
CHGB	EPHA2	ABCC1	CFAP45
KIF5C	GPX8	ABCC8	CFAP52
DPYSL5	ANXA3	ABCD2	CFAP54
SYP	TGFBR2	ACBD7	CFAP65
GNAO1	MYOF	ACSS2	CFAP69
RUNDC3A	YAP1	ACTC1	CFAP77
SCAMP5	ADGRG6	ACTN3	CFAP91
AP3B2	GPRC5A	ACTR3B	CRACD
MAPK8IP1	EMP1	ADAMTS18	DNAAF4
PGBD5	RHBDF1	ADCY8	DNAH5
SOGA3	CAV1	AGR3	DNAH6
RAB39A	HFE	C6orf132	DNAH7
CHRNB2	NT5E	AKNAD1	DNAH9
UNC13A	OSMR	ALOX15	DNAI1
TMEM198	IL18	AMPD3	DNAI2
		ANKRD22	DNAI3
		ANKRD42	DNAI4
		ANKS1B	DNAL1
		ANO3	DRC1
		ANXA4	DRC3
		AP3B2	DRC7
		APBA1	DYNLT5
		ARHGDIG	ENDOV
		ARMC2	ERICH3
		ARMC3	ERICH5
		ARMC4	FAM166C
		ARTN	FAM241A
		ATOH1	HROB
		ATP11A	LRRC73
		ATP2B3	LRRC74B
		ATP7B	MINDY4B
		ATP8B1	MKRN2OS
		B3GNT4	MYCL
		BAIAP2L2	NDUFAF6
		BARHL1	NME9
		BBS1	ODAD2
		ERICH5	ODAD3
		HROB	PIFO
		C3orf22	PJVK
		BCL2L14	PLAAT1
		BDNF	PLPPR4
		BDNF	PLPPR5
		BEND4	RSPH10B2
		BEX2	RSPH10B
		BEX1	SAXO2
		BLNK	SMIM18
		BRSK2	SMIM5
		BTBD17	SPATA6L
		BTC	STING1
		C2CD2L	TEX26
		CABP2	TEX52
		CACNB2	TMEM255B
		CACNG2	ADGRV1
		CADPS2	cfap53
		CALB2	odad1
		CALM1	CASZ1
		CALM3	Ankrd66
		CALM2	Xirp2
		CAPSL	Cfap47
		CARD10	NEFM
		CBLN1	MIAT
		CCDC103	SHNG11
		CCDC146	C9orf24
		CCDC65	C5orf49
		CCDC87	C2orf81
		CCDC88B	PIERCE1
		CCDC88C	CFAP107
		CCDC92	C17orf97
		CD164L2	C10orf53
		CDCP2	CFAP95
		CDH1	ABCA5
		CDHR1	ABCD2
		CDK15	ACSS2
		CDKL1	ADAMTS19
		CDKL4	ADCY1
		CEL	AGBL2
		CELSR3	AGBL4
		CHGA	AK8
		CHGB	AKNAD1
		CHIA	ANKFN1
		CHRM4	ANKRD22
		CHRNA1	ANKRD24
		CHRNA10	ANKRD42
		CHRNA2	ANO3
		CHRNA9	ANO4
		CHRNB2	AP3B2
		CHRNB4	APBA1
		CHRND	ARMC2
		CHRNG	ARMC9
		CHST13	ART3
		CHST4	ATOH1
		CIB2	ATP10D
		CKMT1A	ATP2B2
		CKMT1B	ATP8A2
		CLDN14	B3GNT4
		CLDN9	BDNF
		CLEC18B	BRSK2
		CLEC18A	CABP2
		CLEC18C	CACNB2
		CLPS	CALB2
		CLRN2	CAMK2B
		CLSTN3	CARD10
		CPLX1	CCDC113
		CPNE9	CCDC141
		CRB3	CCDC146
		CRLF1	CCDC30
		CRYAB	CCDC40
		CTNND2	CCDC65
		CXCL14	CCDC81
		CYB561	CCL21
		CYP11A1	CCNJL
		CYP4F22	CDC25B
		KIAA0319	CDH23
		KIAA1549L	CDKL4
		C2orf80	CEP152
		C12orf56	CHGB
		DEFB124	CHRNA10
		DGKG	CHRNA9
		DISP2	CHRNG
		DLEC1	CIB3
		DLG2	CKMT1A
		DLGAP3	CKMT1B
		DLK2	CLEC18C
		DLL1	CLEC18A
		DLL3	CLEC18B
		DLL4	CLIP4
		DNAI2	CLRN1
		DNAJB13	CNIH2
		DNALI1	CPEB3
		DPF3	CXCL14
		DRD3	CYB561D2
		DSCAML1	C12orf56
		DTNA	DEFB124
		DUSP14	DGKG
		DYNLRB2	DLK2
		DYTN	DLL1
		ECEL1	DMXL2
		EDN2	DNAJB13
		EFCAB1	DNAJC5B
		EFCAB10	DNER
		EFCAB6	DSCAML1
		EFHC2	DYDC1
		ELFN1	DYDC2
		ELFN2	DYTN
		ELMOD1	EDARADD
		EMB	EFCAB10
		EMX1	EFCAB6
		EMX2	EFHC1
		ENKUR	EIF4E3
		ENO4	ELMOD1
		EPS8L2	EML1
		ESPNL	ENO4
		ESRP2	ESPN
		F2RL1	ESPNL
		FAM160A1	EVC2
		TLCD3B	EYA2
		TLCD3B	FAIM2
		FAM83A	FAM13C
		FAM83G	FAM161A
		FAM92B	FAM183A
		FANK1	FAM78B
		FBXO16	FAM81B
		FBXO2	FANK1
		FBXO36	FCHO1
		FCER2	FEZ1
		FGF21	FGF21
		FGF5	FHAD1
		FHOD3	FN3K
		FITM1	FNIP2
		FN3K	FOXJ1
		FOXJ1	FSCN2
		FSCN2	FSIP1
		FSD1L	GAD2
		FSIP1	GAS7
		FUT1	GDAP1
		GALNT13	GDAP1L1
		GALNT14	GFI1
		GALNT9	SPATA31D3
		GAS6	FAM205C
		GATA3	SPATA31D4
		GCK	SPATA31D1
		GDAP1	GNG3
		GDAP1L1	GPR155
		GDPD4	GPR156
		GFI1	GPR68
		GIPC3	GRK1
		C7orf57	GRP
		AC187653.1	GRXCR1
		GNG8	GRXCR2
		GNMT	HECW1
		GPHA2	HS3ST6
		GPR152	HYDIN
		GPR155	ICA1L
		GPR156	INSC
		GPR4	IQCA1
		GPR6	IQCD
		GPX2	IQUB
		GRK1	IRX2
		GRM2	JAG2
		GRP	KCNA10
		GRXCR1	KCNB1
		GRXCR2	KCNH6
		HEBP2	KCNH7
		HECW1	KCNJ2
		HES5	KCNS3
		HES6	KIF24
		HRH3	KIF27
		HRK	KIF9
		HS3ST6	KNCN
		HSPA4L	LHFPL5
		HYDIN	LHX3
		ICA1	LMLN
		ICA1L	LMO1
		ICOS	LMOD1
		IGFBPL1	LNX2
		IGSF21	LOXHD1
		IL25	LRGUK
		ILDR1	LRP8
		INPP5J	LRRC10B
		INSC	LRRC46
		INSM1	DNAAF11
		INSM2	LRRC9
		IP6K3	LRRIQ1
		IQCG	LRTM2
		IQUB	LY6H
		ITGB2	MAK
		JAG2	MAPK15
		JAKMIP1	MCM6
		JAKMIP3	MEIG1
		KCNA10	MGAT5B
		KCNF1	MIPEP
		KCNH2	MNS1
		KCNH6	MOGAT1
		KCNH8	MORN1
		KCNMB2	MORN5
		KIF19	MSLNL
		KIF21B	MYO15A
		KIF27	MYO1H
		KIF5C	MYO3A
		KIF6	MYO3B
		KLHDC7B	MYO7A
		KNCN	NCALD
		KNDC1	NECAB3
		KRT222	NEFL
		KRT33A	NEGR1
		KRT7	NEK10
		LAYN	NEK11
		LCT	NEK5
		LDHC	NEURL1B
		LFNG	NFASC
		LHFPL4	NHLH1
		LHFPL5	NIN
		LHX3	NRXN3
		LHX4	ODF3B
		LIM2	OTOF
		LLGL2	P2RX3
		LMO1	PACRG
		LMO3	PAX2
		LMO7	PCLO
		LMOD1	PGM2L1
		LMOD3	PHTF2
		LNX2	PIH1D2
		LOXHD1	PLD1
		LRGUK	PLK4
		LRP11	PLSCR5
		LRRC10B	PNPLA3
		LRRC26	POU4F3
		LRRC43	PPFIBP2
		LRRC46	PPP1R27
		LRRC6	PPP1R32
		LRRIQ1	PRKAA2
		MAP3K9	PTPN3
		MAPK8IP2	PTPRQ
		MARCHF4	PVALB
		MARVELD3	RAB3A
		MARVELD3	RAB3B
		MAST1	RAI2
		MCOLN3	RALYL
		MCTP1	RASD2
		MDH1B	RAVER2
		MEIG1	RBM24
		MFNG	REM1
		MFSD6	RFX2
		MGAT5B	RIIAD1
		MGST3	RNF8
		MMP24	RPH3A
		MOGAT1	RSPH4A
		MORN5	RTN2
		MREG	RUNDC3A
		MSLNL	RUNX1T1
		MSRB3	SARS2
		MTHFD2	SCG3
		MTMR7	SCN11A
		MYCBPAP	SCN3B
		MYL3	SEMA3E
		MYO16	SERPINE3
		MYO1H	SGPP2
		MYO3A	SH2D7
		MYO3B	SKOR1
		MYO6	SLC10A7
		MYO7A	SLC17A8
		MYOT	SLC52A3
		NACA	SLC8A1
		NACAD	SLC8A2
		NCEH1	SLC9A3R2
		NECAB2	SNAP25
		NEFL	SNCG
		NEK10	SPAG6
		NEK11	SPAG8
		NEK5	SPEF1
		NEURL1B	SPEF2
		NEUROD6	SRRM4
		NGFR	STK33
		NHLH1	STMN3
		NME5	SYT13
		NMNAT3	SYT14
		NOD2	SYT4
		NPPA	SYT7
		NRCAM	TANC2
		NRSN1	THSD7B
		NXNL2	TMC1
		OAS1	TMEM17
		OBSCN	TMEM91
		OBSCN	TMOD2
		ODF3B	TMPRSS3
		OTUD3	TNFAIP8L1
		OXTR	TOMT
		P2RX3	TRPM2
		PACRG	TTC21A
		PACSIN1	TTC24
		PAK5	TTC29
		PAX2	TTLL3
		PCP4	TWF2
		PCP4L1	UNC80
		PCSK1	USH2A
		PCSK5	USP12
		PDZD7	USP31
		PGAM2	VWA3B
		PIH1D2	CFAP251
		PKD2L1	XIRP2
		PKHD1L1	XPO7
		PKN3	ZBBX
		PKP2	ZNF287
		PLEKHF2	ZNF474
		PLS1
		PLSCR5
		PNMA2
		PNPLA3
		POU2AF1
		POU4F3
		PPFIA3
		PPIL6
		PPM1E
		PPM1J
		PPP1R14A
		PPP1R3D
		PRKAA2
		PRKG2
		PRKY
		PRKX
		PROX1
		PRPH2
		PRR15L
		PRRT3
		PSAT1
		PSPH
		PTGIR
		PTPN22
		PTPRQ
		PVALB
		R3HDML
		RAB11FIP1
		RAB15
		RAB25
		RAB3B
		RAB3IP
		RASD2
		RASSF10
		RASSF4
		RAVER2
		RAX
		RBM24
		RDH12
		REM1
		RIC3
		RIMBP2
		RIMS2
		RIN1
		RIPK4
		RNF128
		RNF150
		RNF182
		ROGDI
		RPH3A
		RPH3AL
		RPRM
		RSPH1
		RSPH4A
		RTN1
		RTN2
		RTN4RL2
		RUNDC3A
		RYR2
		S100A1
		S100A13
		SALL1
		SALL3
		SCEL
		SCG5
		SCN11A
		SCN1B
		SEMA5B
		SEMA7A
		SERPINB8
		SEZ6L
		SGPP2
		SH2D7
		SLC16A5
		SLC18A1
		SLC27A2
		SLC34A3
		SLC35F3
		SLC44A5
		SLC4A5
		SLC6A11
		SLC6A17
		SLC7A14
		SLC8A2
		SLC9A2
		SLC9A9
		SLITRK6
		SMPX
		SMTNL2
		SNPH
		SPAG6
		SPAG8
		SPEF2
		SPINT1
		SRRM4
		SSTR2
		SSTR2
		SSX2IP
		ST8SIA2
		ST8SIA3
		STAC
		STARD10
		STRC
		SULT4A1
		SVOP
		SYP
		SYT13
		SYT17
		SYT2
		SYT6
		SYTL1
		TAC4
		TACSTD2
		TAL1
		TAS1R1
		TBC1D2
		TBC1D30
		TCERG1L
		TCTE1
		TDRD5
		TECTB
		TEKT1
		TEKT3
		TEKT4
		TGM7
		THSD7B
		TJP3
		TMC1
		TMC2
		TMCC2
		TMEM130
		STING1
		TMEM179
		TMEM184A
		FAM155B
		TMEM91
		TMIE
		TMOD1
		TMPRSS7
		TNNI3K
		FPGT-TNNI3K
		LRTOMT
		TOX2
		TPPP
		TRHR
		TRIM36
		TRNP1
		TRPM2
		TSPAN2
		TSPAN33
		TTC21A
		TTC24
		TTC25
		TTC29
		TTC34
		TTC39B
		TTLL7
		TUBA4A
		UBASH3B
		UBE2U
		UBXN10
		UCHL1
		UGT8
		UMODL1
		UNC13A
		UNC5A
		UNC79
		UNC80
		USH1G
		USH2A
		USP46
		VWA5B2
		WDR63
		WDR78
		WNT7A
		WWC1
		ZDHHC23
		ZNF365
		ZNF474
		ZNF667
		ZNF750
		ZMAT4
