# Supplementary material for: Functional characterization of the ATOH1 molecular subtype indicates a pro-metastatic role in small cell lung cancer
Source: Cell Rep. 2025 Apr 29;44(5):115603. doi: 10.1016/j.celrep.2025.115603 (PMC12116416; doi:10.1016/j.celrep.2025.115603)
Supplement: Table S12. ATOH1 direct targets as determined by BETA, related to Figure 4C [file mmc10.xlsx]

## Sheet: Table S12
Table S12. ATOH1 direct targets as determined by BETA
Chroms	txStart	txEnd	refseqID	rank product	Strands	GeneSymbol
chr1	26279721	26281522	NM_031286	2.907e-06	+	SH3BGRL3
chr6	170282205	170290609	NM_005618	8.491e-06	-	DLL1
chr4	93828926	93829991	NM_005172	9.521e-06	+	ATOH1
chr9	137241258	137243707	NM_006088	1.267e-05	+	TUBB4B
chr2	238238266	238240124	NM_018645	1.307e-05	-	HES6
chr16	88874854	88941200	NM_175931	1.509e-05	-	CBFA2T3
chr19	39498916	39508481	NM_203486	1.76e-05	+	DLL3
chr9	86944361	86947189	NM_002048	1.961e-05	-	GAS1
chr2	218880532	218893929	NM_025216	2.095e-05	+	WNT10A
chr13	78599094	78603560	NM_006237	2.183e-05	-	POU4F1
chr9	136196249	136203158	NM_014564	2.799e-05	-	LHX3
chr7	151086711	151144436	NM_031946	2.99e-05	+	AGAP3
chr1	244051258	244057478	NM_205768	3.046e-05	+	ZBTB18
chrX	11137542	11427785	NM_001287242	3.316e-05	-	ARHGAP6
chr16	69950704	69964347	NM_001136214	3.839e-05	+	CLEC18A
chr14	20428810	20435642	NM_001109997	5.168e-05	-	KLHL33
chr22	37469062	37486440	NR_029413	5.254e-05	-	MFNG
chr7	73433778	73436120	NM_003508	5.897e-05	+	FZD9
chr22	35541304	35553998	NM_014310	6.073e-05	+	RASD2
chr8	140511981	140517153	NR_040712	7.657e-05	+	CHRAC1
chr5	179559691	179610026	NM_001040452	8.829e-05	+	RUFY1
chr20	32762384	32809356	NM_006892	9.234e-05	+	DNMT3B
chr16	70174172	70186895	NM_173619	0.0001115	+	CLEC18C
chr17	6423736	6435199	NM_014336	0.0001255	-	AIPL1
chr11	15149101	15247208	NM_001278314	0.00013	+	INSC
chr13	77698880	77764242	NM_001040153	0.0001342	+	SLAIN1
chr16	29806095	29811183	NM_001276275	0.0001406	+	MAZ
chr12	2825347	2835055	NM_031474	0.0001427	-	NRIP2
chr16	74408630	74421470	NM_001011880	0.0001526	-	CLEC18B
chr14	59188662	59371405	NM_001270520	0.0001546	+	DAAM1
chr9	98120974	98172892	NM_003389	0.000182	-	CORO2A
chr11	27654894	27722058	NM_170731	0.0001978	-	BDNF
chr12	63844760	64147833	NM_020762	0.0002002	+	SRGAP1
chr9	37877574	37904353	NR_024873	0.0002087	-	SLC25A51
chr18	32018481	32073191	NM_017831	0.0002282	+	RNF125
chr17	48830987	48865245	NM_001261395	0.000264	+	CALCOCO2
chrX	136196895	136211359	NM_001159699	0.0002762	+	FHL1
chr4	154322653	154491725	NM_001142552	0.0002793	-	DCHS2
chr1	225486831	225653143	NM_018212	0.0002952	-	ENAH
chr10	5412550	5459056	NM_001047160	0.0003054	+	NET1
chr18	49562056	49592908	NM_006033	0.0003066	+	LIPG
chr6	5997999	6007605	NM_001278710	0.0003172	-	NRN1
chr6	138422043	138499442	NM_001144060	0.0003235	-	NHSL1
chr2	238100309	238133287	NM_194312	0.0003262	+	ESPNL
chr5	168292059	168472303	NM_001161662	0.0003264	+	WWC1
chr3	181711923	181714435	NM_003106	0.0003309	+	SOX2
chr10	69404201	69416918	NM_001057	0.0003311	-	TACR2
chr22	30554636	30564889	NM_004861	0.0003704	-	GAL3ST1
chr1	215622893	216423396	NM_206933	0.0003739	-	USH2A
chr11	66546394	66563329	NM_001258371	0.0003818	+	ACTN3
chr11	94543850	94549898	NM_002033	0.0003957	+	FUT4
chr15	40929332	40939060	NM_019074	0.0004319	+	DLL4
chr22	44676807	44737681	NM_015366	0.0004393	+	PRR5
chr10	29457347	29735801	NM_003174	0.0004425	-	SVIL
chr2	27496838	27523683	NM_001486	0.0004511	+	GCKR
chr12	67648731	67662664	NM_006482	0.0004559	+	DYRK2
chr7	12687285	12690933	NM_001195396	0.0004596	+	ARL4A
chr11	15073599	15078631	NM_000728	0.0004647	+	CALCB
chr2	178829756	179050059	NM_173648	0.0004685	-	CCDC141
chr12	110719807	110742978	NM_002710	0.0004731	-	PPP1CC
chr12	122183119	122203471	NM_001098519	0.0004757	+	LRRC43
chr14	53036739	53153328	NM_030637	0.0004776	-	DDHD1
chr6	17281577	17293868	NM_001143942	0.000478	+	RBM24
chr22	42869765	43015178	NM_001184970	0.0004866	-	PACSIN2
chr16	70250230	70251930	NM_058219	0.0005017	-	EXOSC6
chr3	179562879	179588405	NM_004301	0.0005095	+	ACTL6A
chr12	122203680	122207537	NM_030765	0.0005157	+	B3GNT4
chr18	8609444	8639382	NM_001025300	0.0005169	+	RAB12
chr4	185399539	185425985	NR_028085	0.0005353	-	UFSP2
chr12	104456913	104762014	NM_001173982	0.0005449	+	CHST11
chr1	154327799	154351304	NM_020452	0.0005521	+	ATP8B2
chr10	111077031	111080904	NM_000681	0.0005638	+	ADRA2A
chr14	34710381	34714823	NR_028131	0.0006036	-	CFL2
chr22	38734713	38756019	NM_001199579	0.000608	-	SUN2
chr3	148991407	149027669	NM_004130	0.0006199	+	GYG1
chr22	35606763	35623354	NM_203377	0.0006271	-	MB
chr12	122983479	123110428	NM_020845	0.0006522	-	PITPNM2
chr3	122384175	122410114	NM_014367	0.0006525	+	FAM162A
chr3	178536297	178844429	NM_181361	0.0006905	+	KCNMB2
chr9	74497335	74687201	NM_006914	0.0006935	+	RORB
chr22	24011369	24178628	NM_001199281	0.0007268	+	CABIN1
chr12	24810023	24949459	NM_005504	0.0007335	-	BCAT1
chr15	41332693	41381050	NM_018454	0.0007741	+	NUSAP1
chr15	76995123	77037330	NM_003978	0.0007813	+	PSTPIP1
chr12	64266982	64390565	NM_001099676	0.0007835	-	C12orf56
chr20	31870701	31943055	NM_001008409	0.0008338	+	TTLL9
chr12	100573660	100628288	NM_001303130	0.0008338	+	GAS2L3
chr9	37915897	38069213	NM_003028	0.0008726	-	SHB
chr8	125430320	125438405	NM_025195	0.0008864	+	TRIB1
chr3	177020753	177197260	NM_024665	0.0009155	-	TBL1XR1
chr10	70883507	70888254	NM_001289797	0.0009214	-	PCBD1
chr1	155127872	155134910	NM_004428	0.0009401	+	EFNA1
chr18	5954705	6414911	NM_173464	0.0009425	-	L3MBTL4
chr7	120273667	120750333	NM_012281	0.0009557	+	KCND2
chr2	215942590	216013623	NM_018000	0.0009618	-	MREG
chr6	18224168	18264568	NM_001134709	0.0009673	-	DEK
chr18	657603	673499	NM_001071	0.0009854	+	TYMS
chr1	209785622	209806175	NM_001206696	0.0009858	-	IRF6
chr17	18108705	18179802	NM_016239	0.0009898	+	MYO15A
chr19	11199292	11262492	NM_020812	0.0009915	-	DOCK6
chr2	27491882	27495259	NM_022823	0.001017	-	FNDC4
chr6	1623799	2245634	NM_001500	0.00103	-	GMDS
chr16	4257185	4273000	NM_003223	0.00104	-	TFAP4
chr10	101588331	101609653	NM_015448	0.001075	+	DPCD
chr6	109492855	109691212	NM_001145128	0.001085	-	AK9
chr14	33924214	33951078	NM_022073	0.001091	-	EGLN3
chr18	57352489	57368930	NM_015879	0.001102	+	ST8SIA3
chr1	205712818	205750244	NM_022731	0.001162	-	NUCKS1
chr21	42472485	42496354	NM_080860	0.001178	-	RSPH1
chr14	49620770	49623481	NM_002408	0.001188	+	MGAT2
chr4	185429390	185449667	NM_001114357	0.001207	+	C4orf47
chr13	36432271	36442882	NM_003914	0.001262	+	CCNA1
chr6	136342280	136550819	NM_003980	0.001276	-	MAP7
chr9	112750853	112874987	NM_001012994	0.001286	+	SNX30
chr3	137764291	137766330	NM_004189	0.001316	+	SOX14
chr6	4776445	4955544	NM_004824	0.001317	+	CDYL
chr15	65381486	65423072	NM_020962	0.001366	-	IGDCC4
chr9	132582605	132590253	NM_020064	0.001375	+	BARHL1
chr16	83953221	83966332	NM_182981	0.001385	+	OSGIN1
chr7	132123331	132576564	NM_020911	0.001454	-	PLXNA4
chr2	98346154	98398601	NM_001079878	0.00146	+	CNGA3
chr4	70688478	70690551	NM_020368	0.001492	+	UTP3
chr9	124257605	124352440	NM_001166167	0.001516	+	NEK6
chr14	90540587	90816417	NM_001010854	0.001687	-	TTC7B
chr2	74156083	74178868	NM_018221	0.001749	-	MOB1A
chr19	49818278	49836980	NM_030973	0.00183	+	MED25
chr6	13924445	13980009	NM_001165034	0.001839	+	RNF182
chr12	125065378	125143325	NM_023928	0.001926	+	AACS
chr7	1233017	1236977	NM_001080461	0.002077	+	UNCX
chr19	35550192	35563658	NM_000704	0.002094	-	ATP4A
chr8	123497886	123541253	NM_001242463	0.00212	-	FBXO32
chr9	101533848	101563344	NM_019592	0.00223	+	RNF20
chr4	986996	1004557	NM_000203	0.002233	+	IDUA
chr13	111186825	111305734	NM_001113513	0.002262	+	ARHGEF7
chr3	142623423	142713663	NM_002670	0.002271	+	PLS1
chr20	21511021	21514026	NM_002509	0.002298	-	NKX2-2
chr11	70078301	70189546	NM_018043	0.002312	+	ANO1
chr19	4969112	5153597	NM_015015	0.002348	+	KDM4B
chr17	18039296	18068404	NM_024052	0.002419	+	GID4
chr17	7243586	7251676	NM_001143775	0.002423	-	CTDNEP1
chr11	111927143	111975995	NM_001278542	0.00253	+	DIXDC1
chr20	22560553	22578642	NR_001558	0.002566	-	LINC00261
chr19	797391	812327	NM_031991	0.002574	+	PTBP1
chr10	80155123	80204491	NM_001278408	0.00259	-	ANXA11
chr17	18018019	18039166	NM_145691	0.002797	-	ATPAF2
chr1	200551496	200620734	NM_014875	0.002939	-	KIF14
chr3	48241105	48270989	NM_016089	0.002951	+	ZNF589
chr1	26269282	26279038	NM_001281518	0.003051	+	CEP85
chr10	80344744	80368073	NR_070309	0.003086	+	DYDC2
chr22	38201931	38216510	NM_001161572	0.003408	+	MAFF
