# Supplementary material for: Functional characterization of the ATOH1 molecular subtype indicates a pro-metastatic role in small cell lung cancer
Source: Cell Rep. 2025 Apr 29;44(5):115603. doi: 10.1016/j.celrep.2025.115603 (PMC12116416; doi:10.1016/j.celrep.2025.115603)
Supplement: Table S13. GO enrichment analysis of ATOH1 direct targets, related to Figure 4D [file mmc11.xlsx]

## Sheet: Table S13
Table S13. GO enrichment analysis of ATOH1 direct targets.
source	term_name	term_id	adjusted_p_value	negative_log10_of_adjusted_p_value	Transform for visualization	term_size	query_size	intersection_size	effective_domain_size	intersections
GO:BP	neuron fate specification	GO:0048665	2.5514e-06	5.59322	-5.59322	32	11	4	21092	DLL1,ATOH1,POU4F1,LHX3
GO:BP	cell fate commitment	GO:0045165	4.40768e-06	5.35579	-5.35579	284	11	6	21092	DLL1,ATOH1,GAS1,WNT10A,POU4F1,LHX3
GO:BP	neuron fate commitment	GO:0048663	6.07367e-05	4.21655	-4.21655	69	11	4	21092	DLL1,ATOH1,POU4F1,LHX3
GO:BP	cell fate specification	GO:0001708	0.000463228	3.3342	-3.3342	114	11	4	21092	DLL1,ATOH1,POU4F1,LHX3
GO:BP	regulation of neurogenesis	GO:0050767	0.000676903	3.16947	-3.16947	370	10	5	21092	DLL1,ATOH1,HES6,DLL3,POU4F1
GO:BP	regulation of inner ear auditory receptor cell differentiation	GO:0045607	0.000866871	3.06205	-3.06205	9	3	2	21092	DLL1,ATOH1
GO:BP	regulation of mechanoreceptor differentiation	GO:0045631	0.000866871	3.06205	-3.06205	9	3	2	21092	DLL1,ATOH1
GO:BP	regulation of inner ear receptor cell differentiation	GO:2000980	0.000866871	3.06205	-3.06205	9	3	2	21092	DLL1,ATOH1
GO:BP	regulation of cell development	GO:0060284	0.000980789	3.00842	-3.00842	512	146	16	21092	DLL1,ATOH1,HES6,DLL3,POU4F1,BDNF,ACTN3,DLL4,PPP1CC,SHB,TRIB1,PLXNA4,ARHGEF7,NKX2-2,DIXDC1,KIF14
GO:BP	compartment pattern specification	GO:0007386	0.00168516	2.77336	-2.77336	5	7	2	21092	DLL1,DLL3
GO:BP	regulation of nervous system development	GO:0051960	0.00180083	2.74453	-2.74453	451	10	5	21092	DLL1,ATOH1,HES6,DLL3,POU4F1
GO:BP	negative regulation of cellular process	GO:0048523	0.00290914	2.53623	-2.53623	4749	56	29	21092	DLL1,ATOH1,HES6,CBFA2T3,DLL3,GAS1,POU4F1,LHX3,ZBTB18,ARHGAP6,FZD9,DNMT3B,AIPL1,MAZ,NRIP2,BDNF,SRGAP1,RNF125,FHL1,WWC1,SOX2,TACR2,USH2A,ACTN3,DLL4,PRR5,SVIL,GCKR,DYRK2
GO:BP	muscle organ development	GO:0007517	0.0055954	2.25217	-2.25217	348	73	9	21092	DLL1,POU4F1,ZBTB18,FHL1,ACTN3,DLL4,SVIL,RBM24,CFL2
GO:BP	Notch signaling pathway	GO:0007219	0.00713517	2.1466	-2.1466	184	28	5	21092	DLL1,ATOH1,DLL3,MFNG,NRIP2
GO:BP	neurogenesis	GO:0022008	0.00888973	2.05111	-2.05111	1680	11	7	21092	DLL1,ATOH1,HES6,DLL3,WNT10A,POU4F1,LHX3
GO:BP	cellular developmental process	GO:0048869	0.00921345	2.03558	-2.03558	4280	146	53	21092	DLL1,ATOH1,HES6,CBFA2T3,DLL3,GAS1,WNT10A,POU4F1,LHX3,MFNG,FZD9,INSC,BDNF,FHL1,ENAH,NRN1,NHSL1,SOX2,USH2A,ACTN3,DLL4,ARL4A,CCDC141,PPP1CC,RBM24,PACSIN2,ACTL6A,CHST11,CFL2,SUN2,MB,RORB,SHB,TRIB1,TBL1XR1,EFNA1,MREG,TYMS,IRF6,RSPH1,SOX14,CDYL,BARHL1,OSGIN1,PLXNA4,UNCX,ARHGEF7,PLS1,NKX2-2,ANO1,DIXDC1,PTBP1,KIF14
GO:BP	response to stimulus	GO:0050896	0.0167009	1.77726	-1.77726	9000	103	66	21092	DLL1,ATOH1,TUBB4B,CBFA2T3,DLL3,GAS1,WNT10A,POU4F1,LHX3,AGAP3,ARHGAP6,MFNG,FZD9,RASD2,RUFY1,AIPL1,MAZ,NRIP2,DAAM1,CORO2A,BDNF,SRGAP1,RNF125,CALCOCO2,ENAH,NET1,LIPG,WWC1,SOX2,TACR2,USH2A,ACTN3,FUT4,DLL4,PRR5,GCKR,DYRK2,CALCB,CCDC141,PPP1CC,RBM24,EXOSC6,ACTL6A,RAB12,UFSP2,CHST11,ADRA2A,MB,PITPNM2,FAM162A,KCNMB2,RORB,CABIN1,PSTPIP1,SHB,TRIB1,TBL1XR1,EFNA1,KCND2,DEK,TYMS,MYO15A,DOCK6,FNDC4,GMDS,TFAP4
GO:BP	cell differentiation	GO:0030154	0.0177998	1.74959	-1.74959	4256	146	52	21092	DLL1,ATOH1,HES6,CBFA2T3,DLL3,GAS1,WNT10A,POU4F1,LHX3,MFNG,FZD9,INSC,BDNF,FHL1,ENAH,NRN1,NHSL1,SOX2,USH2A,ACTN3,DLL4,ARL4A,CCDC141,PPP1CC,RBM24,ACTL6A,CHST11,CFL2,SUN2,MB,RORB,SHB,TRIB1,TBL1XR1,EFNA1,MREG,TYMS,IRF6,RSPH1,SOX14,CDYL,BARHL1,OSGIN1,PLXNA4,UNCX,ARHGEF7,PLS1,NKX2-2,ANO1,DIXDC1,PTBP1,KIF14
GO:BP	cell fate determination	GO:0001709	0.0238118	1.62321	-1.62321	45	3	2	21092	DLL1,ATOH1
GO:BP	cytoskeleton organization	GO:0007010	0.02508	1.60067	-1.60067	1491	148	26	21092	TUBB4B,ARHGAP6,INSC,SLAIN1,DAAM1,ENAH,ESPNL,ACTN3,PRR5,SVIL,PACSIN2,ADRA2A,CFL2,SUN2,NUSAP1,PSTPIP1,TTLL9,GAS2L3,MYO15A,RSPH1,MAP7,NEK6,ARHGEF7,PLS1,DIXDC1,CEP85
GO:BP	inner ear auditory receptor cell differentiation	GO:0042491	0.0259989	1.58504	-1.58504	47	3	2	21092	DLL1,ATOH1
GO:BP	muscle structure development	GO:0061061	0.0266945	1.57358	-1.57358	656	73	11	21092	DLL1,POU4F1,ZBTB18,BDNF,FHL1,ACTN3,DLL4,SVIL,RBM24,ACTL6A,CFL2
GO:BP	growth	GO:0040007	0.028755	1.54129	-1.54129	972	70	13	21092	DLL1,GAS1,FZD9,BDNF,FHL1,NET1,NRN1,WWC1,SOX2,ACTN3,PRR5,ACTL6A,CHST11
GO:BP	hair cell differentiation	GO:0035315	0.0370277	1.43147	-1.43147	56	3	2	21092	DLL1,ATOH1
GO:BP	marginal zone B cell differentiation	GO:0002315	0.0391766	1.40697	-1.40697	9	17	2	21092	DLL1,MFNG
GO:BP	regulation of epidermal cell differentiation	GO:0045604	0.0397422	1.40075	-1.40075	58	3	2	21092	DLL1,ATOH1
GO:BP	skeletal muscle tissue development	GO:0007519	0.0441448	1.35512	-1.35512	167	73	6	21092	DLL1,ZBTB18,ACTN3,SVIL,RBM24,CFL2
GO:BP	regionalization	GO:0003002	0.046716	1.33053	-1.33053	364	11	4	21092	DLL1,HES6,DLL3,LHX3
GO:BP	regulation of epidermis development	GO:0045682	0.0499972	1.30105	-1.30105	65	3	2	21092	DLL1,ATOH1
