# Supplementary material for: Functional characterization of the ATOH1 molecular subtype indicates a pro-metastatic role in small cell lung cancer
Source: Cell Rep. 2025 Apr 29;44(5):115603. doi: 10.1016/j.celrep.2025.115603 (PMC12116416; doi:10.1016/j.celrep.2025.115603)
Supplement: Table S14. DGEA in ATOH1 CDX vs. the rest of the biobank (positive values indicate enrichment in ATOH1 CDX), related to Figure 4F [file mmc12.xlsx]

## Sheet: Table S14
Table S14. Differential gene expression analysis in ATOH1 CDX vs the rest of the biobank (positive values indicate enrichment in ATOH1 CDX)
gene_name	gene_id	baseMean	log2FoldChange	lfcSE	pvalue	padj	geneBiotype
TSPAN6	ENSG00000000003	1051.37	0.420307	0.421174	0.00607302	0.0167786	protein_coding
TNMD	ENSG00000000005	0.342512	-2.56712e-07	0.00144269	0.813782	0.872741	protein_coding
DPM1	ENSG00000000419	1419.58	0.696067	0.116455	1.40798e-10	2.0738e-09	protein_coding
SCYL3	ENSG00000000457	411.162	-0.731277	0.101408	1.77931e-14	4.78282e-13	protein_coding
C1orf112	ENSG00000000460	738.143	0.000171881	0.00144781	0.0337258	0.0722056	protein_coding
FGR	ENSG00000000938	22.3789	-6.42988e-06	0.0014427	7.48814e-06	4.47724e-05	protein_coding
CFH	ENSG00000000971	4.57751	-2.20893e-06	0.0014427	0.0044804	0.0129164	protein_coding
FUCA2	ENSG00000001036	1082.54	1.83669e-06	0.00144267	0.0594735	0.116201	protein_coding
GCLC	ENSG00000001084	1897.8	-0.878258	0.502636	0.000858375	0.00307114	protein_coding
NFYA	ENSG00000001167	1820	0.000139315	0.00144597	0.0632019	0.122191	protein_coding
STPG1	ENSG00000001460	611.032	-0.939459	0.138888	3.72791e-13	8.26743e-12	protein_coding
NIPAL3	ENSG00000001461	2045.54	-1.0505e-05	0.00144266	0.0979951	0.175115	protein_coding
LAS1L	ENSG00000001497	2235.83	1.08324	0.11948	1.03762e-20	5.87188e-19	protein_coding
ENPP4	ENSG00000001561	1771.92	9.57978e-05	0.00144427	0.0151936	0.036786	protein_coding
SEMA3F	ENSG00000001617	724.241	1.52761	0.296095	2.44509e-08	2.4211e-07	protein_coding
CFTR	ENSG00000001626	1.27196	-1.47616e-06	0.00144269	0.273498	0.394465	protein_coding
ANKIB1	ENSG00000001629	2097.36	-0.550147	0.117219	8.2638e-08	7.34322e-07	protein_coding
CYP51A1	ENSG00000001630	2938.38	-0.4245	0.177981	0.000301497	0.00121932	protein_coding
KRIT1	ENSG00000001631	1416.83	-0.271362	0.0703245	4.05701e-06	2.57012e-05	protein_coding
RAD52	ENSG00000002016	365.121	2.02401e-05	0.00144265	0.029121	0.0639047	protein_coding
MYH16	ENSG00000002079	4.32152	4.24371e-06	0.00144269	0.0268743	0.059795	transcribed_unitary_pseudogene
BAD	ENSG00000002330	1036.53	-0.39869	0.127812	3.54884e-05	0.000181315	protein_coding
LAP3	ENSG00000002549	765.97	3.48964e-05	0.00144285	0.215214	0.327393	protein_coding
CD99	ENSG00000002586	1407.58	5.63208e-07	0.00144269	0.496569	0.613744	protein_coding
HS3ST1	ENSG00000002587	484.634	-2.00385	0.315217	3.10664e-12	5.88507e-11	protein_coding
AOC1	ENSG00000002726	192.394	-2.27853e-06	0.0014427	1.56418e-12	3.12245e-11	protein_coding
WNT16	ENSG00000002745	50.3443	-3.71369e-06	0.0014427	5.01197e-08	4.66921e-07	protein_coding
HECW1	ENSG00000002746	10.7011	-2.02075e-06	0.0014427	0.00250073	0.007803	protein_coding
MAD1L1	ENSG00000002822	789.993	-0.458155	0.125745	7.58597e-06	4.52878e-05	protein_coding
LASP1	ENSG00000002834	4348.56	-0.639747	0.22507	9.33618e-05	0.000431149	protein_coding
SNX11	ENSG00000002919	523.869	-2.63593e-05	0.00144269	0.00576389	0.0160396	protein_coding
TMEM176A	ENSG00000002933	796.326	-5.71402	0.665951	2.80275e-20	1.50159e-18	protein_coding
M6PR	ENSG00000003056	2602.41	2.10405e-05	0.00144269	0.00595797	0.0164959	protein_coding
KLHL13	ENSG00000003096	434.982	5.62979e-07	0.00144269	0.75045	0.82638	protein_coding
CYP26B1	ENSG00000003137	439.475	2.285	0.587357	1.42954e-05	8.02566e-05	protein_coding
ICA1	ENSG00000003147	3181.73	-2.46322	0.296177	1.12118e-18	5.08873e-17	protein_coding
DBNDD1	ENSG00000003249	1563.77	-4.92603e-05	0.00144308	0.000455475	0.00175292	protein_coding
ALS2	ENSG00000003393	1211.7	-0.000317218	0.00146077	0.320028	0.444252	protein_coding
CASP10	ENSG00000003400	10.8813	-3.8597e-06	0.00144269	0.0619196	0.120181	protein_coding
CFLAR	ENSG00000003402	2167.86	-0.000386168	0.00147016	0.554119	0.664819	protein_coding
TFPI	ENSG00000003436	25.9051	2.66331	0.880711	0.000412358	0.00160461	protein_coding
NDUFAF7	ENSG00000003509	375.784	1.01465e-05	0.00144258	0.489337	0.607532	protein_coding
RBM5	ENSG00000003756	1991.46	0.255681	0.181251	0.00319692	0.00964987	protein_coding
MTMR7	ENSG00000003987	1120.67	-3.76543e-06	0.00144269	0.0735029	0.138299	protein_coding
SLC7A2	ENSG00000003989	376.392	-4.94202e-06	0.0014427	3.05867e-11	5.0196e-10	protein_coding
ARF5	ENSG00000004059	4401.37	-0.642286	0.108176	9.24074e-11	1.39872e-09	protein_coding
SARM1	ENSG00000004139	2286.06	0.722567	0.155256	1.96452e-07	1.62568e-06	protein_coding
POLDIP2	ENSG00000004142	2517.45	0.123392	0.122999	0.00572493	0.0159497	protein_coding
PLXND1	ENSG00000004399	3795.9	8.14362e-06	0.00144269	0.0329308	0.0707806	protein_coding
AK2	ENSG00000004455	3786.73	0.000103005	0.00144439	0.0466692	0.0947575	protein_coding
CD38	ENSG00000004468	6.97234	1.55041	0.767588	0.00297698	0.00907029	protein_coding
FKBP4	ENSG00000004478	3472.24	0.626281	0.218266	0.000193036	0.000821377	protein_coding
KDM1A	ENSG00000004487	6623.92	-0.00049991	0.00149062	0.0710635	0.13468	protein_coding
RBM6	ENSG00000004534	2604.08	0.58668	0.159947	1.22152e-05	6.96186e-05	protein_coding
CAMKK1	ENSG00000004660	385.955	5.6105e-09	0.00144267	0.999416	0.999577	protein_coding
RECQL	ENSG00000004700	2395.18	2.05947e-05	0.0014427	0.672195	0.76459	protein_coding
VPS50	ENSG00000004766	664.854	-0.533408	0.120063	2.65025e-07	2.13976e-06	protein_coding
HSPB6	ENSG00000004776	31.9798	3.31908e-07	0.00144269	0.977248	0.985306	protein_coding
ARHGAP33	ENSG00000004777	2229.01	-1.01264e-05	0.00144267	0.0762328	0.142592	protein_coding
NDUFAB1	ENSG00000004779	1358.09	-2.89476e-05	0.00144275	0.0168565	0.040233	protein_coding
PDK4	ENSG00000004799	564.662	-5.20635e-06	0.0014427	0.0033203	0.00996634	protein_coding
SLC22A16	ENSG00000004809	60.508	2.15254	0.560566	1.6055e-05	8.92165e-05	protein_coding
ZMYND10	ENSG00000004838	339.279	1.07968e-06	0.00144268	0.759166	0.832508	protein_coding
ABCB5	ENSG00000004846	0.445618	-4.46851e-07	0.00144269	0.83926	0.890858	protein_coding
ARX	ENSG00000004848	37.7131	-3.41102e-06	0.0014427	0.000337364	0.00134416	protein_coding
SLC25A13	ENSG00000004864	882.048	-0.412448	0.173717	0.000323812	0.00129845	protein_coding
ST7	ENSG00000004866	1065.97	-0.808431	0.175753	1.08434e-07	9.41281e-07	protein_coding
CDC27	ENSG00000004897	2723.79	0.77877	0.113904	5.41742e-13	1.17143e-11	protein_coding
SLC4A1	ENSG00000004939	1.6225	1.01109e-06	0.00144269	0.630801	0.730592	protein_coding
CALCR	ENSG00000004948	3.1303	-2.11791e-06	0.00144269	0.136914	0.229769	protein_coding
HCCS	ENSG00000004961	607.405	0.601407	0.130295	2.17543e-07	1.78271e-06	protein_coding
DVL2	ENSG00000004975	1363.96	0.365698	0.133864	0.000233665	0.000973532	protein_coding
PRSS22	ENSG00000005001	34.2387	-2.83334e-06	0.0014427	2.04594e-09	2.48228e-08	protein_coding
UPF1	ENSG00000005007	4727.34	-2.09316e-05	0.00144263	0.378641	0.50375	protein_coding
SKAP2	ENSG00000005020	1324.16	-2.11824	0.168489	4.83011e-38	1.34471e-35	protein_coding
SLC25A5	ENSG00000005022	7375.21	2.26454e-05	0.00144269	0.00513739	0.0145178	protein_coding
MCUB	ENSG00000005059	771.595	0.900092	0.215202	1.86495e-06	1.27385e-05	protein_coding
HOXA11	ENSG00000005073	102.283	-2.3407e-06	0.0014427	0.0137262	0.0337244	protein_coding
POLR2J	ENSG00000005075	1258.9	-0.604533	0.120687	1.64113e-08	1.67998e-07	protein_coding
DHX33	ENSG00000005100	1015.37	0.754664	0.147335	1.9197e-08	1.94219e-07	protein_coding
MEOX1	ENSG00000005102	0.421857	-4.44241e-08	0.00144269	0.8472	0.896357	protein_coding
THSD7A	ENSG00000005108	268.182	-2.27974e-06	0.00144269	0.572392	0.681094	protein_coding
LIG3	ENSG00000005156	2126.89	0.648304	0.123425	9.20442e-09	9.90007e-08	protein_coding
RPAP3	ENSG00000005175	1347.51	1.30553e-05	0.00144259	0.0215725	0.0496568	protein_coding
ACSM3	ENSG00000005187	114.317	-5.17367e-06	0.0014427	5.36143e-16	1.7728e-14	protein_coding
REXO5	ENSG00000005189	849.693	-0.866612	0.164377	3.44655e-09	4.00249e-08	protein_coding
CIAPIN1	ENSG00000005194	1054.6	-0.000198595	0.00144957	0.957083	0.971698	protein_coding
SPPL2B	ENSG00000005206	3836.58	2.74697e-06	0.00144264	0.662692	0.756984	protein_coding
FAM214B	ENSG00000005238	234.84	-6.52876e-06	0.00144267	0.125929	0.214498	protein_coding
COPZ2	ENSG00000005243	9.27941	-4.4915e-06	0.0014427	3.7945e-07	2.96607e-06	protein_coding
PRKAR2B	ENSG00000005249	847.54	-7.15004e-06	0.0014427	5.8914e-06	3.61151e-05	protein_coding
MSL3	ENSG00000005302	1035.75	0.213726	0.260314	0.00612401	0.0169045	protein_coding
CREBBP	ENSG00000005339	4170.13	-2.75655e-05	0.00144279	0.00480599	0.013718	protein_coding
TSPOAP1	ENSG00000005379	962.34	1.16231e-05	0.00144271	0.742343	0.820018	protein_coding
MPO	ENSG00000005381	11.1734	-2.09155e-06	0.00144269	0.462736	0.583892	protein_coding
PON1	ENSG00000005421	109.697	-2.93627e-06	0.00144269	0.0096778	0.024997	protein_coding
GCFC2	ENSG00000005436	881.269	0.747706	0.148931	3.06807e-08	2.98116e-07	protein_coding
WDR54	ENSG00000005448	696.44	1.33473e-05	0.00144266	0.104387	0.184215	protein_coding
CROT	ENSG00000005469	99.8689	-1.68245e-06	0.00144269	0.366067	0.491072	protein_coding
ABCB4	ENSG00000005471	21.2432	5.65502e-07	0.00144269	0.681494	0.772182	protein_coding
KMT2E	ENSG00000005483	3927.76	-0.3859	0.125905	4.74713e-05	0.000235028	protein_coding
RHBDD2	ENSG00000005486	2305.35	-1.05727	0.118725	2.05589e-20	1.12354e-18	protein_coding
SOX8	ENSG00000005513	2.21572	-8.06062e-06	0.00144271	0.006641	0.018085	protein_coding
IBTK	ENSG00000005700	1179.12	1.7697e-05	0.00144264	0.0480289	0.0970884	protein_coding
ZNF195	ENSG00000005801	1481.92	-8.61458e-06	0.00144266	0.137895	0.231005	protein_coding
MYCBP2	ENSG00000005810	2447.98	4.33957e-05	0.001443	0.0766562	0.14323	protein_coding
FBXL3	ENSG00000005812	1619.31	-0.492065	0.190789	0.000207739	0.000877234	protein_coding
ITGAL	ENSG00000005844	3.66701	-3.71298e-06	0.0014427	0.000684343	0.00251515	protein_coding
PDK2	ENSG00000005882	721.411	1.22051e-05	0.00144268	0.0552264	0.109175	protein_coding
ITGA3	ENSG00000005884	1847.25	-1.13888	0.30663	3.78354e-06	2.41257e-05	protein_coding
ZFX	ENSG00000005889	1682.03	0.967343	0.145315	1.99499e-12	3.8976e-11	protein_coding
LAMP2	ENSG00000005893	2110.42	-1.12584e-05	0.00144266	0.0815873	0.150567	protein_coding
ITGA2B	ENSG00000005961	60.889	0.947613	0.44715	0.0016637	0.00547791	protein_coding
ASB4	ENSG00000005981	50.3577	-6.5334e-06	0.0014427	1.47636e-13	3.50604e-12	protein_coding
GDE1	ENSG00000006007	2079.77	-0.784786	0.173864	1.61815e-07	1.36072e-06	protein_coding
REX1BD	ENSG00000006015	544.4	5.73906e-06	0.00144264	0.181766	0.287129	protein_coding
CRLF1	ENSG00000006016	109.394	3.36839	0.726923	9.50104e-07	6.87838e-06	protein_coding
OSBPL7	ENSG00000006025	406.286	-6.15679e-06	0.00144265	0.810318	0.87036	protein_coding
TMEM98	ENSG00000006042	2375.67	-1.73861e-06	0.00144269	0.477873	0.597624	protein_coding
YBX2	ENSG00000006047	303.016	-3.00604	0.550839	3.95037e-10	5.43826e-09	protein_coding
KRT33A	ENSG00000006059	30.9453	9.65007	1.22976	3.12856e-14	8.1023e-13	protein_coding
MAP3K14	ENSG00000006062	1196.94	-1.10235	0.333328	1.64866e-05	9.13087e-05	protein_coding
ABCC8	ENSG00000006071	593.878	-5.99181e-06	0.0014427	6.14811e-05	0.000296113	protein_coding
CACNG3	ENSG00000006116	1.59838	-8.20281e-07	0.0014427	0.0497816	0.100041	protein_coding
TMEM132A	ENSG00000006118	2727.83	0.00015074	0.00144663	0.0681641	0.130031	protein_coding
AP2B1	ENSG00000006125	6487.95	1.27849e-05	0.00144259	0.191587	0.299105	protein_coding
TAC1	ENSG00000006128	7.873	-2.14251e-06	0.0014427	0.00194342	0.00626203	protein_coding
ZNF263	ENSG00000006194	1464.63	-0.310386	0.140304	0.000552367	0.00207886	protein_coding
CX3CL1	ENSG00000006210	85.6459	-3.321e-06	0.0014427	8.00194e-08	7.13901e-07	protein_coding
SPATA20	ENSG00000006282	671.067	2.52077e-06	0.00144267	0.99591	0.997478	protein_coding
CACNA1G	ENSG00000006283	215.623	-3.76726e-06	0.00144269	0.103207	0.182442	protein_coding
TNFRSF12A	ENSG00000006327	215.011	2.63649e-06	0.00144268	0.516255	0.63164	protein_coding
DLX6	ENSG00000006377	757.124	-3.63087e-06	0.00144269	0.107132	0.188122	protein_coding
MAP3K9	ENSG00000006432	1510.82	-5.99209e-06	0.00144261	0.448669	0.571204	protein_coding
RALA	ENSG00000006451	2665.69	0.000573538	0.00150786	0.95344	0.969272	protein_coding
BAIAP2L1	ENSG00000006453	1592.05	-1.53601	0.148153	7.76171e-27	8.31676e-25	protein_coding
KDM7A	ENSG00000006459	1289.43	-1.03668e-05	0.00144269	0.000262665	0.00107921	protein_coding
ETV1	ENSG00000006468	741.437	2.71285e-06	0.00144268	0.214748	0.32686	protein_coding
AGK	ENSG00000006530	1169.71	-0.436517	0.124113	9.5727e-06	5.58963e-05	protein_coding
ALDH3B1	ENSG00000006534	82.522	-1.11465e-05	0.00144271	8.61027e-06	5.07422e-05	protein_coding
TTC22	ENSG00000006555	113.854	-3.93329e-06	0.00144269	0.813763	0.872741	protein_coding
PHTF2	ENSG00000006576	2330.82	9.98392e-06	0.00144262	0.441142	0.563948	protein_coding
CCL26	ENSG00000006606	0.520551	2.52143e-06	0.00144269	0.0598923	0.116858	protein_coding
FARP2	ENSG00000006607	1408.48	-0.456444	0.145186	4.24029e-05	0.00021243	protein_coding
USH1C	ENSG00000006611	181.58	2.53808e-06	0.00144269	0.335068	0.460265	protein_coding
GGCT	ENSG00000006625	2141.53	-0.384394	0.142318	0.00018868	0.000805592	protein_coding
DBF4	ENSG00000006634	1388.4	-0.442125	0.101972	4.5436e-07	3.49295e-06	protein_coding
TBXA2R	ENSG00000006638	25.03	-5.47853e-06	0.0014427	6.42585e-05	0.000307874	protein_coding
IFRD1	ENSG00000006652	1268.16	-2.501e-05	0.00144277	1.01085e-06	7.27593e-06	protein_coding
LGALS14	ENSG00000006659	2.86202	-1.00607e-06	0.0014427	0.00480116	0.0137067	protein_coding
COX10	ENSG00000006695	327.696	-7.60039e-06	0.00144262	0.465361	0.586328	protein_coding
GTF2IRD1	ENSG00000006704	1429.07	1.63302e-05	0.00144265	0.0406136	0.0843517	protein_coding
PAF1	ENSG00000006712	3013.71	3.24956e-05	0.00144283	0.25071	0.368809	protein_coding
VPS41	ENSG00000006715	1526.13	-0.511951	0.142999	9.12974e-06	5.35304e-05	protein_coding
ARHGAP44	ENSG00000006740	339.807	6.13746e-06	0.00144269	0.191913	0.299502	protein_coding
ELAC2	ENSG00000006744	1336.5	1.11553e-05	0.00144264	0.138155	0.231333	protein_coding
SCIN	ENSG00000006747	1602.39	-3.33667e-05	0.00144289	8.28837e-46	3.85731e-43	protein_coding
ARSD	ENSG00000006756	705.523	-2.39827e-06	0.00144269	0.00310611	0.00941128	protein_coding
PNPLA4	ENSG00000006757	168.225	-2.0879e-07	0.00144269	0.876705	0.916995	protein_coding
MYH13	ENSG00000006788	0.181875	2.15616e-07	0.00144269	0.510834	NA	protein_coding
ADIPOR2	ENSG00000006831	2556.84	0.269924	0.106462	0.000405782	0.00158281	protein_coding
CDKL3	ENSG00000006837	59.5667	-3.40369e-06	0.00144266	0.452901	0.57509	protein_coding
UPP2	ENSG00000007001	0.455575	-1.71799e-06	0.00144269	0.32735	0.452203	protein_coding
PRSS21	ENSG00000007038	20.7755	4.29943e-07	0.00144269	0.646438	0.743072	protein_coding
MARK4	ENSG00000007047	882.143	0.265151	0.220413	0.00422799	0.0123162	protein_coding
PROM1	ENSG00000007062	1997.34	-7.15569	0.417708	2.10107e-68	3.63963e-65	protein_coding
CCDC124	ENSG00000007080	1964.8	0.000359115	0.00146615	0.397483	0.521608	protein_coding
CEACAM21	ENSG00000007129	0.204298	-1.18701e-06	0.0014427	0.850747	NA	protein_coding
PAFAH1B1	ENSG00000007168	4152.55	2.58834e-07	0.00144257	0.977643	0.985513	protein_coding
NOS2	ENSG00000007171	135.85	1.08649	0.660218	0.00468944	0.0134432	protein_coding
DNAH9	ENSG00000007174	41.1901	-5.90083e-07	0.00144269	0.526632	0.641082	protein_coding
KIAA0100	ENSG00000007202	6787.69	6.33822e-06	0.00144253	0.564887	0.674572	protein_coding
SLC13A2	ENSG00000007216	8.42252	-1.10087e-06	0.0014427	0.0342429	0.0731119	protein_coding
AC005747.1	ENSG00000007237	270.384	-6.94116e-07	0.0014427	1.87982e-05	0.000102635	protein_coding
TRAPPC6A	ENSG00000007255	360.174	1.08148e-05	0.00144267	0.0472644	0.0958142	protein_coding
MATK	ENSG00000007264	5.82039	-3.74825e-06	0.0014427	0.633724	0.732834	protein_coding
CEACAM7	ENSG00000007306	26.5601	-6.25103	1.02104	6.82695e-13	1.45007e-11	protein_coding
CD79B	ENSG00000007312	47.1562	2.87915	0.817724	8.33955e-05	0.000389275	protein_coding
SCN4A	ENSG00000007314	2.63343	3.47752e-06	0.00144269	0.0741184	0.139264	protein_coding
ST7L	ENSG00000007341	656.038	-7.4183e-05	0.00144341	0.0268011	0.0596662	protein_coding
TKTL1	ENSG00000007350	5.17928	-1.72136e-06	0.00144269	0.186985	0.293486	protein_coding
PAX6	ENSG00000007372	2024.17	-3.8512e-07	0.00144269	0.805327	0.8667	protein_coding
RPUSD1	ENSG00000007376	748.01	-2.94772e-05	0.00144277	0.147909	0.244291	protein_coding
RHBDF1	ENSG00000007384	664.263	-3.68546e-06	0.0014427	3.83781e-18	1.63479e-16	protein_coding
LUC7L	ENSG00000007392	1926.52	3.39171e-06	0.00144262	0.638934	0.737328	protein_coding
CACNA2D2	ENSG00000007402	1419.01	2.19689	0.41277	1.4735e-08	1.52237e-07	protein_coding
BAIAP3	ENSG00000007516	529.344	-8.15243e-06	0.00144271	4.17048e-29	5.4869e-27	protein_coding
TSR3	ENSG00000007520	823.025	-0.523443	0.148497	1.03934e-05	6.02823e-05	protein_coding
PIGQ	ENSG00000007541	1269.88	-2.32695e-05	0.00144276	1.34392e-06	9.45077e-06	protein_coding
CRAMP1	ENSG00000007545	1136.2	7.84468e-07	0.00144262	0.913186	0.941883	protein_coding
TEAD3	ENSG00000007866	589.357	4.74878e-06	0.00144269	0.113531	0.197204	protein_coding
SELE	ENSG00000007908	0.151808	-4.46305e-07	0.00144269	0.897114	NA	protein_coding
DNAJC11	ENSG00000007923	2048.27	1.11478e-05	0.00144262	0.17115	0.273926	protein_coding
FMO3	ENSG00000007933	8.95707	-2.02532e-06	0.0014427	7.95612e-05	0.000372996	protein_coding
MYLIP	ENSG00000007944	1096.16	0.000196328	0.00144944	0.327059	0.45188	protein_coding
NOX1	ENSG00000007952	0.541331	-1.25206e-06	0.0014427	0.191354	0.298817	protein_coding
E2F2	ENSG00000007968	2290.82	-3.31658e-05	0.00144285	0.00688427	0.018653	protein_coding
PSMB1	ENSG00000008018	3694.34	4.64244e-06	0.00144263	0.517852	0.633147	protein_coding
SYN1	ENSG00000008056	1004.99	1.13111e-05	0.00144269	0.520116	0.635293	protein_coding
JARID2	ENSG00000008083	1768.87	1.51467	0.205267	1.63883e-14	4.4435e-13	protein_coding
CDKL5	ENSG00000008086	341.14	0.810141	0.369388	0.00128449	0.00437819	protein_coding
CAMK1G	ENSG00000008118	7.03691	1.83634	0.670777	0.000580315	0.00217146	protein_coding
CDK11A	ENSG00000008128	1086.27	-5.37102e-06	0.00144264	0.735595	0.814573	protein_coding
NADK	ENSG00000008130	2102.35	-1.08489e-05	0.00144264	0.138122	0.231311	protein_coding
TFAP2B	ENSG00000008196	642.787	-8.3983e-08	0.00144269	0.936337	0.958186	protein_coding
TFAP2D	ENSG00000008197	3.77216	-5.91209e-07	0.00144269	0.288734	0.411097	protein_coding
DLEC1	ENSG00000008226	11.7112	3.13609	0.497378	6.26978e-11	9.73595e-10	protein_coding
CYTH3	ENSG00000008256	606.13	0.872264	0.198565	7.26497e-07	5.38899e-06	protein_coding
ADAM22	ENSG00000008277	1949.01	-1.82384e-05	0.00144274	1.66208e-12	3.29678e-11	protein_coding
SYPL1	ENSG00000008282	1464.18	-7.59648e-06	0.00144267	0.0525858	0.104725	protein_coding
CYB561	ENSG00000008283	2174.65	-9.08559e-06	0.00144266	0.417895	0.541152	protein_coding
SPAG9	ENSG00000008294	4098.04	0.527153	0.178104	0.000129324	0.00057582	protein_coding
CELSR3	ENSG00000008300	3538.89	0.266056	0.220759	0.00414466	0.0121063	protein_coding
AASS	ENSG00000008311	357.856	-6.31533e-07	0.00144269	0.410709	0.534144	protein_coding
PLEKHG6	ENSG00000008323	156.572	-2.24341	0.418886	1.10934e-09	1.41012e-08	protein_coding
SS18L2	ENSG00000008324	184.863	3.34914e-05	0.00144283	0.0255071	0.0571732	protein_coding
MPND	ENSG00000008382	555.709	2.89276e-06	0.00144262	0.910711	0.940326	protein_coding
MGST1	ENSG00000008394	2362.21	-3.30887e-06	0.00144269	0.0959252	0.172057	protein_coding
CRY1	ENSG00000008405	1580.28	-0.469616	0.109985	5.84226e-07	4.41833e-06	protein_coding
PGLYRP1	ENSG00000008438	0.0901117	-1.37185e-07	0.0014427	0.986429	NA	protein_coding
NFIX	ENSG00000008441	2908.11	-3.64211e-06	0.00144269	0.153943	0.251921	protein_coding
ST3GAL1	ENSG00000008513	480.7	5.0541e-07	0.00144269	0.838313	0.890126	protein_coding
MMP25	ENSG00000008516	1.27565	-3.79277e-06	0.00144269	0.0385795	0.080751	protein_coding
IL32	ENSG00000008517	11.863	-3.57331e-06	0.0014427	0.000258962	0.00106633	protein_coding
PKD1	ENSG00000008710	5668.29	0.00105862	0.00174767	0.902394	0.934896	protein_coding
MAPK8IP2	ENSG00000008735	1755.33	-0.421885	0.196012	0.000515352	0.00195489	protein_coding
MED24	ENSG00000008838	2657.45	0.774727	0.105067	1.27006e-14	3.4953e-13	protein_coding
RHOBTB2	ENSG00000008853	1132.42	-0.871811	0.19475	1.80631e-07	1.50354e-06	protein_coding
HEATR5B	ENSG00000008869	1138.2	-0.326605	0.126388	0.000187341	0.000800203	protein_coding
SEC62	ENSG00000008952	3897.6	-3.77604e-05	0.00144283	3.38508e-05	0.000173774	protein_coding
RPS20	ENSG00000008988	15458.5	0.443543	0.194526	0.000750464	0.00272444	protein_coding
CSDE1	ENSG00000009307	21397.5	-1.05331e-05	0.00144265	0.128514	0.218221	protein_coding
UBE3C	ENSG00000009335	3106.65	-0.5149	0.128312	1.7e-06	1.1717e-05	protein_coding
REV3L	ENSG00000009413	4631.98	-1.11318	0.187898	7.39006e-11	1.13849e-09	protein_coding
TENM1	ENSG00000009694	329.583	-3.14026e-06	0.0014427	3.85979e-26	3.83287e-24	protein_coding
PAX7	ENSG00000009709	2.79738	4.89814	1.03608	9.58982e-07	6.93621e-06	protein_coding
MASP2	ENSG00000009724	24.6624	-7.13901e-06	0.0014427	0.00270718	0.0083486	protein_coding
IYD	ENSG00000009765	0.490413	-6.30291e-07	0.00144269	0.538369	0.651437	protein_coding
FAM76A	ENSG00000009780	627.345	-3.27363e-05	0.00144273	0.00180552	0.00587417	protein_coding
TRAF3IP3	ENSG00000009790	0.595247	-1.20165e-06	0.00144269	0.182499	0.287995	protein_coding
POMT2	ENSG00000009830	1485.42	1.27161	0.129246	6.77952e-24	5.505e-22	protein_coding
VTA1	ENSG00000009844	2551.37	1.63992e-05	0.00144265	0.0457834	0.0932567	protein_coding
MLXIPL	ENSG00000009950	162.465	6.94216e-06	0.00144269	0.14255	0.237255	protein_coding
BAZ1B	ENSG00000009954	8507.72	-0.397926	0.129391	5.0563e-05	0.000248558	protein_coding
RANBP9	ENSG00000010017	2811.73	0.000780099	0.00157762	0.347467	0.4726	protein_coding
ETV7	ENSG00000010030	89.6254	-1.09671e-05	0.00144271	1.80759e-07	1.5042e-06	protein_coding
SPRTN	ENSG00000010072	519.146	-1.34919e-05	0.00144264	0.0835467	0.153637	protein_coding
EEF1AKNMT	ENSG00000010165	921.143	-2.95275e-05	0.00144265	0.17909	0.283908	protein_coding
DYRK4	ENSG00000010219	244.78	-4.92249e-06	0.00144269	0.0265527	0.0592269	protein_coding
ZNF207	ENSG00000010244	6882.57	-0.000109812	0.00144472	0.33679	0.461968	protein_coding
UQCRC1	ENSG00000010256	2646.72	-0.000583444	0.00151049	0.0359442	0.0761655	protein_coding
STARD3NL	ENSG00000010270	691.789	-2.95282e-06	0.00144268	0.300958	0.423991	protein_coding
CD9	ENSG00000010278	2547.96	-3.09353e-07	0.00144269	0.897138	0.931027	protein_coding
HHATL	ENSG00000010282	16.5615	5.63735e-06	0.00144269	0.0207695	0.0481093	protein_coding
NCAPD2	ENSG00000010292	6977.22	0.250346	0.198101	0.00380472	0.0112376	protein_coding
IFFO1	ENSG00000010295	16.2599	-2.01646	0.651293	0.0374892	0.0789032	protein_coding
GIPR	ENSG00000010310	121.946	-3.60221e-06	0.0014427	0.000509739	0.00193642	protein_coding
PHF7	ENSG00000010318	222.669	-5.88438e-06	0.00144265	0.0871821	0.159158	protein_coding
SEMA3G	ENSG00000010319	20.6938	-6.63813e-06	0.0014427	9.25449e-06	5.4221e-05	protein_coding
NISCH	ENSG00000010322	1968.16	0.639828	0.109062	2.5808e-10	3.66281e-09	protein_coding
STAB1	ENSG00000010327	30.1252	-2.32201	0.614163	1.71771e-06	1.1826e-05	protein_coding
FUZ	ENSG00000010361	895.316	0.284265	0.18227	0.00285353	0.00873854	protein_coding
SLC6A13	ENSG00000010379	1.62127	4.23992e-06	0.00144269	0.0656103	0.126066	protein_coding
IDS	ENSG00000010404	3950.2	-1.67444e-05	0.00144273	2.34686e-09	2.8156e-08	protein_coding
PRSS3	ENSG00000010438	32.7781	-2.57022	0.781631	8.27464e-06	4.88936e-05	protein_coding
ZNF200	ENSG00000010539	338.133	-1.27551e-06	0.00144258	0.345021	0.470361	protein_coding
CD4	ENSG00000010610	1.27424	-1.49288e-06	0.00144269	0.682349	0.772807	protein_coding
LRRC23	ENSG00000010626	161.657	-0.780521	0.195942	1.7224e-06	1.1853e-05	protein_coding
BTK	ENSG00000010671	8.29748	4.94189e-06	0.00144269	0.125829	0.214351	protein_coding
HFE	ENSG00000010704	33.7325	-2.65	0.761536	4.47229e-06	2.8081e-05	protein_coding
SCMH1	ENSG00000010803	1366.34	-0.463797	0.151152	5.0087e-05	0.000246568	protein_coding
FYN	ENSG00000010810	4549.3	3.76104e-06	0.00144265	0.520878	0.636023	protein_coding
HIVEP2	ENSG00000010818	796.094	2.96866e-06	0.00144269	0.789565	0.85502	protein_coding
FMO1	ENSG00000010932	0.472689	-6.74766e-07	0.00144269	0.453167	0.575334	protein_coding
ELOA	ENSG00000011007	2774.57	-3.12308e-05	0.00144278	0.324119	0.448673	protein_coding
LYPLA2	ENSG00000011009	1182.19	-3.03843e-06	0.00144263	0.636217	0.734927	protein_coding
CLCN6	ENSG00000011021	945.251	1.85675e-05	0.00144271	0.324864	0.449444	protein_coding
MRC2	ENSG00000011028	181.814	1.07761	0.369871	0.000227917	0.000951872	protein_coding
NME1-NME2	ENSG00000011052	590.139	1.03312	0.200385	1.88228e-08	1.90619e-07	protein_coding
SLC6A7	ENSG00000011083	24.0309	1.62622	1.45038	0.0141062	0.0345275	protein_coding
TSPAN9	ENSG00000011105	1080.82	5.55336e-05	0.00144321	0.326041	0.450734	protein_coding
BTBD7	ENSG00000011114	1827.53	0.000437693	0.00147854	0.0278086	0.0615357	protein_coding
APBA3	ENSG00000011132	494.759	0.650836	0.0844104	7.98624e-16	2.58587e-14	protein_coding
MKS1	ENSG00000011143	624.447	2.59117e-05	0.00144269	0.00617733	0.0170215	protein_coding
ABHD5	ENSG00000011198	789.829	-1.39377e-05	0.00144267	0.0313663	0.068004	protein_coding
ANOS1	ENSG00000011201	466.387	-6.33753e-06	0.0014427	0.773526	0.843313	protein_coding
AKAP8L	ENSG00000011243	2719.25	0.519538	0.131087	3.8444e-06	2.44837e-05	protein_coding
MBTD1	ENSG00000011258	1639.7	2.65342e-05	0.00144272	0.0287223	0.0631854	protein_coding
UTP18	ENSG00000011260	1345.81	0.537974	0.129463	1.62783e-06	1.12644e-05	protein_coding
RNF216	ENSG00000011275	1470.05	-2.60451e-05	0.00144268	0.0253349	0.0568631	protein_coding
TTC19	ENSG00000011295	1304.1	-1.74407e-05	0.00144264	0.0967156	0.173261	protein_coding
PTBP1	ENSG00000011304	15567.4	0.81064	0.0729279	1.01262e-29	1.42228e-27	protein_coding
DPF1	ENSG00000011332	667.295	-4.11866e-06	0.00144269	0.12078	0.207392	protein_coding
SYT7	ENSG00000011347	2821.82	-4.56004e-06	0.00144269	0.27268	0.393594	protein_coding
LARS2	ENSG00000011376	600.386	-7.74563e-06	0.00144261	0.269329	0.389931	protein_coding
PIK3C2A	ENSG00000011405	2195.95	-1.85377e-05	0.00144267	0.199874	0.309263	protein_coding
PLAUR	ENSG00000011422	211.512	1.48437e-06	0.00144266	0.653441	0.749134	protein_coding
ANLN	ENSG00000011426	2559.22	-1.77333e-05	0.00144267	0.0232407	0.0529766	protein_coding
WIZ	ENSG00000011451	2790.46	0.434501	0.105975	2.08713e-06	1.4065e-05	protein_coding
RABGAP1	ENSG00000011454	2259.83	-2.75484e-05	0.00144274	0.0601629	0.117281	protein_coding
DCN	ENSG00000011465	297.002	2.75945	1.73271	0.0145734	0.0355204	protein_coding
QPCTL	ENSG00000011478	206.402	0.653345	0.144374	3.45067e-07	2.72118e-06	protein_coding
PPP5C	ENSG00000011485	3923.51	0.0991998	0.168744	0.00713817	0.0192323	protein_coding
CEP68	ENSG00000011523	1123.81	8.8256e-06	0.00144265	0.840377	0.891771	protein_coding
MAP4K3	ENSG00000011566	1059.62	0.000171637	0.00144774	0.0718805	0.135829	protein_coding
ZBTB32	ENSG00000011590	3.56682	-6.10844e-07	0.00144269	0.139219	0.232785	protein_coding
TMEM159	ENSG00000011638	364.744	-3.25596	0.43619	7.06748e-16	2.30032e-14	protein_coding
GABRA3	ENSG00000011677	180.813	-1.43651e-06	0.00144269	0.944632	0.964048	protein_coding
BRCA1	ENSG00000012048	1940.27	4.35273e-05	0.00144291	0.483342	0.602338	protein_coding
ERCC1	ENSG00000012061	1478.3	6.31608e-05	0.00144324	0.0759847	0.142197	protein_coding
CD22	ENSG00000012124	1.23721	-4.98141e-07	0.0014427	0.177019	0.281459	protein_coding
SEMA3B	ENSG00000012171	325.749	1.40445	0.266031	1.19627e-08	1.25761e-07	protein_coding
MBTPS2	ENSG00000012174	651.116	-6.37278e-06	0.00144263	0.0117771	0.029579	protein_coding
PRICKLE3	ENSG00000012211	187.157	6.33007e-06	0.00144266	0.265825	0.386256	protein_coding
LTF	ENSG00000012223	31.8195	-6.23173e-06	0.0014427	1.16929e-16	4.1956e-15	protein_coding
EXTL3	ENSG00000012232	4079.56	-2.15225e-05	0.00144276	1.66029e-10	2.42367e-09	protein_coding
NR1H4	ENSG00000012504	0.683417	-4.54018e-07	0.0014427	0.346835	0.471967	protein_coding
ELOVL5	ENSG00000012660	4377.68	-0.771111	0.167139	1.00429e-07	8.77162e-07	protein_coding
ALOX5	ENSG00000012779	614.416	-3.3696e-06	0.00144269	0.0144003	0.0351562	protein_coding
KDM5D	ENSG00000012817	360.614	-5.49537e-07	0.00144269	0.998762	0.999109	protein_coding
CALCOCO1	ENSG00000012822	1444.71	3.9938e-06	0.00144264	0.657704	0.752665	protein_coding
UBR7	ENSG00000012963	4530.21	-1.32224e-05	0.0014426	0.0651605	0.125317	protein_coding
MAP4K5	ENSG00000012983	1863.33	1.54959e-05	0.00144263	0.0779662	0.145216	protein_coding
EHD3	ENSG00000013016	85.4336	-7.47758e-07	0.00144268	0.830842	0.884996	protein_coding
PSMC4	ENSG00000013275	2224.49	0.405644	0.0935927	6.96669e-07	5.18692e-06	protein_coding
MAN2B2	ENSG00000013288	828.4	1.61261e-08	0.00144265	0.997509	0.99847	protein_coding
SLC7A14	ENSG00000013293	1273.67	4.03706e-06	0.00144269	0.142123	0.236752	protein_coding
CLDN11	ENSG00000013297	988.841	-3.02552e-06	0.00144269	0.0630374	0.121926	protein_coding
SLC25A39	ENSG00000013306	3632.47	0.292663	0.124875	0.000565528	0.00212122	protein_coding
MVP	ENSG00000013364	457.941	-1.66889	0.379323	1.65197e-07	1.38617e-06	protein_coding
NUB1	ENSG00000013374	1783.21	-0.880969	0.107041	5.56775e-18	2.32718e-16	protein_coding
PGM3	ENSG00000013375	1278.82	0.254264	0.209561	0.0040955	0.0119818	protein_coding
RWDD2A	ENSG00000013392	253.813	1.01609e-05	0.00144264	0.171323	0.274133	protein_coding
CLK1	ENSG00000013441	2516.73	-0.509753	0.15947	4.03335e-05	0.000202845	protein_coding
POLR3B	ENSG00000013503	619.111	0.444868	0.134221	4.08157e-05	0.000205005	protein_coding
ANGEL1	ENSG00000013523	1182.95	1.14968e-05	0.00144266	0.0910523	0.165083	protein_coding
RNF14	ENSG00000013561	1068.27	-7.06954e-06	0.00144262	0.135053	0.227062	protein_coding
DNASE1L1	ENSG00000013563	929.403	-0.000180612	0.00144833	0.710732	0.795484	protein_coding
DDX11	ENSG00000013573	3797.3	-6.05108e-05	0.00144326	0.832736	0.886287	protein_coding
HEBP1	ENSG00000013583	374.613	3.07027e-06	0.00144266	0.547015	0.65901	protein_coding
GPRC5A	ENSG00000013588	173.024	1.4311e-06	0.00144269	0.183385	0.289125	protein_coding
MAMLD1	ENSG00000013619	35.6002	-4.32747e-06	0.0014427	3.31925e-07	2.62484e-06	protein_coding
CD6	ENSG00000013725	27.0562	-4.54986e-06	0.0014427	0.00464438	0.0133348	protein_coding
TACC3	ENSG00000013810	3911.52	-0.00029561	0.00145827	0.528387	0.64255	protein_coding
UFL1	ENSG00000014123	1206.02	0.613422	0.153001	3.23974e-06	2.09582e-05	protein_coding
POLA2	ENSG00000014138	1401.66	3.48977e-05	0.00144273	0.109889	0.192008	protein_coding
ZC3H3	ENSG00000014164	790.526	4.20787e-06	0.00144263	0.670438	0.763288	protein_coding
CAPN1	ENSG00000014216	2812.4	-1.20736	0.215916	4.99402e-10	6.76743e-09	protein_coding
ACPP	ENSG00000014257	81.4381	-4.22374e-06	0.0014427	9.72794e-06	5.6686e-05	protein_coding
MDH1	ENSG00000014641	2349.79	1.00498e-05	0.00144263	0.601684	0.706181	polymorphic_pseudogene
SLC30A9	ENSG00000014824	3009.72	-1.08959e-05	0.00144266	0.0982916	0.175549	protein_coding
MTMR11	ENSG00000014914	127.068	-2.5301e-06	0.00144268	0.230545	0.345706	protein_coding
COX15	ENSG00000014919	833.065	-1.84254e-05	0.00144263	0.87259	0.913898	protein_coding
CCDC88C	ENSG00000015133	3966.87	4.49365e-06	0.00144265	0.444828	0.567381	protein_coding
YAF2	ENSG00000015153	671.48	0.187398	0.151243	0.00379636	0.0112182	protein_coding
ZMYND11	ENSG00000015171	2730.94	-1.10784e-05	0.00144265	0.112922	0.196398	protein_coding
WAS	ENSG00000015285	12.4752	-4.5881e-06	0.00144268	0.175408	0.279478	protein_coding
DPEP1	ENSG00000015413	2.1979	-9.52188e-07	0.0014427	0.0160615	0.0386192	protein_coding
BID	ENSG00000015475	517.824	1.30661e-05	0.00144267	0.0467409	0.0948847	protein_coding
MATR3	ENSG00000015479	13399.1	2.15555e-05	0.00144256	0.0826783	0.152328	protein_coding
NPC1L1	ENSG00000015520	262.407	-1.30655e-05	0.00144272	8.30391e-12	1.49064e-10	protein_coding
XYLT2	ENSG00000015532	395.658	0.772134	0.25875	0.000151253	0.000661553	protein_coding
RGPD5	ENSG00000015568	653.582	-6.89701e-06	0.00144269	0.0247121	0.0557198	protein_coding
STMN4	ENSG00000015592	144.413	-5.64673	0.707671	1.11078e-10	1.66276e-09	protein_coding
NUDCD3	ENSG00000015676	2294.27	-0.42059	0.110458	3.36731e-06	2.17024e-05	protein_coding
ISL1	ENSG00000016082	3862.89	1.42057e-06	0.00144269	0.490837	0.608736	protein_coding
CHDH	ENSG00000016391	493.585	-5.57378e-06	0.00144268	0.207633	0.318328	protein_coding
IL20RA	ENSG00000016402	94.1364	2.37438e-07	0.00144269	0.735601	0.814573	protein_coding
CLCA1	ENSG00000016490	0.248545	8.99399e-07	0.00144269	0.439627	NA	protein_coding
CLCA4	ENSG00000016602	0.380045	-1.60339e-06	0.00144269	0.772256	0.842388	protein_coding
GLT8D1	ENSG00000016864	790.154	0.000111407	0.00144474	0.506705	0.622889	protein_coding
ATP2C1	ENSG00000017260	10232.1	-1.07088e-05	0.00144271	6.12246e-05	0.000295198	protein_coding
IGF1	ENSG00000017427	12.8183	2.30109	0.657214	6.29688e-05	0.00030242	protein_coding
SLC38A5	ENSG00000017483	10.4236	-4.11037e-06	0.0014427	0.474264	0.594341	protein_coding
RALBP1	ENSG00000017797	3714.94	8.16713e-05	0.00144375	0.548392	0.66026	protein_coding
RUFY3	ENSG00000018189	1974.19	-0.938139	0.219006	4.19955e-07	3.24928e-06	protein_coding
CNTN1	ENSG00000018236	1237.62	-1.70512e-06	0.0014427	0.00237432	0.0074518	protein_coding
SLC11A1	ENSG00000018280	9.06865	-0.754984	0.558956	0.0020861	0.00666257	protein_coding
WWTR1	ENSG00000018408	145.083	-4.59781e-06	0.00144269	0.538712	0.651675	protein_coding
AGPS	ENSG00000018510	1944.81	-0.000227227	0.00145171	0.106754	0.187553	protein_coding
ZNF806	ENSG00000018607	0.0848184	-8.54809e-08	0.00144269	0.907862	NA	unprocessed_pseudogene
CXorf56	ENSG00000018610	904.151	-5.27827e-05	0.00144307	0.0107137	0.0272394	protein_coding
ATP1A2	ENSG00000018625	2.85345	4.70114	0.689391	2.33073e-12	4.50276e-11	protein_coding
TTC27	ENSG00000018699	337.759	-1.27328e-05	0.00144266	0.0269968	0.0600376	protein_coding
ZNF582	ENSG00000018869	75.1315	-1.83455e-06	0.00144269	0.36033	0.485615	protein_coding
VSIG2	ENSG00000019102	52.961	-1.55641e-06	0.0014427	1.43948e-07	1.22234e-06	protein_coding
PHLDB1	ENSG00000019144	2769	-2.33657e-05	0.00144276	1.31501e-06	9.2663e-06	protein_coding
MARCO	ENSG00000019169	3.12156	-9.11126e-07	0.0014427	0.0182306	0.0430155	protein_coding
CYP24A1	ENSG00000019186	6.40635	1.77144e-07	0.00144269	0.791336	0.856491	protein_coding
PRDM11	ENSG00000019485	428.066	0.493784	0.241829	0.00140476	0.0047292	protein_coding
SYT13	ENSG00000019505	4655.7	1.7258e-06	0.00144268	0.540876	0.653982	protein_coding
SNAI2	ENSG00000019549	92.6851	3.4468e-07	0.00144269	0.837671	0.889687	protein_coding
CD74	ENSG00000019582	120.745	-4.96723e-06	0.0014427	8.79921e-11	1.33773e-09	protein_coding
HGF	ENSG00000019991	25.6116	2.97049	0.690607	3.51288e-06	2.25706e-05	protein_coding
ZRANB1	ENSG00000019995	2254.91	-0.394799	0.114511	1.54914e-05	8.63802e-05	protein_coding
NCDN	ENSG00000020129	746.158	-1.27934e-05	0.00144269	0.064234	0.123849	protein_coding
ADGRA2	ENSG00000020181	174.33	2.95624e-06	0.00144268	0.291589	0.414235	protein_coding
CCT8L1P	ENSG00000020219	0.653715	-1.57068e-06	0.00144269	0.388692	0.513595	processed_pseudogene
ZFP64	ENSG00000020256	623.219	0.694051	0.206866	4.20197e-05	0.00021068	protein_coding
MNAT1	ENSG00000020426	1261.99	-6.94219e-07	0.00144266	0.991869	0.994804	protein_coding
SAMD4A	ENSG00000020577	15.6824	-2.00908e-06	0.00144269	0.161577	0.261893	protein_coding
RUNX3	ENSG00000020633	248.791	-8.41523e-06	0.0014427	0.566072	0.675573	protein_coding
MRE11	ENSG00000020922	1733.54	-0.000107892	0.00144461	0.11241	0.195584	protein_coding
PLEKHB1	ENSG00000021300	2638.09	-1.34373	0.350171	2.07976e-06	1.40184e-05	protein_coding
SERPINB1	ENSG00000021355	410.757	-1.27528e-05	0.00144271	1.07072e-05	6.19982e-05	protein_coding
CYP3A43	ENSG00000021461	0.115097	-4.85013e-07	0.0014427	0.79835	NA	protein_coding
SLC7A9	ENSG00000021488	25.3542	1.54227e-07	0.00144268	0.456259	0.578201	protein_coding
SPAST	ENSG00000021574	1830.44	-0.711169	0.106607	7.80823e-13	1.63731e-11	protein_coding
NRXN3	ENSG00000021645	1262.85	1.45003	0.347862	2.77457e-06	1.8202e-05	protein_coding
OSBPL5	ENSG00000021762	203.41	1.62299e-06	0.00144268	0.636656	0.73538	protein_coding
AQR	ENSG00000021776	1826.69	7.26056e-07	0.00144258	0.772281	0.842388	protein_coding
CPS1	ENSG00000021826	52.9867	5.90778e-06	0.00144269	0.0297543	0.0650245	protein_coding
C8B	ENSG00000021852	0.397633	-7.64791e-07	0.00144269	0.515256	0.63066	protein_coding
FHL1	ENSG00000022267	1179.84	1.96482	0.665889	0.000351939	0.00139509	protein_coding
RTF2	ENSG00000022277	2890.49	1.49462e-05	0.00144254	0.201949	0.311747	protein_coding
GABRA1	ENSG00000022355	0.691502	-7.09102e-07	0.00144269	0.259781	0.379253	protein_coding
NLRP2	ENSG00000022556	372.349	-2.74904e-07	0.00144269	0.760722	0.83401	protein_coding
SLC45A4	ENSG00000022567	495.054	-1.79994e-05	0.00144274	1.7317e-07	1.44568e-06	protein_coding
RNF10	ENSG00000022840	3657.43	4.31966e-05	0.00144279	0.968142	0.979196	protein_coding
ZNF839	ENSG00000022976	421.603	0.871188	0.167189	1.25089e-08	1.3115e-07	protein_coding
ZDHHC6	ENSG00000023041	980.656	-0.00040455	0.00147299	0.0204995	0.0475697	protein_coding
GRAMD1B	ENSG00000023171	1051.77	-2.22827e-05	0.00144277	0.125048	0.213278	protein_coding
RNH1	ENSG00000023191	1491.65	0.411321	0.143784	0.000170559	0.00073639	protein_coding
NDUFS1	ENSG00000023228	3285.04	0.000449372	0.00148055	0.821115	0.878174	protein_coding
RB1CC1	ENSG00000023287	2918.86	-1.70368e-05	0.00144268	0.455235	0.577442	protein_coding
ERP44	ENSG00000023318	1809.22	-7.10373e-06	0.00144257	0.750815	0.826636	protein_coding
ALAS1	ENSG00000023330	986.785	-1.58658e-05	0.00144265	0.0422352	0.0871733	protein_coding
BIRC3	ENSG00000023445	50.2369	-7.69312e-06	0.0014427	3.50738e-07	2.76101e-06	protein_coding
AKAP11	ENSG00000023516	1711.63	1.70434e-05	0.00144267	0.0805117	0.14897	protein_coding
GLRX2	ENSG00000023572	411.837	-0.76145	0.151358	1.2916e-08	1.35055e-07	protein_coding
SNAPC1	ENSG00000023608	519.8	1.68495	0.178552	4.37263e-22	2.88435e-20	protein_coding
DERA	ENSG00000023697	1227.9	-0.385764	0.166526	0.000422579	0.00163988	protein_coding
STRAP	ENSG00000023734	4696.46	0.536569	0.124501	8.445e-07	6.18275e-06	protein_coding
ABCC2	ENSG00000023839	23.1777	-5.47421e-06	0.00144268	0.262568	0.38223	protein_coding
DEF6	ENSG00000023892	142.605	-1.5745e-06	0.00144269	0.551798	0.663003	protein_coding
PLEKHO1	ENSG00000023902	1452.7	-1.99269e-05	0.0014427	0.896104	0.930247	protein_coding
GCLM	ENSG00000023909	648.708	-0.607154	0.164044	5.30877e-06	3.28242e-05	protein_coding
UBR2	ENSG00000024048	1191.75	0.654089	0.115929	1.0372e-09	1.32545e-08	protein_coding
EHD2	ENSG00000024422	8.33861	1.92154	0.719123	0.497741	0.6149	protein_coding
DEPDC1	ENSG00000024526	2539.62	0.000174171	0.00144796	0.0154106	0.0372351	protein_coding
CCDC28A	ENSG00000024862	429.621	1.62725e-05	0.00144267	0.0619288	0.120192	protein_coding
RRAGD	ENSG00000025039	1676.71	6.03448e-06	0.00144266	0.267427	0.388096	protein_coding
HSF2	ENSG00000025156	1598.43	0.511267	0.105487	6.89868e-08	6.24225e-07	protein_coding
PHF20	ENSG00000025293	2071.96	0.305127	0.121335	0.000422287	0.00163895	protein_coding
HSD17B6	ENSG00000025423	183.47	3.76687e-06	0.00144265	0.52478	0.639487	protein_coding
NR1H3	ENSG00000025434	165.528	-7.50175e-06	0.00144268	0.0915067	0.165743	protein_coding
TYMP	ENSG00000025708	42.593	-1.70481	0.481263	0.00131491	0.00446867	protein_coding
NCAPH2	ENSG00000025770	2727.42	1.17888e-05	0.00144267	0.949262	0.966711	protein_coding
TOMM34	ENSG00000025772	1191.11	0.673475	0.125581	4.80117e-09	5.42018e-08	protein_coding
SEC63	ENSG00000025796	4977.9	0.42781	0.102499	1.51559e-06	1.05415e-05	protein_coding
KPNA6	ENSG00000025800	3084.66	-0.259529	0.136318	0.00111514	0.00386562	protein_coding
VIM	ENSG00000026025	1350.59	5.17028	0.673536	1.30801e-14	3.59657e-13	protein_coding
RTEL1-TNFRSF6B	ENSG00000026036	679.073	1.52066	0.226039	1.75925e-12	3.47625e-11	protein_coding
FAS	ENSG00000026103	44.1997	-2.10476e-06	0.00144269	0.140031	0.233881	protein_coding
RNASET2	ENSG00000026297	314.649	1.12628e-05	0.00144269	0.00821326	0.0216756	protein_coding
CD44	ENSG00000026508	921.113	-2.13498	0.713157	0.0143188	0.0349872	protein_coding
KCNG1	ENSG00000026559	218.988	2.03162	0.933562	0.00303968	0.00923334	protein_coding
AGPAT4	ENSG00000026652	960.288	-1.00667	0.339866	5.20265e-05	0.000254989	protein_coding
SLAMF7	ENSG00000026751	0.736562	-1.71307e-07	0.00144269	0.835837	0.888465	protein_coding
BTN3A1	ENSG00000026950	342.356	-8.44524e-06	0.0014427	2.42564e-05	0.000128983	protein_coding
MIPEP	ENSG00000027001	248.074	3.17582e-07	0.00144265	0.493659	0.611261	protein_coding
PRKCH	ENSG00000027075	599.707	0.857354	0.317403	0.000369444	0.00145579	protein_coding
INSRR	ENSG00000027644	162.644	-4.01628e-06	0.0014427	0.00120869	0.00414612	protein_coding
IFNGR1	ENSG00000027697	628.592	0.000209738	0.00145036	0.0579756	0.113787	protein_coding
B4GALT7	ENSG00000027847	386.281	-7.00984e-06	0.00144265	0.150446	0.247405	protein_coding
SH2D2A	ENSG00000027869	34.5699	-4.25942e-06	0.00144269	0.0103663	0.0264901	protein_coding
VRK2	ENSG00000028116	459.095	-0.950667	0.12389	0.818222	0.875832	protein_coding
TNFRSF1B	ENSG00000028137	67.9931	-3.71841e-05	0.00144293	0.435696	0.558336	protein_coding
VEZT	ENSG00000028203	2482.07	5.12385e-05	0.00144298	0.0127738	0.0316966	protein_coding
POU2F2	ENSG00000028277	508.726	-0.881416	0.336786	0.000147637	0.000647435	protein_coding
BRD9	ENSG00000028310	1738.09	-1.57366e-05	0.00144261	0.0985684	0.175857	protein_coding
SNX1	ENSG00000028528	2305.03	-0.270238	0.129306	0.000751542	0.00272804	protein_coding
TBPL1	ENSG00000028839	975.502	0.350504	0.174732	0.00134958	0.00456985	protein_coding
ARNTL2	ENSG00000029153	1522.85	0.000100889	0.00144441	0.458745	0.580501	protein_coding
BCLAF1	ENSG00000029363	9128.01	0.290537	0.0886794	3.90354e-05	0.000197303	protein_coding
SLC39A9	ENSG00000029364	3831.43	8.96206e-05	0.00144396	0.53467	0.648295	protein_coding
ANK1	ENSG00000029534	1630.22	0.68942	0.265647	0.00044046	0.00170249	protein_coding
IBSP	ENSG00000029559	0.897595	-1.5658e-06	0.0014427	0.0421215	0.0870026	protein_coding
TFB1M	ENSG00000029639	279.341	0.896092	0.143701	3.07979e-11	5.04895e-10	protein_coding
RABEP1	ENSG00000029725	2099.06	-1.55401e-05	0.00144267	0.688907	0.77768	protein_coding
HMGB3	ENSG00000029993	8608.25	-5.20392e-07	0.00144262	0.945392	0.964477	protein_coding
NUP160	ENSG00000030066	2996.84	-0.00142946	0.00225177	0.470653	0.591346	protein_coding
BAK1	ENSG00000030110	615.109	0.572509	0.105931	3.85786e-09	4.43227e-08	protein_coding
MUSK	ENSG00000030304	4.08222	-2.51873e-06	0.0014427	4.38872e-05	0.000219092	protein_coding
IKZF2	ENSG00000030419	250.61	-2.57023	0.307858	8.53882e-19	3.91543e-17	protein_coding
GRN	ENSG00000030582	3034.07	-9.26358e-06	0.00144268	0.907731	0.938491	protein_coding
FAM13B	ENSG00000031003	2071.87	-1.80293e-05	0.0014427	0.00228389	0.00719916	protein_coding
ARHGAP31	ENSG00000031081	36.6062	7.09176e-07	0.00144269	0.5322	0.646029	protein_coding
CENPQ	ENSG00000031691	281.844	-7.28683e-06	0.00144261	0.350728	0.475832	protein_coding
SARS1	ENSG00000031698	3540.04	-0.672449	0.146294	1.18308e-07	1.02018e-06	protein_coding
RANBP3	ENSG00000031823	3196.56	-1.94587e-05	0.00144264	0.0101358	0.0259991	protein_coding
ARID4A	ENSG00000032219	1123.76	7.1049e-06	0.00144259	0.601791	0.706245	protein_coding
EIPR1	ENSG00000032389	631.241	-3.04627e-05	0.00144277	0.0115494	0.0290938	protein_coding
PNPLA6	ENSG00000032444	1421.15	0.378933	0.118198	5.67738e-05	0.000276129	protein_coding
IFT88	ENSG00000032742	358.69	6.51196e-06	0.00144266	0.235821	0.351757	protein_coding
ALG1	ENSG00000033011	476.722	-1.80296e-05	0.0014427	0.00269194	0.00830489	protein_coding
ZCCHC8	ENSG00000033030	1147.52	0.224538	0.144621	0.00274839	0.00846145	protein_coding
ABCF2	ENSG00000033050	950.62	2.51706e-05	0.00144273	0.143452	0.238394	protein_coding
CHPF2	ENSG00000033100	760.208	-0.685513	0.134866	1.0741e-08	1.13878e-07	protein_coding
LRRC7	ENSG00000033122	80.8558	-8.91961e-07	0.00144269	0.47987	0.599328	protein_coding
FUT8	ENSG00000033170	1182.17	0.684158	0.216361	8.02525e-05	0.000375785	protein_coding
UBA6	ENSG00000033178	1939.78	-3.78707e-05	0.00144289	0.0438471	0.0899477	protein_coding
GAB2	ENSG00000033327	3050.82	-1.564e-05	0.00144272	1.00477e-06	7.23718e-06	protein_coding
ATP6V0A1	ENSG00000033627	2618.12	-5.79646e-05	0.00144319	0.228241	0.343126	protein_coding
PIAS1	ENSG00000033800	1740.47	-2.4361e-05	0.00144268	0.00976581	0.0251951	protein_coding
SLC4A7	ENSG00000033867	591.848	1.29464	0.23684	4.6296e-09	5.24739e-08	protein_coding
APBA2	ENSG00000034053	1424.89	-3.79017e-06	0.00144269	0.157056	0.256035	protein_coding
MAP2K3	ENSG00000034152	607.177	-0.000196912	0.0014495	0.266427	0.386844	protein_coding
EFCAB1	ENSG00000034239	123.438	-1.40698e-07	0.00144269	0.950112	0.967235	protein_coding
TMSB10	ENSG00000034510	12539.2	-0.000896151	0.00163548	0.00300356	0.00914054	protein_coding
ASTE1	ENSG00000034533	412.927	-3.49542e-06	0.00144261	0.618168	0.720161	protein_coding
RNF19A	ENSG00000034677	2164.83	-0.402403	0.162147	0.000257377	0.00106056	protein_coding
PEX3	ENSG00000034693	499.113	1.48756e-05	0.00144266	0.094915	0.170618	protein_coding
GABARAPL2	ENSG00000034713	1113.04	-0.309614	0.168268	0.000977882	0.00344535	protein_coding
MYOC	ENSG00000034971	0.0814772	2.75066e-07	0.00144269	0.793971	NA	protein_coding
SH3YL1	ENSG00000035115	739.925	-1.99521e-05	0.00144273	9.04779e-05	0.000419503	protein_coding
FAM136A	ENSG00000035141	2307.79	-0.21764	0.214738	0.00315446	0.00953615	protein_coding
VCL	ENSG00000035403	1886.04	1.01345	0.204582	5.18949e-08	4.81301e-07	protein_coding
DEPDC1B	ENSG00000035499	1002.78	1.61427e-05	0.00144269	0.641334	0.739195	protein_coding
DAPK2	ENSG00000035664	230.291	8.46727e-06	0.00144269	0.0972402	0.174006	protein_coding
NSMAF	ENSG00000035681	914.533	0.494839	0.276528	0.00229134	0.00721971	protein_coding
ADSS2	ENSG00000035687	1425.38	-1.79233e-05	0.0014427	0.00279743	0.00858698	protein_coding
STAP1	ENSG00000035720	12.3511	-5.43421e-06	0.0014427	7.78883e-06	4.63657e-05	protein_coding
TIMP2	ENSG00000035862	3623.11	-4.80593e-06	0.00144267	0.310226	0.433968	protein_coding
RFC1	ENSG00000035928	2403.01	7.42865e-05	0.00144358	0.689947	0.778421	protein_coding
TBC1D23	ENSG00000036054	1249.19	-2.33085e-05	0.00144271	0.0130009	0.032168	protein_coding
CUL3	ENSG00000036257	2829.86	6.33454e-07	0.00144252	0.913654	0.942178	protein_coding
MYOM2	ENSG00000036448	298.313	2.64184	0.389724	2.2458e-12	4.35759e-11	protein_coding
OTC	ENSG00000036473	0.590959	-2.35147e-06	0.00144269	0.127444	0.216692	protein_coding
CYP46A1	ENSG00000036530	90.8048	0.637037	0.451667	0.00458481	0.0131838	protein_coding
AC118549.1	ENSG00000036549	2022.56	-0.591355	0.12073	2.75339e-08	2.69641e-07	protein_coding
SLC18A1	ENSG00000036565	259.607	-3.68956e-06	0.0014427	3.01291e-23	2.28023e-21	protein_coding
USP2	ENSG00000036672	403.423	-1.00339e-05	0.0014427	0.000254541	0.0010504	protein_coding
CASR	ENSG00000036828	95.8536	-7.80099	1.16945	2.78577e-10	3.93224e-09	protein_coding
TUBG2	ENSG00000037042	566.812	-0.000267465	0.00145536	0.0411279	0.0852665	protein_coding
RPL26L1	ENSG00000037241	519.424	1.32033e-05	0.00144263	0.156339	0.255052	protein_coding
FLT4	ENSG00000037280	24.2731	-3.15822e-06	0.0014427	0.0101076	0.0259373	protein_coding
NSUN2	ENSG00000037474	3272.18	-3.37512e-05	0.0014428	0.346784	0.471918	protein_coding
FBXO42	ENSG00000037637	1327.14	-2.39977e-05	0.00144272	0.00739573	0.019815	protein_coding
MFAP3	ENSG00000037749	548.777	-2.94249e-05	0.0014428	9.30458e-07	6.76127e-06	protein_coding
MRI1	ENSG00000037757	870.276	0.452789	0.114136	3.61891e-06	2.31707e-05	protein_coding
METTL1	ENSG00000037897	280.378	0.703693	0.184424	7.61458e-06	4.54151e-05	protein_coding
HOXC8	ENSG00000037965	49.3119	-2.02682e-06	0.0014427	2.88096e-08	2.81212e-07	protein_coding
AGA	ENSG00000038002	252.059	-4.18201e-06	0.00144266	0.536122	0.6495	protein_coding
PI4K2B	ENSG00000038210	1226.23	-2.23111e-05	0.00144275	0.0104504	0.0266873	protein_coding
BOD1L1	ENSG00000038219	1930.01	1.0138e-05	0.00144264	0.825005	0.881247	protein_coding
MAT2B	ENSG00000038274	1126.84	0.982982	0.218773	4.9392e-07	3.77566e-06	protein_coding
TLL1	ENSG00000038295	7.2859	-3.66651e-06	0.0014427	7.78337e-07	5.73878e-06	protein_coding
EDC4	ENSG00000038358	2382.52	-1.37011e-05	0.00144264	0.964034	0.976273	protein_coding
TRIO	ENSG00000038382	4739.24	-1.06619e-05	0.00144267	0.0552709	0.109256	protein_coding
VCAN	ENSG00000038427	1162.33	2.00747	0.702441	0.000480721	0.00183783	protein_coding
CLEC16A	ENSG00000038532	1077.69	-0.869219	0.165188	3.81712e-09	4.39157e-08	protein_coding
MSR1	ENSG00000038945	2.07046	-3.15887e-07	0.00144269	0.631162	0.730821	protein_coding
CDH1	ENSG00000039068	6606.65	-1.79835	0.391184	5.36367e-08	4.95834e-07	protein_coding
MTREX	ENSG00000039123	1751.99	0.604742	0.144073	1.44313e-06	1.00906e-05	protein_coding
DNAH5	ENSG00000039139	307.032	-2.981e-06	0.00144269	0.0181966	0.0429513	protein_coding
ZFYVE16	ENSG00000039319	1232.37	-1.2197e-05	0.00144267	0.288707	0.411091	protein_coding
RIPOR1	ENSG00000039523	661.151	-5.75211e-06	0.00144269	0.0714523	0.135232	protein_coding
C6	ENSG00000039537	0.113057	7.39948e-07	0.00144269	0.627692	NA	protein_coding
RAI14	ENSG00000039560	1270.1	1.26106e-06	0.00144269	0.5939	0.699679	protein_coding
SOX30	ENSG00000039600	18.2169	-1.83168e-06	0.00144269	0.272062	0.39283	protein_coding
PNKP	ENSG00000039650	1340.24	0.429471	0.131065	4.55592e-05	0.000226604	protein_coding
BEST2	ENSG00000039987	5.56033	-6.27453e-06	0.00144269	0.255621	0.374325	protein_coding
PHLPP2	ENSG00000040199	680.907	5.66982e-05	0.00144315	0.0109459	0.0277595	protein_coding
SPDL1	ENSG00000040275	1227.1	0.360348	0.171154	0.0010994	0.00382041	protein_coding
STAU2	ENSG00000040341	2130.47	-0.631228	0.16466	3.11445e-06	2.0219e-05	protein_coding
SLC66A1	ENSG00000040487	416.634	-0.367362	0.153855	0.000377696	0.00148455	protein_coding
CTNS	ENSG00000040531	259.243	2.66967e-05	0.00144273	0.476634	0.596525	protein_coding
RTN4R	ENSG00000040608	329.5	1.2759e-05	0.0014427	0.0896478	0.16303	protein_coding
PHF23	ENSG00000040633	597.789	0.676139	0.105691	1.03775e-11	1.83333e-10	protein_coding
CDH10	ENSG00000040731	40.6419	-1.55622e-06	0.0014427	0.000678163	0.00249596	protein_coding
INPP4A	ENSG00000040933	1171.39	-0.441515	0.104524	7.26575e-07	5.38899e-06	protein_coding
RAB27B	ENSG00000041353	101.625	1.79946	0.927321	0.00438826	0.0127036	protein_coding
PSMA4	ENSG00000041357	3957.07	-0.000192433	0.00144912	0.686221	0.77578	protein_coding
MYO16	ENSG00000041515	366.851	-3.77012e-06	0.00144269	0.0146211	0.0356143	protein_coding
LSG1	ENSG00000041802	2803	2.38722e-05	0.0014427	0.0132406	0.0327015	protein_coding
PARP3	ENSG00000041880	183.459	-1.19119	0.305745	1.86663e-06	1.27443e-05	protein_coding
TNC	ENSG00000041982	1247.83	2.76272	0.591874	5.86122e-07	4.43051e-06	protein_coding
THAP3	ENSG00000041988	343.572	-4.52073e-06	0.00144263	0.521445	0.636592	protein_coding
RIPOR3	ENSG00000042062	61.3629	-8.64007e-06	0.00144271	7.43054e-10	9.73494e-09	protein_coding
TDP1	ENSG00000042088	1460.38	0.461621	0.122601	8.18246e-06	4.8396e-05	protein_coding
AIFM2	ENSG00000042286	432.913	-2.5758	0.217834	3.73327e-34	7.70909e-32	protein_coding
C2orf83	ENSG00000042304	0.14823	-2.18062e-07	0.0014427	0.9825	NA	protein_coding
AL049834.1	ENSG00000042317	287.491	8.38846e-06	0.00144266	0.189909	0.297216	protein_coding
MED17	ENSG00000042429	1162.29	0.456455	0.109339	1.49676e-06	1.04245e-05	protein_coding
RETSAT	ENSG00000042445	531.686	-2.17595e-05	0.00144273	1.80573e-05	9.90232e-05	protein_coding
CAPG	ENSG00000042493	732.695	-7.07737e-06	0.0014427	0.00111554	0.00386622	protein_coding
AP2S1	ENSG00000042753	1288.81	-3.09438e-05	0.00144272	0.00259558	0.00804766	protein_coding
USH2A	ENSG00000042781	879.71	5.94386	0.492978	1.87377e-33	3.60654e-31	protein_coding
ZPBP	ENSG00000042813	2.86515	4.4527	0.97646	2.17737e-06	1.46225e-05	protein_coding
TG	ENSG00000042832	4.63283	1.88307	0.610289	0.000195308	0.000830025	protein_coding
ADAM28	ENSG00000042980	482.708	-3.16193e-06	0.0014427	0.000318982	0.00128106	protein_coding
BARX2	ENSG00000043039	203.623	-3.69326e-06	0.0014427	1.64025e-17	6.49867e-16	protein_coding
DCUN1D1	ENSG00000043093	1844.72	-0.476406	0.160098	6.99401e-05	0.000332237	protein_coding
JADE2	ENSG00000043143	398.522	-1.10026e-05	0.0014427	0.253078	0.371474	protein_coding
ZIC2	ENSG00000043355	5150.66	6.37753e-05	0.0014434	4.86794e-14	1.23104e-12	protein_coding
LCP2	ENSG00000043462	6.33959	3.66915e-06	0.00144269	0.024252	0.0548807	protein_coding
TRIT1	ENSG00000043514	6493.88	4.62826	0.239243	1.46473e-83	4.56718e-80	protein_coding
ADRB1	ENSG00000043591	40.6935	-2.33254e-06	0.00144269	0.0764008	0.142825	protein_coding
CUL7	ENSG00000044090	900.544	0.305657	0.311605	0.00578413	0.0160888	protein_coding
CTNNA1	ENSG00000044115	6928.59	-9.2706e-06	0.00144268	0.0573043	0.112625	protein_coding
PHKA2	ENSG00000044446	1171.02	1.46778	0.183218	1.14376e-16	4.11819e-15	protein_coding
CNTLN	ENSG00000044459	1097.5	4.20936e-05	0.0014429	0.901007	0.933847	protein_coding
EPHA3	ENSG00000044524	102.137	3.43925e-07	0.00144269	0.561786	0.67182	protein_coding
HSPA5	ENSG00000044574	9501.69	-0.000165548	0.00144743	0.921704	0.948034	protein_coding
DSG2	ENSG00000046604	1805.42	1.59086e-07	0.00144269	0.479482	0.598939	protein_coding
GEMIN8	ENSG00000046647	251.455	-1.90674e-05	0.00144266	0.206151	0.316588	protein_coding
OFD1	ENSG00000046651	1592.21	0.286383	0.180272	0.00263041	0.00814083	protein_coding
GPM6B	ENSG00000046653	708.145	-1.92219e-06	0.00144269	0.478348	0.597978	protein_coding
MAGEC2	ENSG00000046774	215.651	8.18999	1.01218	1.85756e-15	5.77472e-14	protein_coding
PREX2	ENSG00000046889	26.029	-2.19016e-06	0.0014427	0.00308675	0.00936081	protein_coding
WDR37	ENSG00000047056	473.764	-0.000158505	0.00144702	0.00930191	0.0241481	protein_coding
YTHDC2	ENSG00000047188	861.94	0.771484	0.133501	4.61213e-10	6.28269e-09	protein_coding
CTPS2	ENSG00000047230	1005.46	0.62473	0.175411	1.92734e-05	0.000104972	protein_coding
ATP6V1H	ENSG00000047249	1110.64	0.260582	0.12753	0.0011891	0.00408894	protein_coding
POLR2B	ENSG00000047315	3749.76	-0.000332592	0.00146263	0.0200798	0.0467281	protein_coding
FAM214A	ENSG00000047346	637.846	-2.09968e-05	0.00144269	0.00626602	0.0172354	protein_coding
ARAP2	ENSG00000047365	126.976	3.56791e-06	0.00144269	0.589947	0.696358	protein_coding
TPR	ENSG00000047410	7306.72	4.6934e-06	0.00144257	0.627459	0.727863	protein_coding
CP	ENSG00000047457	1.99212	-1.52519e-06	0.0014427	0.00409015	0.0119706	protein_coding
KIAA0556	ENSG00000047578	857.794	-0.640047	0.166292	3.07013e-06	1.99645e-05	protein_coding
DTNBP1	ENSG00000047579	756.422	1.10592	0.121105	5.46861e-21	3.19919e-19	protein_coding
XK	ENSG00000047597	322.313	3.45647e-07	0.00144267	0.0135101	0.0332747	protein_coding
ANO2	ENSG00000047617	37.6328	1.30546e-06	0.00144269	0.45476	0.57691	protein_coding
C12orf4	ENSG00000047621	865.339	0.486075	0.14774	4.48002e-05	0.000223185	protein_coding
SCML1	ENSG00000047634	508.797	6.41053e-06	0.00144266	0.244507	0.361671	protein_coding
WWC3	ENSG00000047644	1652.68	-3.46725e-06	0.00144266	0.484589	0.603313	protein_coding
ARHGAP6	ENSG00000047648	77.8064	3.13334	0.549434	2.77775e-09	3.29578e-08	protein_coding
FAM184B	ENSG00000047662	67.7078	2.42554	0.453508	1.42472e-08	1.47735e-07	protein_coding
MAP4	ENSG00000047849	2653.46	0.232243	0.19869	0.00454985	0.0130984	protein_coding
GOPC	ENSG00000047932	1760.82	0.504627	0.10766	1.54227e-07	1.30218e-06	protein_coding
ROS1	ENSG00000047936	0.18594	7.58776e-08	0.00144269	0.832432	NA	protein_coding
USP28	ENSG00000048028	867.37	-1.85401e-05	0.00144271	0.00732751	0.0196727	protein_coding
HDAC9	ENSG00000048052	679.807	2.03094e-06	0.00144268	0.287386	0.409608	protein_coding
TSPAN17	ENSG00000048140	1103.87	-5.89386e-05	0.00144322	0.297094	0.420083	protein_coding
NOP16	ENSG00000048162	313.036	0.982079	0.15021	4.59793e-12	8.49337e-11	protein_coding
CC2D2A	ENSG00000048342	211.999	3.22198e-06	0.00144267	0.0118975	0.0298357	protein_coding
RRM2B	ENSG00000048392	961.054	-2.60004e-05	0.00144276	0.0545379	0.108088	protein_coding
ZNF800	ENSG00000048405	550.657	-9.36988e-06	0.0014426	0.0923289	0.166864	protein_coding
TNFRSF17	ENSG00000048462	0.158044	-6.65476e-07	0.00144269	0.880481	NA	protein_coding
SNX29	ENSG00000048471	1093.14	-1.06351	0.19262	8.10292e-10	1.0545e-08	protein_coding
LMO3	ENSG00000048540	3441.16	-8.02601e-06	0.0014427	1.11904e-08	1.18281e-07	protein_coding
MRPS10	ENSG00000048544	1268.52	-5.80065e-05	0.00144314	0.230053	0.345235	protein_coding
GUCA1A	ENSG00000048545	16.087	-1.05001e-06	0.0014427	9.49649e-07	6.87668e-06	protein_coding
RSF1	ENSG00000048649	3522.32	0.000205241	0.00145003	0.177045	0.281483	protein_coding
VPS13D	ENSG00000048707	1613.92	1.91267e-05	0.00144269	0.00701387	0.0189547	protein_coding
CELF2	ENSG00000048740	1768.39	2.10653	0.446414	3.1817e-07	2.5289e-06	protein_coding
FAM120A	ENSG00000048828	4504.68	0.000103576	0.00144445	0.663222	0.757423	protein_coding
R3HDM1	ENSG00000048991	2253.44	-1.16514e-05	0.00144256	0.064721	0.124595	protein_coding
COL9A2	ENSG00000049089	4134.43	5.01971	0.381611	1.77951e-39	5.60475e-37	protein_coding
KITLG	ENSG00000049130	2525.53	-2.53931	0.303241	6.01703e-19	2.82131e-17	protein_coding
ERCC8	ENSG00000049167	213.849	4.57242e-05	0.00144299	0.0475106	0.0962091	protein_coding
ADAMTS6	ENSG00000049192	99.0323	2.9913	0.418186	1.86232e-13	4.34973e-12	protein_coding
H6PD	ENSG00000049239	833.717	-9.97364e-06	0.00144269	0.0676164	0.12914	protein_coding
VAMP3	ENSG00000049245	1235.35	-7.2009e-06	0.00144268	0.00105594	0.00368827	protein_coding
PER3	ENSG00000049246	3049.4	-1.03514	0.301705	1.125e-05	6.46852e-05	protein_coding
UTS2	ENSG00000049247	0.308871	-4.93206e-07	0.00144269	0.810764	NA	protein_coding
TNFRSF9	ENSG00000049249	3.72684	-4.88179e-06	0.0014427	0.0398601	0.083019	protein_coding
EPN3	ENSG00000049283	96.2494	-3.03928e-06	0.00144269	0.0896727	0.163066	protein_coding
LTBP1	ENSG00000049323	948.905	-2.67399e-05	0.00144282	0.702619	0.788638	protein_coding
RCN1	ENSG00000049449	3528.27	1.16217	0.348516	6.09785e-05	0.000294102	protein_coding
ELN	ENSG00000049540	1024.06	-5.77233	0.504987	8.43152e-33	1.55564e-30	protein_coding
RFC2	ENSG00000049541	1973.98	-5.29269e-05	0.00144304	1.08083e-07	9.38492e-07	protein_coding
ARID1B	ENSG00000049618	4707.1	0.000125613	0.00144534	0.443523	0.566248	protein_coding
CLPTM1L	ENSG00000049656	4452.75	0.000538822	0.00149932	0.0151183	0.0366396	protein_coding
NEDD4L	ENSG00000049759	2520.31	-1.83066e-05	0.00144271	0.349716	0.474748	protein_coding
FOXP3	ENSG00000049768	18.8712	1.4181	0.299641	1.89504e-07	1.5732e-06	protein_coding
PPP1R3F	ENSG00000049769	270.939	-1.02287e-05	0.0014427	0.000401374	0.00156683	protein_coding
HEXB	ENSG00000049860	1006.15	-1.28586e-06	0.00144267	0.060256	0.117429	protein_coding
PTCD2	ENSG00000049883	331.385	7.77148e-06	0.00144262	0.635437	0.73438	protein_coding
NEXMIF	ENSG00000050030	1040.96	4.89227e-06	0.00144268	0.153717	0.25163	protein_coding
JKAMP	ENSG00000050130	1360.72	0.331712	0.182861	0.00197992	0.00636453	protein_coding
DKK3	ENSG00000050165	367.534	-6.76948e-07	0.00144269	0.00129318	0.00440251	protein_coding
ARHGEF5	ENSG00000050327	308.578	-1.38174e-06	0.00144269	0.325182	0.449745	protein_coding
NFE2L3	ENSG00000050344	403.731	-1.05583	0.301066	8.56393e-06	5.04977e-05	protein_coding
MCUR1	ENSG00000050393	2319.7	-2.87485e-05	0.00144271	0.0031549	0.00953615	protein_coding
LIMA1	ENSG00000050405	1732.79	-2.41474e-06	0.00144267	0.601805	0.706245	protein_coding
LETMD1	ENSG00000050426	1187.11	0.756669	0.114817	2.72879e-12	5.20725e-11	protein_coding
SLC4A8	ENSG00000050438	1866.31	-3.83328e-07	0.00144268	0.18363	0.2894	protein_coding
LAMC3	ENSG00000050555	66.9277	9.66006e-07	0.00144269	0.548762	0.660502	protein_coding
PTGER3	ENSG00000050628	512.663	-2.52957e-06	0.0014427	2.6324e-10	3.72926e-09	protein_coding
TNIP3	ENSG00000050730	0.711725	1.53174e-06	0.00144269	0.102231	0.181127	protein_coding
MAPK9	ENSG00000050748	1500.55	1.65454e-05	0.0014427	0.0254228	0.0570129	protein_coding
COL23A1	ENSG00000050767	13.7672	3.10443	0.644437	3.22033e-07	2.55439e-06	protein_coding
BCAR1	ENSG00000050820	1146.85	1.12162e-05	0.00144268	0.044977	0.0918389	protein_coding
FAM160A2	ENSG00000051009	813.572	7.82071e-07	0.0014426	0.934935	0.957222	protein_coding
HERPUD1	ENSG00000051108	1559.04	-1.67257e-05	0.00144273	9.47599e-07	6.86662e-06	protein_coding
HOMER3	ENSG00000051128	273.117	8.10738e-07	0.00144269	0.726608	0.807685	protein_coding
RAD51	ENSG00000051180	389.189	-3.74725e-06	0.0014426	0.672886	0.765264	protein_coding
POLQ	ENSG00000051341	933.572	-8.441e-06	0.00144265	0.178819	0.283543	protein_coding
PIK3CB	ENSG00000051382	1426.39	1.42654	0.210047	1.08003e-12	2.22139e-11	protein_coding
CYBA	ENSG00000051523	1049.19	-4.68689e-06	0.0014427	0.00154222	0.00513156	protein_coding
THOC3	ENSG00000051596	1569.48	-8.14808e-06	0.00144264	0.255816	0.374554	protein_coding
HEBP2	ENSG00000051620	2000.47	0.189526	0.233367	0.00526302	0.0148164	protein_coding
MPHOSPH9	ENSG00000051825	2753.08	0.646934	0.113864	8.22735e-10	1.0698e-08	protein_coding
PLEKHA5	ENSG00000052126	1668.05	0.691726	0.227557	0.000116602	0.000525781	protein_coding
PRSS8	ENSG00000052344	512.175	-6.87799e-06	0.0014427	8.93868e-08	7.89343e-07	protein_coding
SIKE1	ENSG00000052723	1897.47	-0.656627	0.147505	2.47084e-07	2.00477e-06	protein_coding
RRP12	ENSG00000052749	832.43	0.855269	0.133451	9.95511e-12	1.76494e-10	protein_coding
FNIP2	ENSG00000052795	896.743	3.59154e-05	0.00144286	0.558118	0.668408	protein_coding
MSMO1	ENSG00000052802	896.285	4.23816e-05	0.00144297	0.369026	0.494207	protein_coding
TTC17	ENSG00000052841	1991.61	0.35972	0.133756	0.000258715	0.00106565	protein_coding
ALX4	ENSG00000052850	86.0165	-2.1291e-06	0.0014427	5.99879e-05	0.000289818	protein_coding
FSTL4	ENSG00000053108	424.063	-0.90852	0.441089	0.000501988	0.00190977	protein_coding
FOXN3	ENSG00000053254	2467.59	-0.000245328	0.00145335	0.251407	0.369579	protein_coding
METTL24	ENSG00000053328	13.7589	1.51845	0.409884	1.79862e-05	9.87028e-05	protein_coding
AKR7A2	ENSG00000053371	1434.36	-0.701009	0.164684	5.43014e-07	4.13069e-06	protein_coding
MRTO4	ENSG00000053372	1466.24	0.000135524	0.00144578	0.537134	0.650322	protein_coding
NNAT	ENSG00000053438	13188.9	2.46995	0.925049	0.00110652	0.00384127	protein_coding
USE1	ENSG00000053501	381.807	0.000276334	0.00145627	0.090021	0.163549	protein_coding
MCF2L2	ENSG00000053524	255.849	-9.67878e-06	0.0014427	4.59949e-07	3.53156e-06	protein_coding
NRIP2	ENSG00000053702	97.1923	3.15834	0.606105	4.47709e-08	4.21498e-07	protein_coding
LAMA3	ENSG00000053747	982.347	1.85864e-05	0.00144274	0.166763	0.268462	protein_coding
AP5M1	ENSG00000053770	2290.05	-0.279095	0.22023	0.00247856	0.00773923	protein_coding
ANAPC4	ENSG00000053900	680.977	-4.33342e-06	0.0014426	0.0178508	0.0422579	protein_coding
KCNQ1	ENSG00000053918	386.95	1.13356e-06	0.00144269	0.639399	0.737674	protein_coding
TRAPPC3	ENSG00000054116	1537.96	-3.91167e-05	0.00144292	1.20395e-12	2.45683e-11	protein_coding
THRAP3	ENSG00000054118	6017.62	3.42741e-05	0.00144269	0.0301485	0.0657753	protein_coding
PHPT1	ENSG00000054148	1399.02	-1.18022e-05	0.00144268	0.354097	0.479152	protein_coding
ENTPD2	ENSG00000054179	1079.68	-4.78138	0.474231	2.28587e-26	2.30666e-24	protein_coding
LY75	ENSG00000054219	67.7136	-4.98707e-06	0.0014427	0.00588844	0.0163192	protein_coding
ARID4B	ENSG00000054267	2013.24	-2.43523e-06	0.00144261	0.0234761	0.0534157	protein_coding
OPN3	ENSG00000054277	274.091	-2.48231	0.32817	4.87738e-16	1.62134e-14	protein_coding
SDCCAG8	ENSG00000054282	647.628	-2.2734e-05	0.00144275	0.124856	0.21302	protein_coding
PTPRN	ENSG00000054356	1337.44	3.11909e-06	0.00144269	0.0314786	0.068175	protein_coding
HHAT	ENSG00000054392	316.689	7.64816e-06	0.00144268	0.513005	0.628615	protein_coding
KIF1B	ENSG00000054523	3978.22	-3.01817e-06	0.00144265	0.0184686	0.0435176	protein_coding
FOXC1	ENSG00000054598	495.956	2.57616	0.534694	2.51525e-07	2.03868e-06	protein_coding
TBC1D22A	ENSG00000054611	739.725	-1.051e-05	0.00144269	0.0148281	0.0360258	protein_coding
SYNE2	ENSG00000054654	13874	-1.14029e-05	0.0014427	0.00483358	0.0137904	protein_coding
PLEKHH1	ENSG00000054690	714.282	-1.36294e-05	0.00144269	0.117053	0.202216	protein_coding
ATP9A	ENSG00000054793	4292.12	0.815778	0.206505	4.48342e-06	2.81453e-05	protein_coding
CBLN4	ENSG00000054803	23.5475	8.36667e-07	0.00144269	0.454008	0.576214	protein_coding
CHRDL2	ENSG00000054938	10.5791	4.76373e-06	0.00144269	0.0511904	0.102364	protein_coding
FAM168A	ENSG00000054965	3650.35	3.5915e-05	0.0014428	0.644257	0.741523	protein_coding
RELT	ENSG00000054967	654.002	-8.09548e-06	0.00144265	0.184584	0.290609	protein_coding
GALC	ENSG00000054983	566.385	6.31735e-06	0.00144267	0.171481	0.274371	protein_coding
NOP58	ENSG00000055044	2344.82	0.282921	0.121745	0.00056681	0.00212552	protein_coding
SZRD1	ENSG00000055070	5599.31	-0.785727	0.136648	1.05498e-10	1.58448e-09	protein_coding
KCNH2	ENSG00000055118	2662.47	-2.27434	0.189083	3.75405e-35	8.48225e-33	protein_coding
CUL1	ENSG00000055130	2148.19	-0.319533	0.143459	0.000484725	0.0018511	protein_coding
FAM114A2	ENSG00000055147	407.266	6.36068e-06	0.00144262	0.392182	0.516701	protein_coding
CYFIP2	ENSG00000055163	3240.77	-1.25851e-05	0.0014427	0.050238	0.100777	protein_coding
TAB2	ENSG00000055208	3281.72	-8.43469e-06	0.00144264	0.235119	0.351045	protein_coding
GINM1	ENSG00000055211	1353.96	-3.00737e-06	0.00144265	0.591284	0.69744	protein_coding
EIF2AK2	ENSG00000055332	3935.3	-0.00171526	0.00326111	0.16423	0.265164	protein_coding
AC022966.1	ENSG00000055483	1923.96	0.000454358	0.00148153	0.0121697	0.030401	protein_coding
KMT2C	ENSG00000055609	5588.34	-0.489839	0.161041	5.69807e-05	0.000277006	protein_coding
MCOLN3	ENSG00000055732	1077.25	-4.64629e-07	0.00144268	0.868296	0.911027	protein_coding
CCDC85A	ENSG00000055813	128.638	1.07523e-05	0.00144271	0.208137	0.318884	protein_coding
PUM2	ENSG00000055917	5758.88	-0.319467	0.121153	0.00020337	0.000861003	protein_coding
MRPL43	ENSG00000055950	1045.26	0.000146883	0.00144635	0.915359	0.943438	protein_coding
ITIH4	ENSG00000055955	28.3433	7.54954e-06	0.00144268	0.0994013	0.17709	protein_coding
ITIH1	ENSG00000055957	0.393745	-1.11078e-06	0.00144269	0.603311	0.707569	protein_coding
HPF1	ENSG00000056050	592.035	-7.70348e-06	0.00144262	0.394542	0.518753	protein_coding
ZFR	ENSG00000056097	4778.48	1.26602e-06	0.00144253	0.909353	0.939483	protein_coding
ZNF280C	ENSG00000056277	434.297	2.05335e-05	0.00144269	0.00696213	0.0188361	protein_coding
NPFFR2	ENSG00000056291	13.4931	2.32009e-06	0.00144269	0.443363	0.566147	protein_coding
PHF21B	ENSG00000056487	621.147	1.0765	0.286472	1.20907e-05	6.89593e-05	protein_coding
TRAF1	ENSG00000056558	104.996	-1.24851e-05	0.0014427	0.00264313	0.00817372	protein_coding
RC3H2	ENSG00000056586	4135.63	0.503452	0.130738	5.76493e-06	3.5413e-05	protein_coding
IL17RB	ENSG00000056736	958.191	3.99164e-06	0.00144267	0.676049	0.76777	protein_coding
TRAF3IP2	ENSG00000056972	776.358	-2.95514	0.239811	2.11178e-37	5.62798e-35	protein_coding
GYG2	ENSG00000056998	122.384	-8.90828e-07	0.00144269	0.406935	0.530528	protein_coding
DCBLD2	ENSG00000057019	1583.6	4.67524e-05	0.00144306	0.0609921	0.11864	protein_coding
SERPINB3	ENSG00000057149	2.79313	-1.97028e-07	0.00144269	0.0827191	0.152385	protein_coding
SOAT1	ENSG00000057252	794.157	-2.70238e-05	0.00144279	0.00471587	0.013504	protein_coding
PKP2	ENSG00000057294	1505.06	7.59659e-06	0.00144267	0.148011	0.244401	protein_coding
MSH4	ENSG00000057468	14.2244	3.88905e-06	0.00144269	0.0653874	0.125715	protein_coding
F7	ENSG00000057593	11.7965	-4.46797e-06	0.0014427	2.91861e-05	0.000152356	protein_coding
GDI2	ENSG00000057608	6948.47	0.884071	0.122543	2.92738e-14	7.6129e-13	protein_coding
PRDM1	ENSG00000057657	53.5106	-2.67997e-06	0.0014427	1.54647e-13	3.6614e-12	protein_coding
ATG5	ENSG00000057663	826.762	-1.15862e-05	0.00144262	0.584561	0.691944	protein_coding
TMCC3	ENSG00000057704	291.591	-1.18062e-06	0.00144269	0.589634	0.696021	protein_coding
PITHD1	ENSG00000057757	2301.95	-0.550908	0.128613	4.72055e-07	3.61561e-06	protein_coding
MTA3	ENSG00000057935	1416.01	-0.724717	0.124654	1.31957e-10	1.95558e-09	protein_coding
USP13	ENSG00000058056	1986.49	-0.891059	0.166166	2.13357e-09	2.58056e-08	protein_coding
ATP11B	ENSG00000058063	3171.71	1.71283e-07	0.00144265	0.975431	0.983998	protein_coding
LAMC2	ENSG00000058085	440.005	4.83271e-07	0.00144269	0.957038	0.971684	protein_coding
CDK14	ENSG00000058091	1432.82	-1.33697	0.242755	8.393e-10	1.08861e-08	protein_coding
SEC61A1	ENSG00000058262	10265.5	-1.04477e-05	0.00144263	0.168056	0.270166	protein_coding
PPP1R12A	ENSG00000058272	2402.8	0.531762	0.108418	5.17314e-08	4.8007e-07	protein_coding
RASGRF1	ENSG00000058335	13.6935	4.36519e-07	0.00144269	0.785455	0.852183	protein_coding
CAMK2B	ENSG00000058404	2031.36	-1.30546e-05	0.00144272	1.86844e-10	2.70724e-09	protein_coding
CROCC	ENSG00000058453	1550.57	-0.878085	0.19781	1.91022e-07	1.58453e-06	protein_coding
POLR3E	ENSG00000058600	1035.47	-5.57821e-06	0.00144264	0.110931	0.193529	protein_coding
ATP2B4	ENSG00000058668	3045.16	1.29036e-05	0.00144269	0.00922005	0.0239775	protein_coding
ZC3H11A	ENSG00000058673	5712.64	-6.89828e-05	0.00144339	0.273342	0.394276	protein_coding
RIOK2	ENSG00000058729	459.595	1.05265	0.122337	5.83213e-19	2.74286e-17	protein_coding
YIPF1	ENSG00000058799	401.085	-2.19885e-05	0.00144271	0.00257202	0.00799105	protein_coding
NDC1	ENSG00000058804	2206.64	-1.3188e-05	0.00144265	0.0153012	0.0370107	protein_coding
DGKG	ENSG00000058866	265.043	-3.7241e-07	0.00144269	0.82308	0.879703	protein_coding
FLYWCH1	ENSG00000059122	632.477	-1.07438e-05	0.00144268	0.0119577	0.0299618	protein_coding
UNKL	ENSG00000059145	707.113	-1.40904	0.19665	1.64784e-14	4.46019e-13	protein_coding
TBXAS1	ENSG00000059377	26.3356	-1.02952e-05	0.0014427	6.19025e-05	0.000297868	protein_coding
PARP12	ENSG00000059378	766.617	-4.1572e-05	0.00144296	0.0498997	0.10022	protein_coding
ALDH18A1	ENSG00000059573	1619.34	0.660307	0.172048	6.83271e-06	4.11931e-05	protein_coding
TARBP1	ENSG00000059588	971.396	0.385841	0.19978	0.00157626	0.00522977	protein_coding
GATB	ENSG00000059691	319.906	-6.10433e-06	0.00144264	0.343676	0.469003	protein_coding
MXD1	ENSG00000059728	839.853	-4.00626e-05	0.00144291	0.712092	0.796347	protein_coding
CDK17	ENSG00000059758	895.641	-1.37284e-05	0.00144262	0.0656914	0.12619	protein_coding
DNAJC25	ENSG00000059769	270.491	2.6867e-05	0.00144273	0.109382	0.191243	protein_coding
SLC2A3	ENSG00000059804	15.2423	-6.2624e-07	0.00144269	0.460544	0.582153	protein_coding
PSD	ENSG00000059915	794.74	-6.35199e-06	0.00144268	0.0416355	0.0861529	protein_coding
CTDP1	ENSG00000060069	1041.21	1.3946e-06	0.00144257	0.899943	0.933149	protein_coding
YBX3	ENSG00000060138	514.014	-1.01972e-05	0.00144271	0.632316	0.731749	protein_coding
STYK1	ENSG00000060140	202.649	-8.17273	0.909209	2.36385e-21	1.42567e-19	protein_coding
WNK1	ENSG00000060237	9855.58	0.58584	0.154656	7.80014e-06	4.64241e-05	protein_coding
RPS17P5	ENSG00000060303	1.36133	7.66115e-07	0.00144269	0.570977	0.67984	processed_pseudogene
CCAR1	ENSG00000060339	2691.07	0.220521	0.101341	0.000775728	0.00280538	protein_coding
OGFR	ENSG00000060491	994.388	2.76475e-05	0.00144275	0.0306581	0.0666722	protein_coding
GNA15	ENSG00000060558	303.862	3.25955	0.53263	2.41385e-10	3.44153e-09	protein_coding
CREB3L3	ENSG00000060566	1.52392	2.75677e-06	0.00144269	0.07893	0.146678	protein_coding
PIGV	ENSG00000060642	216.35	-0.642973	0.182659	1.07299e-05	6.2072e-05	protein_coding
PTPRU	ENSG00000060656	1618.99	-1.60314e-06	0.00144268	0.565561	0.675222	protein_coding
SNRNP40	ENSG00000060688	1707.09	-1.90543e-05	0.00144265	0.0330554	0.071024	protein_coding
RIMBP2	ENSG00000060709	1422.64	7.26617e-07	0.00144268	0.805598	0.866842	protein_coding
COL11A1	ENSG00000060718	14.3112	2.47979e-06	0.00144269	0.501867	0.618424	protein_coding
QSER1	ENSG00000060749	4917.63	2.30346e-05	0.00144274	0.0176545	0.0418525	protein_coding
MPC1	ENSG00000060762	855.378	-7.0061e-06	0.00144268	0.0270163	0.0600725	protein_coding
ACAA1	ENSG00000060971	497.427	1.7418e-05	0.00144267	0.0279048	0.0616964	protein_coding
BCAT1	ENSG00000060982	925.052	3.55382	0.856283	9.70749e-06	5.6588e-05	protein_coding
HDAC7	ENSG00000061273	637.562	3.75894e-06	0.00144268	0.258152	0.377429	protein_coding
LZTS1	ENSG00000061337	1735.39	2.85732e-06	0.00144268	0.874632	0.915318	protein_coding
PRDM6	ENSG00000061455	42.8264	2.96927e-06	0.00144269	0.190261	0.297609	protein_coding
WNT8A	ENSG00000061492	0.241933	-5.80806e-07	0.00144269	0.831343	NA	protein_coding
SPAG4	ENSG00000061656	54.98	-7.25517e-06	0.0014427	0.00339554	0.0101697	protein_coding
NCKAP1	ENSG00000061676	4143.39	-0.660157	0.116307	3.93879e-10	5.43191e-09	protein_coding
MRPS35	ENSG00000061794	1457.7	-0.000165879	0.00144738	0.0367673	0.077667	protein_coding
GUCY1B1	ENSG00000061918	132.89	3.91564e-07	0.00144269	0.482873	0.602115	protein_coding
SFSWAP	ENSG00000061936	1925.61	0.504761	0.0937555	4.01297e-09	4.59693e-08	protein_coding
TNK2	ENSG00000061938	2007.1	-1.69132e-05	0.00144272	0.000216262	0.000908797	protein_coding
MON2	ENSG00000061987	1622.68	-4.19229e-05	0.00144286	0.0112684	0.0284685	protein_coding
CDH3	ENSG00000062038	475.671	1.66348	0.417219	6.74382e-06	4.07281e-05	protein_coding
ARSF	ENSG00000062096	8.24717	-8.60056e-07	0.00144269	0.569604	0.67877	protein_coding
GPBP1	ENSG00000062194	2809.24	0.328074	0.129148	0.000329795	0.00131787	protein_coding
DGAT2	ENSG00000062282	452.737	8.02833e-06	0.00144269	0.0220367	0.05055	protein_coding
ZNF112	ENSG00000062370	414.796	-7.18394e-05	0.00144346	0.82799	0.883005	protein_coding
CS	ENSG00000062485	7707.46	0.7398	0.0724876	1.47944e-25	1.37703e-23	protein_coding
LTK	ENSG00000062524	182.583	1.5196	0.480854	0.000136101	0.000603063	protein_coding
MRPS24	ENSG00000062582	958.653	-0.000113186	0.00144481	0.0960202	0.172178	protein_coding
ELMO2	ENSG00000062598	1781.92	0.359393	0.113568	6.62376e-05	0.000316432	protein_coding
WAPL	ENSG00000062650	2793.35	-7.35145e-06	0.00144261	0.365848	0.490899	protein_coding
VMP1	ENSG00000062716	2094.17	-1.28425e-05	0.00144267	0.196725	0.3053	protein_coding
APPBP2	ENSG00000062725	1939.33	6.85602e-06	0.0014426	0.321517	0.445883	protein_coding
POLD1	ENSG00000062822	1962.15	0.334344	0.125295	0.000287781	0.0011713	protein_coding
SEZ6	ENSG00000063015	5247.78	-1.70604e-06	0.00144268	0.671853	0.764285	protein_coding
EIF4B	ENSG00000063046	12049.3	0.881988	0.113444	5.48995e-16	1.80953e-14	protein_coding
SLC6A16	ENSG00000063127	29.5257	4.31702e-06	0.00144269	0.042885	0.0882929	protein_coding
BICRA	ENSG00000063169	734.654	0.242097	0.151804	0.00248085	0.00774487	protein_coding
SPHK2	ENSG00000063176	797.575	3.40695e-05	0.00144279	0.0911024	0.165145	protein_coding
RPL18	ENSG00000063177	10409.6	0.681946	0.144367	1.11047e-07	9.6209e-07	protein_coding
CA11	ENSG00000063180	412.484	1.32763	0.336277	6.53464e-06	3.96722e-05	protein_coding
ISOC2	ENSG00000063241	616.934	4.70698e-06	0.00144266	0.510078	0.626048	protein_coding
U2AF2	ENSG00000063244	7929.92	0.334785	0.0878568	5.7557e-06	3.53632e-05	protein_coding
EPN1	ENSG00000063245	3210.2	3.46012e-05	0.00144272	0.312187	0.436027	protein_coding
MED29	ENSG00000063322	2851.34	7.58589e-06	0.00144262	0.0801654	0.148487	protein_coding
AHRR	ENSG00000063438	12.3322	-3.02494e-06	0.00144269	0.000261744	0.0010761	protein_coding
GSC2	ENSG00000063515	1.03482	-1.17831e-06	0.00144269	0.351873	0.47695	protein_coding
ZNF275	ENSG00000063587	1509.03	-0.800019	0.239591	1.79091e-05	9.83488e-05	protein_coding
MTMR1	ENSG00000063601	1902.37	0.000289074	0.00145762	0.395246	0.519371	protein_coding
GPC1	ENSG00000063660	2125.37	0.000104879	0.00144458	0.451142	0.573487	protein_coding
ADCK1	ENSG00000063761	192.994	0.51921	0.139309	9.65305e-06	5.62906e-05	protein_coding
HAGH	ENSG00000063854	1456.06	-2.72899e-05	0.00144278	1.13608e-06	8.10062e-06	protein_coding
RNF4	ENSG00000063978	2014.23	3.52674e-05	0.00144279	0.935712	0.957734	protein_coding
CASP8	ENSG00000064012	394.4	-1.41079	0.420048	1.15491e-05	6.62215e-05	protein_coding
LIMCH1	ENSG00000064042	1491.23	-1.05153	0.484651	0.000362299	0.00143143	protein_coding
INTS13	ENSG00000064102	819.64	0.35512	0.133502	0.000276068	0.00112834	protein_coding
TM7SF3	ENSG00000064115	2629.36	-0.819933	0.191187	4.38431e-07	3.38217e-06	protein_coding
DLX3	ENSG00000064195	121.871	2.92966	0.647879	1.27556e-06	9.01686e-06	protein_coding
SPA17	ENSG00000064199	568.112	-7.16983e-06	0.0014427	6.33413e-05	0.0003039	protein_coding
TSPAN32	ENSG00000064201	1.46699	-3.12379e-06	0.0014427	0.00183348	0.00595517	protein_coding
CCN5	ENSG00000064205	0.754196	1.76041e-08	0.00144269	0.951384	0.967949	protein_coding
DMRT3	ENSG00000064218	82.9271	-1.65843e-06	0.00144269	0.0513942	0.1027	protein_coding
ST3GAL6	ENSG00000064225	65.5488	-4.65702e-06	0.0014427	9.77775e-09	1.04564e-07	protein_coding
ATP2C2	ENSG00000064270	82.9363	-7.86388e-06	0.0014427	2.23023e-14	5.92342e-13	protein_coding
NGFR	ENSG00000064300	349.955	-7.68619e-06	0.0014427	0.000630398	0.00233866	protein_coding
CDON	ENSG00000064309	1282.48	2.2244e-05	0.00144275	0.0387546	0.0810358	protein_coding
TAF2	ENSG00000064313	2375.09	-4.44902e-05	0.00144292	0.745444	0.822481	protein_coding
HIPK2	ENSG00000064393	3977.63	-2.13457e-05	0.00144275	1.3307e-07	1.13741e-06	protein_coding
TNPO3	ENSG00000064419	2184.68	-0.489935	0.0996115	2.57211e-08	2.5348e-07	protein_coding
BORCS8-MEF2B	ENSG00000064489	145.447	6.06191e-06	0.00144267	0.129177	0.21906	protein_coding
RFXANK	ENSG00000064490	908.965	0.533085	0.138625	6.21404e-06	3.79178e-05	protein_coding
TMEM161A	ENSG00000064545	499.062	0.839245	0.143271	3.06645e-10	4.30117e-09	protein_coding
LPAR2	ENSG00000064547	817.966	1.10553	0.162939	9.37989e-13	1.94853e-11	protein_coding
CTSA	ENSG00000064601	1393.42	0.302097	0.181652	0.00239439	0.00750951	protein_coding
SUGP2	ENSG00000064607	6682.81	0.000372894	0.0014681	0.023891	0.0541936	protein_coding
SLC12A2	ENSG00000064651	945.698	-2.32691e-06	0.00144266	0.0137013	0.0336781	protein_coding
SNX24	ENSG00000064652	403.745	-1.34281e-05	0.00144268	0.0171622	0.0408343	protein_coding
EYA2	ENSG00000064655	3512.86	-1.48074e-06	0.00144268	0.673382	0.765689	protein_coding
CNN2	ENSG00000064666	103.687	3.7532e-06	0.00144269	0.0989431	0.176385	protein_coding
ABCA7	ENSG00000064687	866.383	-3.47077e-06	0.00144267	0.0516614	0.103181	protein_coding
SNCAIP	ENSG00000064692	2227.65	6.65901e-06	0.00144269	0.136476	0.229194	protein_coding
DDX20	ENSG00000064703	951.575	0.00131733	0.00204648	0.532914	0.646669	protein_coding
BTBD1	ENSG00000064726	2321.79	-1.82166e-05	0.00144266	0.025389	0.0569536	protein_coding
FAR2	ENSG00000064763	284.285	-2.51814e-06	0.00144269	0.0584668	0.114621	protein_coding
BCAS1	ENSG00000064787	17.5092	2.00546e-06	0.00144269	0.159258	0.258771	protein_coding
CHI3L2	ENSG00000064886	3.29396	-2.4406e-06	0.0014427	0.00150549	0.00502497	protein_coding
SBNO2	ENSG00000064932	1577.99	0.504786	0.14918	3.30439e-05	0.000170024	protein_coding
PMS1	ENSG00000064933	738.435	-3.17985e-05	0.00144268	0.0305939	0.0665561	protein_coding
HMG20B	ENSG00000064961	2707.97	-0.253953	0.223376	0.00281562	0.00863518	protein_coding
CALCRL	ENSG00000064989	18.6887	-2.31531e-06	0.0014427	0.00946205	0.0245047	protein_coding
TAF11	ENSG00000064995	1299.07	0.498788	0.0888978	1.1362e-09	1.44192e-08	protein_coding
ANKS1A	ENSG00000064999	1724.71	2.85872e-06	0.00144264	0.0628192	0.121607	protein_coding
AP3D1	ENSG00000065000	6690.1	0.587114	0.113487	1.2913e-08	1.35055e-07	protein_coding
ZNF76	ENSG00000065029	1792.81	-8.45802e-06	0.00144259	0.0828398	0.152562	protein_coding
SLC9A3R2	ENSG00000065054	1010.82	-5.75255e-06	0.0014427	0.000511258	0.00194149	protein_coding
NTHL1	ENSG00000065057	470.791	-5.94885e-06	0.00144269	0.343005	0.468309	protein_coding
UHRF1BP1	ENSG00000065060	1880.06	1.32562	0.106256	9.99655e-37	2.53417e-34	protein_coding
GNAI3	ENSG00000065135	3426.77	-1.57207e-05	0.00144266	0.0357306	0.0757799	protein_coding
IPO5	ENSG00000065150	7251.9	-4.02253e-05	0.00144289	0.568617	0.677962	protein_coding
OAT	ENSG00000065154	1533.01	-3.89254e-05	0.00144288	1.72516e-07	1.44176e-06	protein_coding
WDR3	ENSG00000065183	1101.52	0.304132	0.170145	0.00201814	0.00647738	protein_coding
PKN2	ENSG00000065243	2328.71	-0.456928	0.155577	7.39887e-05	0.000349393	protein_coding
WDR18	ENSG00000065268	1101.08	0.232916	0.126946	0.00181463	0.00590071	protein_coding
TRAM2	ENSG00000065308	743.123	0.781397	0.216935	1.82249e-05	9.98028e-05	protein_coding
NTN1	ENSG00000065320	263.657	-7.46482e-06	0.0014427	0.0407869	0.0846778	protein_coding
GLP2R	ENSG00000065325	6.16348	6.74519	0.875253	1.4189e-14	3.87755e-13	protein_coding
MCM10	ENSG00000065328	946.68	5.60128e-05	0.00144315	0.0176334	0.0418087	protein_coding
DGKA	ENSG00000065357	146.502	-6.87032e-06	0.00144268	0.629401	0.729431	protein_coding
ERBB3	ENSG00000065361	1888.51	-5.19898e-06	0.00144269	0.0562259	0.110804	protein_coding
ROPN1	ENSG00000065371	4.88028	-4.80771e-06	0.0014427	1.61572e-09	1.99208e-08	protein_coding
ANKRD44	ENSG00000065413	483.957	-4.73999e-06	0.00144266	0.110992	0.193602	protein_coding
KARS1	ENSG00000065427	3104.16	-0.000215798	0.00145085	0.938945	0.960036	protein_coding
ADAT1	ENSG00000065457	665.362	-0.445705	0.156876	0.000106955	0.000487141	protein_coding
PDIA5	ENSG00000065485	656.719	-3.28175e-05	0.00144286	0.170983	0.273715	protein_coding
TBC1D22B	ENSG00000065491	804.415	-2.95918e-05	0.00144275	0.000407177	0.00158722	protein_coding
NDUFB4	ENSG00000065518	2726	-2.57221e-05	0.00144275	0.286413	0.408576	protein_coding
SPEN	ENSG00000065526	6206.06	-1.86851e-05	0.0014427	0.00440019	0.0127334	protein_coding
MYLK	ENSG00000065534	663.971	-9.57371e-06	0.00144271	1.45075e-07	1.23087e-06	protein_coding
ZC3H15	ENSG00000065548	1941.3	5.46704e-05	0.00144307	0.330637	0.455492	protein_coding
MAP2K4	ENSG00000065559	691.135	-1.55552e-05	0.00144264	0.784241	0.851205	protein_coding
PACC1	ENSG00000065600	674.832	-0.625849	0.162447	3.03479e-06	1.97594e-05	protein_coding
SNAP91	ENSG00000065609	392.407	1.71988	0.631572	0.000601157	0.00224084	protein_coding
SLK	ENSG00000065613	2599.67	-0.508211	0.17535	8.54112e-05	0.000397969	protein_coding
CYB5R4	ENSG00000065615	1332.38	0.302606	0.174363	0.00209814	0.00669623	protein_coding
COL17A1	ENSG00000065618	131.846	-5.29585	0.554666	2.55123e-21	1.53275e-19	protein_coding
GSTO2	ENSG00000065621	288.935	-4.13032e-07	0.00144269	0.814693	0.873284	protein_coding
SEC61A2	ENSG00000065665	575.876	0.360185	0.184884	0.00155748	0.00517626	protein_coding
PRKCQ	ENSG00000065675	65.5328	2.56287	1.10515	0.00295264	0.0090014	protein_coding
TLE2	ENSG00000065717	4015.57	-1.55285e-05	0.00144272	1.29204e-06	9.11679e-06	protein_coding
ASB1	ENSG00000065802	1598.83	0.242651	0.176924	0.00336567	0.0100899	protein_coding
FAM107B	ENSG00000065809	2647.58	-0.682582	0.224069	4.96677e-05	0.000244697	protein_coding
ME1	ENSG00000065833	118.39	1.14449e-06	0.00144269	0.4919	0.609571	protein_coding
TBC1D1	ENSG00000065882	2634.62	-1.37261e-05	0.0014427	0.00146234	0.00489607	protein_coding
CDK13	ENSG00000065883	1879.94	2.46573e-05	0.00144262	0.729641	0.809814	protein_coding
MTHFD2	ENSG00000065911	5281.67	1.34318e-05	0.00144267	0.0324115	0.0698234	protein_coding
SLC9A7	ENSG00000065923	1088.88	2.73986e-06	0.00144267	0.883292	0.921418	protein_coding
FOXJ2	ENSG00000065970	894.77	-1.32291	0.262916	9.72436e-09	1.0409e-07	protein_coding
YBX1	ENSG00000065978	23462.6	0.199666	0.9819	0.00794367	0.021065	protein_coding
PDE4A	ENSG00000065989	62.2094	-4.4159e-06	0.0014427	1.5525e-06	1.07742e-05	protein_coding
PPP2R5A	ENSG00000066027	644.601	-3.91634e-06	0.00144267	0.352899	0.477946	protein_coding
CTNNA2	ENSG00000066032	528.911	-3.1347e-06	0.0014427	4.96984e-16	1.64681e-14	protein_coding
ELAVL1	ENSG00000066044	5002.64	0.00106664	0.0017541	0.0195491	0.0457146	protein_coding
TIE1	ENSG00000066056	2.20733	-2.3384e-06	0.00144269	0.127349	0.216579	protein_coding
DIP2B	ENSG00000066084	2378.11	-6.39521e-06	0.00144263	0.799384	0.862303	protein_coding
SMARCD1	ENSG00000066117	3791.78	0.311723	0.133294	0.000601237	0.00224088	protein_coding
KDM4A	ENSG00000066135	2332.25	-0.361917	0.12005	6.80577e-05	0.000324233	protein_coding
NFYC	ENSG00000066136	2465.09	1.85032	0.192139	7.45765e-23	5.3828e-21	protein_coding
ZMYND12	ENSG00000066185	21.9735	-1.67926e-05	0.00144273	2.00547e-09	2.43791e-08	protein_coding
SLC9A3	ENSG00000066230	1070.1	-1.42612	0.331855	2.97412e-07	2.3742e-06	protein_coding
NGEF	ENSG00000066248	134.992	2.69499e-07	0.00144269	0.869447	0.91176	protein_coding
ASPM	ENSG00000066279	6317.71	-0.913054	0.193287	5.71547e-08	5.26171e-07	protein_coding
CD84	ENSG00000066294	0.185304	6.47317e-07	0.00144269	0.535826	NA	protein_coding
ELOVL1	ENSG00000066322	782.361	3.55285e-05	0.00144287	0.00375496	0.0111064	protein_coding
SPI1	ENSG00000066336	2.42222	-5.47136e-06	0.00144269	0.00759649	0.0202796	protein_coding
ZNRD1	ENSG00000066379	272.838	0.423769	0.188076	0.000849264	0.00304273	protein_coding
MPPED2	ENSG00000066382	218.147	3.74896	1.18455	0.000476889	0.00182564	protein_coding
CLDN18	ENSG00000066405	64.5886	-1.01512e-06	0.00144269	0.00137535	0.00464625	protein_coding
ZBTB11	ENSG00000066422	1470.32	1.105e-05	0.00144257	0.314726	0.438572	protein_coding
ATXN3	ENSG00000066427	897.358	-0.000242323	0.00145303	0.0229595	0.0523818	protein_coding
GOLGA5	ENSG00000066455	1478.38	-4.67212e-05	0.00144297	0.169114	0.271447	protein_coding
FGFR2	ENSG00000066468	422.653	-1.98453	0.560098	4.23626e-06	2.67282e-05	protein_coding
LRRC40	ENSG00000066557	936.975	-1.96795e-05	0.0014427	0.00293205	0.00894475	protein_coding
ISOC1	ENSG00000066583	849.231	3.49512e-07	0.00144265	0.938904	0.960025	protein_coding
EML1	ENSG00000066629	893.631	0.856159	0.333662	0.000527673	0.0019944	protein_coding
TRMT11	ENSG00000066651	571.791	9.52127e-06	0.00144262	0.123492	0.211189	protein_coding
THUMPD1	ENSG00000066654	1868.36	-0.700404	0.157289	2.24287e-07	1.83267e-06	protein_coding
MSANTD3	ENSG00000066697	1187.55	-2.52955e-05	0.0014427	0.484471	0.603273	protein_coding
KIF26A	ENSG00000066735	2649.45	-1.18833e-06	0.00144269	0.554242	0.664866	protein_coding
ATG2B	ENSG00000066739	1691.28	0.527254	0.167558	7.50485e-05	0.000353594	protein_coding
ARFGEF1	ENSG00000066777	2486.48	-5.48467e-06	0.00144265	0.346136	0.471407	protein_coding
ZFAT	ENSG00000066827	601.451	1.94964e-05	0.00144268	0.21594	0.328332	protein_coding
MTFR1	ENSG00000066855	754.816	1.68144e-05	0.00144267	0.0449688	0.0918313	protein_coding
STAG3	ENSG00000066923	25.0919	-4.42645	0.409035	0.000623788	0.00231689	protein_coding
FECH	ENSG00000066926	1192.31	0.578966	0.177881	5.45105e-05	0.000266201	protein_coding
MYO9A	ENSG00000066933	989.289	-1.07119e-05	0.00144267	0.0290405	0.0637611	protein_coding
DDX3Y	ENSG00000067048	665.58	7.02798e-07	0.00144269	0.484063	0.602922	protein_coding
PFKP	ENSG00000067057	3547.19	-9.43144e-07	0.00144266	0.867356	0.910361	protein_coding
IDI1	ENSG00000067064	1684.45	0.00012925	0.00144557	0.0197045	0.0460058	protein_coding
SP100	ENSG00000067066	167.898	-3.65252e-06	0.0014427	5.2898e-10	7.12489e-09	protein_coding
KLF6	ENSG00000067082	2500.34	-1.16584e-05	0.00144269	0.0171857	0.0408841	protein_coding
PLPP1	ENSG00000067113	247.977	-5.58914e-06	0.00144268	0.162414	0.262858	protein_coding
NEO1	ENSG00000067141	2383.96	0.000191164	0.00144909	0.0194338	0.045488	protein_coding
TRAM1	ENSG00000067167	4248.41	-6.9754e-06	0.00144266	0.194036	0.302104	protein_coding
PHKA1	ENSG00000067177	709.882	1.55227e-05	0.00144267	0.0189537	0.0445194	protein_coding
TNFRSF1A	ENSG00000067182	251.722	-4.15592e-06	0.00144269	0.342573	0.467842	protein_coding
CACNB1	ENSG00000067191	331.902	-4.31454e-06	0.00144265	0.454152	0.576303	protein_coding
EVI5	ENSG00000067208	447.468	2.1334e-05	0.00144271	0.229815	0.344943	protein_coding
STOML1	ENSG00000067221	257.109	-0.510418	0.178365	9.9253e-05	0.00045532	protein_coding
PKM	ENSG00000067225	25780.8	5.19347e-06	0.00144263	0.461224	0.582692	protein_coding
DHX29	ENSG00000067248	1040.52	2.15108e-05	0.00144268	0.158387	0.257684	protein_coding
DNTTIP2	ENSG00000067334	2108.18	-1.05509e-05	0.00144257	0.300606	0.423698	protein_coding
METTL22	ENSG00000067365	385.82	5.62837e-06	0.00144263	0.697684	0.784538	protein_coding
TP53BP1	ENSG00000067369	2727.96	-2.29008e-05	0.0014427	0.0246351	0.0555746	protein_coding
TRO	ENSG00000067445	1769.88	0.843908	0.262657	7.58445e-05	0.000356913	protein_coding
RRP15	ENSG00000067533	1107.88	-0.530457	0.132264	1.39141e-06	9.75172e-06	protein_coding
RHOA	ENSG00000067560	8152.58	0.320045	0.129054	0.000420739	0.00163396	protein_coding
DHX8	ENSG00000067596	1973.51	2.38736e-05	0.00144257	0.0219686	0.0504087	protein_coding
PMS2P4	ENSG00000067601	52.3687	-1.71698e-05	0.00144268	0.0134044	0.0330588	transcribed_unprocessed_pseudogene
PRKCZ	ENSG00000067606	684.509	0.811887	0.24333	4.73954e-05	0.000234689	protein_coding
ZFY	ENSG00000067646	147.351	3.7859e-07	0.00144269	0.676028	0.76777	protein_coding
IARS2	ENSG00000067704	2506.92	-0.000138152	0.00144599	0.0187118	0.0440309	protein_coding
SYT1	ENSG00000067715	2967.46	-3.76047e-06	0.00144269	0.0800842	0.148408	protein_coding
NAV3	ENSG00000067798	197.63	-3.45154e-06	0.0014427	1.93062e-05	0.000105132	protein_coding
IDH3G	ENSG00000067829	1481.28	1.00371e-05	0.00144264	0.249023	0.366852	protein_coding
ROGDI	ENSG00000067836	810.693	1.44384e-05	0.00144271	0.0716155	0.135459	protein_coding
PDZD4	ENSG00000067840	2638.57	5.37924e-05	0.00144318	0.750726	0.826596	protein_coding
ATP2B3	ENSG00000067842	468.994	-1.74633e-07	0.00144269	0.0136385	0.0335539	protein_coding
ROCK1	ENSG00000067900	4663.23	-0.460284	0.220211	0.000652662	0.0024115	protein_coding
CBFB	ENSG00000067955	2118.93	-2.29723e-05	0.00144273	0.0387061	0.0809834	protein_coding
PDK3	ENSG00000067992	1878.81	-6.81533e-06	0.00144267	0.00427794	0.0124465	protein_coding
HYAL2	ENSG00000068001	707.205	-0.000217745	0.00145103	0.482547	0.601828	protein_coding
HDAC4	ENSG00000068024	1249.27	-2.01515e-05	0.00144271	0.000911451	0.00324059	protein_coding
RASSF1	ENSG00000068028	673.948	1.32102e-05	0.00144263	0.10632	0.186949	protein_coding
FGFR3	ENSG00000068078	1123.42	5.65966e-06	0.00144269	0.0279313	0.0617497	protein_coding
IFI35	ENSG00000068079	145.277	-2.50165e-05	0.0014428	5.78502e-06	3.55154e-05	protein_coding
HEATR6	ENSG00000068097	1074.31	0.573297	0.152568	8.83347e-06	5.19593e-05	protein_coding
COASY	ENSG00000068120	1554.22	0.189462	0.127525	0.00312804	0.00946671	protein_coding
PLEKHH3	ENSG00000068137	1174.91	-1.22324e-05	0.0014427	0.00223454	0.00707002	protein_coding
MEF2A	ENSG00000068305	2171.46	1.66276e-05	0.00144261	0.31739	0.441534	protein_coding
OTUD5	ENSG00000068308	1862.36	1.00871e-05	0.00144258	0.0362628	0.076752	protein_coding
TFE3	ENSG00000068323	1192.31	-1.00711e-05	0.00144261	0.472815	0.59301	protein_coding
TBC1D25	ENSG00000068354	638.43	2.12967e-05	0.00144265	0.0664928	0.127385	protein_coding
ACSL4	ENSG00000068366	1702.62	1.17532	0.20215	4.96971e-10	6.73741e-09	protein_coding
INPP5A	ENSG00000068383	410.429	-1.12283	0.220019	7.76308e-09	8.47848e-08	protein_coding
GPKOW	ENSG00000068394	754.821	2.96409e-06	0.00144261	0.272325	0.393137	protein_coding
GRIPAP1	ENSG00000068400	2787.55	2.26398e-05	0.00144265	0.0122963	0.0306704	protein_coding
FTSJ1	ENSG00000068438	941.045	0.260108	0.154842	0.0021534	0.00684455	protein_coding
PRR11	ENSG00000068489	2106.97	-7.40139e-06	0.00144256	0.0145022	0.0353719	protein_coding
REEP1	ENSG00000068615	861.918	-7.85665e-06	0.0014427	0.00200695	0.0064461	protein_coding
ATP11A	ENSG00000068650	3058.43	-1.56861e-06	0.00144266	0.7507	0.826596	protein_coding
POLR1A	ENSG00000068654	1875.7	0.174712	0.312807	0.00674981	0.0183365	protein_coding
LAPTM4A	ENSG00000068697	2968.37	-0.790716	0.135475	1.71251e-10	2.49173e-09	protein_coding
TTC7A	ENSG00000068724	798.652	0.000701688	0.00154707	0.000369323	0.00145549	protein_coding
IP6K2	ENSG00000068745	1890.03	7.58091e-05	0.00144357	0.0291977	0.0640279	protein_coding
STON1-GTF2A1L	ENSG00000068781	2.80544	2.82758e-07	0.00144269	0.812867	0.872166	protein_coding
SRBD1	ENSG00000068784	651.711	2.13326e-05	0.00144265	0.206875	0.317449	protein_coding
KIF2A	ENSG00000068796	2281.43	1.92202e-05	0.00144267	0.0227121	0.0518932	protein_coding
RASGRP2	ENSG00000068831	14.9134	-1.93063e-06	0.00144269	0.213733	0.325522	protein_coding
PSME4	ENSG00000068878	2682.74	0.334285	0.195055	0.00220576	0.00699387	protein_coding
IFT80	ENSG00000068885	1794.37	-1.7816e-05	0.00144267	0.0219404	0.0503624	protein_coding
SIRT2	ENSG00000068903	1331.27	-3.01179e-06	0.00144263	0.588518	0.69515	protein_coding
ERLEC1	ENSG00000068912	1277.82	-0.741128	0.0970624	6.88686e-16	2.24623e-14	protein_coding
PPP2R5B	ENSG00000068971	483.673	7.53277e-06	0.00144267	0.174917	0.278796	protein_coding
PYGM	ENSG00000068976	54.0451	-0.814759	0.833937	0.00194137	0.00625739	protein_coding
PAGE1	ENSG00000068985	0.330438	-2.25617e-07	0.00144269	0.902352	0.934896	protein_coding
PITX1	ENSG00000069011	295.38	1.72693e-06	0.00144269	1.10045e-06	7.86279e-06	protein_coding
TRPC7	ENSG00000069018	0.703763	-3.15326e-08	0.00144269	0.697976	0.784726	protein_coding
MAST4	ENSG00000069020	1135.09	4.12176e-06	0.00144267	0.208629	0.319497	protein_coding
ADGRF5	ENSG00000069122	370.411	6.36711	0.537486	2.87518e-32	4.89896e-30	protein_coding
SDK2	ENSG00000069188	1581.61	-1.24258	0.374589	1.45823e-05	8.17348e-05	protein_coding
NUP133	ENSG00000069248	2159.15	-0.000139809	0.00144596	0.739499	0.817729	protein_coding
NUCKS1	ENSG00000069275	28532.7	-1.51674e-05	0.00144267	0.0214899	0.0495033	protein_coding
VPS35	ENSG00000069329	3605.29	-1.18544e-05	0.0014426	0.646718	0.743313	protein_coding
DNAJA2	ENSG00000069345	1480.81	0.568617	0.120719	1.22574e-07	1.05437e-06	protein_coding
BCL3	ENSG00000069399	56.7855	-5.10041e-06	0.0014427	3.0945e-08	3.00501e-07	protein_coding
KCNAB2	ENSG00000069424	1235.82	0.760315	0.239137	7.96289e-05	0.000373257	protein_coding
ABCC9	ENSG00000069431	50.2552	9.16238	0.816648	8.29883e-29	1.05619e-26	protein_coding
GAL	ENSG00000069482	51.96	1.20909e-07	0.00144269	0.707018	0.792235	protein_coding
CLEC2D	ENSG00000069493	231.339	-1.08874e-05	0.00144269	0.0132185	0.0326494	protein_coding
FUNDC1	ENSG00000069509	505.939	-1.16589e-06	0.00144262	0.809446	0.869752	protein_coding
MAOB	ENSG00000069535	246.054	4.6145e-06	0.00144269	0.264977	0.38524	protein_coding
RORA	ENSG00000069667	818.096	-1.62353e-05	0.00144273	3.08051e-09	3.62056e-08	protein_coding
DRD4	ENSG00000069696	21.7849	-1.92467e-05	0.00144273	0.00644641	0.0176444	protein_coding
TGFBR3	ENSG00000069702	500.464	-7.17048e-06	0.00144269	0.305927	0.429249	protein_coding
PLA2G10	ENSG00000069764	6.31072	-1.79535	0.569223	3.61878e-05	0.000184314	protein_coding
HES2	ENSG00000069812	63.0306	1.34889	0.650669	0.00243898	0.00763246	protein_coding
ATP1B3	ENSG00000069849	2147.92	0.451485	0.135923	3.81969e-05	0.000193683	protein_coding
NEDD4	ENSG00000069869	397.184	3.42319e-06	0.00144268	0.621233	0.722598	protein_coding
PIGB	ENSG00000069943	138.238	1.02231e-05	0.00144267	0.0798352	0.148052	protein_coding
MAPK6	ENSG00000069956	2561.66	-1.43164e-05	0.00144266	0.051353	0.102635	protein_coding
GNB5	ENSG00000069966	1212.87	-6.28714e-06	0.00144263	0.369801	0.495032	protein_coding
RAB27A	ENSG00000069974	716.819	4.75397e-06	0.00144265	0.371811	0.496953	protein_coding
HDHD5	ENSG00000069998	1176.4	1.24956e-05	0.00144263	0.238646	0.354987	protein_coding
UFD1	ENSG00000070010	1709.36	-0.465305	0.131029	1.11629e-05	6.42431e-05	protein_coding
LRP6	ENSG00000070018	2172.4	-1.62243e-05	0.00144269	0.553559	0.664403	protein_coding
GUCY2C	ENSG00000070019	1.67848	-3.78616e-06	0.0014427	0.0224382	0.0513426	protein_coding
SCT	ENSG00000070031	1.25802	2.17618	0.64051	6.17163e-05	0.000297063	protein_coding
PHRF1	ENSG00000070047	2328.98	2.05672e-05	0.00144267	0.0165065	0.0395196	protein_coding
ELP1	ENSG00000070061	2670.36	0.428249	0.133354	5.04703e-05	0.000248142	protein_coding
NUCB2	ENSG00000070081	3421.86	-8.69757e-05	0.00144396	0.0511171	0.102237	protein_coding
PFN2	ENSG00000070087	10231.2	-0.960602	0.194849	1.84888e-08	1.87615e-07	protein_coding
PTPN3	ENSG00000070159	1774.29	3.82171e-05	0.00144289	0.0213655	0.0492713	protein_coding
SPTB	ENSG00000070182	2063.03	-7.14138e-06	0.00144268	0.0853137	0.15637	protein_coding
DAPP1	ENSG00000070190	18.9955	-4.17046e-06	0.0014427	0.000566981	0.0021259	protein_coding
FGF10	ENSG00000070193	9.93625	8.97239	1.35279	1.69651e-11	2.90174e-10	protein_coding
SLC44A1	ENSG00000070214	4472.07	-1.05969	0.193094	9.62524e-10	1.23712e-08	protein_coding
TMEM260	ENSG00000070269	1110.29	-7.43134e-06	0.00144265	0.248263	0.366026	protein_coding
SMG6	ENSG00000070366	1098.41	5.67878e-06	0.00144262	0.053459	0.10624	protein_coding
EXOC5	ENSG00000070367	5152.18	3.95403e-05	0.00144287	0.0313991	0.0680515	protein_coding
CLTCL1	ENSG00000070371	788.373	6.35157e-06	0.00144266	0.0649055	0.124904	protein_coding
FGF22	ENSG00000070388	6.17386	-4.17437e-06	0.0014427	0.00136353	0.00461231	protein_coding
FSTL3	ENSG00000070404	114.795	6.98387e-06	0.00144267	0.160143	0.259939	protein_coding
DGCR2	ENSG00000070413	2994.77	-0.821489	0.118162	8.38174e-14	2.05683e-12	protein_coding
RNF126	ENSG00000070423	1455.02	0.391311	0.118226	3.74123e-05	0.000189931	protein_coding
MNT	ENSG00000070444	772.605	0.412026	0.135598	0.000101302	0.000463763	protein_coding
ZXDC	ENSG00000070476	1580.56	0.234518	0.127755	0.00174593	0.00571008	protein_coding
JMJD6	ENSG00000070495	899.36	2.13117e-06	0.00144258	0.95403	0.969619	protein_coding
POLB	ENSG00000070501	742.445	-9.40425e-06	0.00144268	0.0405027	0.0841439	protein_coding
ST6GALNAC1	ENSG00000070526	11.7096	-2.3799e-06	0.0014427	0.00340759	0.0101999	protein_coding
WIPI1	ENSG00000070540	191.438	-2.28508e-06	0.00144269	0.0197265	0.0460399	protein_coding
FRMPD1	ENSG00000070601	317.027	-5.15205e-06	0.0014427	0.00458396	0.0131832	protein_coding
GBA2	ENSG00000070610	2342.68	-1.41423e-05	0.00144267	0.043978	0.0901623	protein_coding
NDST1	ENSG00000070614	2504.33	0.505326	0.218139	0.000733932	0.0026722	protein_coding
ASNS	ENSG00000070669	2115.35	-6.97396e-05	0.0014435	0.00185842	0.00602615	protein_coding
AP3M2	ENSG00000070718	1476.24	0.00132105	0.00205246	0.642437	0.740055	protein_coding
CNGB1	ENSG00000070729	78.7702	-6.29986	0.61151	2.14976e-19	1.06063e-17	protein_coding
ST6GALNAC2	ENSG00000070731	493.872	-5.45422e-06	0.00144269	0.00722383	0.0194379	protein_coding
CHAT	ENSG00000070748	5.42822	-4.71149e-07	0.00144269	0.977433	0.985333	protein_coding
PABPC1	ENSG00000070756	29340.5	0.335955	0.256537	0.00403761	0.0118369	protein_coding
TESK2	ENSG00000070759	363.381	4.54921e-06	0.00144267	0.991295	0.994516	protein_coding
CFAP20	ENSG00000070761	1524.75	-2.55538e-05	0.00144269	0.696675	0.783913	protein_coding
CSNK2A2	ENSG00000070770	1868.89	2.67916e-05	0.00144272	0.043384	0.0891144	protein_coding
PTPN21	ENSG00000070778	394.224	1.00196	0.39723	0.000660719	0.00243723	protein_coding
EIF2B3	ENSG00000070785	580.309	1.58104e-05	0.00144265	0.0339479	0.0725716	protein_coding
CAMK2A	ENSG00000070808	313.741	7.89897	0.578818	5.5574e-42	2.11323e-39	protein_coding
TCOF1	ENSG00000070814	2270.21	1.03303	0.138883	7.6212e-15	2.15446e-13	protein_coding
CDC42	ENSG00000070831	6533.64	-0.361844	0.136705	0.000173567	0.000747617	protein_coding
OSBPL3	ENSG00000070882	1409.62	8.15754e-06	0.00144269	0.00982595	0.0253293	protein_coding
EPHA8	ENSG00000070886	207.929	2.97915e-06	0.0014427	6.38929e-07	4.79827e-06	protein_coding
SLC12A3	ENSG00000070915	0.265698	-2.09602e-07	0.00144269	0.996149	NA	protein_coding
RAD18	ENSG00000070950	646.032	-2.71762e-05	0.00144276	0.410767	0.534162	protein_coding
ATP2B1	ENSG00000070961	2447.06	-8.40145e-06	0.00144266	0.201292	0.310887	protein_coding
TRPM5	ENSG00000070985	85.124	-3.52526e-06	0.0014427	0.000312999	0.00126012	protein_coding
NCK2	ENSG00000071051	2195.36	-8.35206e-06	0.00144266	0.159962	0.259767	protein_coding
MAP4K4	ENSG00000071054	6232.03	-2.08061e-05	0.00144274	0.0621294	0.120499	protein_coding
MGAT4A	ENSG00000071073	1831.29	-1.30508	0.18855	9.95889e-14	2.41656e-12	protein_coding
RPL31	ENSG00000071082	4101.4	0.813421	0.197278	2.30777e-06	1.5412e-05	protein_coding
WDR1	ENSG00000071127	4548.98	0.000164072	0.00144736	0.0511245	0.102246	protein_coding
SNX13	ENSG00000071189	1276.65	-6.74538e-06	0.00144261	0.324863	0.449444	protein_coding
MS4A12	ENSG00000071203	0.382859	-4.32641e-07	0.0014427	0.574742	0.682992	protein_coding
ARHGAP10	ENSG00000071205	193.716	1.96823e-06	0.00144269	0.64485	0.741986	protein_coding
RPS6KA2	ENSG00000071242	582.973	-4.76362e-06	0.00144269	0.0199919	0.0465547	protein_coding
ING3	ENSG00000071243	737.894	-0.738403	0.114978	4.05271e-12	7.54884e-11	protein_coding
VASH1	ENSG00000071246	1514.49	-3.39828e-06	0.00144268	0.351639	0.476698	protein_coding
LMCD1	ENSG00000071282	248.997	-4.0339e-06	0.00144269	0.000584559	0.00218603	protein_coding
BUD23	ENSG00000071462	2062.17	-0.313647	0.0978792	3.69291e-05	0.000187783	protein_coding
SEL1L	ENSG00000071537	2805.53	1.07921e-05	0.00144267	0.168434	0.270621	protein_coding
TRIP13	ENSG00000071539	1407.66	-2.16568e-06	0.00144264	0.700056	0.78639	protein_coding
ATP6AP1	ENSG00000071553	4092.14	-1.04491e-05	0.00144264	0.26172	0.381265	protein_coding
TCF3	ENSG00000071564	5621.11	1.26012	0.123735	1.65335e-25	1.52524e-23	protein_coding
TRIB2	ENSG00000071575	2356.56	-1.39771	0.397793	6.70058e-06	4.05297e-05	protein_coding
DAZAP1	ENSG00000071626	4810.42	0.441759	0.0912532	6.65507e-08	6.04638e-07	protein_coding
MBD3	ENSG00000071655	4697.96	9.88832e-05	0.00144425	0.0296451	0.0648495	protein_coding
PRLH	ENSG00000071677	0.324294	1.12551e-06	0.00144269	0.374598	NA	protein_coding
HLTF	ENSG00000071794	3053.31	-7.26892e-06	0.00144267	0.152315	0.249729	protein_coding
FAM50A	ENSG00000071859	2627.19	1.19676e-05	0.00144264	0.114675	0.198796	protein_coding
FAM3A	ENSG00000071889	1054.92	-0.592595	0.147954	1.68098e-06	1.16038e-05	protein_coding
CPSF1	ENSG00000071894	4549.2	9.27111e-06	0.00144265	0.154407	0.252508	protein_coding
MYO3B	ENSG00000071909	42.1433	3.05957	0.501469	2.33452e-10	3.34065e-09	protein_coding
CYBRD1	ENSG00000071967	88.5311	3.73246e-06	0.00144269	0.652527	0.748224	protein_coding
CDH19	ENSG00000071991	9.20464	-3.37945e-06	0.0014427	0.0630574	0.121957	protein_coding
PDCD2	ENSG00000071994	2011.02	0.435755	0.143055	9.90379e-05	0.0004544	protein_coding
SLC6A15	ENSG00000072041	377.818	2.61516e-06	0.00144269	0.0167687	0.0400663	protein_coding
RDH11	ENSG00000072042	2527.9	-6.86973e-06	0.00144256	0.689898	0.778421	protein_coding
PRKACA	ENSG00000072062	3859.98	1.78912e-05	0.00144267	0.255823	0.374554	protein_coding
ADGRL1	ENSG00000072071	5638.42	-0.613113	0.186042	2.22962e-05	0.000119453	protein_coding
SPP2	ENSG00000072080	0.421833	-1.72763e-06	0.00144269	0.291087	0.413654	protein_coding
ACTN1	ENSG00000072110	3478.67	1.00914	0.193983	1.45495e-08	1.5047e-07	protein_coding
ZFYVE26	ENSG00000072121	1047.6	0.316023	0.170468	0.00178092	0.0058044	protein_coding
RPS6KA6	ENSG00000072133	686.142	9.42625e-06	0.00144269	0.00850989	0.0223563	protein_coding
EPN2	ENSG00000072134	1107.5	-1.05661e-06	0.00144263	0.520464	0.635643	protein_coding
PTPN18	ENSG00000072135	2101.43	1.15811e-05	0.00144271	0.000761807	0.00276208	protein_coding
LIMS2	ENSG00000072163	28.1532	8.71646e-07	0.00144269	0.728024	0.808742	protein_coding
ASIC4	ENSG00000072182	20.7166	3.6243	0.50992	3.4412e-13	7.67525e-12	protein_coding
SPEG	ENSG00000072195	586.736	-6.46589e-07	0.00144268	0.901989	0.9346	protein_coding
LNX1	ENSG00000072201	392.704	-2.45495	0.363959	1.89555e-13	4.42072e-12	protein_coding
ALDH3A2	ENSG00000072210	1982.44	0.690077	0.243695	0.000226371	0.000946049	protein_coding
TFRC	ENSG00000072274	3869.3	-6.56233e-06	0.00144267	0.148989	0.245611	protein_coding
SREBF1	ENSG00000072310	1112.53	2.42218e-06	0.00144268	0.424886	0.548151	protein_coding
TRPC5	ENSG00000072315	86.4019	1.06949e-06	0.0014427	0.00451544	0.0130089	protein_coding
AFF4	ENSG00000072364	3746.9	-3.60596e-06	0.00144262	0.631337	0.730942	protein_coding
UBE2D1	ENSG00000072401	420.618	-0.000615788	0.00151945	0.0311671	0.0676202	protein_coding
MPP5	ENSG00000072415	920.82	1.14131e-05	0.00144265	0.15131	0.248538	protein_coding
RHOBTB1	ENSG00000072422	380.948	-6.12174e-06	0.00144269	0.0558709	0.110225	protein_coding
SMC1A	ENSG00000072501	12180.5	-0.000335181	0.00146303	0.78168	0.84914	protein_coding
HSD17B10	ENSG00000072506	1774.16	-0.000170321	0.00144766	0.526198	0.640763	protein_coding
MARK2	ENSG00000072518	2221.33	0.000463735	0.00148331	0.0763907	0.142825	protein_coding
HMMR	ENSG00000072571	1589.51	-8.19118e-06	0.00144267	0.140173	0.234053	protein_coding
CHFR	ENSG00000072609	1124.39	-8.00282e-05	0.00144368	0.029787	0.0650914	protein_coding
TRHDE	ENSG00000072657	21.255	2.38005	0.601699	1.11358e-05	6.40991e-05	protein_coding
P4HA2	ENSG00000072682	420.907	8.20045e-06	0.00144268	0.207661	0.318341	protein_coding
FCGR2B	ENSG00000072694	0.15958	4.38429e-07	0.00144269	0.713481	NA	protein_coding
NFATC3	ENSG00000072736	3030.52	-0.000208725	0.00145032	0.0116286	0.0292647	protein_coding
TRNT1	ENSG00000072756	304.659	0.411485	0.167106	0.00051547	0.0019551	protein_coding
ACADVL	ENSG00000072778	2779.41	9.7952e-06	0.00144266	0.885851	0.923257	protein_coding
STK10	ENSG00000072786	361.358	-5.17369e-06	0.00144268	0.0514372	0.102753	protein_coding
FBXW11	ENSG00000072803	1554.85	0.391374	0.142206	0.000229645	0.000958578	protein_coding
ACAP1	ENSG00000072818	1.2757	-7.01352e-07	0.00144269	0.598021	0.703179	protein_coding
CRMP1	ENSG00000072832	7089.64	-7.37034e-06	0.00144269	0.0472822	0.0958337	protein_coding
EVC	ENSG00000072840	276.479	1.42913	0.411012	4.28618e-05	0.000214454	protein_coding
DERL2	ENSG00000072849	825.192	2.64637e-06	0.00144259	0.910982	0.940483	protein_coding
SIDT1	ENSG00000072858	41.3033	-5.11069e-06	0.0014427	1.93772e-12	3.80001e-11	protein_coding
NDE1	ENSG00000072864	1549.67	-0.903805	0.139437	2.47197e-12	4.74915e-11	protein_coding
MRVI1	ENSG00000072952	6.67177	-1.51248e-06	0.0014427	0.0738149	0.138811	protein_coding
TMEM38A	ENSG00000072954	290.325	-1.21688e-05	0.0014427	0.0173631	0.041237	protein_coding
AP1M1	ENSG00000072958	1652.38	0.466304	0.119079	4.24256e-06	2.67626e-05	protein_coding
PVR	ENSG00000073008	1517.58	-3.9849e-06	0.00144267	0.219199	0.332467	protein_coding
XRCC1	ENSG00000073050	1897.88	1.36194e-05	0.00144263	0.0602431	0.117419	protein_coding
SCARB1	ENSG00000073060	825.196	-1.45418e-05	0.0014427	0.780313	0.848278	protein_coding
CYP2W1	ENSG00000073067	22.1089	-1.23518e-06	0.00144269	0.154941	0.253195	protein_coding
MCM2	ENSG00000073111	7904.75	1.48518e-05	0.00144264	0.0672496	0.128542	protein_coding
MOV10L1	ENSG00000073146	49.2273	-5.53454e-06	0.0014427	3.58049e-17	1.38173e-15	protein_coding
PANX2	ENSG00000073150	329.697	-3.23608	0.280556	1.16218e-32	2.11918e-30	protein_coding
SELENOO	ENSG00000073169	560.991	1.6121e-05	0.00144266	0.0309406	0.0672024	protein_coding
TP63	ENSG00000073282	25.8747	-1.18316e-06	0.00144269	0.347361	0.472497	protein_coding
ALPK1	ENSG00000073331	59.874	-5.22748e-07	0.00144269	0.150847	0.24796	protein_coding
LLGL2	ENSG00000073350	1647.17	-1.75018e-05	0.00144273	5.13759e-08	4.77198e-07	protein_coding
PDE8A	ENSG00000073417	687.928	5.69852e-06	0.00144264	0.403475	0.527097	protein_coding
CLCN4	ENSG00000073464	690.788	-1.62703	0.336604	2.19272e-08	2.18928e-07	protein_coding
NLE1	ENSG00000073536	651.459	0.762108	0.120272	1.562e-11	2.68789e-10	protein_coding
SDHA	ENSG00000073578	4022.42	-0.000603845	0.001516	0.151547	0.248783	protein_coding
SMARCE1	ENSG00000073584	6109.39	-3.41204e-05	0.00144266	0.954319	0.96984	protein_coding
FNDC8	ENSG00000073598	0.971778	-2.05521e-06	0.00144269	0.222895	0.336892	protein_coding
GSDMB	ENSG00000073605	310.34	-1.04067e-05	0.00144269	0.465181	0.586194	protein_coding
KDM5A	ENSG00000073614	2704.72	1.37327e-05	0.00144265	0.761188	0.834256	protein_coding
ADAM11	ENSG00000073670	319.711	3.72844	0.416295	1.12507e-19	5.65818e-18	protein_coding
PPP2R3A	ENSG00000073711	354.007	-1.28086e-05	0.00144272	0.358558	0.483737	protein_coding
FERMT2	ENSG00000073712	863.694	0.527163	0.276247	0.00189468	0.00612461	protein_coding
ABCB11	ENSG00000073734	2.99615	-1.29514e-06	0.00144269	0.0558369	0.110176	protein_coding
DHRS9	ENSG00000073737	11.9725	-3.4154e-07	0.00144269	0.424451	0.547741	protein_coding
PTGS2	ENSG00000073756	2.53548	-4.33906e-07	0.0014427	0.0922441	0.166749	protein_coding
IGF2BP2	ENSG00000073792	79.8084	-4.12686e-06	0.0014427	1.16979e-05	6.6903e-05	protein_coding
MAP3K13	ENSG00000073803	2046.36	-0.544318	0.151273	8.20087e-06	4.84945e-05	protein_coding
ST6GAL1	ENSG00000073849	1043.03	7.04015e-06	0.00144269	0.0100672	0.0258485	protein_coding
TBX21	ENSG00000073861	2.1884	3.55861e-06	0.00144269	0.145176	0.240759	protein_coding
VDAC1P1	ENSG00000073905	7.02067	-3.6215e-06	0.00144267	0.329242	0.454121	processed_pseudogene
FRY	ENSG00000073910	1411.3	-1.0933e-05	0.00144271	1.70804e-12	3.38149e-11	protein_coding
PICALM	ENSG00000073921	3452.86	-2.52798e-05	0.0014427	0.312472	0.436288	protein_coding
NSF	ENSG00000073969	2898.16	-7.96068e-06	0.00144269	0.0142065	0.034743	protein_coding
GLI2	ENSG00000074047	256.862	-3.02238e-06	0.0014427	0.0336055	0.0720026	protein_coding
CLASP1	ENSG00000074054	3313.81	0.644544	0.118553	3.34899e-09	3.90374e-08	protein_coding
MRPS34	ENSG00000074071	1564.19	1.38476e-05	0.00144267	0.963257	0.975838	protein_coding
NOTCH3	ENSG00000074181	637.208	-2.12797e-06	0.00144269	0.315105	0.43904	protein_coding
CLNS1A	ENSG00000074201	2430.11	0.347332	0.157281	0.000876674	0.00312979	protein_coding
PPP2R2C	ENSG00000074211	618.611	4.98047e-06	0.00144269	0.0355334	0.0754335	protein_coding
TEAD2	ENSG00000074219	695.392	1.58779	0.686726	0.00165789	0.00546281	protein_coding
EED	ENSG00000074266	746.915	9.65397e-07	0.00144259	0.765602	0.837505	protein_coding
CDHR2	ENSG00000074276	3.56165	-3.78067e-06	0.00144269	0.0286387	0.0630281	protein_coding
SNCB	ENSG00000074317	126.784	-1.57734e-06	0.00144269	0.570491	0.679442	protein_coding
TSG101	ENSG00000074319	1864.54	6.94114e-07	0.00144255	0.945615	0.964561	protein_coding
NCBP3	ENSG00000074356	2009.46	0.00015136	0.00144661	0.0465377	0.0945398	protein_coding
ATP2A3	ENSG00000074370	7425.3	-5.82198	0.361026	4.28212e-61	4.60417e-58	protein_coding
CA12	ENSG00000074410	86.9936	-3.77819e-06	0.00144269	0.0123538	0.0307991	protein_coding
MGLL	ENSG00000074416	1501.06	-3.08413e-05	0.00144286	4.4021e-08	4.14939e-07	protein_coding
NTN4	ENSG00000074527	113.748	1.86636e-06	0.00144269	0.455621	0.577697	protein_coding
BCS1L	ENSG00000074582	610.678	1.5037e-05	0.00144264	0.0172593	0.0410341	protein_coding
NUAK1	ENSG00000074590	3999.03	-1.64423	0.239513	1.22377e-13	2.94205e-12	protein_coding
DPP8	ENSG00000074603	1250.82	-0.219508	0.143113	0.00195482	0.00629487	protein_coding
SLC24A1	ENSG00000074621	281.228	-1.31414e-05	0.00144269	0.0067779	0.0184047	protein_coding
ZNF532	ENSG00000074657	4449.38	2.49631e-05	0.00144271	0.947802	0.965702	protein_coding
SCARF1	ENSG00000074660	8.80088	-6.74806e-06	0.00144269	0.00809083	0.0214014	protein_coding
LMAN1	ENSG00000074695	6233.99	-5.35651e-05	0.00144314	0.501743	0.618325	protein_coding
HACD3	ENSG00000074696	5905.26	9.15804e-06	0.00144256	0.0169726	0.040448	protein_coding
IPCEF1	ENSG00000074706	68.4646	-3.40061	0.416263	4.43228e-18	1.87776e-16	protein_coding
ZZEF1	ENSG00000074755	1809.57	3.77406e-05	0.00144286	0.035587	0.0755216	protein_coding
NOX3	ENSG00000074771	0.850695	-5.67455e-07	0.0014427	0.243064	0.360168	protein_coding
ENO1	ENSG00000074800	23173.5	0.417066	0.332984	0.00468357	0.0134288	protein_coding
SLC12A1	ENSG00000074803	24.1101	-2.33865	0.455561	4.39748e-09	5.00064e-08	protein_coding
MYDGF	ENSG00000074842	1552.68	-1.35824e-05	0.00144266	0.124006	0.211778	protein_coding
ANO8	ENSG00000074855	1001.69	0.55483	0.167567	4.42649e-05	0.000220871	protein_coding
TUBE1	ENSG00000074935	584.584	0.284233	0.195453	0.00317903	0.00960331	protein_coding
ARHGEF10L	ENSG00000074964	803.357	0.00049625	0.00148993	0.021228	0.0490012	protein_coding
TXK	ENSG00000074966	17.9288	-3.22819e-06	0.0014427	0.000105529	0.000481348	protein_coding
WSCD2	ENSG00000075035	25.2738	4.4365	0.90303	4.07548e-07	3.16034e-06	protein_coding
KCNQ2	ENSG00000075043	664.082	8.71182e-06	0.0014427	0.180582	0.285737	protein_coding
TACR2	ENSG00000075073	19.4908	1.13117	0.617298	0.00335964	0.0100765	protein_coding
ACTR6	ENSG00000075089	790.721	-0.000755738	0.00156759	0.136426	0.229123	protein_coding
TIPIN	ENSG00000075131	503.355	-3.8695e-05	0.00144285	9.62787e-06	5.61659e-05	protein_coding
SRI	ENSG00000075142	1016.05	-4.04744e-05	0.00144294	1.09928e-14	3.04681e-13	protein_coding
EIF4G3	ENSG00000075151	2967.13	2.06023e-05	0.00144271	0.0105487	0.0268989	protein_coding
NUP37	ENSG00000075188	507.817	0.637	0.140271	3.1197e-07	2.48497e-06	protein_coding
SEMA3A	ENSG00000075213	296.187	1.88879	0.754446	0.00122564	0.00419732	protein_coding
GTSE1	ENSG00000075218	2577.22	0.00124384	0.00194151	0.0664481	0.127307	protein_coding
SEMA3C	ENSG00000075223	379.955	-1.54885e-05	0.00144273	0.362965	0.488228	protein_coding
TTC38	ENSG00000075234	372.045	-1.83991e-05	0.00144273	1.76792e-05	9.72403e-05	protein_coding
ACAT1	ENSG00000075239	1033.83	3.97277e-05	0.00144293	0.109143	0.190933	protein_coding
GRAMD4	ENSG00000075240	1223.53	-4.29694e-05	0.00144299	0.0585584	0.114772	protein_coding
CELSR1	ENSG00000075275	557.93	-1.72515e-06	0.00144269	0.520993	0.636139	protein_coding
WNT8B	ENSG00000075290	15.985	3.57738	0.305688	3.1807e-32	5.33212e-30	protein_coding
ZNF638	ENSG00000075292	3881.5	1.08915e-05	0.00144259	0.448131	0.570661	protein_coding
SLC25A40	ENSG00000075303	1008.86	-1.21472	0.139476	7.5907e-20	3.88646e-18	protein_coding
TIMM21	ENSG00000075336	1080.12	-1.07885e-05	0.00144263	0.171875	0.274875	protein_coding
ADD2	ENSG00000075340	4518.6	-1.02051e-05	0.0014427	0.000322355	0.00129344	protein_coding
FGF4	ENSG00000075388	0.329237	2.07431e-06	0.00144269	0.120751	0.207354	protein_coding
RASAL2	ENSG00000075391	1110.79	3.46325e-05	0.00144288	0.266469	0.386887	protein_coding
VPS9D1	ENSG00000075399	297.285	1.17136e-05	0.00144267	0.475464	0.595423	protein_coding
ZNF37A	ENSG00000075407	1474.69	-0.000130695	0.00144562	0.216749	0.32936	protein_coding
MARK3	ENSG00000075413	2785.58	0.844876	0.102489	1.14614e-17	4.63527e-16	protein_coding
SLC25A3	ENSG00000075415	8136.46	0.506373	0.0951271	6.31153e-09	6.99111e-08	protein_coding
FNDC3B	ENSG00000075420	1120.86	-5.97805e-06	0.00144269	0.00157026	0.00521374	protein_coding
FOSL2	ENSG00000075426	1374.2	-1.69079e-05	0.00144273	0.000870655	0.00311115	protein_coding
CACNG5	ENSG00000075429	886.249	-9.17986e-06	0.00144271	3.12583e-06	2.02759e-05	protein_coding
CACNG4	ENSG00000075461	1427.14	-3.64531e-06	0.00144269	0.211827	0.323299	protein_coding
FRYL	ENSG00000075539	2301.87	0.328103	0.183504	0.00203773	0.00653284	protein_coding
TMEM131	ENSG00000075568	2862.17	-0.000779339	0.00157752	0.132829	0.224145	protein_coding
FSCN1	ENSG00000075618	2731.32	-8.96888e-08	0.00144268	0.974378	0.983207	protein_coding
ACTB	ENSG00000075624	72640.1	-3.58644e-06	0.00144262	0.624687	0.725641	protein_coding
MOCOS	ENSG00000075643	103.85	2.73492e-06	0.00144269	0.516117	0.631521	protein_coding
PLD1	ENSG00000075651	80.35	5.13819e-06	0.00144269	0.212758	0.324354	protein_coding
ATP12A	ENSG00000075673	10.7614	2.07272e-06	0.00144269	0.000220116	0.000922507	protein_coding
WDR62	ENSG00000075702	2230.46	7.21058e-06	0.00144264	0.271256	0.391921	protein_coding
DLG1	ENSG00000075711	3199.03	4.29699e-05	0.00144293	0.557971	0.668258	protein_coding
RAB7A	ENSG00000075785	6349.71	-0.316001	0.179979	0.00131525	0.00446936	protein_coding
BCAP29	ENSG00000075790	926.433	-0.422985	0.193758	0.000547953	0.00206374	protein_coding
SEC31B	ENSG00000075826	325.088	1.42026e-05	0.00144271	0.891934	0.927541	protein_coding
SART3	ENSG00000075856	2888.23	3.83121e-05	0.00144274	0.81942	0.876783	protein_coding
ARHGAP15	ENSG00000075884	5.29632	1.68438	0.624918	0.000594057	0.0022173	protein_coding
TUBA3D	ENSG00000075886	0.895878	-4.70813e-07	0.00144269	0.429069	0.552204	protein_coding
PAX2	ENSG00000075891	97.1193	10.0315	0.766882	1.21943e-38	3.62124e-36	protein_coding
EXOSC7	ENSG00000075914	280.011	0.725517	0.136128	6.14004e-09	6.82054e-08	protein_coding
KIFAP3	ENSG00000075945	1227.74	-0.000103391	0.00144451	0.0467269	0.0948624	protein_coding
MKRN2	ENSG00000075975	694.038	0.19147	0.301816	0.00618175	0.0170307	protein_coding
MCM6	ENSG00000076003	4072.44	-0.00023619	0.00145238	0.944014	0.963584	protein_coding
REXO2	ENSG00000076043	1089.75	4.59141e-06	0.00144267	0.337565	0.462705	protein_coding
RBM7	ENSG00000076053	951.446	-2.06714e-05	0.0014427	0.0273435	0.0606659	protein_coding
RBMS2	ENSG00000076067	386.946	6.2384e-06	0.00144269	0.528793	0.642928	protein_coding
BAZ2A	ENSG00000076108	4579.02	2.37129e-05	0.00144266	0.0166093	0.0397221	protein_coding
PTPN23	ENSG00000076201	1032.46	2.64651e-05	0.00144268	0.025996	0.0581063	protein_coding
MLH1	ENSG00000076242	825.99	2.10198e-05	0.00144273	0.0274872	0.0609283	protein_coding
UNG	ENSG00000076248	3779.05	2.77727e-07	0.00144256	0.977382	0.985314	protein_coding
FMO4	ENSG00000076258	17.4729	-2.1889e-07	0.00144269	0.976547	0.98479	protein_coding
KLHL20	ENSG00000076321	482.126	-0.384521	0.112302	1.81697e-05	9.95343e-05	protein_coding
RGS11	ENSG00000076344	176.06	-4.41771e-06	0.0014427	3.22636e-08	3.11942e-07	protein_coding
SLC46A1	ENSG00000076351	564.433	-5.56716e-07	0.00144267	0.622913	0.724092	protein_coding
PLXNA2	ENSG00000076356	2618.83	-7.59592e-06	0.0014427	0.000406158	0.00158384	protein_coding
SPAG5	ENSG00000076382	4545.28	4.84805e-05	0.00144291	0.0292809	0.0641968	protein_coding
ANKRD13A	ENSG00000076513	1669.82	1.38303e-05	0.00144256	0.204974	0.315255	protein_coding
TPD52	ENSG00000076554	8212.85	-0.613275	0.193287	3.47993e-05	0.000178291	protein_coding
ACACB	ENSG00000076555	485.999	1.08573	0.225557	1.12156e-07	9.71157e-07	protein_coding
TRAF4	ENSG00000076604	1827.63	0.000464778	0.00148354	0.664747	0.758721	protein_coding
PAG1	ENSG00000076641	481.152	-4.44582e-06	0.00144269	0.235653	0.351625	protein_coding
GPATCH1	ENSG00000076650	601.159	4.99355e-06	0.00144262	0.522215	0.637275	protein_coding
ICAM3	ENSG00000076662	15.8295	4.18141e-06	0.00144268	0.265976	0.386387	protein_coding
NT5C2	ENSG00000076685	1959.15	-0.703706	0.127919	1.22359e-09	1.5409e-08	protein_coding
MCAM	ENSG00000076706	1200.82	-8.76541e-06	0.0014427	0.00444997	0.0128465	protein_coding
GPC4	ENSG00000076716	793.85	4.34179e-06	0.00144269	0.0322655	0.0695665	protein_coding
MBNL3	ENSG00000076770	7018.71	-5.64516e-06	0.0014427	0.00102609	0.00359693	protein_coding
CAMSAP3	ENSG00000076826	1053.81	-0.505215	0.178095	0.000103437	0.000472777	protein_coding
RAP1GAP	ENSG00000076864	791.347	1.90575e-06	0.00144267	0.578395	0.686266	protein_coding
XAB2	ENSG00000076924	2037.65	0.647102	0.0853729	2.07611e-15	6.39677e-14	protein_coding
ARHGEF1	ENSG00000076928	1647.21	0.478141	0.165963	0.000168043	0.000725929	protein_coding
STXBP2	ENSG00000076944	1181.96	-0.000194691	0.00144931	0.575646	0.683936	protein_coding
MAP2K7	ENSG00000076984	2084.13	0.256005	0.0941468	0.000216441	0.000909303	protein_coding
NMRK2	ENSG00000077009	21.6823	2.24792	0.896252	0.00148264	0.00495658	protein_coding
DGKD	ENSG00000077044	1227.65	0.713229	0.149954	1.16781e-07	1.00757e-06	protein_coding
CTTNBP2	ENSG00000077063	461.548	-6.93308e-06	0.0014427	1.76907e-15	5.52164e-14	protein_coding
ACTL6B	ENSG00000077080	852.329	-5.33037e-06	0.00144269	0.060102	0.117186	protein_coding
RARB	ENSG00000077092	60.2098	7.51277e-07	0.00144269	0.929911	0.953707	protein_coding
TOP2B	ENSG00000077097	6253.6	0.589869	0.135437	6.63625e-07	4.95747e-06	protein_coding
TM9SF3	ENSG00000077147	5199.07	0.000638654	0.00152621	0.0237332	0.0539024	protein_coding
NFKB2	ENSG00000077150	279.112	-1.06803e-05	0.00144269	0.134944	0.226891	protein_coding
UBE2T	ENSG00000077152	2057.14	-1.52181e-05	0.00144266	0.0333762	0.0715998	protein_coding
PPP1R12B	ENSG00000077157	1130.6	-0.799496	0.145984	1.13613e-09	1.44192e-08	protein_coding
DNAJC10	ENSG00000077232	4854.77	-1.27653	0.171956	2.61802e-15	7.94865e-14	protein_coding
GTF3C1	ENSG00000077235	4014.28	2.53534e-06	0.00144261	0.551534	0.662814	protein_coding
IL4R	ENSG00000077238	62.6062	6.1143e-06	0.0014427	0.0265927	0.0592932	protein_coding
USP33	ENSG00000077254	2741.84	-0.563525	0.0960999	1.40074e-10	2.06801e-09	protein_coding
PAK3	ENSG00000077264	593.635	-3.62493e-06	0.0014427	0.00170595	0.00559635	protein_coding
CAPN6	ENSG00000077274	26.6547	4.78385e-07	0.00144269	0.234753	0.35065	protein_coding
DCX	ENSG00000077279	3898.46	-4.67371e-05	0.00144307	7.92989e-06	4.70886e-05	protein_coding
SNRPA	ENSG00000077312	2293.49	0.431995	0.0975464	4.87484e-07	3.72738e-06	protein_coding
SPAG6	ENSG00000077327	247.808	-1.77386e-06	0.00144269	0.155317	0.253689	protein_coding
EXOSC5	ENSG00000077348	564.078	0.497703	0.163459	0.000103142	0.000471772	protein_coding
DYNC1I2	ENSG00000077380	2450.13	-0.320867	0.116023	0.000143079	0.000629868	protein_coding
APBB1IP	ENSG00000077420	11.8315	-1.79213e-06	0.0014427	0.000155179	0.000676447	protein_coding
LRCH4	ENSG00000077454	1251.25	-4.10511e-05	0.00144292	0.148228	0.244609	protein_coding
FAM76B	ENSG00000077458	1028.01	-1.14436e-05	0.00144264	0.276042	0.396977	protein_coding
SIRT6	ENSG00000077463	605.017	0.715127	0.100444	7.0126e-14	1.74092e-12	protein_coding
TYR	ENSG00000077498	0.893644	6.86022	1.23958	6.38051e-06	3.8812e-05	protein_coding
POLD3	ENSG00000077514	1825.49	-0.000182312	0.00144842	0.0516844	0.103201	protein_coding
ACTN2	ENSG00000077522	11.2507	-1.38666e-06	0.00144269	0.137881	0.230994	protein_coding
CAPZB	ENSG00000077549	3837.23	-0.649901	0.129397	1.24484e-08	1.30647e-07	protein_coding
GPR137B	ENSG00000077585	164.824	-2.0621e-05	0.00144276	1.46381e-09	1.82207e-08	protein_coding
NAALAD2	ENSG00000077616	41.8284	2.32917	0.960166	0.00195621	0.00629803	protein_coding
JADE1	ENSG00000077684	2346.83	5.58096e-05	0.00144315	0.135282	0.22741	protein_coding
SLC25A43	ENSG00000077713	77.1202	2.60923e-06	0.00144269	0.219849	0.333258	protein_coding
UBE2A	ENSG00000077721	2082.38	5.91653e-06	0.00144262	0.933745	0.956444	protein_coding
FGFR1	ENSG00000077782	1458.91	2.88232e-05	0.00144283	0.228028	0.342905	protein_coding
FKBP6	ENSG00000077800	6.87326	-8.53784e-06	0.00144271	5.97881e-08	5.47827e-07	protein_coding
SMC1B	ENSG00000077935	21.1641	-7.64389e-06	0.00144269	0.481044	0.600314	protein_coding
FBLN1	ENSG00000077942	2966.53	1.24212e-06	0.00144269	0.632178	0.731671	protein_coding
ITGA8	ENSG00000077943	1.61779	-1.51721e-06	0.0014427	0.00566922	0.0158242	protein_coding
CST7	ENSG00000077984	0.18189	-6.32589e-07	0.00144269	0.84858	NA	protein_coding
MAP2	ENSG00000078018	7529.31	-0.000355398	0.00146574	0.480253	0.599663	protein_coding
PIAS2	ENSG00000078043	2092.28	-9.21519e-06	0.00144263	0.231782	0.347111	protein_coding
AMPH	ENSG00000078053	1501.66	-8.03999e-06	0.0014427	2.65134e-06	1.74781e-05	protein_coding
ARAF	ENSG00000078061	1483.03	1.36782e-05	0.00144263	0.0284585	0.062729	protein_coding
MCCC1	ENSG00000078070	1370.12	-1.12792	0.144621	2.1861e-16	7.59072e-15	protein_coding
LAMP3	ENSG00000078081	600.218	-8.74895e-06	0.00144271	8.08961e-05	0.000378514	protein_coding
FAP	ENSG00000078098	1.40891	-1.05688e-06	0.00144269	0.452251	0.574393	protein_coding
NEBL	ENSG00000078114	3116.86	1.89382e-06	0.00144269	0.467284	0.588228	protein_coding
ACER3	ENSG00000078124	939.104	-0.576119	0.137305	7.21339e-07	5.35525e-06	protein_coding
UBE2K	ENSG00000078140	3319.23	7.35688e-05	0.00144357	0.863942	0.907879	protein_coding
PIK3C3	ENSG00000078142	1790.22	3.73049e-05	0.00144285	0.854328	0.901305	protein_coding
N4BP2	ENSG00000078177	1363.25	2.02291e-05	0.00144269	0.0320209	0.0691252	protein_coding
TIGAR	ENSG00000078237	298.626	-1.24227e-05	0.00144269	0.0128641	0.0318903	protein_coding
TULP3	ENSG00000078246	1363.32	0.000119936	0.00144509	0.887924	0.92479	protein_coding
SYNJ2	ENSG00000078269	1771.56	-1.74395e-05	0.00144274	6.22665e-09	6.9069e-08	protein_coding
ADCY2	ENSG00000078295	1201.85	-6.36058e-06	0.0014427	7.30504e-07	5.41428e-06	protein_coding
PPP2R5C	ENSG00000078304	3933.85	-0.000996991	0.00169981	0.243545	0.360771	protein_coding
PMS2P1	ENSG00000078319	194.797	-0.608764	0.0997147	3.56365e-11	5.77838e-10	unprocessed_pseudogene
RBFOX1	ENSG00000078328	797.152	-3.02506e-06	0.00144269	0.203314	0.313222	protein_coding
GNB1	ENSG00000078369	19459.3	-0.657374	0.134805	2.64165e-08	2.5984e-07	protein_coding
HOXA9	ENSG00000078399	794.751	-1.70883e-08	0.00144269	0.990429	0.994095	protein_coding
EDN1	ENSG00000078401	16.9994	-2.7848e-06	0.00144269	0.0558865	0.110249	protein_coding
MLLT10	ENSG00000078403	1375.16	0.612441	0.143343	1.07888e-06	7.7193e-06	protein_coding
ZCWPW1	ENSG00000078487	141.056	-1.9489e-05	0.00144274	0.0147981	0.0359613	protein_coding
ADCYAP1R1	ENSG00000078549	45.5744	2.92627e-06	0.00144269	0.143858	0.238941	protein_coding
FGF20	ENSG00000078579	1.88256	-8.61372e-07	0.00144269	0.203484	0.313387	protein_coding
ITM2A	ENSG00000078596	65.5233	6.8781	1.5656	1.68291e-05	9.31395e-05	protein_coding
NRDC	ENSG00000078618	4936.37	0.000145016	0.00144629	0.486507	0.605038	protein_coding
VDAC3	ENSG00000078668	4400.78	-1.74123e-06	0.00144265	0.765202	0.837214	protein_coding
PCM1	ENSG00000078674	9344.79	-9.71971e-05	0.00144426	0.00922688	0.0239921	protein_coding
TNRC6C	ENSG00000078687	1365.01	1.66254e-05	0.00144267	0.0291807	0.0640042	protein_coding
CBFA2T2	ENSG00000078699	9604.51	-0.348764	0.18133	0.000968871	0.00341978	protein_coding
BRINP1	ENSG00000078725	394.528	1.66333	0.469733	3.89636e-05	0.000197004	protein_coding
ITCH	ENSG00000078747	2001.38	0.434029	0.100429	7.88465e-07	5.80522e-06	protein_coding
PKD2L2	ENSG00000078795	0.419007	-2.31954e-07	0.00144269	0.993767	0.995939	protein_coding
TP53INP2	ENSG00000078804	3188.7	-9.01027e-06	0.00144267	0.0985006	0.175787	protein_coding
SDF4	ENSG00000078808	3085.83	-0.388482	0.141617	0.000127961	0.000570646	protein_coding
MYH7B	ENSG00000078814	124.304	-6.84578e-06	0.0014427	0.000212703	0.000896012	protein_coding
BPIFB2	ENSG00000078898	0.342691	-6.92798e-07	0.00144269	0.566374	0.675881	protein_coding
TP73	ENSG00000078900	3933.92	-3.46035e-07	0.00144267	0.92716	0.951887	protein_coding
TOLLIP	ENSG00000078902	1173.12	-0.351243	0.154505	0.000367506	0.00144962	protein_coding
UBE2D4	ENSG00000078967	633.947	-0.86136	0.11169	3.98865e-16	1.34454e-14	protein_coding
CLUL1	ENSG00000079101	171.797	1.89368	0.329297	1.07868e-09	1.37339e-08	protein_coding
RUNX1T1	ENSG00000079102	1290.33	1.60394	0.44239	2.74693e-05	0.000144414	protein_coding
CDH17	ENSG00000079112	1.46548	-1.7759e-06	0.00144269	0.0959462	0.172083	protein_coding
THOC1	ENSG00000079134	2176.08	0.246581	0.265576	0.00571276	0.0159215	protein_coding
FKBP7	ENSG00000079150	319.583	-5.01927e-06	0.00144265	0.0123799	0.0308425	protein_coding
OSBPL6	ENSG00000079156	376.519	-2.93711e-05	0.00144283	0.75417	0.828975	protein_coding
SLC1A3	ENSG00000079215	5.4459	-4.96333e-07	0.0014427	0.00429334	0.0124821	protein_coding
XRCC5	ENSG00000079246	14316.1	-0.000371337	0.00146783	0.53144	0.645469	protein_coding
LXN	ENSG00000079257	54.8566	-3.20064e-06	0.0014427	3.53078e-05	0.00018051	protein_coding
SP140	ENSG00000079263	2.8045	-4.43006e-06	0.0014427	0.000975641	0.00343862	protein_coding
MKNK1	ENSG00000079277	435.363	-0.327722	0.160884	0.000703495	0.00257461	protein_coding
TNS1	ENSG00000079308	820.822	-2.39624e-06	0.00144269	0.15042	0.247389	protein_coding
REXO1	ENSG00000079313	1388.46	0.442524	0.11941	9.92529e-06	5.77605e-05	protein_coding
SAR1A	ENSG00000079332	2341.44	-0.00113643	0.00181854	0.0734616	0.138246	protein_coding
CDC14A	ENSG00000079335	226.064	1.52716e-06	0.00144267	0.658028	0.752965	protein_coding
RAPGEF3	ENSG00000079337	29.9612	-4.34917e-06	0.0014427	0.000212592	0.000895788	protein_coding
CEACAM1	ENSG00000079385	107.579	-5.11514e-06	0.0014427	7.13609e-10	9.38467e-09	protein_coding
SENP1	ENSG00000079387	2175.94	0.00024194	0.00145296	0.410173	0.533661	protein_coding
DUSP13	ENSG00000079393	2.36216	-2.70749e-06	0.0014427	0.000311882	0.00125611	protein_coding
CIC	ENSG00000079432	4389.92	0.697755	0.133974	1.16801e-08	1.23122e-07	protein_coding
LIPE	ENSG00000079435	435.374	-8.82496e-07	0.00144268	0.808875	0.869228	protein_coding
FDFT1	ENSG00000079459	2415.99	0.000133028	0.00144574	0.196157	0.3046	protein_coding
PAFAH1B3	ENSG00000079462	2347.3	0.00145333	0.00230452	0.13842	0.23166	protein_coding
OPHN1	ENSG00000079482	207.237	4.68673e-06	0.00144269	0.120242	0.206674	protein_coding
AFM	ENSG00000079557	1.25608	-1.44258e-06	0.00144269	0.0243338	0.055042	protein_coding
KIF22	ENSG00000079616	4484	-1.62771e-05	0.00144267	0.0196728	0.045942	protein_coding
SCGN	ENSG00000079689	2578.52	-1.90416	0.676168	4.32311e-05	0.000216024	protein_coding
CARMIL1	ENSG00000079691	1583.47	-8.83918e-06	0.00144268	0.0672717	0.128569	protein_coding
PGM1	ENSG00000079739	1031.99	-3.03144e-06	0.00144267	0.174882	0.278755	protein_coding
DDX1	ENSG00000079785	3364.06	3.37913e-06	0.00144259	0.702387	0.788548	protein_coding
DNM2	ENSG00000079805	4335.83	0.000232539	0.00145207	0.0102754	0.0262987	protein_coding
EPB41L2	ENSG00000079819	301.218	-4.47784e-06	0.0014427	8.38934e-12	1.50424e-10	protein_coding
RIMS1	ENSG00000079841	60.9798	1.38355e-06	0.00144269	0.3418	0.467049	protein_coding
MOXD1	ENSG00000079931	138.894	-1.91474e-06	0.0014427	2.50547e-14	6.57603e-13	protein_coding
STX7	ENSG00000079950	1070.54	1.59436e-05	0.00144269	0.0181725	0.0429042	protein_coding
RABL2B	ENSG00000079974	798.418	5.70809e-06	0.00144264	0.625629	0.726329	protein_coding
KEAP1	ENSG00000079999	2284.12	0.000108975	0.00144458	0.0266306	0.0593502	protein_coding
DDX43	ENSG00000080007	74.281	3.1007e-06	0.00144269	0.0243932	0.0551402	protein_coding
PTPRH	ENSG00000080031	315.871	-5.67157e-06	0.0014427	2.309e-11	3.86043e-10	protein_coding
DCT	ENSG00000080166	35.8379	-5.38212e-06	0.0014427	3.27027e-15	9.80482e-14	protein_coding
SLC35C2	ENSG00000080189	1738.8	3.1007e-05	0.00144268	0.00648233	0.0177256	protein_coding
CRYBG3	ENSG00000080200	1510.42	0.938471	0.510188	0.00295988	0.00902259	protein_coding
EPHA6	ENSG00000080224	31.3943	-4.34828e-07	0.00144269	0.619338	0.72109	protein_coding
SCTR	ENSG00000080293	7.38543	-1.7265e-06	0.0014427	0.000261528	0.00107553	protein_coding
RFX3	ENSG00000080298	1355.35	1.37164e-06	0.00144265	0.865419	0.908848	protein_coding
RIF1	ENSG00000080345	4838.5	-0.000186108	0.00144869	0.963997	0.97627	protein_coding
RAB21	ENSG00000080371	2103.31	0.000245156	0.00145315	0.145073	0.240613	protein_coding
SLC4A4	ENSG00000080493	449.272	3.48548e-06	0.00144269	0.603091	0.70738	protein_coding
SMARCA2	ENSG00000080503	1903.18	1.12039e-06	0.00144268	0.986537	0.991314	protein_coding
SESN1	ENSG00000080546	690.75	-0.406053	0.144277	0.000119191	0.000535897	protein_coding
MID2	ENSG00000080561	125.859	-3.21411e-06	0.00144269	0.328997	0.453862	protein_coding
PIH1D3	ENSG00000080572	4.38114	-7.76803e-06	0.0014427	0.000953584	0.00337232	protein_coding
COL5A3	ENSG00000080573	1.51834	-8.54767e-07	0.00144269	0.999449	0.999577	protein_coding
SRCAP	ENSG00000080603	4181.74	-1.1219e-05	0.00144268	0.0372878	0.0785695	protein_coding
PUM3	ENSG00000080608	1093.48	2.09495e-05	0.00144268	0.0283028	0.0624387	protein_coding
CPB2	ENSG00000080618	0.961463	-1.13847e-06	0.00144269	0.230597	0.345752	protein_coding
CHRNA3	ENSG00000080644	1178.37	-1.32982e-06	0.00144269	0.525085	0.639783	protein_coding
KCNN2	ENSG00000080709	110.999	3.48478	0.640609	1.52223e-08	1.56649e-07	protein_coding
CNOT4	ENSG00000080802	964.822	-0.705198	0.0830759	6.72697e-19	3.12599e-17	protein_coding
PSEN1	ENSG00000080815	2583.46	-0.000302111	0.00145895	0.832809	0.886334	protein_coding
CPOX	ENSG00000080819	553.137	-3.47316e-06	0.0014426	0.685176	0.775003	protein_coding
CLDND1	ENSG00000080822	2559.51	0.580188	0.140601	1.93583e-06	1.31764e-05	protein_coding
MOK	ENSG00000080823	628.912	8.96562e-06	0.00144268	0.740788	0.818892	protein_coding
HSP90AA1	ENSG00000080824	52484.3	0.728315	0.122032	1.30713e-10	1.93991e-09	protein_coding
RBL1	ENSG00000080839	938.155	0.615323	0.110657	1.6027e-09	1.9776e-08	protein_coding
DLGAP4	ENSG00000080845	3535.4	0.57766	0.162185	1.82251e-05	9.98028e-05	protein_coding
IGSF9B	ENSG00000080854	1958.05	0.786549	0.326458	0.000746851	0.00271322	protein_coding
CROCCP3	ENSG00000080947	319.001	-0.960437	0.299168	2.49979e-05	0.000132561	transcribed_unprocessed_pseudogene
NDC80	ENSG00000080986	2784.42	7.282e-06	0.00144264	0.677103	0.768406	protein_coding
AP4E1	ENSG00000081014	696.207	3.15453e-06	0.0014426	0.065084	0.125193	protein_coding
RSBN1	ENSG00000081019	1594.79	1.77797e-05	0.00144268	0.113178	0.196745	protein_coding
MAGI3	ENSG00000081026	1111.03	-4.05797e-06	0.00144267	0.358361	0.483578	protein_coding
CXCL2	ENSG00000081041	17.7359	-5.25694e-06	0.0014427	5.14123e-11	8.1005e-10	protein_coding
AFP	ENSG00000081051	4.85872	-1.79278e-06	0.00144269	0.172901	0.276161	protein_coding
COL4A4	ENSG00000081052	245.733	-2.37359e-06	0.0014427	6.26082e-05	0.000301031	protein_coding
TCF7	ENSG00000081059	454.841	-2.35127e-05	0.00144278	0.00387557	0.011423	protein_coding
OSTM1	ENSG00000081087	465.865	0.702269	0.16247	9.05983e-07	6.60343e-06	protein_coding
CDH7	ENSG00000081138	522.261	-2.01162e-06	0.00144269	0.935487	0.957599	protein_coding
IMPG2	ENSG00000081148	10.6118	-1.91801e-06	0.00144269	0.364832	0.490042	protein_coding
PCNP	ENSG00000081154	4523.71	-1.52673e-05	0.00144261	0.102716	0.181802	protein_coding
EXD2	ENSG00000081177	1327.06	0.000141677	0.00144606	0.11419	0.198128	protein_coding
ARG2	ENSG00000081181	1093.26	-4.29205e-06	0.00144268	0.210161	0.321369	protein_coding
MEF2C	ENSG00000081189	171.011	-5.61214e-06	0.0014427	4.4977e-17	1.7082e-15	protein_coding
PTPRC	ENSG00000081237	0.629564	-6.50114e-07	0.00144269	0.557509	0.667872	protein_coding
CACNA1S	ENSG00000081248	10.1633	5.1755e-07	0.00144269	0.731576	0.811385	protein_coding
PKP1	ENSG00000081277	849.901	-1.37852e-05	0.00144272	0.784973	0.851821	protein_coding
UBA5	ENSG00000081307	1561.79	-0.000100067	0.00144433	0.104381	0.184215	protein_coding
STK17B	ENSG00000081320	742.899	2.62388	0.247846	6.45662e-27	6.96622e-25	protein_coding
CDC14B	ENSG00000081377	277.484	-1.74682	0.315517	5.01831e-10	6.7974e-09	protein_coding
ZNF510	ENSG00000081386	1200.81	-1.55792e-05	0.00144267	0.0242267	0.0548355	protein_coding
LRP2	ENSG00000081479	41.3102	3.443e-05	0.0014429	1.19687e-09	1.5097e-08	protein_coding
ZNF506	ENSG00000081665	1055.24	-3.34393e-06	0.00144268	0.147478	0.243721	protein_coding
JMJD4	ENSG00000081692	426.855	9.98069e-06	0.0014426	0.0118652	0.0297704	protein_coding
DUSP12	ENSG00000081721	581.106	-0.422923	0.141275	6.94858e-05	0.000330455	protein_coding
AACS	ENSG00000081760	2312.28	-1.17783	0.166152	3.03991e-14	7.8858e-13	protein_coding
DELE1	ENSG00000081791	912.097	1.6507e-06	0.00144263	0.742549	0.820141	protein_coding
SLC13A1	ENSG00000081800	0.110538	-3.73308e-07	0.00144269	0.975675	NA	protein_coding
CADPS2	ENSG00000081803	1538.94	-1.15181e-05	0.00144272	1.04191e-19	5.27399e-18	protein_coding
PCDHB4	ENSG00000081818	138.179	-2.79595e-06	0.00144269	0.1457	0.241371	protein_coding
PCDHA6	ENSG00000081842	114.504	3.48686e-06	0.00144269	0.0882087	0.16076	protein_coding
PCDHGA2	ENSG00000081853	96.2374	-1.78392	0.429193	4.71705e-07	3.61382e-06	protein_coding
HSPB11	ENSG00000081870	1037.81	-0.685309	0.14671	8.2458e-08	7.32931e-07	protein_coding
PHLPP1	ENSG00000081913	1253.02	-0.8813	0.179647	2.35401e-08	2.33982e-07	protein_coding
ATP8B1	ENSG00000081923	1164.62	-7.6548e-06	0.0014427	4.9958e-07	3.81519e-06	protein_coding
IL12RB2	ENSG00000081985	284.07	3.40261e-06	0.00144269	0.0923641	0.166908	protein_coding
SMARCD3	ENSG00000082014	208.966	-3.76643	0.459509	1.76088e-18	7.85495e-17	protein_coding
WDR70	ENSG00000082068	1196.15	-1.08564e-05	0.00144261	0.215946	0.328332	protein_coding
FYB1	ENSG00000082074	2.90726	-2.8466e-07	0.0014427	0.0629626	0.121817	protein_coding
MPP4	ENSG00000082126	0.530942	5.45321e-06	0.0014427	0.00525289	0.0147919	protein_coding
STRADB	ENSG00000082146	384.651	5.27739e-05	0.00144313	0.0284318	0.0626835	protein_coding
BZW1	ENSG00000082153	6423.59	-1.86798e-05	0.00144268	0.0093781	0.0243054	protein_coding
PGR	ENSG00000082175	4.22586	-1.08286e-06	0.0014427	0.00205288	0.00657128	protein_coding
C1QTNF3	ENSG00000082196	258.653	-2.31907e-05	0.00144275	0.409032	0.532527	protein_coding
ME2	ENSG00000082212	2269.86	1.45043e-06	0.00144264	0.51943	0.634628	protein_coding
C5orf22	ENSG00000082213	1503.56	-0.426365	0.154288	0.000150034	0.000656962	protein_coding
CCNT2	ENSG00000082258	1870.21	3.6029e-05	0.00144279	0.317966	0.442098	protein_coding
FAM135A	ENSG00000082269	805.725	-1.88997e-05	0.0014427	0.0253442	0.0568734	protein_coding
COL19A1	ENSG00000082293	82.7162	1.37266	1.57041	0.0147882	0.0359439	protein_coding
EPB41L3	ENSG00000082397	3917.43	5.82149e-06	0.00144268	0.131205	0.22192	protein_coding
COBLL1	ENSG00000082438	860.927	-1.79141e-05	0.00144274	0.160879	0.260937	protein_coding
DLG3	ENSG00000082458	3709.41	-0.841761	0.124045	3.28572e-13	7.37065e-12	protein_coding
KCNK2	ENSG00000082482	128.717	6.17534e-07	0.00144269	0.625889	0.726522	protein_coding
SERTAD4	ENSG00000082497	1489.09	-7.65038e-06	0.00144269	0.0303182	0.0660488	protein_coding
TRAF5	ENSG00000082512	771.281	-1.54806	0.264597	8.66468e-11	1.31856e-09	protein_coding
MRPL22	ENSG00000082515	704.389	-8.6869e-05	0.00144394	0.645926	0.742648	protein_coding
GEMIN5	ENSG00000082516	784.359	0.751919	0.132491	8.78208e-10	1.13577e-08	protein_coding
OPRK1	ENSG00000082556	295.632	1.38788	0.660625	0.00237109	0.00744391	polymorphic_pseudogene
NFE2L1	ENSG00000082641	6034.01	-6.13698e-06	0.00144265	0.0801315	0.148451	protein_coding
SEMA5B	ENSG00000082684	228.127	1.29772	0.564776	0.0014142	0.00475481	protein_coding
GSK3B	ENSG00000082701	5749.9	0.000187236	0.0014488	0.336143	0.461323	protein_coding
ITGB5	ENSG00000082781	223.022	-5.89968e-06	0.0014427	1.33614e-10	1.97648e-09	protein_coding
ERC1	ENSG00000082805	2129	4.40474e-06	0.00144262	0.623294	0.724373	protein_coding
XPO1	ENSG00000082898	7518.53	1.01959e-05	0.00144246	0.450508	0.573008	protein_coding
LINC01587	ENSG00000082929	1.32646	-6.83549e-07	0.00144269	0.907761	0.938491	lncRNA
RNF13	ENSG00000082996	1031.68	-4.05401e-06	0.00144265	0.687278	0.77659	protein_coding
TRPM3	ENSG00000083067	34.3659	-1.94639e-06	0.00144269	0.0801446	0.148467	protein_coding
PALB2	ENSG00000083093	782.524	-1.15065e-05	0.00144261	0.155759	0.254212	protein_coding
DOP1A	ENSG00000083097	1335.32	-1.66783e-05	0.00144265	0.692455	0.780461	protein_coding
LYRM2	ENSG00000083099	1987.17	2.23157e-05	0.00144259	0.233836	0.349567	protein_coding
BCKDHB	ENSG00000083123	596.533	-2.34836e-06	0.00144259	0.00863068	0.0226352	protein_coding
KAT6A	ENSG00000083168	5112.82	2.71708e-05	0.00144273	0.987565	0.992115	protein_coding
TUT7	ENSG00000083223	714.973	-1.88823e-05	0.00144269	0.0062563	0.0172132	protein_coding
ULK2	ENSG00000083290	1293.7	2.9238e-05	0.00144279	0.0913215	0.165437	protein_coding
GRHL2	ENSG00000083307	1101	-6.02639e-05	0.00144332	5.72828e-05	0.000278344	protein_coding
TNPO1	ENSG00000083312	4570.13	0.64655	0.130513	3.17767e-08	3.07616e-07	protein_coding
PLOD1	ENSG00000083444	1343.5	-5.47051e-06	0.00144268	0.0311771	0.067636	protein_coding
P2RX5	ENSG00000083454	54.3976	3.51322	0.621846	4.60841e-09	5.22527e-08	protein_coding
ITGAE	ENSG00000083457	302.877	4.65244e-07	0.00144266	0.963636	0.976095	protein_coding
DIS3	ENSG00000083520	1866.39	-1.73706e-06	0.00144264	0.368119	0.493182	protein_coding
PIBF1	ENSG00000083535	516.903	-0.000167585	0.00144755	0.870513	0.912508	protein_coding
TDRD3	ENSG00000083544	549.517	1.59416e-05	0.00144269	0.0120776	0.0302095	protein_coding
NUFIP1	ENSG00000083635	338.767	0.412799	0.195149	0.00116042	0.00400477	protein_coding
PDS5B	ENSG00000083642	2612.58	-2.16874e-05	0.0014427	0.00319241	0.00963929	protein_coding
OXCT1	ENSG00000083720	3353.74	0.000288693	0.00145763	0.00951096	0.0246211	protein_coding
RRAGB	ENSG00000083750	506.16	-9.39245e-06	0.00144266	0.608927	0.712153	protein_coding
CYLD	ENSG00000083799	1429.41	2.29597	0.194198	4.73536e-33	9.00325e-31	protein_coding
SLC27A5	ENSG00000083807	114.928	-1.43442e-05	0.00144269	0.117887	0.2034	protein_coding
ZNF324	ENSG00000083812	828.67	0.437733	0.144767	0.000106092	0.000483585	protein_coding
ZNF671	ENSG00000083814	143.328	-1.80698e-08	0.00144269	0.991723	0.994742	protein_coding
ZNF416	ENSG00000083817	241.14	0.300072	0.118058	0.000385572	0.00151188	protein_coding
ZNF586	ENSG00000083828	339.416	4.33267e-06	0.00144262	0.591564	0.697598	protein_coding
ZNF446	ENSG00000083838	588.824	0.606626	0.130854	1.93499e-07	1.6038e-06	protein_coding
ZNF264	ENSG00000083844	1243.81	-1.98564e-05	0.00144271	0.73849	0.817076	protein_coding
RPS5	ENSG00000083845	10037.6	1.48218	0.164465	2.07964e-20	1.13366e-18	protein_coding
FAT1	ENSG00000083857	4292.32	-3.31565e-05	0.00144287	0.0118403	0.0297208	protein_coding
YTHDC1	ENSG00000083896	2881.55	2.82045e-05	0.0014425	0.333161	0.458279	protein_coding
CHMP2B	ENSG00000083937	820.613	-1.71505e-05	0.0014427	0.206844	0.317417	protein_coding
SMAP2	ENSG00000084070	2414.01	3.08591	0.210727	3.51356e-49	1.99193e-46	protein_coding
PPIE	ENSG00000084072	9171.81	5.24782	0.318109	3.61636e-61	4.02721e-58	protein_coding
ZMPSTE24	ENSG00000084073	3929.79	2.67734	0.208975	2.74673e-38	7.78599e-36	protein_coding
STARD7	ENSG00000084090	6142.29	-0.329004	0.107301	5.93776e-05	0.000287493	protein_coding
NOA1	ENSG00000084092	703.428	0.142635	0.436942	0.00624303	0.0171828	protein_coding
REST	ENSG00000084093	137.548	1.95818e-06	0.00144269	0.15734	0.256323	protein_coding
HAL	ENSG00000084110	13.8013	-3.44233e-06	0.00144269	0.981331	0.988112	protein_coding
SSH1	ENSG00000084112	1513.59	0.266003	0.144733	0.00163877	0.00540838	protein_coding
GSTP1	ENSG00000084207	8155.57	-1.38606e-06	0.00144268	0.625017	0.725846	protein_coding
APLP2	ENSG00000084234	10015.1	-9.84969e-06	0.00144268	0.0384925	0.0806176	protein_coding
FAM234B	ENSG00000084444	980.809	1.54737e-05	0.00144269	0.008095	0.0214106	protein_coding
SLCO1A2	ENSG00000084453	297.002	-7.91186e-07	0.00144269	0.531151	0.645232	protein_coding
WBP11	ENSG00000084463	3485.21	0.362309	0.137422	0.000295001	0.00119725	protein_coding
EIF3I	ENSG00000084623	3190.81	1.72852e-05	0.00144264	0.0525992	0.104738	protein_coding
NKAIN1	ENSG00000084628	599.795	-1.41117e-07	0.00144269	0.94547	0.964508	protein_coding
COL16A1	ENSG00000084636	287.498	3.13264e-06	0.00144268	0.110743	0.193244	protein_coding
TXLNA	ENSG00000084652	4157.6	-0.000153148	0.00144671	0.0175964	0.0417305	protein_coding
APOB	ENSG00000084674	1.09631	-1.61529e-06	0.00144269	0.0983111	0.175549	protein_coding
NCOA1	ENSG00000084676	2303.21	-0.572693	0.13015	2.52133e-07	2.04254e-06	protein_coding
AGBL5	ENSG00000084693	2048.91	-2.10743e-05	0.0014427	0.00404591	0.011859	protein_coding
EFR3B	ENSG00000084710	3200.71	0.000103039	0.00144453	0.311275	0.435065	protein_coding
KIF3C	ENSG00000084731	1768.47	-1.79501e-05	0.00144272	9.04346e-05	0.00041937	protein_coding
RAB10	ENSG00000084733	3629.1	2.06759e-05	0.00144267	0.017125	0.0407551	protein_coding
GCKR	ENSG00000084734	2.31075	1.47445	0.704413	0.00215525	0.00684975	protein_coding
HADHA	ENSG00000084754	3234.12	-0.000219931	0.00145112	0.285805	0.407933	protein_coding
MAPRE3	ENSG00000084764	563.437	6.3839e-05	0.00144339	0.000172581	0.000743675	protein_coding
CAD	ENSG00000084774	2402.11	0.569805	0.118647	8.3767e-08	7.43295e-07	protein_coding
CD59	ENSG00000085063	2942.51	-1.60579e-05	0.00144271	0.00353743	0.010544	protein_coding
CD82	ENSG00000085117	750.546	-7.29439e-06	0.0014427	2.96652e-11	4.87606e-10	protein_coding
BCORL1	ENSG00000085185	681.672	5.2496e-06	0.00144266	0.386845	0.51187	protein_coding
ATRX	ENSG00000085224	4994.57	5.42828e-06	0.00144265	0.394641	0.518838	protein_coding
AK6	ENSG00000085231	362.993	-9.74005e-06	0.00144263	0.491722	0.609444	protein_coding
MYNN	ENSG00000085274	932.998	-0.000990793	0.00169546	0.879301	0.918663	protein_coding
MECOM	ENSG00000085276	298.908	-1.07079e-05	0.00144271	0.00125629	0.00429333	protein_coding
SCAMP1	ENSG00000085365	2539.66	-4.44136e-06	0.00144266	0.366786	0.491776	protein_coding
PREP	ENSG00000085377	1415.34	-2.89014e-06	0.00144265	0.00724308	0.0194762	protein_coding
HACE1	ENSG00000085382	942.633	-2.19571e-05	0.00144272	0.000977038	0.00344276	protein_coding
SEH1L	ENSG00000085415	2900.73	0.348181	0.248598	0.00365029	0.0108462	protein_coding
WDR47	ENSG00000085433	1123.37	-2.92129e-05	0.00144279	1.71418e-06	1.18069e-05	protein_coding
WDFY1	ENSG00000085449	1754.14	0.648038	0.134466	7.80355e-08	6.97633e-07	protein_coding
OVGP1	ENSG00000085465	45.3101	1.27681e-05	0.0014427	0.488633	0.606869	protein_coding
SLC25A24	ENSG00000085491	1174.65	-1.14478e-05	0.00144271	0.706303	0.791633	protein_coding
MAP3K4	ENSG00000085511	1675.48	-1.37977e-05	0.00144265	0.479212	0.598651	protein_coding
PILRA	ENSG00000085514	45.5986	-0.946167	0.361988	0.000154059	0.000672197	protein_coding
IGSF9	ENSG00000085552	3955.59	-5.98301e-06	0.00144269	0.0364328	0.0770753	protein_coding
ABCB1	ENSG00000085563	0.777886	-2.33794e-07	0.0014427	0.154987	0.253257	protein_coding
ZNF213	ENSG00000085644	693.994	-0.388816	0.173748	0.000509729	0.00193642	protein_coding
AKR1B1	ENSG00000085662	1449.58	2.5827e-05	0.00144279	0.48556	0.604149	protein_coding
CPNE3	ENSG00000085719	2620.08	-1.88764e-05	0.0014427	0.00308003	0.00934317	protein_coding
RRN3	ENSG00000085721	2249.67	-1.81416e-05	0.0014427	0.00442319	0.0127869	protein_coding
CTTN	ENSG00000085733	3750.19	-5.31874e-05	0.00144306	0.117637	0.20308	protein_coding
WNT11	ENSG00000085741	1378.68	-9.13643e-06	0.00144271	6.83892e-64	8.52978e-61	protein_coding
MTIF2	ENSG00000085760	1257.26	-0.261144	0.0973208	0.000187781	0.000801971	protein_coding
DDHD2	ENSG00000085788	3097.9	-6.10529e-05	0.0014433	0.175537	0.279638	protein_coding
TTC39A	ENSG00000085831	484.747	1.52332e-05	0.00144273	0.354656	0.479741	protein_coding
EPS15	ENSG00000085832	1551.08	-0.255605	0.171419	0.00224448	0.00709645	protein_coding
ORC1	ENSG00000085840	659.387	-5.01191e-05	0.00144303	0.103127	0.182322	protein_coding
MGST2	ENSG00000085871	462.636	-2.34327e-05	0.00144278	3.29273e-17	1.27383e-15	protein_coding
CHERP	ENSG00000085872	2997.35	0.628457	0.101968	4.75585e-11	7.53517e-10	protein_coding
ATG16L1	ENSG00000085978	628.967	8.64292e-06	0.00144255	0.364056	0.489274	protein_coding
USP40	ENSG00000085982	860.338	-1.90588e-05	0.00144268	0.0092743	0.0240924	protein_coding
POMGNT1	ENSG00000085998	2339.73	-0.801989	0.135051	7.80561e-11	1.19777e-09	protein_coding
RAD54L	ENSG00000085999	948.275	-0.305424	0.130242	0.000411877	0.00160314	protein_coding
MAST2	ENSG00000086015	4803.82	-0.858621	0.137158	1.06433e-11	1.87709e-10	protein_coding
DNAJA1	ENSG00000086061	6657.82	6.06929e-05	0.00144326	0.310828	0.434577	protein_coding
B4GALT1	ENSG00000086062	1993.14	1.78398e-05	0.00144272	0.509048	0.625054	protein_coding
CHMP5	ENSG00000086065	1617.81	-2.20718e-05	0.0014427	0.384154	0.509204	protein_coding
NFX1	ENSG00000086102	1934.07	-1.8905e-05	0.00144263	0.489341	0.607532	protein_coding
AQP6	ENSG00000086159	8.04735	-4.75948e-06	0.0014427	0.000195493	0.000830587	protein_coding
DIMT1	ENSG00000086189	293.68	0.556234	0.166177	3.87441e-05	0.000195958	protein_coding
IPO11	ENSG00000086200	802.618	6.52794e-05	0.00144334	0.0222659	0.050997	protein_coding
FOLH1	ENSG00000086205	6.15435	-4.80077e-07	0.0014427	0.0127031	0.0315563	protein_coding
EIF2AK1	ENSG00000086232	7082.41	-3.43906e-05	0.0014427	0.00411325	0.0120236	protein_coding
EPDR1	ENSG00000086289	160.123	-1.75747e-06	0.00144269	0.0881544	0.160679	protein_coding
SNX10	ENSG00000086300	706.768	-1.86637e-05	0.00144274	3.23655e-10	4.53161e-09	protein_coding
SEPHS1	ENSG00000086475	3653.57	1.25762e-05	0.0014426	0.177342	0.281872	protein_coding
MRPL28	ENSG00000086504	1331.49	4.12548e-05	0.00144293	0.130366	0.220717	protein_coding
HBQ1	ENSG00000086506	4.85665	-2.64451e-06	0.0014427	0.00077308	0.00279774	protein_coding
ITPKC	ENSG00000086544	309.513	2.18667e-05	0.00144264	0.0234641	0.0533923	protein_coding
CEACAM6	ENSG00000086548	962.55	-6.5325e-07	0.0014427	4.08141e-11	6.55635e-10	protein_coding
FAT2	ENSG00000086570	74.8417	-1.29037e-06	0.00144269	0.632981	0.732274	protein_coding
RBM22	ENSG00000086589	1488.3	0.212369	0.170584	0.00372608	0.0110377	protein_coding
TMED2	ENSG00000086598	8361.36	0.571241	0.0911481	2.22839e-11	3.73366e-10	protein_coding
ERO1B	ENSG00000086619	1429.06	-2.77009	0.262395	6.33791e-28	7.42941e-26	protein_coding
ZFAND6	ENSG00000086666	1499.82	1.55706e-05	0.00144264	0.611297	0.714265	protein_coding
HSD17B2	ENSG00000086696	12.1248	3.38379e-07	0.00144269	0.810249	0.870315	protein_coding
TXLNG	ENSG00000086712	1604.38	0.778264	0.178466	7.48968e-07	5.53796e-06	protein_coding
PPEF1	ENSG00000086717	27.6365	1.71558e-06	0.00144269	0.321471	0.445878	protein_coding
LAT2	ENSG00000086730	280.755	-1.23859e-05	0.00144272	3.30204e-44	1.43001e-41	protein_coding
HUWE1	ENSG00000086758	12019.7	0.404397	0.143198	0.000182384	0.000781708	protein_coding
ZW10	ENSG00000086827	828.871	-7.44063e-05	0.00144359	0.611345	0.714293	protein_coding
ALG9	ENSG00000086848	1125.89	-7.52674e-06	0.00144259	0.0742477	0.139457	protein_coding
MYBPC2	ENSG00000086967	40.3141	3.61617	0.738126	2.90484e-07	2.32544e-06	protein_coding
NOX4	ENSG00000086991	3.15098	2.24496	1.09014	0.00419086	0.0122172	protein_coding
ACOX3	ENSG00000087008	162.789	-9.61846e-06	0.00144265	0.146231	0.242018	protein_coding
MTMR2	ENSG00000087053	1822.78	-1.33822e-05	0.00144264	0.331141	0.455952	protein_coding
PPP1R15A	ENSG00000087074	1318.85	-1.88363e-05	0.00144272	0.00041763	0.0016229	protein_coding
HSD17B14	ENSG00000087076	139.367	-2.27405	0.339825	3.5288e-13	7.85687e-12	protein_coding
TRIP6	ENSG00000087077	342.211	-1.06319e-06	0.00144269	0.0238085	0.0540419	protein_coding
ACHE	ENSG00000087085	13.9779	-5.3148e-06	0.0014427	8.08155e-06	4.78888e-05	protein_coding
FTL	ENSG00000087086	15340.5	0.000130886	0.00144564	0.751288	0.827011	protein_coding
SRRT	ENSG00000087087	5341.01	0.000295616	0.00145824	0.0968784	0.173507	protein_coding
BAX	ENSG00000087088	1197.94	0.288512	0.10373	0.000206744	0.00087339	protein_coding
NLK	ENSG00000087095	976.418	9.27318e-05	0.00144406	0.285869	0.407968	protein_coding
PIGS	ENSG00000087111	2095.35	0.39706	0.111787	1.77098e-05	9.73913e-05	protein_coding
ADAMTS2	ENSG00000087116	369.431	-7.34341e-07	0.00144269	0.542453	0.655006	protein_coding
TMPRSS11E	ENSG00000087128	4.62435	-8.83892e-07	0.00144269	0.792428	0.857286	protein_coding
ATXN7L3	ENSG00000087152	2142.78	3.07879e-06	0.00144259	0.729729	0.809883	protein_coding
PGS1	ENSG00000087157	1171.44	-0.604545	0.144648	8.22244e-07	6.04109e-06	protein_coding
PSMC5	ENSG00000087191	3585.6	6.46559e-05	0.00144328	0.0120796	0.030212	protein_coding
UIMC1	ENSG00000087206	703.965	0.223589	0.171481	0.00381582	0.011265	protein_coding
CETP	ENSG00000087237	2.22791	-1.91812e-06	0.00144269	0.123244	0.210891	protein_coding
MMP2	ENSG00000087245	118.57	-2.24173e-06	0.00144269	0.0147075	0.0357885	protein_coding
MT3	ENSG00000087250	34.7436	-2.79901e-06	0.00144269	0.308	0.431441	protein_coding
LPCAT2	ENSG00000087253	102.011	-1.97262e-06	0.00144269	0.148322	0.244713	protein_coding
GNAO1	ENSG00000087258	3335.41	2.02183e-05	0.00144275	0.0152343	0.0368746	protein_coding
OGFOD1	ENSG00000087263	786.879	0.000620863	0.00152088	0.0436352	0.0895537	protein_coding
SH3BP2	ENSG00000087266	1837.85	-0.522189	0.149107	1.23739e-05	7.04088e-05	protein_coding
NOP14	ENSG00000087269	1367.91	0.621877	0.113677	2.53848e-09	3.03033e-08	protein_coding
ADD1	ENSG00000087274	4461.83	-0.526965	0.125597	7.59456e-07	5.61019e-06	protein_coding
L2HGDH	ENSG00000087299	638.756	6.56437e-06	0.0014426	0.551074	0.662441	protein_coding
TXNDC16	ENSG00000087301	2565.32	-1.72114e-05	0.0014427	0.00311443	0.00943284	protein_coding
RTRAF	ENSG00000087302	3868.2	0.389941	0.195334	0.00141729	0.00476417	protein_coding
NID2	ENSG00000087303	25.4232	-4.33923e-06	0.0014427	1.60763e-09	1.98289e-08	protein_coding
GMCL1	ENSG00000087338	1420.29	7.30397e-05	0.00144351	0.161813	0.262184	protein_coding
SF3B2	ENSG00000087365	8213.23	8.18896e-05	0.00144371	0.0241297	0.0546408	protein_coding
KLHL42	ENSG00000087448	2392.06	-6.12466e-06	0.00144262	0.435068	0.557761	protein_coding
GNAS	ENSG00000087460	40721.9	5.30766e-06	0.00144263	0.436119	0.558764	protein_coding
DNM1L	ENSG00000087470	3188.68	0.358739	0.0957352	8.26942e-06	4.8872e-05	protein_coding
PTHLH	ENSG00000087494	10.7416	-3.9712e-06	0.0014427	0.0107515	0.0273199	protein_coding
PHACTR3	ENSG00000087495	243.315	-5.68987e-06	0.0014427	0.28489	0.406943	protein_coding
ERGIC2	ENSG00000087502	1303.45	1.0195e-05	0.0014426	0.314581	0.438492	protein_coding
TFAP2C	ENSG00000087510	173.602	7.78197e-08	0.00144269	0.93657	0.958204	protein_coding
AURKA	ENSG00000087586	1826.58	0.585961	0.103672	9.86979e-10	1.26438e-08	protein_coding
CASS4	ENSG00000087589	4.23939	5.0206e-06	0.00144269	0.11875	0.204486	protein_coding
PIR	ENSG00000087842	601.362	1.9302	0.398166	1.52258e-07	1.28695e-06	protein_coding
AAMDC	ENSG00000087884	251.836	-1.86212e-05	0.00144271	0.645751	0.742584	protein_coding
RFX2	ENSG00000087903	1007.1	-1.90029	0.189503	1.98239e-25	1.80232e-23	protein_coding
METTL2A	ENSG00000087995	826.813	-1.80436e-06	0.00144242	0.646507	0.743125	protein_coding
SULT2B1	ENSG00000088002	116.58	-5.60983	0.472807	3.34748e-34	7.00522e-32	protein_coding
ALG6	ENSG00000088035	567.302	4.50088e-05	0.00144301	0.714396	0.79815	protein_coding
CNOT3	ENSG00000088038	2109.37	4.22841e-05	0.00144287	0.0125551	0.031226	protein_coding
GP6	ENSG00000088053	1.97778	-2.27571e-06	0.00144269	0.0753029	0.141158	protein_coding
PTPN4	ENSG00000088179	919.661	-4.51202e-05	0.00144298	9.79889e-11	1.47532e-09	protein_coding
DDX18	ENSG00000088205	2309.34	5.58262e-06	0.00144258	0.543129	0.655594	protein_coding
KHSRP	ENSG00000088247	8380.43	0.319061	0.132128	0.000488532	0.0018634	protein_coding
GNA11	ENSG00000088256	5441.71	0.00018628	0.00144868	0.8396	0.891189	protein_coding
ASAP3	ENSG00000088280	425.043	1.64871e-06	0.00144269	0.0481566	0.0973184	protein_coding
EDEM2	ENSG00000088298	384.186	1.71313e-05	0.00144266	0.0285195	0.062831	protein_coding
DNMT3B	ENSG00000088305	841.544	0.31547	0.215814	0.00343268	0.0102651	protein_coding
REM1	ENSG00000088320	18.2684	9.4357	0.861862	8.37983e-27	8.9178e-25	protein_coding
TPX2	ENSG00000088325	8579.82	0.435504	0.108574	2.40832e-06	1.60217e-05	protein_coding
FER1L4	ENSG00000088340	36.7124	-6.55533e-06	0.0014427	0.0236357	0.0537162	transcribed_unitary_pseudogene
PDRG1	ENSG00000088356	899.419	0.721634	0.124696	4.15693e-10	5.69746e-09	protein_coding
EPB41L1	ENSG00000088367	1111.08	-9.05599e-06	0.00144268	0.0603663	0.117596	protein_coding
SLC15A1	ENSG00000088386	90.0732	-8.87424e-06	0.00144271	0.0163164	0.0391388	protein_coding
DOCK9	ENSG00000088387	1925.74	-2.83403e-05	0.00144282	1.50176e-05	8.40541e-05	protein_coding
ANKRD10	ENSG00000088448	2419.38	-2.1896e-05	0.00144275	1.81499e-06	1.24271e-05	protein_coding
TGDS	ENSG00000088451	325.198	-1.93577e-05	0.00144272	0.000527252	0.00199346	protein_coding
DOCK3	ENSG00000088538	395.184	4.89179e-06	0.00144269	0.110644	0.193104	protein_coding
C3orf18	ENSG00000088543	176.563	-3.81915e-06	0.00144269	0.20327	0.313181	protein_coding
COQ9	ENSG00000088682	1109.47	-1.73143e-05	0.00144265	0.0339895	0.0726318	protein_coding
TMEM40	ENSG00000088726	18.9983	5.45725e-06	0.00144269	0.0230882	0.0526483	protein_coding
KIF9	ENSG00000088727	195.205	-2.44242e-05	0.00144277	0.265466	0.385807	protein_coding
ARHGAP28	ENSG00000088756	228.601	1.09762e-05	0.00144271	0.794708	0.858829	protein_coding
CRLS1	ENSG00000088766	1003.47	0.36311	0.141324	0.000365536	0.00144276	protein_coding
PPP1R13B	ENSG00000088808	1190.41	1.29922e-05	0.00144267	0.118396	0.204085	protein_coding
ATRN	ENSG00000088812	2587.46	0.000105681	0.00144458	0.631663	0.731238	protein_coding
SMOX	ENSG00000088826	160.951	-6.09643e-06	0.0014427	4.44503e-05	0.000221654	protein_coding
SIGLEC1	ENSG00000088827	1.2581	-2.07173e-06	0.00144269	0.061047	0.118732	protein_coding
FKBP1A	ENSG00000088832	7664.62	-9.81107e-06	0.00144265	0.130016	0.220196	protein_coding
NSFL1C	ENSG00000088833	2448.75	-1.16882e-05	0.00144266	0.0780352	0.145336	protein_coding
SLC4A11	ENSG00000088836	399.246	1.27125e-05	0.00144271	0.233827	0.349567	protein_coding
C20orf194	ENSG00000088854	396.206	0.672386	0.357503	0.00221466	0.00701569	protein_coding
ZNF343	ENSG00000088876	515.174	0.837734	0.123703	8.37445e-13	1.75133e-11	protein_coding
EBF4	ENSG00000088881	527.362	2.53618e-06	0.00144269	0.500269	0.617118	protein_coding
CPXM1	ENSG00000088882	691.157	4.76824e-06	0.00144269	0.0324696	0.0699244	protein_coding
MAVS	ENSG00000088888	3815.22	1.30456e-05	0.00144261	0.142728	0.237468	protein_coding
LZTS3	ENSG00000088899	2560.01	-2.66037e-05	0.00144281	1.13391e-20	6.38205e-19	protein_coding
F11	ENSG00000088926	0.289445	-1.21012e-06	0.00144269	0.61037	NA	protein_coding
XRN2	ENSG00000088930	4715.47	0.760367	0.110178	3.17005e-13	7.13685e-12	protein_coding
KIZ	ENSG00000088970	795.742	9.08218e-06	0.00144265	0.00865663	0.0226883	protein_coding
DYNLL1	ENSG00000088986	4323.71	0.00145044	0.00229769	0.0565912	0.111393	protein_coding
TESC	ENSG00000088992	492.494	7.13494e-06	0.00144269	0.0144952	0.0353575	protein_coding
SNX5	ENSG00000089006	2586.81	0.994584	0.107353	1.53815e-21	9.5161e-20	protein_coding
RPL6	ENSG00000089009	18527.7	0.843577	0.140133	1.17971e-10	1.76087e-09	protein_coding
MAPKAPK5	ENSG00000089022	1953.12	0.509895	0.110197	2.03585e-07	1.67936e-06	protein_coding
P2RX7	ENSG00000089041	41.0797	-1.26454e-05	0.00144272	5.35166e-18	2.24288e-16	protein_coding
ESF1	ENSG00000089048	1119.42	0.467113	0.158351	0.000133407	0.000592052	protein_coding
RBBP9	ENSG00000089050	1121.56	-0.000118747	0.00144505	0.078587	0.146189	protein_coding
ANAPC5	ENSG00000089053	4423.53	0.562374	0.0848688	1.97496e-12	3.86332e-11	protein_coding
SLC23A2	ENSG00000089057	1451.15	0.63457	0.151498	1.54477e-06	1.07229e-05	protein_coding
SLC8B1	ENSG00000089060	333.102	7.47539e-06	0.00144267	0.197801	0.306565	protein_coding
TMEM230	ENSG00000089063	3835.49	-0.00058655	0.00151125	0.480978	0.600255	protein_coding
DZANK1	ENSG00000089091	259.747	0.625755	0.163787	7.06048e-06	4.24187e-05	protein_coding
KDM2B	ENSG00000089094	2073.44	0.511554	0.1026	3.52103e-08	3.38542e-07	protein_coding
CFAP61	ENSG00000089101	252.784	2.85522	0.296923	1.43619e-22	9.97368e-21	protein_coding
LHX5	ENSG00000089116	60.5972	-1.85982e-06	0.00144269	0.0078562	0.0208711	protein_coding
TASP1	ENSG00000089123	284.887	0.24219	0.146584	0.00238592	0.00748445	protein_coding
OAS1	ENSG00000089127	310.851	0.93373	0.462754	0.000222811	0.0009333	protein_coding
GCN1	ENSG00000089154	4757.14	0.890581	0.0960177	1.52869e-21	9.47636e-20	protein_coding
RPLP0	ENSG00000089157	27501.3	0.699056	0.144914	5.03178e-08	4.68328e-07	protein_coding
PXN	ENSG00000089159	1787.11	-9.69191e-05	0.0014443	0.0120555	0.0301636	protein_coding
SIRT4	ENSG00000089163	12.9173	-2.39257e-06	0.00144268	0.443294	0.566141	protein_coding
RPH3A	ENSG00000089169	216.912	4.53229	0.657129	2.63945e-12	5.04913e-11	protein_coding
KIF16B	ENSG00000089177	423.522	-1.3174e-05	0.00144272	3.68999e-09	4.26614e-08	protein_coding
TRMT6	ENSG00000089195	1363.11	0.766779	0.112083	5.46175e-13	1.17927e-11	protein_coding
CHGB	ENSG00000089199	4378.51	-0.000113276	0.00144491	0.153778	0.251665	protein_coding
PEBP1	ENSG00000089220	7826.89	7.85828e-06	0.00144258	0.402381	0.52622	protein_coding
TBX5	ENSG00000089225	154.436	-1.18082e-06	0.00144269	0.109111	0.190893	protein_coding
BRAP	ENSG00000089234	1194.55	0.000217216	0.0014508	0.0371508	0.0783442	protein_coding
ERP29	ENSG00000089248	3600.65	0.368317	0.132614	0.000216137	0.000908392	protein_coding
NOS1	ENSG00000089250	578.775	-4.1419e-06	0.0014427	6.94184e-06	4.17864e-05	protein_coding
FUS	ENSG00000089280	14138.3	1.67745e-06	0.0014426	0.841419	0.892569	protein_coding
IGBP1	ENSG00000089289	1034.67	0.693546	0.114273	8.20782e-11	1.25578e-09	protein_coding
FXYD5	ENSG00000089327	168.848	-3.43335e-06	0.0014427	2.79788e-14	7.30658e-13	protein_coding
ZNF302	ENSG00000089335	1527.15	0.00144662	0.00228962	0.0123974	0.0308805	protein_coding
GRAMD1A	ENSG00000089351	1650.55	7.68862e-06	0.00144267	0.137444	0.230436	protein_coding
FXYD3	ENSG00000089356	385.706	-2.79868e-06	0.0014427	0.000839832	0.00301275	protein_coding
HEPH	ENSG00000089472	0.55932	3.74388	0.979835	0.000145192	0.000638218	protein_coding
CDIP1	ENSG00000089486	549.659	3.30953e-06	0.00144265	0.581266	0.688985	protein_coding
CMTM1	ENSG00000089505	48.8862	-2.11718e-05	0.00144276	2.03093e-09	2.46598e-08	protein_coding
KCNH4	ENSG00000089558	92.3134	5.98303e-06	0.00144269	0.0449355	0.0917693	protein_coding
GANAB	ENSG00000089597	12424.5	3.68207e-06	0.00144257	0.699006	0.785516	protein_coding
GMIP	ENSG00000089639	656.305	2.24408	0.157182	4.65106e-47	2.41708e-44	protein_coding
RBM41	ENSG00000089682	649.15	2.1356e-05	0.00144271	0.792538	0.857346	protein_coding
BIRC5	ENSG00000089685	4458.24	4.37173e-05	0.00144291	0.212647	0.324201	protein_coding
LAG3	ENSG00000089692	62.4956	-8.94219e-07	0.00144268	0.955952	0.971004	protein_coding
MLF2	ENSG00000089693	5111.35	4.1804e-06	0.00144261	0.335092	0.460265	protein_coding
OTUB2	ENSG00000089723	112.824	1.5478	0.272565	1.36088e-09	1.7028e-08	protein_coding
DDX24	ENSG00000089737	6060.74	0.967402	0.130559	9.44889e-15	2.64002e-13	protein_coding
ZBTB25	ENSG00000089775	760.939	0.244964	0.23178	0.00523833	0.0147629	protein_coding
NECAP1	ENSG00000089818	1617.34	-0.431296	0.159874	0.000175045	0.00075315	protein_coding
ARHGAP4	ENSG00000089820	1524.87	2.17045e-06	0.00144268	0.189507	0.296822	protein_coding
ANKRD24	ENSG00000089847	694.356	4.08231	0.371944	2.05618e-28	2.52417e-26	protein_coding
DHX32	ENSG00000089876	471.35	3.88456e-06	0.00144268	0.0458199	0.0933249	protein_coding
RCOR1	ENSG00000089902	2738.86	0.655927	0.155683	1.37799e-06	9.6751e-06	protein_coding
GPATCH2L	ENSG00000089916	1973.79	0.393402	0.18496	0.00110706	0.00384272	protein_coding
LTBP4	ENSG00000090006	2052.85	3.1714	0.487427	1.89514e-11	3.20632e-10	protein_coding
BLVRB	ENSG00000090013	56.1928	-4.46327e-06	0.00144269	0.69447	0.78211	protein_coding
SLC9A1	ENSG00000090020	989.393	8.08475e-06	0.00144265	0.629087	0.729203	protein_coding
SPTLC1	ENSG00000090054	2235.25	-0.000207408	0.00145021	0.012738	0.0316204	protein_coding
PAPOLA	ENSG00000090060	10544.1	2.08251e-05	0.00144268	0.00976454	0.0251939	protein_coding
CCNK	ENSG00000090061	1895.56	0.00194509	0.00644848	0.0247768	0.0558334	protein_coding
PCBP4	ENSG00000090097	1916.99	2.17426	0.272985	2.43015e-16	8.38214e-15	protein_coding
YPEL3	ENSG00000090238	1316.93	4.11233e-05	0.00144296	4.5718e-05	0.000227358	protein_coding
MRPS33	ENSG00000090263	855.682	-2.2432e-05	0.00144275	3.11389e-06	2.0219e-05	protein_coding
NDUFB2	ENSG00000090266	918.021	0.000505713	0.00149193	0.0592655	0.115874	protein_coding
NUDC	ENSG00000090273	4735.93	-0.000922077	0.00165047	0.114822	0.19897	protein_coding
MAEA	ENSG00000090316	1822.95	0.00118189	0.00186655	0.00857465	0.0224999	protein_coding
ICAM1	ENSG00000090339	34.3488	-2.4635e-06	0.00144269	1.62298e-06	1.12334e-05	protein_coding
STRN4	ENSG00000090372	5593.52	0.000581935	0.00150992	0.0390543	0.0815532	protein_coding
IRAK3	ENSG00000090376	609.797	4.55168e-07	0.00144269	0.804	0.86575	protein_coding
LYZ	ENSG00000090382	4.83844	-6.96159	0.458617	0.963878	0.976212	protein_coding
SI	ENSG00000090402	0.538942	-8.18237e-07	0.00144269	0.351105	0.476179	protein_coding
MUL1	ENSG00000090432	733.355	-0.679838	0.102804	1.21692e-12	2.48168e-11	protein_coding
TFAP4	ENSG00000090447	846.528	5.28981e-06	0.00144263	0.0889404	0.161894	protein_coding
PDCD7	ENSG00000090470	631.818	-4.23912e-05	0.00144291	0.939544	0.960459	protein_coding
SPG21	ENSG00000090487	1604.67	-2.30897e-05	0.00144269	0.00629023	0.0172913	protein_coding
FETUB	ENSG00000090512	0.708545	2.74994e-07	0.00144269	0.855005	0.901617	protein_coding
DNAJB11	ENSG00000090520	3591.68	-0.000151027	0.00144659	0.0491692	0.0990019	protein_coding
P3H2	ENSG00000090530	45.8175	-1.972e-06	0.0014427	5.31531e-05	0.000260061	protein_coding
THPO	ENSG00000090534	24.8191	-9.18926e-07	0.00144269	0.209117	0.320071	protein_coding
CHRD	ENSG00000090539	428.897	-4.28405e-06	0.0014427	0.0179275	0.0424184	protein_coding
FLT3LG	ENSG00000090554	100.748	-1.34559e-05	0.0014427	0.00373758	0.0110613	protein_coding
RAB11FIP3	ENSG00000090565	2152.51	0.364654	0.214876	0.00237971	0.00746645	protein_coding
GNPTG	ENSG00000090581	611.238	-1.75289e-05	0.0014427	0.00205978	0.00658931	protein_coding
ZNF268	ENSG00000090612	1318.81	-1.1083e-06	0.00144263	0.749002	0.825369	protein_coding
GOLGA3	ENSG00000090615	3153.66	0.360972	0.11195	5.56695e-05	0.000271308	protein_coding
PABPC4	ENSG00000090621	9077.01	3.96789	0.204986	8.22543e-84	2.84975e-80	protein_coding
CERS4	ENSG00000090661	2360.53	-3.04211	0.26427	1.04655e-32	1.91955e-30	protein_coding
MCOLN1	ENSG00000090674	628.821	0.329946	0.139638	0.000584759	0.00218652	protein_coding
USP48	ENSG00000090686	2998.84	4.50978e-05	0.00144294	0.293604	0.416315	protein_coding
EFNB1	ENSG00000090776	1028.85	0.896921	0.446671	0.00204813	0.00656081	protein_coding
PDPR	ENSG00000090857	1725.46	0.000473917	0.00148537	0.406292	0.529889	protein_coding
AARS1	ENSG00000090861	4308.96	-5.79904e-05	0.00144324	0.0314657	0.068153	protein_coding
GLG1	ENSG00000090863	2817.12	-0.000131416	0.0014456	0.792731	0.857496	protein_coding
KIF4A	ENSG00000090889	2852.76	7.10143e-06	0.0014426	0.41123	0.534518	protein_coding
TNRC6A	ENSG00000090905	2528.5	0.000532322	0.00149781	0.0945522	0.170064	protein_coding
PLEKHG2	ENSG00000090924	1936.08	8.05182e-05	0.00144374	0.0132459	0.0327094	protein_coding
DLL3	ENSG00000090932	1762.51	-3.48311e-06	0.00144268	0.322357	0.44677	protein_coding
NAT14	ENSG00000090971	1184.87	0.647078	0.183065	2.15246e-05	0.000115857	protein_coding
PITPNM2	ENSG00000090975	2213.62	-2.94748e-05	0.00144281	0.0483809	0.0976924	protein_coding
EXOC1	ENSG00000090989	882.59	-6.97071e-05	0.00144344	0.104356	0.184192	protein_coding
RBM27	ENSG00000091009	1406.17	0.404094	0.125243	5.55411e-05	0.000270797	protein_coding
POU4F3	ENSG00000091010	1925.08	10.0562	0.400599	2.35417e-138	7.34054e-134	protein_coding
OSBPL8	ENSG00000091039	2862.26	-6.58028e-06	0.00144262	0.019175	0.0449682	protein_coding
DTX2	ENSG00000091073	283.358	-3.72477e-05	0.00144287	1.40268e-07	1.19304e-06	protein_coding
NLRC4	ENSG00000091106	0.628775	2.74528e-06	0.00144269	0.142172	0.236805	protein_coding
PUS7	ENSG00000091127	685.919	0.000332275	0.00146266	0.152682	0.25025	protein_coding
LAMB4	ENSG00000091128	10.8952	-8.58164e-06	0.0014427	0.000563841	0.00211566	protein_coding
NRCAM	ENSG00000091129	6753.91	-1.85773	0.29674	6.09216e-12	1.11152e-10	protein_coding
LAMB1	ENSG00000091136	694.716	1.64705	0.384566	1.88152e-06	1.28375e-05	protein_coding
SLC26A4	ENSG00000091137	18.3173	-3.51153e-06	0.0014427	0.00140917	0.00474156	protein_coding
SLC26A3	ENSG00000091138	0.18444	-3.91994e-07	0.00144269	0.809439	NA	protein_coding
DLD	ENSG00000091140	1630.14	-2.23226e-05	0.00144269	0.00619503	0.0170642	protein_coding
WDR7	ENSG00000091157	1352.19	-2.2433e-05	0.00144273	0.000254299	0.00104982	protein_coding
TXNL1	ENSG00000091164	3337.8	0.000144782	0.00144623	0.228119	0.343026	protein_coding
IL5RA	ENSG00000091181	46.3702	-8.02993e-06	0.0014427	3.66174e-10	5.07904e-09	protein_coding
ABCC6	ENSG00000091262	49.79	-3.1712e-06	0.0014427	2.01992e-05	0.000109234	protein_coding
CMTM6	ENSG00000091317	1847.24	-0.929568	0.212919	2.92434e-07	2.33984e-06	protein_coding
ITGA6	ENSG00000091409	3185.86	2.93332e-05	0.00144283	0.158045	0.257216	protein_coding
RAPGEF4	ENSG00000091428	419.554	-1.33265	0.321075	5.95593e-07	4.49775e-06	protein_coding
MAP3K20	ENSG00000091436	1654.07	-2.70108e-05	0.0014428	0.118561	0.204258	protein_coding
SMPX	ENSG00000091482	5.67089	4.74461	0.909873	8.29374e-08	7.36773e-07	protein_coding
FH	ENSG00000091483	2239.49	2.82592e-06	0.00144261	0.717106	0.800518	protein_coding
SEL1L3	ENSG00000091490	1995.84	0.28175	0.536844	0.00761515	0.0203242	protein_coding
TF	ENSG00000091513	24.5044	-1.36218	0.410415	1.69306e-05	9.35687e-05	protein_coding
CDV3	ENSG00000091527	6238.09	-3.78826e-06	0.0014426	0.653912	0.749536	protein_coding
MYO15A	ENSG00000091536	1523.28	6.61507	0.389281	1.37861e-64	1.86898e-61	protein_coding
ALKBH5	ENSG00000091542	3418.81	0.357724	0.135803	0.000307608	0.0012413	protein_coding
APOH	ENSG00000091583	0.254643	-5.32019e-07	0.00144269	0.812031	NA	protein_coding
NLRP1	ENSG00000091592	379.132	-3.89324	0.500929	5.25397e-17	1.97552e-15	protein_coding
PITPNM3	ENSG00000091622	155.041	-1.24999e-05	0.00144271	0.000168272	0.000726818	protein_coding
SPAG7	ENSG00000091640	630.138	1.29551e-05	0.00144264	0.0228937	0.0522812	protein_coding
ORC6	ENSG00000091651	1004.25	0.000513211	0.00149352	0.0168495	0.0402193	protein_coding
ZFHX4	ENSG00000091656	468.978	2.12514e-06	0.00144269	0.446706	0.569264	protein_coding
SLC17A6	ENSG00000091664	830.274	-1.12349e-06	0.00144269	0.16496	0.266137	protein_coding
CPA1	ENSG00000091704	45.7756	-1.9097	0.774676	0.000115033	0.000519833	protein_coding
ZC3HC1	ENSG00000091732	432.385	-2.85792e-05	0.00144268	0.0188036	0.0442169	protein_coding
ESR1	ENSG00000091831	40.9152	3.90351e-06	0.00144269	0.0553617	0.109394	protein_coding
RGS17	ENSG00000091844	1234.84	-8.22505	0.372264	1.05892e-109	8.25458e-106	protein_coding
ANGPT2	ENSG00000091879	570.059	-7.3265e-06	0.0014427	3.30452e-40	1.10794e-37	protein_coding
TMEM101	ENSG00000091947	543.14	5.14729e-06	0.00144259	0.681553	0.772192	protein_coding
CD200	ENSG00000091972	982.73	0.966285	0.570476	0.00388823	0.0114528	protein_coding
CCDC80	ENSG00000091986	67.1753	1.02075e-06	0.00144269	0.507515	0.623663	protein_coding
PSME1	ENSG00000092010	2384	6.36028e-05	0.00144332	0.0316935	0.0685323	protein_coding
PPP2R3C	ENSG00000092020	736.012	1.86443e-05	0.00144269	0.0552972	0.109294	protein_coding
HAUS4	ENSG00000092036	700.891	0.748649	0.124438	1.12482e-10	1.68136e-09	protein_coding
JPH4	ENSG00000092051	241.52	-4.17928e-06	0.0014427	2.37393e-06	1.58233e-05	protein_coding
MYH7	ENSG00000092054	4.5787	-2.14605e-06	0.0014427	0.157273	0.256254	protein_coding
CEBPE	ENSG00000092067	0.0614107	-3.52478e-07	0.0014427	0.987738	NA	protein_coding
SLC7A8	ENSG00000092068	203.958	-2.50829e-06	0.0014427	0.000966471	0.00341247	protein_coding
OSGEP	ENSG00000092094	1284.76	0.321251	0.164995	0.00144829	0.00485478	protein_coding
SLC22A17	ENSG00000092096	1638.81	1.3298e-06	0.00144268	0.635721	0.734555	protein_coding
RNF31	ENSG00000092098	1073.52	0.774473	0.123747	2.62421e-11	4.34548e-10	protein_coding
SCFD1	ENSG00000092108	1496.92	0.516856	0.132687	4.92815e-06	3.06227e-05	protein_coding
G2E3	ENSG00000092140	1529.11	1.09274	0.140369	5.56575e-16	1.83065e-14	protein_coding
HECTD1	ENSG00000092148	4738.61	0.501839	0.144128	2.31514e-05	0.000123589	protein_coding
HNRNPC	ENSG00000092199	19920.8	0.282319	0.089922	5.13063e-05	0.000252014	protein_coding
RPGRIP1	ENSG00000092200	14.2426	-6.25984e-06	0.0014427	6.76038e-06	4.08044e-05	protein_coding
SUPT16H	ENSG00000092201	11509.4	0.686324	0.121344	9.42446e-10	1.21281e-08	protein_coding
TOX4	ENSG00000092203	2392.28	-2.35095e-06	0.00144253	0.831111	0.885192	protein_coding
GEMIN2	ENSG00000092208	533.751	0.404417	0.188002	0.00102925	0.00360554	protein_coding
TGM1	ENSG00000092295	86.8734	1.39535	0.222611	3.34734e-11	5.46172e-10	protein_coding
TINF2	ENSG00000092330	1948.65	3.56978e-06	0.00144257	0.0311055	0.0675136	protein_coding
DAZL	ENSG00000092345	0.0714627	3.20524e-07	0.00144269	0.795538	NA	protein_coding
TBL1Y	ENSG00000092377	1.84562	4.51839	0.915416	0.00630324	0.017319	protein_coding
SEMA6A	ENSG00000092421	1733.55	2.85446e-06	0.00144269	0.215056	0.327217	protein_coding
TRPM7	ENSG00000092439	1996.25	-9.92824e-06	0.00144265	0.131237	0.221963	protein_coding
TYRO3	ENSG00000092445	358.105	0.706245	0.302626	0.000869543	0.00310825	protein_coding
WDR76	ENSG00000092470	2019.59	-0.261338	0.176542	0.00201336	0.00646468	protein_coding
CAPN3	ENSG00000092529	60.4705	-4.46382e-06	0.00144269	0.528059	0.642327	protein_coding
SNAP23	ENSG00000092531	482.405	3.29139e-05	0.00144284	0.622503	0.723697	protein_coding
TBX15	ENSG00000092607	146.47	-4.42123e-06	0.00144269	0.022209	0.0508815	protein_coding
PHGDH	ENSG00000092621	4334.58	-2.89446e-06	0.00144266	0.91348	0.942053	protein_coding
COL9A3	ENSG00000092758	746.019	1.29055e-06	0.00144269	0.60372	0.70787	protein_coding
EZR	ENSG00000092820	11800.7	1.44639e-05	0.00144264	0.0696491	0.132365	protein_coding
MYL6	ENSG00000092841	12892.9	0.000249356	0.00145365	0.627448	0.727863	protein_coding
AGO1	ENSG00000092847	4169.79	7.43776e-06	0.00144265	0.234582	0.350412	protein_coding
TEKT2	ENSG00000092850	346.945	-2.2197e-05	0.00144277	0.0213307	0.0491982	protein_coding
CLSPN	ENSG00000092853	3159.11	-0.310151	0.19098	0.0016046	0.00531185	protein_coding
RFFL	ENSG00000092871	956.133	-2.27821e-05	0.00144271	0.00908435	0.0236641	protein_coding
UNC13D	ENSG00000092929	43.4709	3.01505e-07	0.00144268	0.0832684	0.153241	protein_coding
MFSD11	ENSG00000092931	534.658	-0.496246	0.142094	1.27623e-05	7.2419e-05	protein_coding
DPYSL2	ENSG00000092964	8244.54	-1.57276e-08	0.00144265	0.996946	0.998003	protein_coding
TGFB2	ENSG00000092969	575.308	-6.37787e-06	0.0014427	7.02287e-09	7.72144e-08	protein_coding
GPATCH2	ENSG00000092978	799.806	-0.678132	0.113999	8.33411e-11	1.2726e-09	protein_coding
NUP50	ENSG00000093000	3840.81	-2.08136e-05	0.00144269	0.00667778	0.0181693	protein_coding
CDC45	ENSG00000093009	1213.73	5.66679e-06	0.00144264	0.836212	0.888743	protein_coding
COMT	ENSG00000093010	716.999	-1.66712e-05	0.00144269	0.773384	0.843267	protein_coding
ADA2	ENSG00000093072	1064.75	-2.91048e-05	0.00144284	6.67699e-06	4.0428e-05	protein_coding
AC016026.1	ENSG00000093100	349.914	9.5574e-07	0.00144267	0.68853	0.77751	lncRNA
VNN3	ENSG00000093134	0.147957	-1.8459e-07	0.0014427	0.944459	NA	protein_coding
ECHDC1	ENSG00000093144	1192.04	0.631426	0.214806	0.000157007	0.00068327	protein_coding
LRRFIP2	ENSG00000093167	870.497	7.32195e-05	0.00144353	0.0643789	0.124036	protein_coding
SEC22C	ENSG00000093183	1464.34	3.63736e-05	0.00144282	0.694899	0.782391	protein_coding
XYLB	ENSG00000093217	150.366	0.455096	0.207155	0.000989681	0.0034822	protein_coding
HDAC6	ENSG00000094631	3139.08	0.542163	0.123484	5.92837e-07	4.4791e-06	protein_coding
OR1I1	ENSG00000094661	0.503056	-4.9181e-07	0.00144269	0.526027	0.640606	protein_coding
GABRP	ENSG00000094755	95.9462	3.60443e-06	0.00144269	0.20028	0.309676	protein_coding
KRT31	ENSG00000094796	59.5975	7.82591	0.982528	3.64133e-15	1.08237e-13	protein_coding
CDC6	ENSG00000094804	1933	7.49224e-05	0.00144355	0.297907	0.420947	protein_coding
UPRT	ENSG00000094841	291.031	5.41392e-06	0.00144267	0.241576	0.358405	protein_coding
CDC23	ENSG00000094880	989.169	0.422889	0.122723	2.44541e-05	0.000129918	protein_coding
AAAS	ENSG00000094914	1435.89	0.565317	0.113818	3.92176e-08	3.73616e-07	protein_coding
CBX5	ENSG00000094916	16275.9	0.624927	0.117257	5.75477e-09	6.42692e-08	protein_coding
FMO2	ENSG00000094963	4.93356	-1.61431e-06	0.0014427	0.00226441	0.00715075	protein_coding
SUCO	ENSG00000094975	2778.77	-2.08074e-05	0.00144272	0.000343922	0.00136731	protein_coding
MSH2	ENSG00000095002	4091.72	-0.425868	0.106483	1.86725e-06	1.27458e-05	protein_coding
MAP3K1	ENSG00000095015	912.497	5.34125e-05	0.00144316	0.989753	0.993672	protein_coding
DHPS	ENSG00000095059	2538.44	5.63565e-05	0.00144314	0.341422	0.46668	protein_coding
HOOK2	ENSG00000095066	1447.85	-0.000114396	0.00144489	0.26011	0.379601	protein_coding
ARCN1	ENSG00000095139	4754.29	-0.000345977	0.00146441	0.604664	0.708612	protein_coding
[truncated: 58,678 more rows]
