# Supplementary material for: Functional characterization of the ATOH1 molecular subtype indicates a pro-metastatic role in small cell lung cancer
Source: Cell Rep. 2025 Apr 29;44(5):115603. doi: 10.1016/j.celrep.2025.115603 (PMC12116416; doi:10.1016/j.celrep.2025.115603)
Supplement: Table S15. ASCL1 and NEUROD1 gene signatures, related to Figures S4H and S4I — Obtained from Borromeo et al. and Ireland et al. [file mmc13.xlsx]

## Sheet: Table S15
Table S15. ASCL1 and NEUROD1 gene signatures obtained from Borromeo et al 2016 and Ireland et al 2020
ASCL1_Targets_Borromeo et al 2016	NEUROD1_Targets_Borromeo et al 2016	SCLC-A_Ireland et al 2020	SCLC-N_Ireland et al 2020
ABAT	AANAT	C9orf173	IQCF3
ACVR2A	ASIC1	FAM123C	SLC22A8
ADA	ADARB1	GCOM1	ADAD1
ADCY5	ADCY7	C16orf5	PRAMEF20
ADCYAP1	ADCYAP1	BZRAP1	DYTN
NR0B1	ALK	ERBB2IP	LRIT1
ALCAM	ALOX5AP	C1orf177	KCNG4
AMPH	BIN1	TMEM48	CLRN1
ANXA11	APBA2	LOC100289187	LOC100329135
BIRC2	ASCL1	SGOL2	TPRX1
APLP2	ASS1	PPAN-P2RY11	RAX2
APOD	ATP2B2	NBPF16	GRXCR2
ARNTL	ATP2B3	GPR172A	CABP5
ASCL1	ATP2B4	SI	NXNL1
ATP2A3	BHMT	PCDHA4	PDE6H
ATP4A	DST	FLJ42280	SLC5A10
AVP	CA4	SPAG11A	PDC
AZGP1	RUNX1T1	OR51A4	PNLIPRP3
BBS1	CBLN1	TAAR1	DNMT3L
BCAT2	CD5	LOC283403	PHOX2B
BCHE	CD44	EPB49	KRT33B
BCL2	CDH5	GPR128	ARSF
HCN2	CDK6	MMP26	RHOXF2B
BDKRB1	CHN2	SGCZ	C2orf71
BIK	LYST	PCDHA13	TRIM43B
BMP8B	CHRNA1	KRT39	GNGT2
C4BPA	CHRNA3	KRTAP10-4	SLC17A3
CA5A	CHRNB4	C2orf54	ADRA1A
CA8	CNR1	GC	ACTL7B
CACNA1A	CNTN1	CDH16	AIPL1
CACNA1E	COL9A2	OR51G2	NEUROD6
CALCA	CPA2	TLX1NB	CYP11B1
CALCB	HAPLN1	DSG4	BPIFB3
CALM1	NCAN	LCE1E	ANKRD33
CALML3	CTNNA1	APITD1-CORT	SPINK4
CASP7	CTNND2	LOC100506388	MMD2
RUNX1T1	CYP1B1	RNF186	GLRA1
CBLN1	DACH1	GOLGA6L6	ALOX5AP
ENTPD2	DGKB	OR51T1	KCNK18
LRBA	DBC1	HTR4	CT45A6
CDH1	DCC	OR13D1	ZPBP2
CDH9	DCT	PLCZ1	GIP
CDKN2C	GADD45A	HOXB1	L1TD1
CEBPD	DPP6	METTL20	CABS1
CEL	DRD2	MTNR1B	CRYGD
CHGA	EBF1	OR2A12	MYH8
CPA2	EDA	C7orf65	OR10J1
CPD	EDN3	BRDT	CES5A
CLDN3	EFNB1	CASR	ELSPBP1
CLDN7	CELSR2	CRISP3	CHRND
CRIP2	ELAVL2	LGALS14	CMTM5
CRY1	ELAVL4	TAS2R8	GRIN2A
CRYM	ELN	UGT2A2	COL13A1
CTNNA2	EML1	SERPINA11	TCP10L2
CYB5A	EPHA8	CEACAM7	CDRT15L2
CYB561	EPHB2	RETNLB	GOT1L1
CYP2J2	EPHB6	TAS1R2	TRPC7
CYP51A1	ESRRG	CEACAM20	GSG1
DGKB	ETV5	DEFA5	MYL4
DBC1	EVC	NEUROG3	CACNA1F
DBH	EVX1	KRTAP1-1	SLA
DDC	EYA2	PCDHA8	FOXN1
DLX5	FBLN1	KRTAP3-1	AKAP4
DLX6	FHL1	IL17A	ADCYAP1R1
DMPK	FOXG1	GJB1	AANAT
DNASE1L2	NR5A2	HS3ST6	UNCX
DPP6	FYN	FAM181A	REG3G
RCAN1	GABRB2	HMP19	RCVRN
DTNA	GABRB3	ACCN1	RASGRF1
DTX1	GAP43	SPAG11B	CRP
DUSP8	GLI2	FAM154A	SAG
ECM1	GNAO1	SELV	USH2A
EFNA1	GNB3	C8A	ABCC9
ELAVL2	GPR26	GRM7	GH1
ELAVL3	GRIK4	LRRC10	OR4M2
ELAVL4	GRM2	DDI1	FGF8
ELF1	GRM4	GPR144	PGA3
EPB41	GRM8	FSCB	TNNT2
EPOR	GUCA1A	AVP	PRSS58
ETS2	HLF	DGKK	ARR3
EXTL3	HLX	PCDHA10	COL25A1
FAAH	HPCA	GLYATL3	PGA4
FABP6	HSPA2	CA5A	OLIG2
FGF14	HTR1A	DRD5	DMRTB1
FOXG1	IRF8	PCDHA12	SLC30A8
FOXC1	ID4	KIAA2022	PGA5
FOXJ1	IFNAR2	HNF4A	PPEF1
FUT1	IGSF1	ADAMDEC1	CALN1
GABRB3	INSM1	ACTL9	PGPEP1L
GAD2	KCNB1	C18orf34	TRIM55
GALNT3	KCNJ6	KIAA1210	C16orf92
GCH1	KCNK3	NKX6-2	KRTAP24-1
GCK	KCNN1	RTL1	LGALS12
GFI1	KCNQ2	C7orf62	GHRL
GHRH	LHX1	C1orf64	ATOH1
GJB1	LMO1	GPR123	AGBL1
GPC3	LMO2	KLK12	CD1E
GNAO1	LOXL1	LGALS13	SLC39A12
GPR6	MAB21L1	KIAA1683	CAMK2A
GRIK3	MARCKS	PAPL	PNLIPRP2
GRIN2C	MAP1B	TSPY8	TTN
GRM2	ADAM11	BPIFB2	OTOF
GRM8	MDFI	KRTAP10-3	PAX2
GRP	MFAP4	LOC200726	HMGCLL1
HABP2	MSI1	SYNJ2BP-COX16	LRTM2
HCRT	MYOD1	C15orf57	PIWIL2
FOXA2	MYT1	C1orf111	GLP2R
HES1	NEFM	PCDHA7	DCT
HTR3A	NEFL	LOC100505478	PRDM14
ICA1	NELL2	ATP5A1	GSG1L
ICAM2	NEUROD1	GPR111	OPALIN
ID2	NEUROD2	PKM2	CPLX4
IGFBP2	NFIA	IL17REL	CLEC18A
IGFBP5	NHLH1	BSX	IMPG2
RBPJ	NNAT	CLEC4M	CLPS
IL17A	NOS2	AADACL2	GPR26
INPPL1	NOTCH1	TINAG	OTX2
INSM1	NPY	C15orf60	EGFLAM
ISL1	NPTX2	KRTAP5-5	KCNIP1
ITGB1	NTRK1	KRT40	CERKL
ITPR3	OPRK1	KRT38	EYS
JAG2	OTX2	HTR2C	RBP3
KCNA1	P2RX1	PKHD1	ZIM2
KCNC1	PRDX1	BPIFA2	EDA
KCNF1	PAK3	C22orf42	SPZ1
KCNH2	PAX6	KRTAP3-2	GHRHR
KCNK3	PCCB	CCDC108	PDPN
KLK1	PCDH8	CCDC164	RS1
KLC1	PDE1C	PCDHB1	PDE2A
KRT8	PDE6H	ACTRT1	OPN4
KRT18	PDE9A	CFHR5	ASB10
STMN1	POU3F1	NT5C1B-RDH14	NOX5
LFNG	POU3F2	ACPT	CHAT
LGALS8	POU5F1B	SLC38A11	G6PC2
LIFR	PPEF1	PRSS46	NRP2
BCAM	PPP2R2B	KRTAP10-6	TNFRSF18
LY6H	PPP2R2C	KRTAP10-12	IGSF1
EPCAM	PRKX	TMEM72	ASMT
MAF	PRL	KIAA1644	PLA2G2A
MAGEA1	PTPRS	SAMD7	PPP1R17
MAP6	PTX3	IL22RA2	IL25
MBD1	RCVRN	TMEM207	CDH23
CD46	RGS7	PON1	NOS1
MEP1B	RGS10	KIAA1598	SLC24A4
MGST1	RGS16	TTC40	EDN3
MGST2	RS1	KRTDAP	UBTFL1
MUC1	RTN1	ATP5SL	C10orf105
MYCL1	RXRG	HTR1E	P2RX2
MYL5	SGCD	NR0B2	CD300LG
MYO1D	SH3GL2	TXNRD3NB	CD8B
MYO5B	SHOX2	C17orf81	POU3F4
MYT1	ST8SIA1	SST	FAM19A3
NELL1	SIX3	MTRNR2L2	PNLIPRP1
NHS	SLA	OR6A2	CPN1
NKX2-2	SLC1A7	VCX2	AMHR2
NPPA	SLC2A5	FAM47A	UGT3A1
NPTX1	SLC8A3	KIAA1751	SLITRK2
NRTN	SLC16A2	MS4A8B	SLC22A7
NTHL1	SLN	PKD1L3	KCNA10
NUCB2	FSCN1	RGSL1	MAB21L1
SIX6	SOX9	NPBWR1	MYOG
P4HB	SOX11	POU1F1	RP1
PAH	SSTR2	C12orf39	SLC24A2
PCP4	STAC	TGIF2LY	FAM75C2
PCSK2	STXBP1	HABP2	TGM6
ATP8B1	SYT1	PCDHA3	ACSL6
PFKFB2	SYT4	PAK7	CPNE6
SERPINI1	MAP3K7	FAM82A1	CNGB3
PIK3R1	TAL2	SIGLEC12	CHST8
PLOD2	CNTN2	KRT24	LANCL3
PLS1	TCF4	SLC2A7	PRCD
PLXNB1	TCF15	FOXB1	MYO3B
PON1	TFAP2C	KLK11	NTRK1
PPP2R2B	TGFB3	TMEM61	MLXIPL
PKIB	TLE4	ANXA13	PROK2
MAPK4	TNNC2	WHSC1	GAP43
PRRG2	TSHR	PNMA6C	EIF4E1B
PTH2R	TULP1	PROP1	NHLH2
PTPRH	RNF112	OTUD6A	TAC1
PTPRN2	ZNF217	ANKS4B	CTNNA3
RAB3B	DPF3	PCDHA1	CLEC18C
RAC1	ST8SIA2	HDGFL1	FOXR2
RET	USP9X	HP	OR4N4
RFX2	FZD7	ZCCHC6	TRPM1
RGS4	DOC2B	ATP4B	CCR3
RGS7	PPFIA2	C3orf30	TMEM239
RORA	ENC1	TRH	TAC3
RTN1	GAS7	PRODH2	KRT33A
RTN2	RGS20	CA6	AKAP14
SALL1	CADPS	GPRC6A	CT45A4
SCN2A	ALDH4A1	TBC1D3	PDE1C
SCN3A	AP1S2	CD200R1L	CHRNA1
SCNN1A	PHOX2B	C10orf81	RAG2
SEC14L1	CDK5R2	O3FAR1	DACH1
SEPW1	PSTPIP1	SLC5A1	C9orf79
SFTPB	KCNAB3	GALR1	GUCA1C
SCG5	NUMBL	LOC389676	PPP1R14A
SLC6A3	CACNA2D2	UQCC	KCNQ2
SLC7A4	BZRAP1	LCN1	TSHB
SLC8A3	NREP	GRP	SLC28A1
SNAP25	NRXN1	CD244	CLDN19
SOX1	NRXN2	IL17C	FLT1
SOX2	NTN1	C1orf227	WFIKKN2
SOX11	HOMER2	LOC283116	HAVCR1
SPAG1	AKAP6	PRR9	CHRNA3
SPAG4	SLC4A8	PPP1R3A	LPO
SPTB	STXBP5L	C10orf120	MFNG
ST14	TP53I11	GOLGA6L1	C6
SULT2B1	IGDCC3	NOX3	RASGRP1
SYT1	BCAR1	PMF1-BGLAP	ATP2B2
SYT4	RIN1	TMPRSS11A	CPEB1
TFF3	PLCH2	TLR10	GH2
TGM3	VGLL4	POTEC	DCX
NKX2-1	JAKMIP2	GADL1	MYOZ3
TSPAN8	ZEB2	CEACAM16	RGMA
CLDN5	TRIL	SOX3	RDH8
TNNT1	LPPR4	ISX	RAB37
TPD52L1	TMCC2	AHSP	MOS
TPH1	AKT3	OR51E2	ANKRD34C
SCGB1A1	RASGRP1	JMJD5	CIDEA
VGF	OLIG2	LRRIQ4	PPP1R16B
VLDLR	CORO2B	GHRH	AK5
WNT11	ST3GAL6	OR1L4	VSX1
ZIC2	SPON1	H1FOO	CACNA1C
ZNF24	CDC42EP2	GLYAT	CAV3
ZNF236	OLFM1	IRGC	GABRB2
DNALI1	BAIAP2	PRSS38	LIPK
CXCR4	ZBTB18	RTP2	LHX3
SCG2	C1orf61	SERPINA12	STMN2
TFEB	ST6GALNAC2	ACCN3	RSPO1
SHFM1	RASL10A	CALCA	ALPL
TUSC3	PNMA2	LCN8	CABP1
RASSF7	ARPP21	ART1	NRG2
AP3B2	PPP1R17	C17orf72	XAGE3
NR0B2	TSPAN9	KRTAP5-3	SH2D3C
RASAL1	PROKR1	UGT2A1	OLIG1
RANBP3	RUNDC3A	TFDP3	CHRNA7
PPAP2C	LECT1	PNMA5	NKX2-3
CADPS	STMN2	C8orf86	MYO16
SKAP1	PTPN21	SLC13A2	SUN3
NOL4	PTPRT	C1orf168	DEFB134
DLK1	FSTL1	UMOD	SYNPR
TNFRSF11A	CELF3	OTOS	CYP2W1
INPP4B	NXPH3	CD209	VAX1
PROM1	ZHX2	CYP4F8	ADAM7
CDK5R1	MAST3	MUC17	PCDH11X
ARHGEF7	MYT1L	LOC730755	NEFM
CCNA1	ZNF423	KRTAP4-1	GPR1
BSN	FBXL7	BSND	NELF
SKAP2	GSE1	AMY2A	OR4N2
BAIAP3	ASTN2	MAGEC3	DNTT
CDK5R2	MCF2L	FOXR1	SAMD14
SELENBP1	WSCD1	ZG16	IL5RA
BRSK2	CLASP1	C12orf42	CXCL12
MAP7	ZFPM2	HOXD12	LDB3
SYT7	ANGPTL2	ZNF705G	SYN3
PIGQ	ABCA5	CRHBP	FGFR2
MTMR7	SEZ6L	TGM3	KIRREL2
SLC16A3	CLDN14	C1orf201	VTCN1
SYNGR2	AIPL1	TAS2R30	PRL
DCLK1	FLRT2	WBSCR28	ETV3L
CER1	SLC24A2	CNGA4	SOST
SLC9A3R2	FBXO7	LOC402160	CDKL5
LONP1	FAM19A5	C8orf83	NRG3
NRXN3	TECPR1	LILRA5	SCHIP1
NRXN1	ZNF521	KIAA1456	ELMOD1
MAPK8IP1	GLCE	PCDHA5	CFC1
PGS1	RAI14	C18orf42	EPHA5
RPH3AL	AK5	FAM3B	TSHR
GDF15	PCOLCE2	CHP2	CCDC83
VPS4B	B3GAT1	CER1	FHL1
CXCL14	KCNH5	LCN15	ABCG4
SOX13	BHLHE22	DAZL	OLAH
APOBEC3B	CECR2	CCDC67	GSTM2
SNCAIP	NTMT1	MS4A10	ESRRG
ZNF516	SCG3	FOXA2	TEX14
ST18	YPEL1	CSN1S1	PLXNA4
ADAMTSL2	ZDHHC8	SMCR7	ZAN
TOX	HUNK	OR2B2	PRAMEF11
DNAJC6	ARHGEF4	PLA2G2F	PLSCR5
JAKMIP2	IMPG2	FGL1	GFRA1
ELMO1	AMOTL2	FCRL1	ARHGAP36
OSBPL2	ASB2	PTF1A	NPVF
HS3ST1	GPR88	C1orf94	CLDN17
HDAC5	GNG2	CXorf49	RD3
COX17	SEMA5B	RIT2	PEG3
PTPRU	CPVL	SLC17A8	KCNS2
TSPAN1	FEV	SPTA1	ABCA4
ARL4A	LPPR1	OR5K1	MBD3L2
KCNMB2	CDKAL1	ITIH1	SCRT2
KLHL41	CYP2W1	NELF	GNAT2
NPM2	ZSCAN2	TMPRSS11D	ANKS1B
HMG20B	NUDT11	GPR6	SLC22A12
PIAS3	KIRREL	ANKUB1	FGF4
WFDC2	SMPD3	SERPINA6	CRHR2
UNC13B	ASIC4	SERTM1	KNG1
NEBL	ELMOD1	KRTAP17-1	B3GAT2
SCGN	ASAP3	ADIPOQ	CRHR1
TRIM3	CHD7	C2orf53	GUCY2D
SPINT2	FRMD4A	AGXT	PAPPA2
DLL3	SCN3B	C1orf105	PAK3
FUT9	SULF2	SLC17A4	LRRC38
HPSE	RPRM	KRTAP10-1	ARGFX
USP20	C21orf59	C10orf91	NEUROD2
PPARGC1A	BARHL1	ZNF323	GJD2
RUNDC3A	RGMA	CST11	KCNK2
GADD45G	HRASLS	C20orf197	CORO2B
RAB40B	CD248	C14orf133	TRPM3
MAPRE2	ZMIZ1	PCDHA2	SSTR3
STMN2	KIAA1191	HIST1H4L	PCDH15
TBC1D8	JPH3	C19orf77	LRRC72
RABL2A	GJD2	SPOCK3	TUBA3E
SOX21	LRFN2	SOX1	OR2H1
CELF3	HECW2	DNAI2	RGS6
HRH3	PTCHD2	C9orf171	ARPP21
KIAA1009	IGSF9	URGCP-MRPS24	SLC1A7
RHOBTB3	SEMA6A	C20orf26	ASGR2
RUFY3	PREX1	GFRAL	FGF19
ZP1	SLC7A14	KLK14	PPFIA2
SIRT2	SPTBN4	CCK	PDE6C
TTC39A	FAM5B	TAS2R39	UMODL1
ERP44	CADM3	GLRA3	OPRL1
WWC1	NEUROD4	NLRP8	RFPL2
WSCD1	TRPV4	CEACAM5	TULP1
COTL1	LGR6	C20orf203	NTRK3
GRIP1	C14orf93	GFRA4	DAO
SLC39A14	BCAN	GPR98	GLRA4
NNT	PKNOX2	NXF5	CPS1
SEZ6L	DMRTA1	CLRN3	RBFOX1
AMACR	NEUROD6	TMEM22	CALCR
SLC7A11	STRA6	A2LD1	HPSE2
CADM1	NXN	VWC2L	RELN
QPCT	WBSCR17	FAM159B	CLEC4G
GCA	ISL2	PBOV1	ECE2
BAMBI	RFX7	C20orf173	MYH6
MGAT4C	MRPS9	PCDHA9	OR11H2
SETBP1	REEP1	CCDC135	GABRA5
CNTNAP2	RTN4R	C1orf49	MAP7D2
SLITRK5	SELRC1	IL28RA	PRRG1
SERGEF	DUSP26	C6orf162	MYBPC1
PPP1R14B	CCNJL	TMEM8C	GABRA1
PLEK2	RHBDF2	SPATA22	FAM124A
NARF	BEND5	LOC100287036	PAX3
RGS17	ZNF385D	ADH7	CA7
SRPK3	BAALC	LINGO4	MCC
FOXB1	SYNDIG1	OR14I1	BEND4
LAMP3	SEMA6D	SLC26A9	SLC1A2
STK36	PGAP1	EIF2C3	MAG
IL17C	MAP3K19	RNF133	ATP6V1G2
PCDH17	THSD7B	FPGT-TNNI3K	SNCB
TEKT2	TMEM177	SOX21	LHX9
TOX3	ST6GALNAC5	NDST4	GRIA2
UBE2S	GSG1	C2orf61	C20orf141
DLL1	RPS6KL1	IL21	PRSS33
STXBP6	CALN1	PCDHGA1	UNC93A
SCG3	FAM57B	TEKT4	RIMS1
TAGLN3	TMEM133	POF1B	GSTM1
TFCP2L1	KREMEN1	GPR152	PCSK6
NPC1L1	KIRREL2	OXT	ADAM18
ST8SIA5	PHYHIPL	FAM54B	GFRA2
RAX	SRRM4	C3orf27	SPRR2B
KLK12	NTNG2	WDR16	NRXN2
ATP6V0A4	INSM2	RAX	SLC8A3
F11R	COX4I2	KRT83	SLC4A5
ST8SIA3	PPAPDC3	GLRA2	GRIA4
THAP4	MINA	RTP1	SMTNL2
PLLP	ATOH8	VRTN	TLX1
ZNF706	COL27A1	PCDHGA8	LBX1
PIPOX	NKD1	DBC1	HS3ST5
RXFP3	ZIC5	CHURC1-FNTB	CCDC144NL
KCNK9	ITPRIP	TCL1B	SSC5D
HOOK1	TSPAN18	CCL25	GSC2
ACTL6B	EMILIN3	PRLHR	GMNC
GULP1	SHF	SEPP1	DLX3
LSR	PKDCC	C11orf63	EMX2
RASD1	TMEM169	PAH	PRSS41
TPPP3	SLC38A5	C13orf16	CNGA3
CYB5R1	TTYH2	SPATA19	OR52I2
SYT17	PLCD3	CALML3	TRPV4
MYO3A	KIF12	C1orf127	RGS8
TSPEAR	CYYR1	LPHN1	ISLR2
FAM3B	RBP7	TRPC5	ALOX12B
CLIC6	DBX1	METTL11B	SYNDIG1L
KCNK10	FRMD6	SCN10A	MATK
GNG2	TMEM132E	LOC440335	P2RX3
MOV10L1	WFIKKN2	FAM115A	SLC6A11
ZDHHC13	SEZ6	GPR151	PHYHIP
RNF186	SLC5A10	BPIFA1	HAND1
DLL4	PODN	GOLGA6C	FGF3
P4HTM	C1orf87	LOC81691	NAA11
ARHGEF38	SYNPR	FBXO40	SLC17A2
PID1	B3GAT2	ZNF716	GPC3
AIM1L	NRSN1	OR1K1	GABRR3
CEP192	SESN3	SGOL1	SRPX
FBXW7	ARHGAP42	FAM125B	SH2D2A
TMEM176A	GLT1D1	CECR6	HIF3A
SMPD3	E2F7	ODZ3	PAX6
SVOP	GSC	TMEM14E	PAQR5
FERMT1	PRIMA1	SLC6A20	TUB
CHD7	CEP128	KRTAP4-7	ELFN2
CNDP2	TTC7B	NMUR2	KIF13A
LRIF1	LRFN5	C16orf90	MRGPRF
MBNL3	SLC38A8	LEUTX	SYT6
WSB2	RBFOX3	WDR65	TRIM54
BARX1	SYT6	PAGE4	KRT71
WDR45B	IGSF11	NR0B1	ATP13A5
PRMT8	DAB2IP	PADI6	CARD9
ERO1LB	KCTD7	C11orf34	TMEM229A
KCNK12	CLVS1	S100Z	CCDC141
FMN2	SBSPON	HEPHL1	KCNN3
CELF4	ARHGAP36	KCNA1	ASB9
NMUR2	RHBDL3	CKLF-CMTM1	TLX2
SPPL2B	CABP7	PLAC4	BCAT1
C11orf75	C1QL2	PTH	NDRG4
PRTFDC1	BMPER	FAM194B	SLC14A1
CAMK1D	SLC39A11	RNF148	COL19A1
RGL3	SPNS3	KRTAP5-11	HEMGN
PAK7	SLC16A9	AKR1D1	HRH2
KIAA1244	HS3ST5	PRB1	GPM6B
PLEKHG5	EBF3	CHRM2	PDE9A
RPTOR	RASGEF1C	FAM19A1	NEFL
KCTD16	MDGA1	FAM196A	CACNB2
KLHL14	RCOR2	SPATA16	GPR156
TMEM181	ZDHHC22	HTR3D	SYNGR1
SYT13	SLC24A5	PLA1A	ACTL8
KIAA1468	LAMA1	GAD2	PPP2R2C
SHROOM3	CXXC11	C6orf174	SV2C
KIAA1598	SH3PXD2B	FAM5B	NTRK2
KIAA1609	UNCX	C6orf25	SLC30A2
SLC7A14	SLC35F4	B3GNT6	SYNPO
PLEKHB1	STAC2	C5orf60	PDLIM4
SIGIRR	RD3	GABRA4	GRIN1
PLEKHA2	MYBPHL	BAI3	SGCD
SLC25A19	FOXI3	PTH2	SPOCK2
FAM111A	IGFBPL1	A1CF	KCNJ4
PRSS22	SLCO4C1	LOC100130451	PRAMEF4
SNX16	CERKL	CD300LD	SLC6A2
SMOC1	BTBD17	UGT2B28	NPC1L1
SMOC2	C2orf71	DGKB	KCNQ5
DNAJC1	SP5	GPR50	CHRFAM7A
RAB17	NPS	SLC35D3	PRG2
INF2	WIPF3	CYP8B1	ALAS2
NDST4		PCDHGC4	L1CAM
HS3ST6		KRTAP5-4	UGT3A2
SMYD3		GALR2	PPP2R2B
PCDH20		GUCY2F	SLC6A15
MRPL34		TMEM132D	CLCA1
DUSP26		CLNK	BPIFC
MLPH		IGLL1	KRT12
EFHD2		CIB4	COL9A1
CERS4		C8orf47	TMEM130
PGBD5		USH1C	AKNAD1
RIC3		CXorf22	PRSS37
BEND5		PAEP	MAPT
C3orf52		TMPRSS11B	FEZF1
ZDHHC14		FUT6	CAMK2B
ZNF322		C16orf73	LMX1A
ZMAT4		FOXD4L5	LDHC
NARS2		MUC22	KRT77
BAALC		MTRNR2L5	JPH4
PGAP1		SPACA4	OTOGL
RAB11FIP1		ZMAT4	CACNA1B
CXXC4		CSAG2	CHODL
TSGA10		FAM59A	NR1I3
C12orf39		C11orf16	CACNA1G
KIAA1715		IL29	TBC1D29
OR51E2		SHISA8	DLX4
ARHGAP24		SLC6A19	BOLL
ZMIZ2		ATPAF1-AS1	PREX2
JAM3		IYD	GALNT14
ESPN		ODZ1	CD4
KCNK16		C18orf1	NR2E1
NCALD		PRSS45	GFOD1
B3GNT5		C1orf101	XIRP2
SYDE2		KCNK16	POU4F3
PRADC1		GTSF1L	OPCML
TMEM246		GPR32	CYP24A1
ABLIM2		CPA5	CSPG5
PHYHIPL		IL1RN	CDK15
SRRM4		KBTBD10	OPRM1
MAP1LC3A		HES5	DACH2
KISS1R		PLK1S1	RASGRP2
RETNLB		WEE2	DPP10
C9orf24		TNR	KCNJ3
MFSD2A		C13orf26	IGSF10
LRP11		C1QTNF8	TGM7
MICALCL		ATP5L2	RPE65
ATG4D		MTRNR2L6	CHRNA4
ZIC5		SULT1C2	ITPRIPL1
SCIN		KCNE1	FSHR
RSPH1		UCN3	RUNX1T1
FGD3		FRMPD2	PODN
C12orf23		DCAF8L2	ATP2B3
SEC11C		NLRP4	GJA8
SESTD1		C19orf45	GNAL
TTC30A		TMEM233	PTH1R
DAPL1		TRIM50	FXYD3
CHMP4C		RET	DUSP9
DNER		OR52H1	SLC4A4
CADPS2		C8orf85	FRMD3
CAMK2N2		ASCL1	SERPINA10
GNG8		OR2AE1	ZPBP
MRAP2		KIAA0748	LGI1
PTH2		DSCR6	KCNV1
TRIM9		SOHLH1	NR2E3
UCN3		PTCHD2	REEP1
CSMD2		C17orf63	NETO1
SLC25A25		MUCL1	LMO1
SLC26A9		C10orf99	PABPN1L
PHACTR3		LOC100507588	SCN4B
LYPD1		SLC18A1	STRA6
ZNF488		UNC13C	FGF23
GYLTL1B		LOC100507050	FAM169B
SLC36A4		PCDHAC1	PRSS3
TMEM45B		IQCJ-SCHIP1	ATP1B4
BTBD11		STX19	OR4F17
ANO4		RNASE13	PRSS35
SPPL3		KRT31	CASC1
AK7		PRR23A	FGGY
ADSSL1		ATP1B4	CYP11A1
CANT1		ZNF295	PRDM7
KIF19		DLGAP2	RGPD8
SEZ6		HIST1H3I	GPR179
GOLT1A		NEURL	ADAD2
TMEM125		HTR3C	PRKCQ
APOA1BP		PLA2G4E	ZNF502
FBLN7		SOX14	PRR5
CIB4		CARTPT	ACE
TMEM198		SSX3	DCHS2
TMEM178A		PATE3	QRFPR
KCNH8		PTTG2	SEMA6D
FAM131A		C3orf32	BIN1
OCIAD2		AIM1L	RBM24
STXBP5		CABP4	GPR85
RALYL		WDR96	ESR2
RNF183		HMGB4	SCN4A
BRI3BP		PAPD7	CGREF1
NRSN1		TSPEAR	PTCH2
FRMPD2		TCERG1L	PTPRU
BEST3		LPHN3	UPP2
C2CD4A		C9orf68	WSCD2
CBLN2		IL17F	HBG1
KLC3		FKBP6	NIPAL4
TMC4		DACT2	ASAH2
C1orf210		KIR3DL3	CA1
CNKSR3		BAI1	CADM3
SLC2A12		C9orf128	GDNF
NKAIN2		C16orf57	SYBU
PRUNE2		MORN5	USP44
FAAH2		PCDHGA11	IGF2
TMEM30B		DFNB31	CDC20B
RASSF6		PCDHGB2	ELMO1
LCA5		SGK110	FBLN2
COL22A1		PDYN	RGS20
QSOX2		C9orf7	EPHA8
S100Z		LHFPL1	VGLL2
KCNG3		FAM134B	CDK20
SPTSSA		FXYD4	C7orf33
GRAMD2		FAM48B2	SLAIN1
TMEM61		FLJ23152	ZNF385B
PLD5		UNC93A	C10orf53
ALG1L		OR56A5	SRPK3
MUC20		WNT11	CUX2
CEP112		APOA5	TNIK
STK32A		PCDHGB3	DCAF8L1
TMEM184A		SERPINB5	PLCH2
TMEM31		SPRR2G
DOK6		PGK2
AKD1		UGT2B4
SP8		FAM47E-STBD1
GPR111		TRPM8
CNOT6L		UTS2D
CCDC108		CTRC
NPNT		CCDC165
SYT14		CCR9
STK32C		MYCL1
TMEM80		AIRE
KSR2		C5orf41
INO80E		BCMO1
CISD3		GJB4
GSDMA		CARKD
HMSD		LOC729059
RIMKLA		LDLRAD1
ATG9B		KIAA1377
FAM83H		CLIC6
TPRN		OR52W1
ILDR1		C17orf99
ANO9		SLC15A5
SPOPL		OBP2A
SLC35D3		FAM213B
KCNT2		C1orf95
FAM174A		C2orf78
KIF24		PTH2R
TMEM255B		PCDHGA7
ZACN		PRR25
ANKRD37		LRRC48
BMP8A		ZNF679
ATP9B		SMR3B
TMEM205		SCN2A
B3GNT8		GPR56
ENTPD8		STEAP4
RNF148		GPR115
KRTAP5-3		C9orf25
SHISA2		SOWAHB
C2CD4B		CXCR5
BTBD17		CCKAR
SLC6A17		AZI1
LCN15		C8orf45
C1QL3		RAB19
GPR152		C2orf55
BSX		RBMXL2
AGMO		C6orf138
RAB19		ARHGEF38
GOLGA7B		SSTR5
VWC2L		CCDC147
SHISA8		GLOD5
TMEM150C		KIR2DL1
FAM163B		GATSL2
FAM155A		OR2AT4
TEC		TCEB3B
		FAM154B
		IFLTD1
		MUTED
		RBM14-RBM4
		SMOC2
		ERO1LB
		C4orf44
		CXorf59
		FAM194A
		SLC14A2
		C3orf15
		GRAMD2
		DDC
		GPR148
		KIAA1984
		SALL3
		NWD1
		MUC6
		ANKRD35
		ZNF683
		FAM81B
		OR4C6
		MICALCL
		KIAA1244
		CLEC17A
		C1orf88
		SH2D1A
		OR4D10
		MTUS2
		C20orf85
		C2orf77
		IFNA14
		IGFBP1
		FABP12
		SLC26A5
		C14orf49
		HMSD
		KLHL1
		PDZD3
		RORC
		EIF2C2
		TGIF2LX
		ATP5G3
		CBLN2
		EHF
		PNMAL1
		TCN1
		C20orf201
		C9orf135
		OR10AG1
		SRCRB4D
		CFHR1
		MOV10L1
		REN
		ADCY2
		MIOX
		JMJD7-PLA2G4B
		FCAMR
		LOC729264
		RGAG4
		NCR1
		SCN3A
		C17orf62
		FAIM3
		KIR3DL2
		SPINLW1
		UROC1
		TAS2R9
		CFHR3
		SULT2A1
		PPEF2
		OR2A14
		TAS2R42
		LOC100507003
		C17orf109
		C17orf46
		TCEB1
		NELL1
		OR1L3
		PPAP2C
		DPP6
		NEDD8-MDP1
		FAM105A
		OR52B6
		IGFL4
		PCDHB4
		CCDC11
		SMCP
		LOC100507421
		NRAP
		FGD3
		C9orf125
		FAM164C
		CHI3L2
		FAM70B
		MRAP
		SERPINB12
		C6orf165
		CHIA
		SLMO1
		GSDMA
		FAM22G
		LCT
		IFNB1
		C9orf96
		KRT9
		PKD2L1
		AKR1C4
		TRDN
		TTC18
		GRAMD3
		RPL36A-HNRNPH2
		TMEM178
		HES3
		GALP
		OTP
		TMEM45B
		C7orf46
		DGAT2L6
		C16orf93
		GRK7
		PPIAL4B
		OR1E2
		PCDHGB4
		CCDC37
		C2CD4A
		CNTD2
		KIAA1267
		C8ORFK29
		C3orf23
		FAM155A
		CTXN3
		UFD1L
		C9orf117
		C19orf80
		OR10A2
		C2CD4B
		TMEM89
		BPIFB1
		FOLR2
		SC5DL
		KRTAP5-8
		CLDN18
		GPR113
		CLDN8
		ODZ4
		OR51D1
		AFM
		LRRC31
		MAB21L2
		B7H6
		C1orf27
		RPS10-NUDT3
		HOXB5
		CLCNKB
		CCDC169-SOHLH2
		LOC389493
		NPSR1
		C1orf151-NBL1
		RALYL
		SPP2
		C1orf173
		GATS
		IAPP
		HGFAC
		TSPY2
		PCDHGA3
		HCRT
		SCGN
		C1orf146
		CXorf30
		EPB42
		LRRC16B
		ANGPT2
		RASSF6
		C10orf58
		KRT37
		LOC100506012
		CCDC19
		ZNF559-ZNF177
		GPR37L1
		ACER1
		NPHS2
		C3orf45
		BEST3
		RGAG1
		MST4
		DSPP
		TACR3
		RXFP3
		WFDC10B
		KCNH5
		COLEC10
		C1orf190
		ATP6V1G3
		BHLHE23
		FAM211A
		NLRP9
		DNASE1L3
		TPH1
		LCK
		SLC45A2
		SFTA3
		C17orf98
		PRB3
		FBP1
		C1orf129
		SLC6A5
		C1orf65
		FAM65C
		SFTPA1
		C5orf35
